# Supplementary material for: Novel framework for dialogue summarization based on factual-statement fusion and dialogue segmentation
Source: PLoS One. 2024 Apr 16;19(4):e0302104. doi: 10.1371/journal.pone.0302104 (PMC11020369; doi:10.1371/journal.pone.0302104)
Supplement: S1 File — (ZIP) [file pone.0302104.s001.zip]

Archive with 8 entries (6 files):
- DialogSum/
- DialogSum/dialogsum.test.jsonl
- DialogSum/dialogsum.train.jsonl
- DialogSum/dialogsum.validation.jsonl
- SAMSum/
- SAMSum/test.json
- SAMSum/train.json
- SAMSum/val.json
