# Supplementary material for: Novel framework for dialogue summarization based on factual-statement fusion and dialogue segmentation
Source: PLoS One. 2024 Apr 16;19(4):e0302104. doi: 10.1371/journal.pone.0302104 (PMC11020369; doi:10.1371/journal.pone.0302104)
Supplement: S1 File — (ZIP) [file pone.0302104.s001.zip › DialogSum/dialogsum.test.jsonl]

{"fname": "test_0", "dialogue": "#Person1#: Ms. Dawson, I need you to take a dictation for me.\n#Person2#: Yes, sir...\n#Person1#: This should go out as an intra-office memorandum to all employees by this afternoon. Are you ready?\n#Person2#: Yes, sir. Go ahead.\n#Person1#: Attention all staff... Effective immediately, all office communications are restricted to email correspondence and official memos. The use of Instant Message programs by employees during working hours is strictly prohibited.\n#Person2#: Sir, does this apply to intra-office communications only? Or will it also restrict external communications?\n#Person1#: It should apply to all communications, not only in this office between employees, but also any outside communications.\n#Person2#: But sir, many employees use Instant Messaging to communicate with their clients.\n#Person1#: They will just have to change their communication methods. I don't want any - one using Instant Messaging in this office. It wastes too much time! Now, please continue with the memo. Where were we?\n#Person2#: This applies to internal and external communications.\n#Person1#: Yes. Any employee who persists in using Instant Messaging will first receive a warning and be placed on probation. At second offense, the employee will face termination. Any questions regarding this new policy may be directed to department heads.\n#Person2#: Is that all?\n#Person1#: Yes. Please get this memo typed up and distributed to all employees before 4 pm.", "summary1": "Ms. Dawson helps #Person1# to write a memo to inform every employee that they have to change the communication method and should not use Instant Messaging anymore.", "topic1": "communication method", "summary2": "In order to prevent employees from wasting time on Instant Message programs, #Person1# decides to terminate the use of those programs and asks Ms. Dawson to send out a memo to all employees by the afternoon.", "topic2": "company policy", "summary3": "Ms. Dawson takes a dictation for #Person1# about prohibiting the use of Instant Message programs in the office. They argue about its reasonability but #Person1# still insists.", "topic3": "dictation"}
{"fname": "test_1", "dialogue": "#Person1#: You're finally here! What took so long?\n#Person2#: I got stuck in traffic again. There was a terrible traffic jam near the Carrefour intersection.\n#Person1#: It's always rather congested down there during rush hour. Maybe you should try to find a different route to get home.\n#Person2#: I don't think it can be avoided, to be honest.\n#Person1#: perhaps it would be better if you started taking public transport system to work.\n#Person2#: I think it's something that I'll have to consider. The public transport system is pretty good.\n#Person1#: It would be better for the environment, too.\n#Person2#: I know. I feel bad about how much my car is adding to the pollution problem in this city.\n#Person1#: Taking the subway would be a lot less stressful than driving as well.\n#Person2#: The only problem is that I'm going to really miss having the freedom that you have with a car.\n#Person1#: Well, when it's nicer outside, you can start biking to work. That will give you just as much freedom as your car usually provides.\n#Person2#: That's true. I could certainly use the exercise!\n#Person1#: So, are you going to quit driving to work then?\n#Person2#: Yes, it's not good for me or for the environment.", "summary1": "#Person2# arrives late because of traffic jam. #Person1# persuades #Person2# to use public transportations to keep healthy and to protect the environment.", "topic1": "public transportation", "summary2": "#Person2# decides to follow #Person1#'s suggestions on quitting driving to work and will try to use public transportations.", "topic2": "transportation", "summary3": "#Person2# complains to #Person1# about the traffic jam, #Person1# suggests quitting driving and taking public transportation instead.", "topic3": "discuss transportation"}
{"fname": "test_2", "dialogue": "#Person1#: Kate, you never believe what's happened.\n#Person2#: What do you mean?\n#Person1#: Masha and Hero are getting divorced.\n#Person2#: You are kidding. What happened?\n#Person1#: Well, I don't really know, but I heard that they are having a separation for 2 months, and filed for divorce.\n#Person2#: That's really surprising. I always thought they are well matched. What about the kids? Who get custody?\n#Person1#: Masha, it seems quiet and makable, no quarrelling about who get the house and stock and then contesting the divorce with other details worked out.\n#Person2#: That's the change from all the back stepping we usually hear about. Well, I still can't believe it, Masha and Hero, the perfect couple. When would they divorce be final?\n#Person1#: Early in the New Year I guess.", "summary1": "#Person1# tells Kate that Masha and Hero get divorced. Kate is surprised because she thought they are perfect couple.", "topic1": "divorce", "summary2": "#Person1# tells Kate that Masha and Hero are getting a peaceful divorce. Kate feels surprised and asks about their kids.", "topic2": "divorce", "summary3": "#Person1# and Kate talk about the divorce between Masha and Hero. Kate feels surprised because she thought they are well matched", "topic3": "discuss divorce"}
{"fname": "test_3", "dialogue": "#Person1#: Happy Birthday, this is for you, Brian.\n#Person2#: I'm so happy you remember, please come in and enjoy the party. Everyone's here, I'm sure you have a good time.\n#Person1#: Brian, may I have a pleasure to have a dance with you?\n#Person2#: Ok.\n#Person1#: This is really wonderful party.\n#Person2#: Yes, you are always popular with everyone. and you look very pretty today.\n#Person1#: Thanks, that's very kind of you to say. I hope my necklace goes with my dress, and they both make me look good I feel.\n#Person2#: You look great, you are absolutely glowing.\n#Person1#: Thanks, this is a fine party. We should have a drink together to celebrate your birthday", "summary1": "#Person1# and Brian are at the birthday party of Brian. Brian thinks #Person1# looks great and is popular.", "topic1": "birthday party", "summary2": "#Person1# attends Brian's birthday party. Brian thinks #Person1# looks great and charming.", "topic2": "birthday party", "summary3": "#Person1# has a dance with Brian at Brian's birthday party. Brian thinks #Person1# looks great and is popular.", "topic3": "birthday party"}
{"fname": "test_4", "dialogue": "#Person1#: This Olympic park is so big!\n#Person2#: Yes. Now we are in the Olympic stadium, the center of this park.\n#Person1#: Splendid! When is it gonna be finished?\n#Person2#: The whole stadium is to be finished this June.\n#Person1#: How many seats are there in the stand?\n#Person2#: Oh, there are 5000 seats in total.\n#Person1#: I didn ' t know it would be so big!\n#Person2#: It is! Look there, those are the tracks. And the jumping pit is over there.\n#Person1#: Ah... I see. Hey, look the sign here, No climbing.\n#Person2#: We put many signs with English translations for foreign visitors.", "summary1": "#Person1# is surprised at the Olympic Stadium'volume, capacity and interior setting to #Person1#.", "topic1": "Olympic Stadium", "summary2": "#Person2# shows #Person1# around the constructing Olympic stadium and introduces the stadium.", "topic2": "sports stadium", "summary3": "#Person2# introduces the Olympic Stadium's finishing time, capacity and interior setting to #Person1#.", "topic3": "Olympic Stadium"}
{"fname": "test_5", "dialogue": "#Person1#: I've had it! I am done working for a company that is taking me nowhere!\n#Person2#: So what are you gonna do? Just quit?\n#Person1#: That's exactly what I am going to do! I have decided to create my own company! I am going to write up a business plan, get some investors and start working for myself!\n#Person2#: Have you ever written up a business plan before?\n#Person1#: Well, no, it can't be that hard! I mean, all you have to do is explain your business, how you are going to do things and that's it, right?\n#Person2#: You couldn't be more wrong! A well written business plan will include an executive summary which highlights the idea of the business in two pages or less. Then you need to describe your company with information such as what type of legal structure it has, history, etc.\n#Person1#: Well, that seems easy enough.\n#Person2#: Wait, there is more! Then you need to introduce and describe your goods or services. What they are and how they are different from competitors? Then comes the hard part, a market analysis. You need to investigate and analyze hundreds of variables! You need to take into consideration socioeconomic factors from GDP per capita to how many children on average the population has! All this information is useful so that you can move on to your strategy and implementation stage, where you will describe in detail how you will actually execute your idea.\n#Person1#: Geez. Is that all?\n#Person2#: Almost, the most important piece of information for your investors will be the financial analysis. Here you will calculate and estimate sales, cash flow and profits. After all, people will want to know when they will begin to see a return on their investment!\n#Person1#: Umm. I think I ' ll just stick to my old job and save myself all the hassle of trying to start up a business!", "summary1": "#Person1# wants to create a company and is going to write a business plan. #Person2# gives #Person1# suggestions on how to summarise business ideas, describe the service, differ from competitors and attract investment in a good business plan. #Person1# decides to stick to the old job.", "topic1": "business plan", "summary2": "#Person1# abandons the idea of creating a company after #Person2# explains what a business plan includes. #Person2# specifies that a well-written business plan includes an executive summary, goods and service description, strategy and implementation, and financial analysis.", "topic2": "business plan", "summary3": "#Person1# wants to start #Person1#'s own business, but #Person2# warns #Person1# of the hassle. #Person2# tells #Person1# what is needed in a business plan and #Person1# decides to stick to the old job for now.", "topic3": "business plan"}
{"fname": "test_6", "dialogue": "#Person1#: What's wrong with you? Why are you scratching so much?\n#Person2#: I feel itchy! I can't stand it anymore! I think I may be coming down with something. I feel lightheaded and weak.\n#Person1#: Let me have a look. Whoa! Get away from me!\n#Person2#: What's wrong?\n#Person1#: I think you have chicken pox! You are contagious! Get away! Don't breathe on me!\n#Person2#: Maybe it's just a rash or an allergy! We can't be sure until I see a doctor.\n#Person1#: Well in the meantime you are a biohazard! I didn't get it when I was a kid and I've heard that you can even die if you get it as an adult!\n#Person2#: Are you serious? You always blow things out of proportion. In any case, I think I'll go take an oatmeal bath.", "summary1": "#Person2# feels itchy. #Person1# doubts it is chicken pox and asks #Person2# to get away. #Person2# doesn't believe it.", "topic1": "chicken pox", "summary2": "#Person1# suspects that #Person2# has chicken pox and wants to keep away from #Person2#. #Person2# thinks #Person1# is exaggerating.", "topic2": "contagious disease", "summary3": "#Person1# thinks #Person2# has chicken pox and warns #Person2# about the possible hazards but #Person2# thinks it will be fine.", "topic3": "chicken pox"}
{"fname": "test_7", "dialogue": "#Person1#: Good coming. What can I do for you?\n#Person2#: I'm in Room 309. I'm checking out today. Can I have my bill now?\n#Person1#: Certainly. Please wait a moment. Here you are.\n#Person2#: Thanks. Wait... What's this? The 30 dollar for?\n#Person1#: Excuse me... The charge for your laundry service on Nov. 20th.\n#Person2#: But I did't take any laundry service during my stay here. I think you have added someone else's.\n#Person1#: Ummmm...Sorry, would you mind waiting a moment? We check it with the department concerned.\n#Person2#: No. As long as we get this straightened out.\n#Person1#: I'm very sorry. There has been a mistake. We'll correct the bill. Please take a look.\n#Person2#: Okay, here you are.\n#Person1#: Goodbye.", "summary1": "#Person2# is checking out and asks #Person1# for the bill. #Person1# gives #Person2# a wrong bill at first then corrects it.", "topic1": "bill", "summary2": "#Person1# helps #Person2# correct a mischarged bill on laundry service and helps #Person2# check out.", "topic2": "checking out", "summary3": "#Person2# finds #Person2# being mischarged. #Person1# corrects the bill and #Person2# pays for it.", "topic3": "check out"}
{"fname": "test_8", "dialogue": "#Person1#: Steven, I need badly your help.\n#Person2#: What's the matter?\n#Person1#: My wife has found that I have an affair with my secretary, and now she is going to divorce me.\n#Person2#: How could you cheat on your wife? You have been married for ten years.\n#Person1#: Yes, I know I'm wrong. But I swear that the affair lasts only for two months. And I still love my wife. I couldn't live without her.\n#Person2#: I will try my best to persuade her to reconsider the divorce. But are you sure that from now on you will be faithful to her forever?\n#Person1#: Yes, I swear.", "summary1": "#Person1# is begging Steven to persuade his wife not to divorce him. Steven agrees.", "topic1": "reconsider the divorce", "summary2": "Steve will try to persuade #Person1#'s wife not to divorce #Person1# as #Person1# swears to remain faithful forever.", "topic2": "divorce", "summary3": "#Person1# begs Steven's to persuade #Person1#'s wife not to divorce him, and Steven agrees.", "topic3": "divorce"}
{"fname": "test_9", "dialogue": "#Person1#: Who stands out in your mind as a man or woman of sound character?\n#Person2#: If I think of famous people, I think of Abraham Lincoln.\n#Person1#: He's the US president, who walked five miles just to give a lady her change, isn't he?\n#Person2#: That's the one. He also was famous for never giving up on his goals.\n#Person1#: That's right. He ran for office quite a few times before he was finally elected.\n#Person2#: And I also admire him for his courage in fighting for equal rights.\n#Person1#: He had great vision, didn't he?\n#Person2#: And humility. I would have liked to meet him personally.", "summary1": "#Person1# and #Person2# are talking about Abraham Lincoln. They think he was a noble man.", "topic1": "sound character", "summary2": "#Person2# admires Abraham Lincoln for his perseverance, courage and humility.", "topic2": "famous people", "summary3": "#Person1# and #Person2# talk about Abraham Lincoln and his glorious history. They both admire him.", "topic3": "discuss Abraham Lincoln"}
{"fname": "test_10", "dialogue": "#Person1#: Where are you going for your trip?\n#Person2#: I think Hebei is a good place.\n#Person1#: But I heard the north of China are experiencing severe sandstorms!\n#Person2#: Really?\n#Person1#: Yes, it's said that Hebes was experiencing six degree strong winds.\n#Person2#: How do these storms affect the people who live in these areas?\n#Person1#: The report said the number of people with respiratory tract infections tended to rise after sandstorms. The sand gets into people's noses and throats and creates irritation.\n#Person2#: It sounds that sandstorms are trouble for everybody!\n#Person1#: You are quite right.", "summary1": "#Person2# plans to have a trip in Hebei but #Person1# says there are sandstorms in there.", "topic1": "sandstorms", "summary2": "#Person1# tells #Person2# Hebei was experiencing severe sandstorms and sandstorms threaten people's health.", "topic2": "natural disaster", "summary3": "#Person2# wants to travel to Hebei but #Person1# informs #Person2# of terrible sandstorms there.", "topic3": "discuss sandstorm"}
{"fname": "test_11", "dialogue": "#Person1#: Welcome to my birthday party, I am so happy you can come.\n#Person2#: Thanks for inviting me. Here is the gift for you. Happy birthday, Francis! Many more happy and healthy years for you!\n#Person1#: Thank you, shall I open it now?\n#Person2#: Yes, please do.\n#Person1#: Wow, a remote car model and my favorite brand. I really like it. That is so nice of you.\n#Person2#: Yeah, I was really struggling whether I should give you this nice little car. It was the last one they had and I really like it so much myself.\n#Person1#: Typical you, always wanting to keep the best things for yourself. The more I appreciate the gift now.", "summary1": "#Person2# comes to the birthday party of Francis and sends him a remote car model.", "topic1": "birthday present", "summary2": "#Person2# gives Francis a car model that both of them love as a birthday gift.", "topic2": "birthday gift", "summary3": "#Person2# gives Francis a nice car model as a birthday gift and Francis appreciates it.", "topic3": "birthday gift"}
{"fname": "test_12", "dialogue": "#Person1#: Hi, Tony. You look unhappy. What's wrong?\n#Person2#: Oh, Steven, I made a big mistake.\n#Person1#: What happened?\n#Person2#: I really wish I hadn't done it.\n#Person1#: What on earth are you talking about?\n#Person2#: I got caught cheating. I feel so ashamed. The teacher saw me and told me I failed.\n#Person1#: What were you thinking?\n#Person2#: You know my father. If I fail, he'll kill me. I have to do well.\n#Person1#: But what you should do is study hard.\n#Person2#: I know. . . I know. . . it's all my fault. I feel awful that I didn't study, and I cheated, and I got caught.\n#Person1#: So long as you learn from your mistakes.", "summary1": "Tony got caught cheating and feels ashamed. Steven tells him to learn from it and study hard.", "topic1": "getting caught cheating", "summary2": "Tony tells Steven that he failed a class because of cheating and he feels awful.", "topic2": "failing an exam", "summary3": "Tony tells Steven that he cheated on the exam and realized his mistake.", "topic3": "exam cheating"}
{"fname": "test_13", "dialogue": "#Person1#: What time is it, Tom?\n#Person2#: Just a minute. It's ten to nine by my watch.\n#Person1#: Is it? I had no idea it was so late. I must be off now.\n#Person2#: What's the hurry?\n#Person1#: I must catch the nine-thirty train.\n#Person2#: You've plenty of time yet. The railway station is very close. It won't take more than twenty minutes to get there.", "summary1": "#Person1# is catching a train. Tom asks #Person1# not to hurry.", "topic1": "catching the train", "summary2": "#Person1# is in a hurry to catch a train. Tom tells #Person1# there is plenty of time.", "topic2": "transportation", "summary3": "#Person1# is rushing to catch a train but Tom thinks it isn't necessary.", "topic3": "discuss leaving"}
{"fname": "test_14", "dialogue": "#Person1#: I don't know how to adjust my life. Would you give me a piece of advice?\n#Person2#: You look a bit pale, don't you?\n#Person1#: Yes, I can't sleep well every night.\n#Person2#: You should get plenty of sleep.\n#Person1#: I drink a lot of wine.\n#Person2#: If I were you, I wouldn't drink too much.\n#Person1#: I often feel so tired.\n#Person2#: You better do some exercise every morning.\n#Person1#: I sometimes find the shadow of death in front of me.\n#Person2#: Why do you worry about your future? You're very young, and you'll make great contribution to the world. I hope you take my advice.", "summary1": "#Person1# wants to adjust #Person1#'s life and #Person2# suggests #Person1# be positive and stay healthy.", "topic1": "adjust the life", "summary2": "#Person1# has a bad lifestyle. #Person2# kindly advises #Person1# to be positive.", "topic2": "advice", "summary3": "#Person2# hopes #Person1# will become healthy and positive.", "topic3": "giving advice"}
{"fname": "test_15", "dialogue": "#Person1#: Would you like to go to the party tonight?\n#Person2#: Whose party?\n#Person1#: Ruojia's. Don't you know that? Ruojia has got married.\n#Person2#: What! Is she really? I can't believe it!\n#Person1#: Yes. Yesterday.\n#Person2#: Good gracious. That's incredible! I feel so happy for her!\n#Person1#: Yes, me too.\n#Person2#: But how do you know that?\n#Person1#: I saw the news from her twitter. And she sent an email about it.\n#Person2#: What? I didn't receive it!\n#Person1#: Maybe you should check your email.\n#Person2#: Oh yes, I find it. Tonight at her home. Will you bring something?\n#Person1#: Yes, a pair of wineglasses and a card to wish her happy marriage.\n#Person2#: I will buy a tea set.", "summary1": "#Person1# tells #Person2# that Ruojia is married and will have a party tonight. #Person2#'s surprised to know that. They will bring their gifts to bless her.", "topic1": "Ruojia is married", "summary2": "#Person2# is surprised to know from #Person1# that Ruojia is married. Then #Person2# finds Ruojia has sent an email about it. They will go to Ruojia's party and give their presents to her.", "topic2": "surprising news", "summary3": "#Person2# is surprised that Ruojia's married. #Person1# and #Person2# will go to her party and give their presents to wish her a happy marriage.", "topic3": "discuss marriage"}
{"fname": "test_16", "dialogue": "#Person1#: Yeah. Just pull on this strip. Then peel off the back.\n#Person2#: You might make a few enemies this way.\n#Person1#: If they don't think this is fun, they're not meant to be our friends.\n#Person2#: You mean your friends. I think it's cruel.\n#Person1#: Yeah. But it's fun. Look at those two ugly old ladies. . . or are they men?\n#Person2#: Hurry! Get a shot!. . . Hand it over!\n#Person1#: I knew you'd come around. . .", "summary1": "#Person2# at first thinks #Person1#'s behaviour cruel but finally joins #Person1#.", "topic1": "cruel behaviour", "summary2": "#Person1# plans on playing a trick to others. #Person2# thinks it's cruel at first but then joins.", "topic2": "tricking others", "summary3": "#Person1# is about to make a prank. #Person2# thinks it's cruel at first but then joins.", "topic3": "prank"}
{"fname": "test_17", "dialogue": "#Person1#: What does your sister look like, Mike?\n#Person2#: Well, she's tall and pretty.\n#Person1#: Is she like you?\n#Person2#: I suppose so. We're both friendly and easy-going.\n#Person1#: Is she as clever as you?\n#Person2#: No, she's not as clever as me.\n#Person1#: Big head!", "summary1": "Mike is describing his sister to #Person1#.", "topic1": "sister", "summary2": "Mike describes to #Person1# his sister's characters and personality.", "topic2": "family member", "summary3": "#Person1# asks Mike about his sister.", "topic3": "describe a person"}
{"fname": "test_18", "dialogue": "#Person1#: Is anybody in?\n#Person2#: How can I help you?\n#Person1#: I have a headache.\n#Person2#: Let me take your temperature with a thermometer.\n#Person1#: OK.\n#Person2#: I think you have a small fever.\n#Person1#: I thought so. I felt dizzy this morning.\n#Person2#: You should've called in sick! Next time, have either of your parents call the school office.", "summary1": "#Person1# feels sick and #Person2# gives #Person1# a check-up.", "topic1": "feeling sick", "summary2": "#Person2# finds that #Person1# has a fever and says #Person1# should've called in sick earlier.", "topic2": "at school", "summary3": "#Person2# checks #Person1#'s physical condition and finds #Person1# has a fever.", "topic3": "physical test"}
{"fname": "test_19", "dialogue": "#Person1#: Can I help you?\n#Person2#: I'd like to buy a new mobile phone please.\n#Person1#: Ok, would you like a phone with camera and MP3 player?\n#Person2#: Yes please. And I'd like to be able to make video calls too.", "summary1": "#Person1# helps #Person2# to choose a new phone.", "topic1": "buying a phone", "summary2": "#Person2# wants to buy a new mobile phone from #Person1#.", "topic2": "shopping", "summary3": "#Person2# wants to buy a new mobile phone from #Person1#.", "topic3": "shopping"}
{"fname": "test_20", "dialogue": "#Person1#: Hey, Frank. I heard you got a new job.\n#Person2#: Yeah, Judy. I will be working for the Post Office. It's not a bad job.\n#Person1#: Is it true that you have a heavy work schedule?\n#Person2#: That's right. I am supposed to work at 5am everyday, and I only get 45 minutes for lunch.\n#Person1#: So, why did you apply for such a demanding job?\n#Person2#: Well, the government offers its employees excellent health insurance benefits.\n#Person1#: Oh, I see. And can your family members utilize the health insurance, too?\n#Person2#: Yeah, that's the best part. All of my children can get free medical care.\n#Person1#: That's a great employment benefit!\n#Person2#: Now you know why I wanted to work for the Post Office!", "summary1": "Frank got a new job and is telling Judy not only the heavy schedule but also the benefits of this job.", "topic1": "new job", "summary2": "Frank explains to Judy the reason why he took a job at the Post office is that the government offers excellent health insurance benefits for its employees.", "topic2": "employment", "summary3": "Frank describes his new job's schedule and insurance at the Post Office to Judy.", "topic3": "job description"}
{"fname": "test_21", "dialogue": "#Person1#: Do you have any special skills?\n#Person2#: I can write computer programs, I have a good command of secretarial skills.\n#Person1#: What qualifications have you got?\n#Person2#: I have a doctor license and a driving license.\n#Person1#: Do you get special training in office skills?\n#Person2#: I passed both the Cambridge Examinations, First Certificate and the Certificate of Proficiency in English. And studied for a year in London at the Lucas Secretarial College, ending with speeds of 120 words per minute in English shorthand and 50 words per minute in typing. I was also trained in office procedure.\n#Person1#: Please tell me about work you have done, which qualifies you for this job.\n#Person2#: I'Ve received some special training in typing, shorthand and operating a fax machine, etc. . I'm experienced in IBM-PC. I can operate familiarly a word-processor, a fax machine, a photo and other office equipment.", "summary1": "#Person2# is describing the educational background and previous working experience to #Person1# in a job interview.", "topic1": "job interview", "summary2": "#Person2# is being interviewed by #Person1#. #Person2# is equipped with a bunch of valuable office skills.", "topic2": "job interview", "summary3": "#Person1# asks about #Person2#'s special skills, training, previous working experience and other qualification for the job.", "topic3": "job interview"}
{"fname": "test_22", "dialogue": "#Person1#: Excuse me.\n#Person2#: Yes, sir. Can I help you?\n#Person1#: Um, this steak, I asked for to be medium rare.\n#Person2#: Medium rare, that's right, sir. I remember your order.\n#Person1#: Well, I'm afraid it isn't. It's a bit too well done and rather tough. Would you mind changing?\n#Person2#: If it is not to your satisfaction, I'll certainly bring you another. But I'm afraid you may have to wait for a few minutes.\n#Person1#: Yes, that's all right. Thank you very much.", "summary1": "#Person1# is not satisfied with the steak and #Person2# will change it.", "topic1": "changing the steak", "summary2": "#Person2# will change a steak for #Person1# as that one doesn't satisfy #Person1#.", "topic2": "at a restaurant", "summary3": "#Person1# is not satisfied with #Person1#'s steak and asks to change one, and #Person2# agrees.", "topic3": "restaurant service"}
{"fname": "test_23", "dialogue": "#Person1#: Tom, I've got good news for you.\n#Person2#: What is it?\n#Person1#: Haven't you heard that your novel has won The Nobel Prize?\n#Person2#: Really? I can't believe it. It's like a dream come true. I never expected that I would win The Nobel Prize!\n#Person1#: You did a good job. I'm extremely proud of you.\n#Person2#: Thanks for the compliment.\n#Person1#: You certainly deserve it. Let's celebrate!", "summary1": "#Person1# congratulates Tom for achieving the Nobel Prize.", "topic1": "Nobel Prize", "summary2": "#Person1# tells Tom that his novel has won the Nobel Prize.", "topic2": "surprising news", "summary3": "#Person2# tells Tom he won the Nobel Prize.", "topic3": "win a prize"}
{"fname": "test_24", "dialogue": "#Person1#: What makes you think you are able to do the job?\n#Person2#: My major is Automobile Designing and I have received my master's degree in science. I think I can do it well.\n#Person1#: What kind of work were you responsible for in the past employment?\n#Person2#: I am a student engineer who mainly took charge of understanding of the mechanical strength and corrosion resistance of various materials.", "summary1": "#Person1# is interviewing #Person2# about #Person2#'s ability and previous experience.", "topic1": "job interview", "summary2": "#Person1# asks #Person2# about #Person2#'s capacities and past working experience during an interview.", "topic2": "job interview", "summary3": "#Person1# asks #Person2# about #Person2#'s qualification for the job.", "topic3": "job interview"}
{"fname": "test_25", "dialogue": "#Person1#: Do you drink much?\n#Person2#: Depending on what you consider a lot.\n#Person1#: How frequently do you drink?\n#Person2#: Couple times a week. How about you?\n#Person1#: Only when I go out. I'm not a big drinker.\n#Person2#: How much can you drink?\n#Person1#: I usually only have 2 beers.\n#Person2#: You're a light weight.\n#Person1#: How much can you drink?\n#Person2#: I'm usually drinking all night long. At least 10 drinks.\n#Person1#: Don't you spend a lot of money then?\n#Person2#: No. We usually go to places that have specials. Dante's over on the Ave has $ 5. 00 pitchers on Mondays. So for ten, fifteen bucks, I can get a lot of drinks.\n#Person1#: That's true.\n#Person2#: If you don't like beer, have you tried mixed drinks? Some of them are pretty good.\n#Person1#: I like beer, it's just that I get a headache when I drink more than 3.\n#Person2#: You just have to build up a tolerance. I used to be like that. But your body gets used to it.\n#Person1#: It'll take awhile, but I'm working on it.\n#Person2#: Hey let's go out tomorrow night. The Ram Bar and Grill is having a special on pitchers.\n#Person1#: Alright.", "summary1": "#Person1# and #Person2# are talking about some personal facts of drinking. #Person2# drinks a lot, while #Person1# cannot drink much for health reasons. They decide to have a drink together tomorrow night.", "topic1": "drinking", "summary2": "#Person2#, a heavy drinker, invites #Person1#, a light drinker to go out the next day. #Person2# chooses a place that has a special on pitchers.", "topic2": "drinking", "summary3": "#Person1# and #Person2# talk about their drinking capacity and their drinking habits. They decide to have a drink together tomorrow night.", "topic3": "discuss drinking"}
{"fname": "test_26", "dialogue": "#Person1#: May, do you mind helping me prepare for the picnic?\n#Person2#: Sure. Have you checked the weather report?\n#Person1#: Yes. It says it will be sunny all day. No sign of rain at all. This is your father's favorite sausage. Sandwiches for you and Daniel.\n#Person2#: No, thanks Mom. I'd like some toast and chicken wings.\n#Person1#: Okay. Please take some fruit salad and crackers for me.\n#Person2#: Done. Oh, don't forget to take napkins disposable plates, cups and picnic blanket.\n#Person1#: All set. May, can you help me take all these things to the living room?\n#Person2#: Yes, madam.\n#Person1#: Ask Daniel to give you a hand?\n#Person2#: No, mom, I can manage it by myself. His help just causes more trouble.", "summary1": "May is helping her mother to do some preparation for the picnic.", "topic1": "preparing the picnic", "summary2": "May's mother asks May for help in preparing for a picnic. May gives her a hand.", "topic2": "picnic preparation", "summary3": "Mom asks May to help to prepare for the picnic and May agrees.", "topic3": "picnic preparing"}
{"fname": "test_27", "dialogue": "#Person1#: Hello, are you Muriel Douglas?\n#Person2#: Yes, and you must be James. It's nice to meet you at long last.\n#Person1#: Yes, you too. Thanks for agreeing to meet with us about the new account. My associate, Susan Kim, should be here any minute. Would you like something to drink while we're waiting?\n#Person2#: No, thanks. I'm fine. Did you have a nice holiday?\n#Person1#: Yes, I did. My family and I went to Tahoe to ski and the weather was great. How about you?\n#Person2#: I stayed in L. A. and it was sunny the entire weekend. We spent most of the time at home but we did go see King Kong on Christmas day.\n#Person1#: How did you like it?\n#Person2#: It was better than I expected. But, you know, I think I would have enjoyed skiing in Tahoe even better. Do you go there often?\n#Person1#: No, not much. My wife doesn't like to ski. She prefers vacationing where it's warmer, like Hawaii.\n#Person2#: I don't blame her. I really enjoyed it there when we went a few years ago. I'd like to go back sometime soon.\n#Person1#: Yes, me too. Oh, here's Susan now. Let me introduce you.", "summary1": "Muriel Douglas and James meet each other and talk about what they have done during the holiday.", "topic1": "a nice holiday", "summary2": "James and Muriel are talking while waiting for Susan, Muriel's associate. They talk about how they spent the holiday with their families.", "topic2": "holiday", "summary3": "Muriel Douglas and James send greetings and talk about their holiday before the meeting. Douglas stayed in L.A., while James went to Tahoe.", "topic3": "social meeting"}
{"fname": "test_28", "dialogue": "#Person1#: Stupid girl, making me spend so much money, now I have to get it from the ATM...\n#Person2#: Hello, welcome to Universal Bank. Please insert your card into the slot.\n#Person1#: I know where to put my card! Stupid machine, talking to me like I ' m an idiot...\n#Person2#: Please input your 6 digit PIN code followed by the pound key. Thank you. Please select an option. Thank you. You have selected withdrawal.\n#Person1#: Yeah, yeah, I know what I selected. Just gimme my money!\n#Person2#: Please type the amount you would like to withdraw. Thank you, you want to transfer 10000 USD to the World Wildlife Foundation. If this is correct please press 1.\n#Person1#: No, no! Stupid machine, what are you doing! No!\n#Person2#: Confirmed. Thank you for using our bank! Please remove your card from the slot. Goodbye!\n#Person1#: No, no way! What happened? Give me my money!\n#Person2#: Danger, danger! The exits have been sealed and the doors will remain locked in until the local authorities arrive. Thank you for using our bank. Have a nice day.", "summary1": "#Person1# wants to withdraw money from an ATM, but the ATM automatically transfers 10000 USD to the World Wildlife Foundation after confirming the withdrawal option. #Person1# gets mad and somehow locked in.", "topic1": "withdrawal trouble", "summary2": "#Person1# run out of money because of a girl, and is withdrawing money from an ATM. But the ATM seems to go wrong and transfers #Person1#'s money to the World Wildlife Foundation, driving #Person1# crazy.", "topic2": "ATM accident", "summary3": "#Person1# is withdrawing money from an ATM. But the ATM wrongly transfers #Person1#'s money to the World Wildlife Foundation. It drives #Person1# crazy.", "topic3": "ATM accident"}
{"fname": "test_29", "dialogue": "#Person1#: Are you a social person?\n#Person2#: Yes, I am an outgoing person who likes to be with a lot of friends.\n#Person1#: What is your strategy in communicating with colleagues?\n#Person2#: Well, the most important thing in communication is your sincerity.", "summary1": "#Person2# tells #Person1# #Person2#'s communication strategy.", "topic1": "communication strategy", "summary2": "Since #Person2# is very social, #Person1# asks for the communication strategy.", "topic2": "social skill", "summary3": "#Person2# shares #Person2#'s communication strategy with #Person1#.", "topic3": "communication strategy"}
{"fname": "test_30", "dialogue": "#Person1#: What's wrong with you, Mr. Polly?\n#Person2#: What's wrong? I want a break from this horrible job.\n#Person1#: Then, buy a bottle of soft drink.\n#Person2#: Would you like to buy a bottle for me in the shop?\n#Person1#: It's a problem, because my boss is in that shop now.\n#Person2#: Ok, I will go there myself.\n#Person1#: Sorry, Mr. Polly.\n#Person2#: It doesn't matter. Oh, God, I have only four dollars in my wallet. Is that possible for me to buy one?\n#Person1#: Have a try.", "summary1": "Mr. Polly is tired and wants a break from work. #Person1# cannot buy a bottle of soft drink for him.", "topic1": "break from job", "summary2": "Mr. Polly wants to get a break from work and he asks #Person1# to buy a drink for him, but #Person1# refuses.", "topic2": "take a break", "summary3": "Mr. Polly asks #Person1#'s help to buy a drink, but #Person1# refuses.", "topic3": "buy a drink"}
{"fname": "test_31", "dialogue": "#Person1#: Hello, this is Francis.\n#Person2#: Hi, this is Monica. I was wondering when we can work on this financial report.\n#Person1#: Today, I am busy all day long.\n#Person2#: Shall I see you on Friday morning?\n#Person1#: That's not good for me at all. It'll have to be another time.\n#Person2#: We must find some time to read report.\n#Person1#: I know. I am available from 1 PM to 4 PM on Friday afternoon.\n#Person2#: That's all right. Then see you on Friday afternoon.\n#Person1#: See you.", "summary1": "Francis and Monica are discussing when to work on the financial report.", "topic1": "decide the time", "summary2": "Francis and Monica manage to find time to work on a report together.", "topic2": "peer work", "summary3": "Francis and Monica negotiate on the time to work on the report.", "topic3": "schedule making"}
{"fname": "test_32", "dialogue": "#Person1#: Is this the workshop to prepare for an interview?\n#Person2#: This is the interview class. Welcome to our class.\n#Person1#: I am really excited to be taking this workshop so that I can get ready for my interview next week.\n#Person2#: We are all learning things that will help us in our interview. What do you think are some important considerations going into your interview?\n#Person1#: I think that we should dress neatly and appropriately.\n#Person2#: Yes. Second, as you can imagine, attitude and friendliness go a long way.\n#Person1#: Yes, and I always feel much better when I am friendly.\n#Person2#: Believe it or not, the interviewers are as interested in your questions as they are in your answers.\n#Person1#: Any more hints as to what I should do in an interview?\n#Person2#: Always be honest with your answers. The interviewers really do want to know if you will be a good fit for them.", "summary1": "#Person1# joins #Person2#'s interview workshop. They discuss the tips to improve their interview performance.", "topic1": "interview workshop", "summary2": "#Person1# takes an interview workshop. #Person2# offer #Person1# some useful tips on getting ready for an interview.", "topic2": "interview preparation", "summary3": "In the workshop, #Person2# offer #Person1# some suggestions on how to perform well in interviews.", "topic3": "interview workshop"}
{"fname": "test_33", "dialogue": "#Person1#: OK, that's a cut! Let's start from the beginning, everyone.\n#Person2#: What was the problem that time?\n#Person1#: The feeling was all wrong, Mike. She is telling you that she doesn't want to see you any more, but I want to get more anger from you. You're acting hurt and sad, but that's not how your character would act in this situation.\n#Person2#: But Jason and Laura have been together for three years. Don't you think his reaction would be one of both anger and sadness?\n#Person1#: At this point, no. I think he would react the way most guys would, and then later on, we would see his real feelings.\n#Person2#: I'm not so sure about that.\n#Person1#: Let's try it my way, and you can see how you feel when you're saying your lines. After that, if it still doesn't feel right, we can try something else.", "summary1": "#Person1# and Mike are discussing what kind of emotion should be expressed by Mike in this play. They have different understandings.", "topic1": "actor's feelings", "summary2": "#Person1# and Mike have a disagreement on how to act out a scene. #Person1# proposes that Mike can try to act in #Person1#'s way.", "topic2": "shooting", "summary3": "#Person1# wants Mike to act more angry, but Mike thinks he should act both angry and sad.", "topic3": "acting"}
{"fname": "test_34", "dialogue": "#Person1#: Well, I'll see you later, Mrs. Todd. My wife is waiting for me to take her shopping.\n#Person2#: I understand. There's a lot to get done at weekends, especially when you two work and the children are small.\n#Person1#: That's right. Jane and I have been talking about visiting you. So when I saw you in the garden, I decided to come over and say hello.\n#Person2#: I'm glad you did. In fact, I should have called on you first, since you have newly moved here.\n#Person1#: By the way, do you need anything from the store?\n#Person2#: No, but thanks for the offer. And thank you for coming over.\n#Person1#: It's a pleasure.", "summary1": "#Person1# greets Mrs. Todd and then they say goodbye to each other.", "topic1": "greetings", "summary2": "#Person1# comes over to say hello to Mrs. Todd, and will go shopping afterwards.", "topic2": "a short visit", "summary3": "#Person1# visits Mrs. Todd, and Mrs. Todd appreciates that.", "topic3": "farewell"}
{"fname": "test_35", "dialogue": "#Person1#: What's the matter, Bill? You look kind of pale.\n#Person2#: Oh, I'm just tired.\n#Person1#: Why?\n#Person2#: Well, I've been working until around ten every night this week.\n#Person1#: You should go home at quitting time today and take it easy.\n#Person2#: Yes. I think I will.\n#Person1#: That's good. Say, how's your brother?\n#Person2#: He's fine, but he is awfully busy. He went to the States on a business trip two weeks ago.\n#Person1#: Oh, really? Is he back yet?\n#Person2#: No, he won't come back for several more weeks.\n#Person1#: Wow! He must have a lot to do there.\n#Person2#: Yes, he does.\n#Person1#: I want to be sure of the time because I'm going to meet a friend at five o'clock sharp.\n#Person2#: Well, my watch says 4:30, and that time should be right. I set it with the radio yesterday.\n#Person1#: Good.", "summary1": "Bill is tired. Bill and #Person1# talk about Bill's brother.", "topic1": "feeling tired", "summary2": "#Person1# has a chat with Bill, and learns updates about Bill and his brother. #Person1# asks for time because #Person1# will go meet a friend.", "topic2": "chat", "summary3": "#Person1# suggests Bill take it easy and asks him about his brother. #Person1# also synchronizes the time with Bill.", "topic3": "social meeting"}
{"fname": "test_36", "dialogue": "#Person1#: Are you going to the demonstration to help stop the spread of nuclear weapons tomorrow, Cleo?\n#Person2#: No, Simon. I hate demonstrations. I have heard the police will be standing by with tear gas.\n#Person1#: Yes, but North Korea boasts it has nuclear arms.\n#Person2#: One hundred ninety countries have signed the Nuclear Non-Proliferation Treaty but the issues are just too complex. There are two sides to every story. I don't understand it and I have no intention of going to a demonstration. Demonstrations don't seem to accomplish anything anyway.\n#Person1#: Several demonstrations have changed politician's minds throughout history. As a responsible citizen I think it is important to stand up for what you believe in.\n#Person2#: Leave it to someone else. As I said, if you listen to both sides of a story, both sides have some good points. Why should I demonstrate and risk getting hurt for something that I am not even sure is right?\n#Person1#: You are not likely to get hurt. This will be a peaceful demonstration. I have spoken to the organizer for the university group. He insists that this will be peaceful. He advocates if you want world peace, peace begins at home-and that means right here in this city.\n#Person2#: You go if you want, Simon, but I plan to study for my physics exam.\n#Person1#: It would only take two hours of your day. The bus leaves the campus at 11:30 and leaves downtown to return to campus at 12:45. You could eat your lunch on the bus.\n#Person2#: I am not going, Simon. Why don't you ask the students in your political science class this afternoon if they want to go?\n#Person1#: They are all going.\n#Person2#: Okay, Simon. I need to meet my sister for coffee now.\n#Person1#: Bye then. See you in physics class tomorrow.", "summary1": "Simon and Cleo have different opinions towards the demonstration to help stop the spread of nuclear weapons. Cleo thinks it is useless, while Simon considers that Cleo should go to the demonstration.", "topic1": "demonstration", "summary2": "Cleo has no intention to attend the demonstration to help stop the spread of nuclear weapons, because Cleo hates police standing by with tear gas. Simon tries to change Cleo's mind but it doesn't work.", "topic2": "political demonstration", "summary3": "Simon and Cleo argue the effectiveness of demonstrations. Simon thinks they are helpful, but Cleo disagrees and refuses to go to the demonstration of helping stop the spread of nuclear weapons with Simon.", "topic3": "discuss demonstrations"}
{"fname": "test_37", "dialogue": "#Person1#: It's partly your own fault. You should never let in anyone like that unless you're expecting him.\n#Person2#: It's all very well to say that, but someone cones to the door and says 'electricity' or 'gas' and you automatically think he is OK, especially if he shows you a card.", "summary1": "#Person2# let in someone and #Person1# thinks it was #Person2#'s fault.", "topic1": "fault", "summary2": "#Person1# blames #Person2# for letting someone in without much discretion.", "topic2": "regret", "summary3": "#Person1# advises #Person2# not to let anyone in casually.", "topic3": "discuss safety"}
{"fname": "test_38", "dialogue": "#Person1#: Maggie, can I borrow your notes for history? I'll return them tomorrow.\n#Person2#: Sorry, but I usually go to the cafeteria and review them. Why not copy them in the library?\n#Person1#: OK.\n#Person2#: Here you are.\n#Person1#: You are a great help, Maggie.\n#Person2#: I don't quite understand a why you need my notes, Mark? You haven't missed any classes.\n#Person1#: To be honest, I work in supermarket from 7 to 10 o'clock every evening.\n#Person2#: I see. So you're pretty tired when you come to class.\n#Person1#: That's exactly why I want to borrow your notes. My notes aren't very good.\n#Person2#: So what do you usually do in class?\n#Person1#: I'm always awake at the beginning, but thirty minutes after class begins I feel sleepy and have trouble keeping my eyes open.\n#Person2#: Well, I need someone to study with and you need someone to keep you awake. Can we be study partners?\n#Person1#: Oh sure. That's a good idea. So give me a push when you see me sleeping in class.\n#Person2#: OK. Let's start today in the library. We are going there anyway and I don't have to go to the cafeteria.\n#Person1#: Sounds good.", "summary1": "Mark wants to borrow Maggie's class notes. Maggie suggests Mark copy them in the library and invites him to be study partners.", "topic1": "study partners", "summary2": "Mark asks Maggie for her history notes because Mark has been too tired in class. They become study partners at the end.", "topic2": "study partners", "summary3": "Mark asks Maggie for her notes because Mark's notes aren't good. They decide to be study partners and study together.", "topic3": "discuss school life"}
{"fname": "test_39", "dialogue": "#Person1#: Come in, come in! Can I help you?\n#Person2#: Professor Turner, are you giving your Advanced Geology course again next semester?\n#Person1#: Yes.\n#Person2#: I wonder if I could enroll in it, I know it's a graduate course and I'm only a junior, but...\n#Person1#: Aren't you a bit young? I've allowed qualified seniors to take the course and they usually have a hard time to keep up.\n#Person2#: I know, but the geology of the American West is my favorite interest and I've read a lot in the field. Last semester I took Professor Burman's course and I didn't find it challenging enough.\n#Person1#: I see. You certainly aren't one of those students who are out for easy grades.\n#Person2#: I should say not. I really want to learn something.\n#Person1#: Well, I'll speak to Professor Burman, if he thinks you're ready, I'll let you enroll.\n#Person2#: Oh, thanks. Prof. Turner, that's very nice of you.", "summary1": "#Person2# wants to take a course of Professor Turner and Professor agrees if #Person2# achieves the allowance of Professor Burman.", "topic1": "enrolling in course", "summary2": "#Person2#, a junior student, wants to enroll in Professor Turner's course for seniors very much. Professor Turner will ask for another professor's opinion.", "topic2": "course enrollment", "summary3": "#Person2# wants to enroll in Professor Turner's course, and Professor Turner agrees to consider his application.", "topic3": "course enrollment"}
{"fname": "test_40", "dialogue": "#Person1#: Hello, I bought the pendant in your shop, just before. \n#Person2#: Yes. Thank you very much. \n#Person1#: Now I come back to the hotel and try to show it to my friend, the pendant is broken, I'm afraid. \n#Person2#: Oh, is it? \n#Person1#: Would you change it to a new one? \n#Person2#: Yes, certainly. You have the receipt? \n#Person1#: Yes, I do. \n#Person2#: Then would you kindly come to our shop with the receipt by 10 o'clock? We will replace it. \n#Person1#: Thank you so much. ", "summary1": "#Person1# wants to change the broken pendant in #Person2#'s shop.", "topic1": "changing the pendant", "summary2": "#Person1# goes back to #Person2#'s shop to replace a broken pendant.", "topic2": "returning product", "summary3": "#Person1# wants a product changed from #Person2#, and #Person2# agrees.", "topic3": "post-sales service"}
{"fname": "test_41", "dialogue": "#Person1#: What do you think of this one? \n#Person2#: Eh, so so. \n#Person1#: And this one? Too flashy? \n#Person2#: Nah, not too flashy. \n#Person1#: Uhg! And this sweater from my aunt? Isn't it hideous? \n#Person2#: I guess. \n#Person1#: Are you even listening? I'm trying to have a conversation with you. \n#Person2#: And I'm trying to watch the game, but you're yapping on about your new clothes! \n#Person1#: Well I have to decide which gifts to keep and which to exchange for better ones when I go to the Boxing Day sales this afternoon! \n#Person2#: Well could you do me the favor of making this quick? It's the third quarter and you've been blabbering on since the first! \n#Person1#: Oh, your precious game. You watch the same game every year, and each year your beloved hometown team loses by at least three goals! \n#Person2#: Oh no you didn't. You didn't just insult the Sals-bury Seals, did you? Why don't you just. just go and return all of those stupid clothes and not come back until the sales are over? \n#Person1#: I might just! Enjoy your stupid game! ", "summary1": "#Person1# is showing the new clothes to #Person2#, but #Person2# is busy watching the games. They quarrel and get angry.", "topic1": "clothes and games", "summary2": "#Person1# and #Person2# have a serious quarrel over whether shopping for clothes or watching a sports game is more important.", "topic2": "quarrel", "summary3": "#Person1# asks #Person2#'s opinion on new clothes, but #Person2# only focuses on the game and feels annoyed. They are both angry and argue.", "topic3": "argument"}
{"fname": "test_42", "dialogue": "#Person1#: There are so many jobs to choose from. What do you want to do?\n#Person2#: I think working in the media could be fun. There's TV, newspapers, the Internet.\n#Person1#: Well, let me have a look. Uhm, how about this? You could become a TV news director.\n#Person2#: Are you joking? Directing the news would be very stressful.\n#Person1#: Well, writing for a magazine would be exciting. How about that?\n#Person2#: No, I'm more interested in working with computers. Hey, look, interactive media. I'd like that.", "summary1": "#Person1# gives suggestions on job choices to #Person2#. #Person2# likes interactive media.", "topic1": "choosing a job", "summary2": "#Person1# and #Person2# are looking at jobs. #Person2# is interested in the media industry.", "topic2": "search for job", "summary3": "#Person1# offers some job choices to #Person2#, but #Person2# doesn't like them.", "topic3": "job choices"}
{"fname": "test_43", "dialogue": "#Person1#: Don't tell me you're bored already?\n#Person2#: Well, yeah, I am.\n#Person1#: We just got here. You will have to find a way to entertain yourself then.\n#Person2#: What can I do? There are just a bunch of boring people giving boring speeches.\n#Person1#: Too bad. I have to sit through it, so you do, too. Even if it's a little boring, it's important for me to be here. I have to listen carefully, take notes and then interview some of the speakers afterward. I work for the Daily News after all. Didn't you bring anything to read?\n#Person2#: I brought my iPod and some headphones. Would it be rude to listen to some music?\n#Person1#: Yes, it would. I might have a few old newspapers in my bag. You could read them. They also have sections with games in them, like crossword puzzles. That will keep you busy for a while.\n#Person2#: I hate crosswords. Do the papers have comic sections in them?\n#Person1#: You'll probably find some. Now be quiet! Another man is getting up to speak. I really have to pay attention to this one. It's the head of the charity organization.", "summary1": "#Person2# feels bored with the meeting. #Person1# gives #Person2# some suggestions on how to entertain but finally asks #Person2# to keep quiet.", "topic1": "boring meeting", "summary2": "#Person1#, a reporter, takes #Person2# to a forum. #Person2# is bored and tries to find a pastime.", "topic2": "getting bored", "summary3": "#Person2# tells #Person1# that #Person2# is bored and explains the reasons, so #Person1# suggests #Person2# read some old newspapers and be quiet.", "topic3": "boring meeting"}
{"fname": "test_44", "dialogue": "#Person1#: Have you ever thought of moving, Sarah?\n#Person2#: We thought about it, but my husband and I can't afford it right now.\n#Person1#: Buying a house near our company can be expensive, but there are ways to find cheaper houses.\n#Person2#: Like what?\n#Person1#: Well, you can buy a house far away from the city center. You would definitely save money that way.\n#Person2#: That's a good idea.\n#Person1#: My sister in law and her husband just bought a house that way. And they're pretty satisfied with it.\n#Person2#: Is the house in poor condition?\n#Person1#: Not at all, the woman who owned it bought it from her friend and took good care of it. But when she died she had no family left and no will, so the government had to sell it for her.\n#Person2#: Was it a very old house?\n#Person1#: Yes, it was about 50 years old. There were a few repairs that needed doing but it didn't take a lot of money or time.\n#Person2#: Is it in a good location?\n#Person1#: The area can be a bit rough in the evening but the neighbors watch out for each other so it's OK.", "summary1": "Sarah is considering moving. #Person1# gives her advice on buying a house.", "topic1": "buying a house", "summary2": "Sarah wants to move. #Person1# suggests buying a cheaper house and offers information on possible options.", "topic2": "buying a house", "summary3": "Sarah tells #Person1# that she can't afford a new house. #Person1# says #Person1#'s sister-in-law bought a cheap house and suggests Sarah should buy a house far from the city center.", "topic3": "buy a house"}
{"fname": "test_45", "dialogue": "#Person1#: Hello. Welcome to this week's People You Meet. Today, we present to you Mark Leach, an information officer in London.\n#Person2#: Hi everyone, my name's Mark Leach. I'm an information officer at the Britain Business Center, which is a tourist office for the British tourist board in London. Here, we offer a tourist information service to mainly visitors from overseas. And each year, we have about 500,000 people come to the office.\n#Person1#: Wow. That's a large number of people. How do you manage to meet the needs of so many people?\n#Person2#: I'm in charge of an information team. The team has about 10 officers who give tourist information directly over the counter to visitors. We speak a total of 13 languages altogether.\n#Person1#: That's pretty cool. So what exactly do you do everyday?\n#Person2#: Well, we act as a one stop shop for anyone who wants to come in. So it could be that they want a day trip from London, which is a very popular request. And we can offer suggestions of where to go and how to get there. If people want a two week tour of Britain, we can plan out exactly where to visit, what roads to take.\n#Person1#: So, do you have any suggestions for people coming to Britain?\n#Person2#: A good suggestion is to see as much as you can. But try to come back again and again to see different parts of the country, because in that way you really experience it.", "summary1": "#Person1# introduces Mark Leach to this week's People You Meet. Mark Leach describes his job responsibilities and gives advice to people coming to Britain.", "topic1": "job description", "summary2": "#Person1# hosts the week's People You Meet, featuring Mark Leach. Mark introduces his work as an information officer in London.", "topic2": "introduction", "summary3": "Mark Leach introduces his information service and his work to the audience. He also offers suggestions for people coming to Britain.", "topic3": "introduction"}
{"fname": "test_46", "dialogue": "#Person1#: Hello, Lin Fang!\n#Person2#: Oh! Hi, Lucy!\n#Person1#: What's the next lesson, Lin Fang?\n#Person2#: English.\n#Person1#: Oh, good! That's my favorite subject.\n#Person2#: That's because you always find it so easy. I find it very difficult so I don't like it much.\n#Person1#: Nancy finds English quite difficult too. But she says it's her favorite subject.\n#Person2#: Yes, I know, and her second favorite subject is math.\n#Person1#: Math is my worst. I don't like it. I always get the answers wrong.\n#Person2#: So if English is your favorite subject, what's your second favorite?\n#Person1#: PE. What about you?\n#Person2#: I'm not sure. Both Chinese and science are my favorite subjects. I think I like Chinese a little more than science.\n#Person1#: You are very different from Nancy. She doesn't like science at all.", "summary1": "Lin Fang and Lucy are talking about their favourite subjects.", "topic1": "favourite subjects", "summary2": "Lin Fang and Lucy are talking about how they like different subjects.", "topic2": "study", "summary3": "Lucy likes English and P.E. best, but Lin Fang's favorite is Chinese and Science.", "topic3": "favorite subjects"}
{"fname": "test_47", "dialogue": "#Person1#: OK, Mrs Thomas. I finished cleaning up the leaves in the yard.\n#Person2#: Oh, thank you, James.\n#Person1#: I also swept the front steps and took out the garbage. Is there anything else I can help you with?\n#Person2#: Can you also take my dog Oscar for a walk?\n#Person1#: Sure.\n#Person2#: Here is such a prince. Ever since I broke my leg i t has been so difficult to take care of things around the house. My daughter Leah helps out on Mondays and Tuesdays and my son Robbie on Thursdays, but I'm so happy you can come on Saturdays.\n#Person1#: Well, I appreciate the weekend work. I'm saving up to buy a bike so I can ride to my basketball practice.\n#Person2#: Will you still be able to work for me after you get your bike?\n#Person1#: Of course, but don't forget I'm away next weekend visiting my grandfather. My sister Allison will come by instead.\n#Person2#: OK.", "summary1": "James comes to help Mrs. Thomas to do some housework on the weekend. James is saving up to buy a bike.", "topic1": "weekend work", "summary2": "James helped Mrs. Thomas with housework since she has broken her legs, and he wanted to save money for a bike.", "topic2": "offering help", "summary3": "James helps Mrs. Thomas to do chores because James wanted to save money and Mrs. Thomas is incapable.", "topic3": "do chores"}
{"fname": "test_48", "dialogue": "#Person1#: I think spring is finally here.\n#Person2#: Yep, it sure seems like it. However, it's still very cold at night.\n#Person1#: Yes, they turned the heat off 6 days ago. It's absolutely freezing in my apartment at night. I have to turn on the air conditioner to blow hot air in order to warm things up a little.\n#Person2#: Well, and if you are outside and is a bit of a breeze. It feels cold quickly.\n#Person1#: It sure does. I think I'm going to follow my cats example and just sit in the sum that shining in through the windows.", "summary1": "#Person1# and #Person2# are talking about the low temperature at night, although spring has come.", "topic1": "coldness", "summary2": "#Person1# and #Person2# agree that it still felt very cold in spring.", "topic2": "temperature", "summary3": "#Person1# and #Person2# talk about the weather and how to keep warm.", "topic3": "discuss weather"}
{"fname": "test_49", "dialogue": "#Person1#: OK, that's a cut. Let's start from the beginning everyone.\n#Person2#: What was the problem that time?\n#Person1#: The feeling was all wrong, Mike. She is telling you that she doesn't want to see you anymore, but I want to get more anger from you. You're acting hurt and sad, but that's not how your character would act in this situation.\n#Person2#: But Jason and Laura had been together for 3 years. Don't you think his reaction would be one of both anger and sadness?\n#Person1#: At this point, no. I think he would react the way most guys would and then later on, we would see his real feelings.\n#Person2#: I'm not so sure about that.\n#Person1#: Let's try it my way and you can see how you feel when you're saying your lines. After that, if it still doesn't feel right we can try something else.", "summary1": "#Person1# and Mike are discussing what kind of emotion should be expressed by Mike in this play. They have different understandings.", "topic1": "actor's feelings", "summary2": "#Person1# and Mike have a disagreement on how to act out a scene. #Person1# proposes that Mike can try to act in #Person1#'s way.", "topic2": "shooting", "summary3": "#Person1# wants Mike to act more angry, but Mike thinks he should act both angry and sad.", "topic3": "acting"}
{"fname": "test_50", "dialogue": "#Person1#: Taxi!\n#Person2#: Where will you go, sir?\n#Person1#: Friendship Hotel.\n#Person2#: OK, it's not far from here.\n#Person1#: I have something important to do, can you fast the speed?\n#Person2#: Sure, I'll try my best. Here we are.\n#Person1#: It's fast! How much should I pay you?\n#Person2#: The reading on the meter is 15 yuan.\n#Person1#: Here's 20 yuan, keep the change.\n#Person2#: Thank you very much.", "summary1": "#Person1# takes a taxi to the Friendship Hotel for something important.", "topic1": "taxi ride", "summary2": "#Person2# drives #Person1# to the Friendship Hotel as fast as #Person2# can be.", "topic2": "take a taxi", "summary3": "The taxi driver takes #Person1# to the Friendship Hotel quickly.", "topic3": "take a taxi"}
{"fname": "test_51", "dialogue": "#Person1#: I'm broke, and I have to catch another bus.\n#Person2#: Why don't you have any money for another bus?\n#Person1#: I got hungry and bought some chips.\n#Person2#: That was smart.\n#Person1#: Anyway, do you have any change I can use for the bus?\n#Person2#: I don't have any.\n#Person1#: I don't know how I'm going to get home.\n#Person2#: Get a transfer from the bus driver.\n#Person1#: How much is a transfer?\n#Person2#: It doesn't cost anything.\n#Person1#: That's great! Thanks for your help.\n#Person2#: You know what? Don't mention it.", "summary1": "#Person1# doesn't have any change for the bus because #Person1# bought some chips. #Person2# suggests #Person1# get a transfer from the bus driver.", "topic1": "bus stop conversation", "summary2": "#Person1#'s broke, so #Person2# suggests #Person1# get a free bus transfer.", "topic2": "discussion", "summary3": "#Person1#'s broke, so #Person2# suggests #Person1# get a transfer from the bus driver to go home.", "topic3": "get a transfer"}
{"fname": "test_52", "dialogue": "#Person1#: How long does it take to get to downtown from here?\n#Person2#: It is 15 minutes ' drive.\n#Person1#: What companies do we have in our neighborhood?\n#Person2#: Mitsubishi, HP, IBM and many other famous corporations.\n#Person1#: Does the 7th floor belong to our company too?\n#Person2#: Yes, our company has two floors, the 6th and 7th floor in this building.\n#Person1#: It ' s such a large firm. Do we have our own staff restaurant?\n#Person2#: Yes, at the end of the hall.", "summary1": "#Person2# tells #Person1# information about their company and its surroundings.", "topic1": "company visit", "summary2": "#Person1# asks #Person2# about the company's surroundings, location, and staff restaurant.", "topic2": "questions about company", "summary3": "#Person2# introduces the surroundings and information about their company to #Person1#.", "topic3": "company surroundings"}
{"fname": "test_53", "dialogue": "#Person1#: Did you hear about Lulu?\n#Person2#: No, what?\n#Person1#: She and Vic broke up and now she ' s asked for a transfer.\n#Person2#: Get out of here! I didn ' t even know they were dating!\n#Person1#: No one really did. They were very discreet and professional at the office.", "summary1": "#Person1# and #Person2# are gossiping about Lulu and Vic's break-up.", "topic1": "informal private chat", "summary2": "#Person1# and #Person2# are talking about Lulu and Vic's breakup.", "topic2": "love life", "summary3": "#Person1# and #Person2# talk about Lulu and Vic's breakup.", "topic3": "Lulu and Vic"}
{"fname": "test_54", "dialogue": "#Person1#: Hello, 332440.\n#Person2#: Oh hello, Sally. This is Dave Thomson here. Could I speak to Jim please?\n#Person1#: I'm afraid he's not in at the moment Dave. He went out about an hour ago and he's not back yet.\n#Person2#: Any idea when he might be back?\n#Person1#: Well, he shouldn't be long. He said he was just going to get some paint. But I wouldn't be surprised if he's stopped off at the pub on the way back.\n#Person2#: OK. well, tell him I've called, will you, and I'll try again later.\n#Person1#: All right. Goodbye, Dave.\n#Person2#: Thanks then Sally. Goodbye.", "summary1": "Dave Thomson calls Jim but Jim went out. Sally will tell Jim Dave called.", "topic1": "phone call", "summary2": "Dave calls Jim but Jim is out. Sally tells Dave Jim's whereabouts.", "topic2": "call", "summary3": "Dave Thomson calls to speak to Jim but Jim is out.", "topic3": "phone call"}
{"fname": "test_55", "dialogue": "#Person1#: Excuse me. Can you tell me how to get to City Hall?\n#Person2#: Yes. Go to the next corner and turn left onto Center Street. Walk three blocks to Second Avenue and turn right. Walk two more blocks and you'll see City Hall on the left.\n#Person1#: I'm sorry. I didn't follow you. Could you please repeat that?\n#Person2#: Okay. First, go to the next corner and turn left onto Center Street.\n#Person1#: Uh-huh.\n#Person2#: Then, walk three blocks to Second Avenue an turn right. Are you with me so far?\n#Person1#: Yes. I'm following you.\n#Person2#: Then, walk two more blocks an you ' ll see City Hall on the left. Have you got all that?\n#Person1#: Yes. Now I've got it. Thank you very much.", "summary1": "#Person2# shows #Person1# the way to City Hall patiently.", "topic1": "ask directions", "summary2": "#Person1# asks #Person2# the way to City Hall and #Person2# answers with patience.", "topic2": "ask way", "summary3": "#Person2# patiently shows #Person1# the way to City Hall.", "topic3": "show the way"}
{"fname": "test_56", "dialogue": "#Person1#: Excuse me, could you help me?\n#Person2#: Yes, what seems to be the problem?\n#Person1#: Well. I was wondering if anyone has turned in a passport?\n#Person2#: I am afraid not. Have you lost your passport?\n#Person1#: I think so. I can't find it anywhere in my hotel room and I remember the last place I used it yesterday was in this department store.\n#Person2#: Where exactly did you use your passport in the store?\n#Person1#: In the shoe department. I had to show it to pay for these shoes with my traveler's cheques.\n#Person2#: Well, let me call the shoe department to see if they'Ve found a passport. Sorry, your passport hasn't turned up there either.\n#Person1#: Then what shall I do?\n#Person2#: You can fill in this lost property report and I will keep my eye out for it. These kinds of things usually turn up eventually, but I suggest you contact your embassy and tell them about your situation, so they can issue you a new passport in case it doesn't show up.\n#Person1#: You are right. Do you have a pen?\n#Person2#: Here you are.\n#Person1#: Oh, I seem to lose something every time I travel.", "summary1": "#Person1# lost #Person1#'s passport. #Person2# suggests #Person1# fill in the lost property report and inform the embassy of the situation so they can issue a new passport in case it cannot be found.", "topic1": "lose passport", "summary2": "#Person1# asks #Person2# for help to find #Person1#'s passport. #Person2# checks the shoe department but finds nothing. Thus, #Person2# lets #Person1# fill in a report and contact the embassy.", "topic2": " lost things", "summary3": "#Person1# lost the passport. #Person2# suggests #Person1# fill in the lost property report and contact the embassy.", "topic3": "lose the passport"}
{"fname": "test_57", "dialogue": "#Person1#: Hello?\n#Person2#: Good morning, Nathaniel. This is Leah calling from the International Student Office.\n#Person1#: Good morning.\n#Person2#: The reason I'm calling is because Ms. Collins will not be able to call you back until next week.\n#Person1#: Oh. I had hoped she would have called me back yesterday.\n#Person2#: She's terribly sorry about that. She had to leave the office suddenly and won't be able to return until next week. She hopes you understand.\n#Person1#: Is there someone else I can talk to?\n#Person2#: She asked me to call you to book an appointment with someone else today. When are you free today?\n#Person1#: Any time after 2 pm today would be good for me.\n#Person2#: Mr. Liu is available at 2:15 today. Will that work for you?\n#Person1#: I'd prefer to speak with Ms. Fonda.\n#Person2#: I'm afraid she isn't available this afternoon. She has an opening at 11:30 this morning. Will that work for you?\n#Person1#: that will be fine.\n#Person2#: Ok, we'll be expecting you at 11:30. See you then.", "summary1": "Leah informs Nathaniel that Ms. Collins will not be able to call him back until next week, so he needs to book an appointment with someone else from the International Student Office. Nathaniel decides to speak with Ms. Fonda.", "topic1": "book an appointment", "summary2": "Leah informs Nathaniel that Ms. Collins won't be available for their appointment and explains the reason. Then Nathaniel decides to speak with someone else.", "topic2": "appointment", "summary3": "The International Student Office calls Nathaniel to inform him that he has to book another appointment with someone else as Ms. Collins is not available. Nathaniel decides to speak with Ms. Fonda.", "topic3": "calling from office"}
{"fname": "test_58", "dialogue": "#Person1#: When she told me that she would marry no man but Dick, my heart was almost in my mouth.\n#Person2#: You were scared, too? I dared not tell you my feeling when I heard that. I almost got fainted.\n#Person1#: I could not and can't make out the reason why she would set her heart on a man like Dick. He plays the field with many girls.\n#Person2#: But Sarah says she does not care, so long as he loves her.", "summary1": "#Person1# and #Person2# feel scared when heard Sarah insists on marrying Dick.", "topic1": "gossip", "summary2": "#Person1# and #Person2# are shocked about Sarah's love for Dick.", "topic2": "gossip", "summary3": "#Person1# and #Person2# are surprised to know Sarah wants to marry Dick.", "topic3": "surprising marrying news"}
{"fname": "test_59", "dialogue": "#Person1#: this party rocks!\n#Person2#: you said it. Good beer, good music, and on top of that, there are so many hot girls here!\n#Person1#: I'm with you on that. Check out that one over there. I think I'm in love!\n#Person2#: well, she's alright, but not really my cup of tea. What about the blond with the red dress?\n#Person1#: oh, that's Janice. She's just new in town. You have a thing for blonds, eh?\n#Person2#: yeah! She could do anything she wants to me!\n#Person1#: I bet. Why not go over and talk to her? She's really nice.\n#Person2#: I don't think so. I get so nervous talking to girls. I always put my foot in my mouth, scare her off, and end up looking like a real fool. Besides, she is way out of my league.\n#Person1#: come on! Man up! You'll never know until you try.\n#Person2#: okay okay, just let me have another cup of beers to get my head in the game.\n#Person1#: all right. But I think you ought to move soon.\n#Person2#: why?\n#Person1#: I can see five other guys eying her up.\n#Person2#: okay, here I go!\n#Person1#: good luck!", "summary1": "#Person1# and #Person2# are at a nice party. #Person2# has a crush on Janice but is afraid of talking to her. #Person1# wishes #Person2# good luck.", "topic1": "party chat", "summary2": "#Person1# and #Person2# talk about girls at a party and #Person2# tells #Person1# that #Person2# likes Janice but he feels nervous talking to girls. #Person1# encourages #Person2#.", "topic2": "party conversation", "summary3": "#Person1# and #Person2# are at an exciting party. #Person2# has a crush on Janice and #Person1# encourages him to have a try to talk to her.", "topic3": "party and girl"}
{"fname": "test_60", "dialogue": "#Person1#: Hey Jack. How were your classes this semester?\n#Person2#: They were not too bad. I really liked my poli-sci class.\n#Person1#: Would you consider it your favorite class?\n#Person2#: I don't know if I would call it my favorite, but it ranks up there.\n#Person1#: What class was your favorite then?\n#Person2#: I took a business communication class last year and it was terrific.\n#Person1#: I never took that yet. If that was your favorite, I think I will check it out.", "summary1": "Jack tells #Person1# that business communication is his favorite last year and #Person1# will check it.", "topic1": "favorite class", "summary2": "#Person1# and Jack talk about Jack's classes last year.", "topic2": "conversation about school", "summary3": "#Person1# and Jack are talking about Jack's favorite classes.", "topic3": "favorite class"}
{"fname": "test_61", "dialogue": "#Person1#: Well, what a nice day!\n#Person2#: Yeah, the air is really fresh.\n#Person1#: But it was not at all so fine yesterday.\n#Person2#: Because it rained last night.\n#Person1#: Did it?\n#Person2#: It sure did. It was a heavy storm, with lots of thunder.\n#Person1#: I was fast asleep, and didn't hear a thing.\n#Person2#: Well, it may rain again later today.\n#Person1#: Maybe. I see some dark clouds moving in.\n#Person2#: There may also be a strong wind coming in.\n#Person1#: It'll be dusty, too, I guess.\n#Person2#: Maybe not. Dust is no longer a big problem in Beijing.\n#Person1#: Why is that?\n#Person2#: We've been planting trees for many years.\n#Person1#: I see. The fall in Beijing is really beautiful.\n#Person2#: But the summer isn't. It's scorching in the summer.\n#Person1#: Then what about spring?\n#Person2#: Spring is warm and short in Beijing.\n#Person1#: It must be cold in the winter, though.\n#Person2#: You got it. Oh, by the way, it may be really cool in the evening around this time of the year. Don't forget to put on more clothes, or you might catch a cold.\n#Person1#: Thanks for reminding me.\n#Person2#: You're welcome.", "summary1": "#Person1# and #Person2# are talking about the weather in different seasons in Beijing. #Person2# reminds #Person1# to put on more clothes in the evening and not to catch a cold.", "topic1": "weather and season", "summary2": "#Person1# and #Person2# are talking about the weather in Beijing. #Person2# tells #Person1# it's cold in the evening around this time.", "topic2": "conversation about weather", "summary3": "#Person1# and #Person2# are talking about the heavy rain last night and the weather in Beijing.", "topic3": "heavy rain"}
{"fname": "test_62", "dialogue": "#Person1#: Would you like to go to the movies tonight?\n#Person2#: Well, I just saw a horror movie last night. It almost frightened me to death.\n#Person1#: Well, we could see something different like a detective film.\n#Person2#: I don't care for a detective film. It also makes me nervous.\n#Person1#: How about a comedy?\n#Person2#: No, I don't think comedies today are natural or cheerful.\n#Person1#: How about a love story then?\n#Person2#: No, romance is boring.\n#Person1#: What's you opinion?\n#Person2#: Let's go to see a war movie, shall we?\n#Person1#: Really?\n#Person2#: Certainly. Is there anything wrong?\n#Person1#: No, but I can't imagine that a girl like you would wonder to see a war movie.", "summary1": "#Person1# invites #Person2# to watch a movie together that night. #Person2# wants to see nothing but a war movie.", "topic1": "movie selection", "summary2": "#Person1# and #Person2# talk about what kind of movies to watch and they decided to watch a war movie.", "topic2": "movie invitation", "summary3": "#Person1# invites #Person2# to movie and #Person2# wants to see a war movie.", "topic3": "watch a movie"}
{"fname": "test_63", "dialogue": "#Person1#: Adam, could you show me around the school?\n#Person2#: No problem.\n#Person1#: What's the tallest building?\n#Person2#: You mean the white building near the playground?\n#Person1#: Yes.\n#Person2#: That is the library. And it has more than 1, 000, 000 books.\n#Person1#: What's the building to the south of the library?\n#Person2#: You know, our school is divided into two parts, the junior high school and the senior high school. That is the new classroom building for our senior high school.\n#Person1#: Is there a swimming pool in your school?\n#Person2#: Yes. There is a large swimming pool, but it is only available in summer.\n#Person1#: I do envy you. And I hope I can enter your school one day.\n#Person2#: I believe that you can make your dream come true.", "summary1": "Adam is showing #Person1# around his school. #Person1# envies Adam and hoped #Person1# could enter this school one day.", "topic1": "school visit", "summary2": "Adam shows #Person1# around his school and introduces the library, the new classroom building, and the swimming pool.", "topic2": "school", "summary3": "Adam shows #Person1# around the school and introduces buildings and facilities in the school to #Person1#.", "topic3": "show around the school"}
{"fname": "test_64", "dialogue": "#Person1#: Honey, I've got good news for you.\n#Person2#: What is it?\n#Person1#: You are going to be a father.\n#Person2#: What? Do you mean that you are pregnant? Is it true?\n#Person1#: Yes. We'll have our baby soon.\n#Person2#: Oh, dear, I'm so happy.\n#Person1#: Me, too.", "summary1": "#Person1# and #Person2# feel happy because #Person1# is pregnant.", "topic1": "pregnancy", "summary2": "#Person1# and #Person2# are happy about #Person1#'s pregnancy.", "topic2": "pregnancy", "summary3": "#Person1# is pregnant. She and #Person2# feel happy.", "topic3": "pregnancy"}
{"fname": "test_65", "dialogue": "#Person1#: John dates her seven times a week.\n#Person2#: Really? That's a straws in the wind.\n#Person1#: I think so. Maybe he's fallen for her.\n#Person2#: Yeah. They suit each other. A perfect match between a man and a girl.", "summary1": "#Person1# and #Person2# think John's fallen for a girl.", "topic1": "gossip", "summary2": "#Person1# and #Person2# talk about John's dating life.", "topic2": "couple", "summary3": "#Person1# and #Person2# are talking about a couple.", "topic3": "perfect couple"}
{"fname": "test_66", "dialogue": "#Person1#: Have you considered upgrading your system?\n#Person2#: Yes, but I'm not sure what exactly I would need.\n#Person1#: You could consider adding a painting program to your software. It would allow you to make up your own flyers and banners for advertising.\n#Person2#: That would be a definite bonus.\n#Person1#: You might also want to upgrade your hardware because it is pretty outdated now.\n#Person2#: How can we do that?\n#Person1#: You'd probably need a faster processor, to begin with. And you also need a more powerful hard disc, more memory and a faster modem. Do you have a CD-ROM drive?\n#Person2#: No.\n#Person1#: Then you might want to add a CD-ROM drive too, because most new software programs are coming out on Cds.\n#Person2#: That sounds great. Thanks.", "summary1": "#Person1# is giving #Person2# some advice for upgrading #Person2#'s system, such as adding a painting program and a faster processor.", "topic1": "system upgrade", "summary2": "#Person1# tells #Person2# how to upgrade #Person2#'s system for better software and hardware.", "topic2": "system upgrade", "summary3": "#Person1# teaches #Person2# how to upgrade software and hardware in #Person2#'s system.", "topic3": "upgrading system"}
{"fname": "test_67", "dialogue": "#Person1#: Where to, miss?\n#Person2#: Hi! Crenshaw and Hawthorne, at the Holiday Inn that is on that corner.\n#Person1#: Sure thing. So, where are you flying in from?\n#Person2#: From China.\n#Person1#: Really? You don't look very Chinese to me, if you don't mind me saying so.\n#Person2#: It's fine. I am actually from Mexico. I was in China on a business trip, visiting some local companies that manufacture bathroom products.\n#Person1#: Wow sounds interesting! Excuse me if I am being a bit nosy but, how old are you?\n#Person2#: Don't you know it's rude to ask a lady her age?\n#Person1#: Don't get me wrong! It's just that you seem so young and already doing business overseas!\n#Person2#: Well thank you! In that case, I am 26 years old, and what about yourself?\n#Person1#: I am 40 years old and was born and raised here in the good old U. S of A, although I have some Colombian heritage.\n#Person2#: Really? That's great! Do you speak some Spanish?\n#Person1#: Uh. . . yeah. . of course!\n#Person2#: Que bien! Sentences poems habeas en espanol!", "summary1": "#Person1# is driving #Person2# to an inn. They talk about their careers, ages, and where they was born.", "topic1": "taxi conversation", "summary2": "#Person1# drives #Person2# to an inn and they have a talk. #Person2# is 26 and had a business trip to China. #Person1# is 40 years old American.", "topic2": "taxi talk", "summary3": "#Person1# drives #Person2# from the airport to an inn and they have a casual talk about themselves.", "topic3": "a nice talk"}
{"fname": "test_68", "dialogue": "#Person1#: Oh dear, my weight has gone up again.\n#Person2#: I am not surprised, you eat too much.\n#Person1#: And I suppose sitting at the desk all day at the office doesn't help.\n#Person2#: No, I wouldn't think so.\n#Person1#: I do wish I could lose weight.\n#Person2#: Well, why don't you go on a diet?\n#Person1#: I've tried diets before but they've never worked.\n#Person2#: Perhaps you should exercise more. Why don't you go to an exercise class.\n#Person1#: Yes, maybe I should.", "summary1": "#Person1# wants to lose weight. #Person2# suggests #Person1# take an exercise class to exercise more.", "topic1": "weight", "summary2": "#Person2# offers #Person1# some suggestions to lose weight.", "topic2": "lose weight", "summary3": "#Person2# gives #Person1# some suggestions on how to lose weight.", "topic3": "lose weight"}
{"fname": "test_69", "dialogue": "#Person1#: Good evening. Welcome to our restaurant.\n#Person2#: Good evening. We want a dinning room with a table for eight.\n#Person1#: I'm sorry, sir. The rooms are not available now. But would you like to have your dinner in the dinning hall? I can find a table by the window for you.\n#Person2#: No, thanks. We have made a reservation before.\n#Person1#: Can I have your name, please?\n#Person2#: My name is James.\n#Person1#: I'll ask waitress to show you the way.\n#Person2#: Thanks.", "summary1": "James reserves a dining room for eight at a restaurant. #Person1# will ask the waitress to show him the way.", "topic1": "restaurant dinner", "summary2": "#Person1# confirms Jame's reservation at the restaurant and asks a waitress to show him the way.", "topic2": " restaurant", "summary3": "James has reserved a dining room and #Person1#'ll asks the waitress to show him the way.", "topic3": "table reservation"}
{"fname": "test_70", "dialogue": "#Person1#: How large is the plant?\n#Person2#: It covers an area of 75, 000 square meters.\n#Person1#: It's much larger than I expected. When was the plant set up?\n#Person2#: In the early 70s. We'll soon be celebrating the 30th anniversary.\n#Person1#: Congratulations!\n#Person2#: Thank you.\n#Person1#: How many employees do you have in this plant?\n#Person2#: 500. We're running on three shifts.\n#Person1#: Does the plant work with everything from the raw material to the finished product?\n#Person2#: Our associates specializing in these fields make some access - ries. Well, here we're at the production shop. Shall we start with the assembly line?\n#Person1#: That's fine.", "summary1": "#Person1# is visiting a large plant and #Person2# introduces its basic information.", "topic1": "plant visit", "summary2": "#Person2# introduces the area of the plant, its history, size, and function to #Person1#.", "topic2": "plant", "summary3": "#Person1# and #Person2# visit a plant. #Person2# introduces its occupy, history, and employee number.", "topic3": "plant"}
{"fname": "test_71", "dialogue": "#Person1#: Right Rebecca. Now I see that after graduating from University your first job was. . .\n#Person2#: For a local paper in York called the York Herald. Actually, I started with them as an intern in the beginning. I was really keen on getting some experience in the journalistic world, and this seemed like a good first step.\n#Person1#: Certainly. And after your internship?\n#Person2#: They seemed impressed, and offered me a position as a junior local news reporter. I ended up staying two years there actually. I was in charge of the sports news section of the newspaper. I really enjoyed it there, and it really helped me build my skills.\n#Person1#: Yes I see. But you decided to leave them in 2006, right?\n#Person2#: Yes, that's right. My husband and I moved to London, and so I managed to find a position with a National newspaper based in London.\n#Person1#: The London Weekly right?\n#Person2#: Yes, in some ways it was a step down from my previous job but it did offer me much better prospects for the future.", "summary1": "#Person1# is asking Rebecca about her working experience. She worked for York Herald as an intern and then as a junior local news reporter. After that, she began to work for London Weekly.", "topic1": "career", "summary2": "Rebecca tells #Person1# about her working experiences. Rebecca first worked for the York Herald after her graduation, and then for the London Weekly.", "topic2": "work talk", "summary3": "#Person1# interviews Rebecca and asks her about her previous working experiences.", "topic3": "work interview"}
{"fname": "test_72", "dialogue": "#Person1#: We need to do a group report tomorrow. I need to go to the stationer to buy something for the posters.\n#Person2#: You need to make posters?\n#Person1#: absolutely. Every time when we do the reports, we love making some beautiful posters to emphasize our theme ideas.\n#Person2#: I see. Then let's make a shopping list first before we go there. othe rise, It may take us a whole day to search for the things you need.\n#Person1#: No problem. I need some markers, some color pencils, a pair of scissors, some highlighter, rulers. .\n#Person2#: Wow, it is like a maze, I think I might get lost soon.\n#Person1#: Don't worry. In fact, it is very easy to find what you want. Can you see the sign on top of every shelf. It clearly tells you what things are displayed on every shelf.\n#Person2#: Oh, yes. You are so smart. I see them. So I have to go to shelf number 3 first to get my markers, color pencils and highlighters and somebrushes.\n#Person1#: I also need some thumbtacks, whiteout and paper clips. Which shelf are they on? I can't find the number.\n#Person2#: It's at the back. I think you are near-sighted. You had better get yourself a pair of nice glasses.", "summary1": "#Person1# and #Person2# will do a group report, so they plan to buy something to make posters. They make a shopping list before they go and find items according to signs on shelves.", "topic1": "stationery shopping", "summary2": "#Person1# and #Person2# make a shopping list and #Person1# helps #Person2# to find goods to make a poster for their group report tomorrow.", "topic2": "shopping", "summary3": "#Person1# and #Person2# are preparing for the group report tomorrow and making a shopping list of things used to make the posters.", "topic3": "shopping list"}
{"fname": "test_73", "dialogue": "#Person1#: Mary, why are you so tired?\n#Person2#: I go to the personnel market every day, and put a lot of energy into it.\n#Person1#: Why don't you think about applying for a job on the Internet?\n#Person2#: On the Internet? I have never tried that way.\n#Person1#: Well, it's very convenient and very popular now.\n#Person2#: So how to apply for a job on the Internet?\n#Person1#: Just get online and send your application through email to the employer.\n#Person2#: But how can I know which employer is hiring?\n#Person1#: You could place your job hunting information on the Job Wanted channel on a recruitment website.\n#Person2#: Will the employers see my information?\n#Person1#: Yes. If they think you are a fit, maybe they will contact you.\n#Person2#: Is it safe to job hunt on the Internet?\n#Person1#: If you log in some formal websites, it must be very safe.\n#Person2#: I will give it a try at once.", "summary1": "Mary is tired because of finding jobs in the market. #Person1# suggests Mary apply for jobs on the Internet and says she could place her information on the Job Wanted channel on a recruitment web. Mary will try at once.", "topic1": "job application", "summary2": "#Person1# advises Mary to try applying for a job online and teaches her how to do it. Mary will try it.", "topic2": "job application", "summary3": "Mary goes to the personnel market every day and is tired. #Person1# suggests she go job hunting online. Mary will try it.", "topic3": "job hunting"}
{"fname": "test_74", "dialogue": "#Person1#: What are you working on?\n#Person2#: I'm figuring out my budget.\n#Person1#: What budget?\n#Person2#: I'm making a shopping budget, so that I don't spend too much money.\n#Person1#: How much money can you spend?\n#Person2#: I can only spend $ 300 a month.\n#Person1#: Why only $ 300?\n#Person2#: I need to save the rest.\n#Person1#: For what?\n#Person2#: I need to pay my bills.\n#Person1#: Your budget is a good idea.\n#Person2#: I know. It's going to save me a lot of money, I hope.", "summary1": "#Person2# is making a shopping budget to save the rest of the money. #Person1# thinks it's a good idea.", "topic1": "shopping budget", "summary2": "#Person2# tells #Person1# #Person2# plan to save money and #Person1# thinks it is good.", "topic2": "budget", "summary3": "#Person2# introduces the shopping budget which is used to save money to #Person1#. #Person1# thinks it's good.", "topic3": "shopping budget"}
{"fname": "test_75", "dialogue": "#Person1#: Where are you going, Jane?\n#Person2#: I'm going to the hospital to see Susan.\n#Person1#: I saw her yesterday. She was a little better.\n#Person2#: Must I catch a number 7 bus to get there?\n#Person1#: No, you needn't. A number 13 bus will also take you to the hospital.\n#Person2#: Number 13 buses run much more frequently, don't they?\n#Person1#: Yes. I caught a number 7 bus yesterday, and they said I had taken a wrong bus.\n#Person2#: Thank you, Henry. I'll get a number 13.\n#Person1#: But number 13 buses leave from the center of town. You'll have to walk two miles to catch one.", "summary1": "Jane is going to the hospital to see Susan. Henry tells her to catch the number 13.", "topic1": "bus to hospital", "summary2": "Jane will go to the hospital to visit Susan. Henry tells her she can take the number 13.", "topic2": "talks on bus", "summary3": "Jane is going to visit Suman in the hospital, Henry suggests she catch a number 13 to get there.", "topic3": "take the bus"}
{"fname": "test_76", "dialogue": "#Person1#: Hey there! I've been hoping to run into you. Are you busy tomorrow morning?\n#Person2#: Let me see. . . Wednesday morning. Yes, I am booked solid all morning. What's up?\n#Person1#: I was hoping to talk to you about the sales projections for next year. I'm having a little trouble figuring out how to use the spreadsheet you set up for me. It has a lot of complicated form\n#Person2#: I can explain them to you. It'll just take about a half an hour. How about Friday afternoon?\n#Person1#: Ooh. Sorry, that's not good for me. I am tied up all day Friday. We'll have to do it next week. I am wide open then.\n#Person2#: OK. Shall we say next week, on Tuesday at 2:30?\n#Person1#: Sure, that'll be fine for me. I'll come to your office so you can show how you set up these macros.", "summary1": "#Person1# wants to talk to #Person2# about the sales projections for next year. They decide to meet on Tuesday at 2:30 the next week.", "topic1": "reserve an appointment", "summary2": "#Person1# and #Person2# negotiate on a time to talk about the sales projections for next year. They decide to meet next Tuesday.", "topic2": "time schedule", "summary3": "#Person1# and #Person2# are scheduling to talk about the sales projections for next year and they decide to meet next Tuesday.", "topic3": "schedule"}
{"fname": "test_77", "dialogue": "#Person1#: I'm going to New York for the first time, but I don't have a tour guide. Can you give me any suggestions?\n#Person2#: There's a service called 'A friend in New York'. It's a personal tour guide service.\n#Person1#: That's interesting. What does it do?\n#Person2#: You give them your information by answering a questionnaire and they will create a perfect trip for you according to your budget.\n#Person1#: Good. Where can I get the questionnaire?\n#Person2#: You can easily download it from their website.\n#Person1#: That's helpful! Thanks!", "summary1": "#Person1# is going to New York for the first time. #Person2# suggests #Person1# use a personal tour guide service to make #Person1#'s trip plan.", "topic1": "tour guide service", "summary2": "#Person2# recommends a personal tour guide service to #Person1#.", "topic2": "tour guide", "summary3": "#Person2# introduces #Person1# a website for personal tour guide service.", "topic3": "tour guide"}
{"fname": "test_78", "dialogue": "#Person1#: What do you know about our company?\n#Person2#: Well, as I know this company is one of the largest and best in this field of business. It mainly produces toys for children. It employs more than 10, 000 people throughout the world. The president now is Mr. Jackson. The Shanghai branch was founded five years ago with a staff of more than 2, 000.\n#Person1#: Very good. If you enter this company, what department would you like to work in?\n#Person2#: May I work in sales department?\n#Person1#: OK. Oh, how much do you make at your current job, if you don't mind my asking?\n#Person2#: I'm paid 2, 000 yuan per month plus some allowances and bonus as that come to about 3, 000 yuan a month. How much will you pay me?\n#Person1#: Well, the starting salary for a clerk in our company is 2, 500 yuan monthly and after three months he would get a raise if his work is satisfactory.\n#Person2#: Do you have any fringe benefits?\n#Person1#: Sure, we provide semi-annual bonus, a small bonus at Spring Festival, four weeks paid vacation a year.\n#Person2#: How about insurance and full health insurance?\n#Person1#: We can buy that for you.\n#Person2#: That sounds good.", "summary1": "#Person1# is interviewing #Person2#. They discuss department #Person2# wants to work in, salary, and fringe benefits.", "topic1": "job interview", "summary2": "#Person1# asks #Person2# how well #Person2# knows about the company, #Person2#'s ideal department, and current salary. #Person2# also asks #Person1# about the company's benefits and insurance.", "topic2": "work conversation", "summary3": "#Person1# interviews #Person2# about the understanding of this company, personal preference, and salary expectation. #Person2# asks about the fringe benefits.", "topic3": "work interview"}
{"fname": "test_79", "dialogue": "#Person1#: I'm here to sign the agreement.\n#Person2#: I'm sorry. The agreement hasn't been fully prepared. It will be ready by tomorrow.\n#Person1#: Can you speed it up and let us have it today?\n#Person2#: I will try my best. Here is the draft. Would you please go over it and see if any modifications are needed?\n#Person1#: Let me have a look. Well, it contains basically all we have agreed upon.\n#Person2#: How about the terms concerning packing?\n#Person1#: I don't think so.\n#Person2#: If you totally agree, I'll type the agreement this evening and have it duplicated for signatures.\n#Person1#: That's fine.", "summary1": "#Person1# comes to sign an agreement but it isn't ready until evening. So #Person1# is going through the draft.", "topic1": "sign an agreement", "summary2": "#Person1# is checking the draft of an agreement and #Person2# will finish the agreement this evening.", "topic2": " agreement", "summary3": "#Person2# gives #Person1# an agreement draft and #Person1# thinks it good. #Person2# will get the agreement ready this evening.", "topic3": "agreement"}
{"fname": "test_80", "dialogue": "#Person1#: Hello. Is this ABC Rent-a-car Company?\n#Person2#: Yes, speaking. May I help you?\n#Person1#: This morning we rented a car and we are on the way to Niagara Falls. I'm afraid we have a car accident near the border.\n#Person2#: That's too bad. What kind of accident is it? Are you all right?\n#Person1#: I'm all right, but my friend is seriously injured. Will you call an ambulance and the police?\n#Person2#: OK. I'll do it right away, but tell me how it happened.\n#Person1#: I ran into the guardrail when I turned to the left.", "summary1": "#Person1# rent a car from ABC Rent-a-car Company this morning and met an accident. #Person2# will call an ambulance and police for #Person1#.", "topic1": "car accident", "summary2": "#Person1# tells ABC Rent-a-car Company that #Person1# had a car accident. #Person2# will call an ambulance and the police.", "topic2": "car accident", "summary3": "#Person1# calls ABC Rent-a-car Company to report #Person1#'s car accident. #Person2# will call an ambulance and the police.", "topic3": "car accident"}
{"fname": "test_81", "dialogue": "#Person1#: Excuse me, could you tell me how to get to the school clinic? I've lost my way.\n#Person2#: Yes. Go straight ahead till you come to the traffic lights, turn left there and it's the first turning on the right.\n#Person1#: Straight ahead to the traffic lights, left and then right.\n#Person2#: That's it. It'll take you about five minutes.\n#Person1#: Thank you very much.", "summary1": "#Person1# is lost on the way to the school clinic. #Person2# shows #Person1# the correct direction.", "topic1": "ask directions", "summary2": "#Person1# lost #Person1#'s way to the school clinic, #Person2# guides #Person1#.", "topic2": "ask for the way", "summary3": "#Person1# is lost, #Person2# shows the direction to the school clinic.", "topic3": "show the way"}
{"fname": "test_82", "dialogue": "#Person1#: Good morning. What can I do for you?\n#Person2#: Well, I hate to disturb you, but I really can't stand it any more. Can you change my room for me? It's too noisy. I was woken up several times by the noise the baggage elevator made. It was too much for me.\n#Person1#: I'm sorry to hear that. This room is at the end of the corridor. It's possible that the noise is heard early in the morning when everything is quiet.\n#Person2#: Anyhow, I'd like to change my room.\n#Person1#: I'm awfully sorry, Miss. I do apologize. We'll manage it, but we don't have any spare room today. Could you wait till tomorrow? A tour company will be leaving tomorrow morning. There'll be some rooms for you to choose from.\n#Person2#: All right. I hope I'll be able to enjoy my stay in a quiet suite tomorrow evening and have a sound sleep.\n#Person1#: Be sure. And if there is anything more you need, please let us know.\n#Person2#: OK. Thank you.\n#Person1#: You're welcome. I hope you'll be more comfortable in your new room.", "summary1": "#Person2# wants to change her room because the baggage elevator is too noisy. #Person1# is sorry and tells her #Person1# will manage it when there's a spare room.", "topic1": "change room", "summary2": "#Person2# wants to change a room because it's too noisy, but #Person1# tells #Person2# there are no rooms left so #Person2# has to wait till tomorrow.", "topic2": "change a room", "summary3": "#Person2# cannot stand the noise near her room and #Person1# promises to change her room tomorrow as there is no room available today.", "topic3": "change a room"}
{"fname": "test_83", "dialogue": "#Person1#: There's a car waiting for you just outside the door. Right this way, please.\n#Person2#: OK!\n#Person1#: Let me put your cases into the trunk and please get in the back.\n#Person2#: Thanks!\n#Person1#: How was your flight?\n#Person2#: It's comfortable, but now I'm a little tired.\n#Person1#: We'll reach the Beijing hotel in another ten minutes. When we arrived there, you can go up and have a rest. The hotel has very good service, and it's considered as one of the best hotels here.\n#Person2#: Thank you! I lived there when I came to Beijing last time. It's comfortable and beautiful.\n#Person1#: If it's convenient for you, Mr. Wu would like to invite you to the banquet in honor of you in the evening.\n#Person2#: Thank you! I will. When and where will the dinner be?\n#Person1#: At six o'clock in the International Hotel. We'll pick you up this afternoon. Besides, if you care for visiting, we'll arrange some sightseeing for you.\n#Person2#: Oh, that's nice. Thank you for arranging all of this.", "summary1": "#Person1# is driving #Person2# to the Beijing hotel. #Person2# will attend a banquet at six o'clock in the International Hotel.", "topic1": "arrangement", "summary2": "#Person1# warmly welcomes #Person2# and drives #Person2# to the Beijing Hotel. Mr. Wu has arranged a banquet for #Person2# in the evening.", "topic2": "welcome", "summary3": "#Person1# has arranged everything for #Person2# after #Person2# arrives in Beijing and invites #Person2# to a banquet.", "topic3": "careful arrangement"}
{"fname": "test_84", "dialogue": "#Person1#: Excuse me, I'm lost. Can you show me where I am in this map?\n#Person2#: Er, let me see. Oh, look, you're right here. Pretty close to the Olympic Park.\n#Person1#: That's great! It's not my day. I just have very bad sense of direction.\n#Person2#: Is this your first time here? Where are you going?\n#Person1#: I am supposed to go to Liu Ichang.\n#Person2#: Oh, there are many Chinese antique stores. They get paintings, too. Do you get interested in them?\n#Person1#: Yes. Yes. Can you tell me how to get there?\n#Person2#: Wow, it is quite far away from here. I'm afraid you're gonna have to take Bus No. 713.", "summary1": "#Person1# gets lost on the way to Liu Ichang. #Person2# tells #Person1# to take Bus No. 713 because it's far.", "topic1": "ask the way", "summary2": "#Person2# helps #Person1# to find out the location of Liu Ichang and tells #Person1# to take Bus No. 173.", "topic2": "ask way", "summary3": "#Person1# gets lost and #Person2# shows the way to Liu Ichang to #Person1#.", "topic3": "show the way"}
{"fname": "test_85", "dialogue": "#Person1#: What's the matter with this computer?\n#Person2#: I don't know, but it just doesn't work well. Whenever I start it, it stops running.\n#Person1#: Have you asked Mr. Li for some advice?\n#Person2#: Yes, I have, but he doesn't seem to be able to solve the problem, either. Can you help me?\n#Person1#: Me? I know nothing more than playing computer games.\n#Person2#: What shall I do? I have to finish this report this afternoon, but...\n#Person1#: But why don't you ring up the repairmen? They will be able to settle the problem.\n#Person2#: Yes, I'll ring them up.", "summary1": "#Person2# finds that the computer has stopped running. #Person1# suggests #Person2# ring up the repairmen.", "topic1": "computer problem", "summary2": "#Person1# advises #Person2# to call the repairmen to fix #Person2#'s computer.", "topic2": "computer problem advice", "summary3": "#Person2#'s computer breaks down and #Person1# suggests ringing up the repairman.", "topic3": "computer problem"}
{"fname": "test_86", "dialogue": "#Person1#: May I help you, sir?\n#Person2#: Yes. I'm looking for a nice gift for my mother. It's her birthday tomorrow.\n#Person1#: Do you have anything special in mind?\n#Person2#: No, not really.\n#Person1#: Perhaps she would like a necklace. We have many choices here.\n#Person2#: No, thanks. My mom doesn't like jewels.\n#Person1#: Well, then. Maybe a watch would be nice.\n#Person2#: Yes, that's it. She does need a new watch with big, clear numbers. She has complained a lot about the small numbers on her watch.\n#Person1#: This gold one is pretty, and I'm sure it will be easy for her to read the time.\n#Person2#: Don't you think it's a bit too fancy for old ladies?\n#Person1#: No, it actually sells very well and the old ladies like it very much.\n#Person2#: Maybe you are right. I'll take it.\n#Person1#: I'm sure your mother will love it.\n#Person2#: I hope so.", "summary1": "#Person2# wants to buy a gift for his mother's birthday. After knowing his mother's preference, #Person1# recommends a gold watch.", "topic1": "birthday gift", "summary2": "#Person1# helps #Person2# pick a gift for #Person2#'s mother, and #Person2# decides to buy a watch.", "topic2": "gift", "summary3": "#Person2# is looking for a gift for his mother in a shop and #Person1# gives him some helpful suggestions.", "topic3": "buy a gift"}
{"fname": "test_87", "dialogue": "#Person1#: Ah, good morning, Ms. Ross, do come in.\n#Person2#: Hello, Mr. Fisher. Nice to see you.\n#Person1#: Face to face instead of on the phone, what? Haha. How are you?\n#Person2#: Fine, thanks, very well.\n#Person1#: Oh, do sit down. Would you like some coffee?\n#Person2#: Oh, yes please, black.\n#Person1#: Here you are.\n#Person2#: Thanks. Well, how's it all going?\n#Person1#: Oh, not too bad, we're just about to open a branch in New Zealand. Oh! ... I'm hoping to--if I can justify it to the marketing director! How's your little boy, has he started school yet?\n#Person2#: Oh, yes, he's in the second year now.\n#Person1#: What, already? Doesn't time fly! Is he enjoying it?\n#Person2#: Very much, it's much more fun than being home!\n#Person1#: Haha. Well, I suppose we'd better make a start. Shall we get down to business?\n#Person2#: Right. First of all can I confirm the time and date of the presentation? It's Saturday 24 October in the morning. What time exactly?\n#Person1#: Well, on the invitations we've sent out we've said that the presentation itself will start at 11 and go on till 12:30.\n#Person2#: So you'll need the room from about 10 till 2. Would you like us to serve coffee beforehand?\n#Person1#: Yes, yes. Oh, and drinks and snacks at the end.\n#Person2#: Better to have buffet lunch?\n#Person1#: No, I... people who are invited won't be expecting a free lunch. They might think that's overdoing it. They'll want to get back to their families, as it's Saturday.\n#Person2#: All right, the normal pre-lunch snack buffet will be what you need--that's basically the same as what you had last February.\n#Person1#: Oh, that'll be fine.\n#Person2#: OK, well, we'll charge for the room, coffee and snack buffet at the standard rate less 15%, as we agreed. And we'll charge for the drinks served on a pro-rata basis.\n#Person1#: Free, fine, yes.\n#Person2#: What type of... um.., equipment, furniture would you like?\n#Person1#: Well, let's have.., um... four.., no, no... five tables for our display. Er... we'll bring our own stands. Now, there's an overhead projector and sound system already in the room, I believe? Can you get someone to check that before we come, you know, to see that it's working?\n#Person2#: Oh, of course, the technician will be with you when you're setting everything up. Oh, the seats in that room have flap-over desk tops, will that be all right?\n#Person1#: Yes, yes, that's fine, sure.\n#Person2#: You say you've sent out the invitations, any idea how many people there'll be? Urn... I think you know there's... the capacity for the room is about 50, but 40 is ideal.\n#Person1#: Yes, ah... the problem is that we won't know exactly how many there'll be until shortly before.\n#Person2#: Can you let me know definitely by Thursday?\n#Person1#: Mm... no. But I'll have a rough idea and we'll budget for the number I give you then. We've sent out 100 invitations...\n#Person2#: 100?!\n#Person1#: Yes, well, in theory that meant that there could be 200 people.\n#Person2#: Yes, but the room won't...\n#Person1#: But of course, haha... I don't expect more than about 30 to come.\n#Person2#: But what if they do? This room is the only one we have that day--there's a wedding reception in the banqueting rooms, so we...\n#Person1#: Well, in that case, I suppose...", "summary1": "Ms. Ross and Mr. Fisher are having a coffee chat face to face. They talk about their career, child, life, and then get down to business. Ms. Ross will provide service for a presentation on Saturday 24 October in the morning held by Mr. Fisher. They are discussing the preparations as time, food, furniture, guest numbers. A problem is Mr. Fisher sent out 100 invitations but the room's capacity is only about 50.", "topic1": "presentation", "summary2": "Ms. Ross helps Mr. Fisher make arrangements for a presentation. Mr. Fisher decides to serve a pre-lunch snack buffet and designs the room setting. Mr. Fisher isn't sure about how many people to come and Ms. Ross is worried that there might be too many people because the room is small.", "topic2": "presentation", "summary3": "Ms. Ross and Mr. Fisher start the conversation with greetings. Then they discuss the preparation for a presentation. Ms. Ross confirms the details of the presentation, including schedule, food service. Ms. Ross is concerned that Mr. Fisher's sent too many invitations than the room capacity.", "topic3": "prepare a presentation"}
{"fname": "test_88", "dialogue": "#Person1#: What are the main differences between this country and your country?\n#Person2#: Well, in Russia, everything happens very fast. People talk quickly, they drive their cars too fast, the good deals go by really quickly...but here in Canada, it seems like people are a little more relaxed.\n#Person1#: Is that true for everything?\n#Person2#: No, of course not. In Russia, going to the bank can take hours. The same is true for the post office and the supermarket. In Canada, however, these places are pretty easy to get through quickly.\n#Person1#: So, what is it that makes some things go either faster or slower compared to us here in Canada? I was born and raised here, so I guess I don't notice these things. I've also never been outside the country before.\n#Person2#: I think the people in Russia are fast movers by nature, at least in the big cities. Public places are still very slow because they haven't tried to do business any differently than they used to.\n#Person1#: But in Canada, it's the opposite?\n#Person2#: Right. The government here does a great job of solving problems and using new technology to make businesses work better. But I think Canadians are just more calm in general than Russians are... and they're definitely more relaxed than Americans!\n#Person1#: Well, I agree with you about that last part!", "summary1": "#Person2# tells #Person1#, in Russia, things happen very fast except for bank business, while in Canada people are calmer.", "topic1": "country cultural difference", "summary2": "#Person1# and #Person2# are talking about the differences between Russia and Canada. #Person2# tells #Person1# that almost everything in Russia happens fast while it's the opposite in Canada.", "topic2": "cultural difference", "summary3": "#Person1# and #Person2# are sharing their opinions towards how different is Russia from Canada in lifestyle, especially the speed in life.", "topic3": "country differences"}
{"fname": "test_89", "dialogue": "#Person1#: Where are you going on vacation this year?\n#Person2#: Well, we were thinking about going on the voyage to the Caribbean Sea. It's a beautiful part of the world.\n#Person1#: It certainly is. I went on one last year. But the weather can sometimes be really bad.\n#Person2#: I know. I have been reading weather reports for the Caribbean on the internet. They seem to have lots of storms.\n#Person1#: They certainly do. When we went on a voyage, we stopped at Jamaica and the Cayman Islands. And both had been hit by storms two weeks before. You could still see a lot of damage.\n#Person2#: Well, if I decide to go, I'll just have to hope for the best.", "summary1": "#Person2# thought to travel to the Caribbean Sea. #Person1# went there last year and thinks the weather can sometimes be really bad.", "topic1": "vacation", "summary2": "#Person2# wanted to travel to the Caribbean Sea and but is worried about the storms.", "topic2": "vacation", "summary3": "#Person2# hasn't decided to go to the Caribbean Sea on vacation because #Person2# is concerned about the storms there.", "topic3": "vacation trip"}
{"fname": "test_90", "dialogue": "#Person1#: Mum, have we got any fruit to take on the picnic? I thought there were some oranges and bananas.\n#Person2#: Here are the bananas. Let's take them. Oh the oranges have all gone. What about taking some grapes or apples as well?\n#Person1#: OK, let's take the grapes. That'll be enough.", "summary1": "#Person1# and #Person1#'s mother are preparing the fruits they are going to take to the picnic.", "topic1": "fruit", "summary2": "#Person1# and #Person2# prepare the fruits for the picnic.", "topic2": "picnic", "summary3": "#Person1# and #Person2# are preparing fruits for the picnic.", "topic3": "picnic preparation"}
{"fname": "test_91", "dialogue": "#Person1#: How much is it to rent an economy car? \n#Person2#: $19 a day or$129 a week, unlimited mileage. \n#Person1#: Could I have one for tomorrow morning? \n#Person2#: Could I see your driver's license? \n#Person1#: Sure here it is. \n#Person2#: Good. Now just complete this form. ", "summary1": "#Person1# wants to rent an economy car from #Person2# for $19 a day or $129 a week.", "topic1": "rent a car", "summary2": "#Person1# rents a car from #Person2#", "topic2": "car rental", "summary3": "#Person1# rents an economy car in #Person2#'s shop.", "topic3": "rent a car"}
{"fname": "test_92", "dialogue": "#Person1#: It depends on where you are and what position you are in. For instance, if you are in an elevator and you smile, you will make other takers uncomfortable. \n#Person2#: That's an exception. But I am fed up with those who keep a straight face in front of me. \n#Person1#: I cannot see eye to eye with you here. You see, I am fed up with those who keep smiling to me. I mean, they smile for no reason at all. \n#Person2#: That means you don't like them. If you hit it off with them, you will like to see their smiles. ", "summary1": "#Person1# hates those who keep smiling at #Person1# and #Person2# is fed up with those who keep a straight face in front of #Person2#.", "topic1": "smile", "summary2": "#Person2# is fed up with people with a straight face, and #Person1# hates people keeping smiling to #Person1#.", "topic2": "face expression", "summary3": "#Person1# and #Person2# hold different opinions towards people with different facial expressions.", "topic3": "facial expression"}
{"fname": "test_93", "dialogue": "#Person1#: Did you see the information on sales for last year? The sales review was made at our last board meeting. There's a great news for our shareholders. \n#Person2#: Yeah, I went over the figures this morning. We're finally started making money again! \n#Person1#: We've never sold this much before, our growth this year has been phenomenal. We have captured 8% of the market, up from last year by 120%. Our strategy is working! \n#Person2#: not only our annual sales brake a record, but our month by month earnings exceeded our forecast as well. After a two-year slump, we finally back in the black. \n#Person1#: The company's performance has improved since Wallace became president. He's made our little business into a real lucrative operation. Products are selling like hotcakes. \n#Person2#: I think our success is partly because of Wallace's contribution, and partly because of our new marketing strategy. Because of the new advertising campaign, we have become the top sellers in the field. \n#Person1#: Let's hope this stroke of good luck lasts. I hope we are over our financial difficulties for good. \n#Person2#: Let's hope it is! ", "summary1": "#Person1# and #Person2# are talking about the good performance of their business for last year. #Person2# thinks the success is partly because of Wallace's contribution, and partly because of their new marketing strategy.", "topic1": "sales review", "summary2": "#Person1# and #Person2# talk about the success of their business and attribute the success to Wallace's contribution and the new marketing strategy. They hope good luck can last.", "topic2": "success sales", "summary3": "#Person1# and #Person2# are pleasant to see their business performance has improved last year. They think the credits should be given to Wallace and the new marketing strategy.", "topic3": "financial gains"}
{"fname": "test_94", "dialogue": "#Person1#: Hey, How's it going? \n#Person2#: Not good. I lost my backpack.\n#Person1#: Oh, that's too bad. Is anything important in it?\n#Person2#: Just my wallet. There's some money in it.\n#Person1#: Is your ID lost?\n#Person2#: No, thank god.\n#Person1#: Was your backpack stolen?\n#Person2#: No, I took a taxi yesterday, and I left it in the car.\n#Person1#: Sorry to hear that. Did you call the driver?\n#Person2#: No, I didn't ask for the recipt so I don't have the number.\n#Person1#: That's too bad. Is there anything I can do?\n#Person2#: Can I borrow some money? \n#Person1#: Sure, how much do you need? \n#Person2#: About 50 dollars. \n#Person1#: That's no problem. \n#Person2#: Thanks. I'll pay you back on Friday. \n#Person1#: That'll be fine. Here you are.\n#Person2#: Thank you.\n#Person1#: What are you going to do now?\n#Person2#: I'm going to take a bus home, and ask for some money from my mom.\n#Person1#: If you wait a minute I drive you home.\n#Person2#: That's really nice of you!", "summary1": "#Person2# left #Person2#'s backpack and wallet in a taxi and failed to contact the driver because #Person2# didn't have the number. #Person1# lends 50 dollars to #Person1# and will drive #Person2# home.", "topic1": "borrow money", "summary2": "#Person2# borrows some money from #Person1# because #Person2#'s backpack and wallet were lost and cannot take it back. #Person1# will drive #Person2# home.", "topic2": "borrow money", "summary3": "#Person2# lost #Person2#'s backpack, wallet, and money in a taxi. #Person1# lends #Person2# some money and will take #Person2# home.", "topic3": "borrow money"}
{"fname": "test_95", "dialogue": "#Person1#: Thank you. Steven. That was the most magnificent meal I've had abroad. You'll have to let me reciprocate the next time you're in Beijing. \n#Person2#: Don't worry about it, Lin. That's no big deal. You know, Americans appreciate China's rich culinary culture. Just excuse me for a second while I check the number here and figure out how much to give the waiter. Hmm, by the way, what do you do about tipping in China? \n#Person1#: We don't . \n#Person2#: No tipping? Now that's what I call a civilized system. \n#Person1#: At hotels and some restaurants they add a service charge to the bill, but other than that , tipping isn't customary. \n#Person2#: What about cab drivers and porters? \n#Person1#: In a cab you just pay what it says on the meter. I generally tip hotel porters 10 yuan per bag, but in first-class hotels they're instructed not to accept gratuities. \n#Person2#: You'd have a revolution on your hands if you tried to introduce that sort of system here. ", "summary1": "Steven and Lin just had a great meal. Then they talk about the different tipping cultures between America and China.", "topic1": "tipping", "summary2": "Steven buys Lin a magnificent dinner in America and they then talk about the tipping culture in China and America.", "topic2": "tipping in china", "summary3": "Steven treats Lin to a nice meal. Then they talk about the tipping cultures in their countries.", "topic3": "tipping in China"}
{"fname": "test_96", "dialogue": "#Person1#: Bill, how can you hear so happy today? \n#Person2#: Aha. I've read of my roommate. I made a move today. \n#Person1#: Really? What was the matter? \n#Person2#: You knew Brain Locker? \n#Person1#: Brain Locker? No, I don't think so. What does he look like? \n#Person2#: Well, he's thin and tall. He has brown hair, a holt nose, green eyes and wearing glasses. \n#Person1#: Mm. I've seen him a couple of times, I think. ", "summary1": "Bill is happy because he made a move to know his roommate today.", "topic1": "roommate", "summary2": "#Person1# and Bill talk about Bill's roommate Brain Locker.", "topic2": "roommate", "summary3": "Bill tells #Person1# that he has made a move to read of his roommate.", "topic3": "make a move"}
{"fname": "test_97", "dialogue": "#Person1#: I'd like to pay my bill now. \n#Person2#: Your name and room number, please? \n#Person1#: Tom Wilson in Room 306. \n#Person2#: Have you used any hotel services this morning? \n#Person1#: No. \n#Person2#: OK. You have stayed for four nights at 90 US dollars each, and here are the meals that you had at the hotel. That makes a total of 660 US dollars. \n#Person1#: Can I pay by credit card? \n#Person2#: Of course. Please sign your name here. ", "summary1": "#Person2# checks Tom Wilson's information and Tom pays his hotel and meal bill.", "topic1": "check out", "summary2": "Tom Wilson pays for his bill for hotel and food by credit card.", "topic2": "pay the bill", "summary3": "Tom Wilson pays the bill for his room and meal cost by credit card.", "topic3": "pay the bill"}
{"fname": "test_98", "dialogue": "#Person1#: Carol telephone.\n#Person2#: Who is it?\n#Person1#: I don't know, wait a second. May I ask who's calling please? Carrollite Susan.\n#Person2#: Oh, I'm taking a shower can you ask her if it's important?\n#Person1#: Sorry Susan, Carol can't come to the phone right now, is there something I can help you with? Oh, I see, Carol she wants to know if the party is tonight or tomorrow night.\n#Person2#: Tell her it is tomorrow night at 8:30 at Jills House, tell her to bring a dessert if she wants.\n#Person1#: She said it is tomorrow night at 8:30 at Jills House, she said you could bring a dessert if you want. Sure no problem have a good evening. Bye.", "summary1": "Susan calls Carol to ask about the party time. But Carol is taking a shower so #Person1# answers for her.", "topic1": "phone call", "summary2": "Carol is taking a shower when Carol calls her, so #Person1# answers the telephone and tells her the party time.", "topic2": "call", "summary3": "Susan calls to ask Carol about the party time. #Person1# answers the phone and tells her.", "topic3": " phone call"}
{"fname": "test_99", "dialogue": "#Person1#: Hey, don't I know you from somewhere?\n#Person2#: No, sorry. I don't think so.\n#Person1#: Didn't you use to work at Common Fitness Gym?\n#Person2#: No, I'm afraid I did not.\n#Person1#: Oh, but I know you from somewhere else. Did you use to work at the movie theater downtown? You did. Yes. It's you. I go there all the time and you always sell me popcorn and soda.\n#Person2#: No, that's not me either. Sorry, ma'am. Perhaps I look familiar to you, but ...\n#Person1#: No, I know you. I have met you before! Hold on. Let me think. This is driving me crazy. I know that we've talked before. Oh, I remember now. You work at the Whole Bean Cafe on the corner. It that right?\n#Person2#: No, wrong again. Sorry, ma'am, but I really have to get going.", "summary1": "#Person1# thinks that she knows #Person2# somewhere, but #Person2# denies it.", "topic1": "mistaken identity", "summary2": "#Person1# thinks she has met #Person2# somewhere, but #Person2# thinks it's a mistake.", "topic2": "identity", "summary3": "#Person1# keeps asking where #Person2#'s from because she thinks she knows #Person2# but #Person2# denies it.", "topic3": "mistaken identity"}
{"fname": "test_100", "dialogue": "#Person1#: I cannot imagine if Trump were to be our President again.\n#Person2#: I am proud to say that he is our President, and I will be really happy if he could be re-elected.\n#Person1#: You voted for him, right?\n#Person2#: Did you vote for him, because I know that I did.\n#Person1#: I am not sure about this.\n#Person2#: I have nothing but faith in Trump.\n#Person1#: What?\n#Person2#: I am pretty sure he will make America great again!\n#Person1#: Well, though we do need some change in this country, I don't think he is the right person.\n#Person2#: Our country is already changing as it is.\n#Person1#: You are right about this.\n#Person2#: I trust that he will take good care of our country.\n#Person1#: Well, I don't think so. I will vote for Biden anyway.", "summary1": "#Person1# is crazy for Trump and voted for him. #Person2# doesn't agree with #Person1# on Trump and will vote for Biden.", "topic1": "presidential election", "summary2": "#Person1# is a crazy fan of Trump and wants him to be re-elected. #Person2# will vote for Biden.", "topic2": "discuss Obama", "summary3": "#Person1# is crazy for Trump and voted for him but #Person2# will vote for Biden.", "topic3": "president nomination"}
{"fname": "test_101", "dialogue": "#Person1#: I need to use the ATM.\n#Person2#: What's stopping you?\n#Person1#: I'm not sure how.\n#Person2#: I don't understand. It is pretty easy.\n#Person1#: I've never used one before.\n#Person2#: OK. I can help you figure it out.\n#Person1#: What do I have to do?\n#Person2#: First, slide your card into the machine.\n#Person1#: Then what?\n#Person2#: You need to type your PIN in.\n#Person1#: What do I have to do next?\n#Person2#: Click on whichever option you want, and you're done.\n#Person1#: Thank you!", "summary1": "#Person1# doesn't know how to use the ATM. #Person2# teaches #Person1# step by step.", "topic1": "use the ATM", "summary2": "#Person1# doesn't know how to use an ATM. #Person2# teaches #Person1#.", "topic2": "ATM", "summary3": "#Person2# is teaching #Person1# how to use an ATM step by step because #Person1# doesn't know how to use.", "topic3": "ATM using"}
{"fname": "test_102", "dialogue": "#Person1#: John? It's Susan Miller.\n#Person2#: Hi, Susan. What's up?\n#Person1#: Do you know where that memo about office procedures is? I want to give my secretary a copy.\n#Person2#: I'm sorry. I have no idea. I haven't seen that for ages.\n#Person1#: Alright. Thank you anyway.", "summary1": "Susan wants to find the memo. John has no idea where it is.", "topic1": "find a memo", "summary2": "Susan Miller is asking John if he knows where the memo is. John has no idea.", "topic2": "office procedures memo", "summary3": "Susan asks John where a memo is but John doesn't know.", "topic3": "find a memo"}
{"fname": "test_103", "dialogue": "#Person1#: Lily, can you take part in our picnic this weekend?\n#Person2#: That sounds great. Where are you going?\n#Person1#: I think we can go to the river, go around and have supper.\n#Person2#: What should I bring?\n#Person1#: Nothing. Just wear comfortable clothes and good shoes for walking. We'll bring everything.", "summary1": "#Person1# invites Lily to picnic this weekend. Lily accepts.", "topic1": "picnic", "summary2": "#Person1# is inviting Lily to take part in their picnic this weekend, and she accepts.", "topic2": "picnic", "summary3": "#Person1# invites Lily to take part in their weekend picnic and Lily accepts.", "topic3": "picinic invitation"}
{"fname": "test_104", "dialogue": "#Person1#: Have you ever been invited to a Chinese feast?\n#Person2#: Sure. Beijingers are distinguished for their warmth and hospitality.\n#Person1#: As far as you could see, is dining at a Chinese table a distinct experience? To what extent does it differ from that in your homeland?\n#Person2#: To begin with, I have to use chopsticks.\n#Person1#: But you look quite proficient in using them now.\n#Person2#: Certainly. After all, I've been here for two years. It's not much uphill work for a foreigner to get used to Chinese dinner utensils. Though, I do feel hazy about how to behave appropriately at a Chinese table.\n#Person1#: Yes, table etiquette. There are a multitude of rules that foreigners might never know until they were told. Some practices even appear somewhat awkward or rude to Westerners, while they are the norm in China. Hey! Your chopsticks, old silly! You should never stab your chopsticks into the rice bowl!\n#Person2#: Anything wrong with that?\n#Person1#: Maybe you should have placed them horizontally over your bowl or plate. They resemble two incense sticks used at sacrifices for the death. It's very inauspicious, and might enrage all present.\n#Person2#: Oh, sorry! There's a long story even with a mere pair of sticks.", "summary1": "#Person1# asks #Person2# about the table manners in China. #Person2# says there are many hazy rules that are different from Western. And #Person2# tells #Person1# stabbing chopsticks into a bowl resembles sacrifices for the death and is very inauspicious.", "topic1": "table etiquette", "summary2": "#Person1# and #Person2# are discussing the differences between China and Western feasts. There are so many rules on the Chinese table, and they both feel hazy about its etiquette.", "topic2": "Chinese feast", "summary3": "#Person1# and #Person2# talk about the difference in table etiquette in China. They both feel hazy about Chinese table etiquette and wrong use of chopsticks can lead to people's enrage.", "topic3": "Chinese table etiquette"}
{"fname": "test_105", "dialogue": "#Person1#: Hi, Mary! What do you like to do in your spare time?\n#Person2#: Well, I spend a lot of time watching movies.\n#Person1#: What a confidence! I always watch a lot of movies, too.\n#Person2#: Oh really, Frank? What kind of movies do you like?\n#Person1#: Actually, I watch whichever movie there is, be it a comedy, a sci-fi or a suspense movie. How about you?\n#Person2#: Art films are my favorite, but thrillers are cool, too.\n#Person1#: Really impressive. These two genres are totally different.\n#Person2#: Sure. I enjoy both of them very much.\n#Person1#: How often do you go to the cinema?\n#Person2#: Once in a while, I suppose, I usually rent movies at Movie Salon.\n#Person1#: Movie salon? where is that?\n#Person2#: It's a movie rental store in my neighborhood. I've got a membership there.\n#Person1#: Is it good?\n#Person2#: Yes, you can find almost all new releases there.\n#Person1#: Really? Maybe I shall also sign up for its membership.\n#Person2#: Why not?", "summary1": "Mary and Frank both like watching movies in their spare time. Mary usually rents movies at Movie Salon and Frank also wants to get a membership to rent movies.", "topic1": "movie", "summary2": "Frank and Mary both like watching movies in their spare time. Mary usually rents movies at Movie Salon, and Frank is interested in signing up for its membership.", "topic2": "way of watching movies", "summary3": "Mary and Frank both like watching movies in their spare time. Mary usually rents movies at Movie Salon and Frank also wants to get a membership to rent movies", "topic3": "film preference"}
{"fname": "test_106", "dialogue": "#Person1#: Have you every belonged to a political party?\n#Person2#: No, I haven't, but I thought about joining the green party.\n#Person1#: Really? I know you are very concerned about the environment. You were a member of the pressure group Greenpeace, weren't you?\n#Person2#: Yes. I was. But I didn't have enough time to devote to it.\n#Person1#: The green party have no chance of winning an election. The other parties are too big and popular.\n#Person2#: You're right. But smaller political and pressure groups can often influence large political parties. Any member of parliament can propose legislation and parties and pressure groups can raise awareness\n#Person1#: Most people are not very politically aware. They often don't understand the issues fully.\n#Person2#: That's true. But it's a little strange because the media often reports on political events. You can read about them in newspaper or hear them on tv.", "summary1": "#Person2# wanted to join a small political party and thinks the smaller group can influence the larger one. #Person1# and #Person2# agree that most people don't fully understand politics.", "topic1": "political party", "summary2": "#Person2# believes smaller political and pressure groups can influence large parties. #Person1# and #Person2# both agree that most people often don't understand politics fully.", "topic2": "political party", "summary3": "#Person2# thought about joining a small party and thinks smaller political and pressure groups can influence larger ones. #Person1# and #Person2# agree most people don't understand political issues fully.", "topic3": "political party"}
{"fname": "test_107", "dialogue": "#Person1#: Mr. Wilson. We are very regretful about the mistakes in goods. I am very sorry and we will be responsible for the mistake.\n#Person2#: We have no choice but to hold you responsible for the loss we sustained.\n#Person1#: The first problem is supposed to be solved after the investigation. About the second problem, I admit it's our fault, so we will exchange all merchandise that falls short of our sample.\n#Person2#: Well. I hope there won't be such things no more.\n#Person1#: I can assure you that such a thing today will never happen again in future delivery. We have made the plan to improve the package of our exported goods.", "summary1": "#Person1# apologizes for mistakes in goods. #Person1# will be responsible for Mr. Wilson's loss, and take measures to avoid such mistakes.", "topic1": "mistakes in goods", "summary2": "#Person1# feels sorry for Mr. Wilson's loss caused by #Person1# and assures that such mistakes will not happen again.", "topic2": "mistakes in goods", "summary3": "#Person1# apologizes for the loss caused by them to Mr. Wilson and assures that it will never happen again.", "topic3": "damaged delivery"}
{"fname": "test_108", "dialogue": "#Person1#: Did you see the robbery?\n#Person2#: I sure did.\n#Person1#: Did you see everything?\n#Person2#: I was in the bank at the time.\n#Person1#: What exactly did you see?\n#Person2#: I saw the guy come in with a gun.\n#Person1#: Did you get a good look at his face?\n#Person2#: He was wearing a mask.\n#Person1#: Was anyone else with him?\n#Person2#: He came in alone.\n#Person1#: Could you come to the station for more questioning?\n#Person2#: That'll be fine.", "summary1": "#Person1# asks #Person2# who saw the robbery some questions. #Person2# agrees to come to the station for more questioning.", "topic1": "robbery", "summary2": "#Person1# asks #Person2# who saw a robbery some questions and #Person2# is willing to go to the station for more questioning.", "topic2": "bank robbery", "summary3": "#Person2# tells #Person1# #Person2# witnessed the robbery and agrees to take more questions in the station.", "topic3": "robbery witness"}
{"fname": "test_109", "dialogue": "#Person1#: Hi, do you know what's for dinner? I'm starving.\n#Person2#: We're on our own tonight, dad's taking mom out.\n#Person1#: Out? What do you mean out?\n#Person2#: You know on a date, they are going to dinner.\n#Person1#: Dad and mom?\n#Person2#: Yeah, they said they're reviving the old tradition.\n#Person1#: You mean this is going to be a regular thing?\n#Person2#: That's right, once a week. Do you want to order some pizza?", "summary1": "#Person1# and #Person2#'s parents are out on a date and will go out for dinner regularly.", "topic1": "dinner", "summary2": "The parents of #Person1# and #Person2# are out on a date.", "topic2": "dinner", "summary3": "#Person1# and #Person2#'s parent are out on a date to revive their old tradition.", "topic3": "dinner discussion"}
{"fname": "test_110", "dialogue": "#Person1#: So, did I tell you about my New Year's resolution? I've decided to go on a diet.\n#Person2#: And you're going to completely transform your eating habits, right?\n#Person1#: Exactly! I'm going to cut out all that junk I eat. No more chips, no more soda, no more fried food.\n#Person2#: I've heard this one before.\n#Person1#: But this time I'm going to stick to it. I really mean it! Trust me, Carol, I'm going to be a new man in one year's time!\n#Person2#: Well, I guess we'll just have to wait and see.\n#Person1#: Thanks, honey, that was a great meal. I'm stuffed. Do we have any chips left?", "summary1": "#Person1# has decided to go on a diet in the new year. Carol reasonably doubts it.", "topic1": "diet", "summary2": "#Person1#'s decided to go on a diet for New Year's resolution. Carol doesn't believe #Person1# will stick to it.", "topic2": "diet", "summary3": "#Person1# has decided to go on a diet in the new year. Carol doesn't believe #Person1# will stick to it", "topic3": "diet changing"}
{"fname": "test_111", "dialogue": "#Person1#: Hello. Can I help you?\n#Person2#: Yes, I hope so. I would like to register for Comp Lit 287.\n#Person1#: I'm sorry, but that class is already full. And also, students are supposed to register through the touch-tone registration system.\n#Person2#: I know. I already tried to register for it by phone, but the computer won't let me.\n#Person1#: That's because it's full.\n#Person2#: But I'm a new student here. I thought maybe there was some way I could get into the class. I thought I should come and talk to you in the department office.\n#Person1#: Well, I could put you on a waiting list. But that doesn't guarantee you will get into the class. What is your name?\n#Person2#: My name is Karen Huang. That's spelled H - U - A - N - G.\n#Person1#: Alright. And what is your major?\n#Person2#: I'm a comparative literature major.\n#Person1#: Wait a minute. You're a Comp Lit major?\n#Person2#: Yes, that's right.\n#Person1#: Why didn't you tell me? I didn't know you were one of our students.\n#Person2#: That's why I'm trying to get into Comp Lit 287. I know it's a required class. And Professor Cohen told me I need to take it.\n#Person1#: The university computer system saves extra places, in class 287 for comp lit students. I can give you a special code. When you register by phone, you can use the code to get into the class.\n#Person2#: Even if the class is full?\n#Person1#: That's right.\n#Person2#: Oh, I didn't know that.\n#Person1#: Sure. Here is the code number, with information on how to use it.\n#Person2#: Thank you. So you think I will be able to get in with this?\n#Person1#: Sure. Just call the touch-tone registration system again. Then, follow the directions on the sheet. You will get in no problem.\n#Person2#: Thanks.\n#Person1#: Next time you come in here, I will recognize you.", "summary1": "Karen Huang tried to register for Comp Lit 287 but failed because it's full. So Karen comes to the department office. #Person1# finds Karen is a Comp Lit major and the university has saved extra places for them. #Person1# gives Karen a special code and tells Karan how to use it to get into the class.", "topic1": "register for class", "summary2": "Karen Huang couldn't register for Comp Lit 287 so Karen comes to talk to #Person1# for a solution. #Person1# says it is full and will put Karen on the waiting list. But after #Person1# knows Karen majors in comparative literature, #Person1# gives her a special code to register for the class, as they've saved extra places for them.", "topic2": "registration", "summary3": "Karen Huang wants to register for a class. #Person1# says it's full and will put Karen on the waiting list. But then #Person1# gives Karen a special code to register the class after #Person1# knows Karen is a Comparative Literature major.", "topic3": "class registration"}
{"fname": "test_112", "dialogue": "#Person1#: Excuse me, Sir, do you know what time it is?\n#Person2#: Oh, it's almost eleven twenty.\n#Person1#: Thank you.\n#Person2#: You're welcome. The rain is quite heavy, isn't it?\n#Person1#: Yeah. I was in a hurry and I forgot my umbrella today.\n#Person2#: I have one. We could share it. Which way are you going?\n#Person1#: Oh, that's very kind of you. I am going to the Garden Hotel.\n#Person2#: I am going there, too. We can walk together.\n#Person1#: Sure.", "summary1": "#Person2# voluntarily shares an umbrella with #Person1# who doesn't bring the umbrella when it's rainy.", "topic1": "share an umbrella", "summary2": "#Person1# forgot to take an umbrella while it's raining. #Person2# shares an umbrella with #Person1#.", "topic2": "sharing in the rain", "summary3": "#Person2# shares an umbrella with #Person1# when it's rainy.", "topic3": "umbrella-sharing"}
{"fname": "test_113", "dialogue": "#Person1#: Hey, Jack, where's your car?\n#Person2#: I got rid of that clunker. This is my new one.\n#Person1#: Is that right? This surely beats the old one?\n#Person2#: Hop in, I'll give you a ride.\n#Person1#: Ok. Boy, this looks expensive.\n#Person2#: Yeah, it costed a bundle, alright?\n#Person1#: Wow, this thing can haul.\n#Person2#: Yeah, this sucker is the fastest thing I've ever owned.\n#Person1#: I believe it. Hoo, this car corners like it's on rails.\n#Person2#: We are on the high way. Find the pound shade.\n#Person1#: Wow, this car can really burn rubber.\n#Person2#: It's a great feeling.\n#Person1#: You made a perfect choice, Jack.\n#Person2#: Thank you, Daisy.", "summary1": "Jack gives Daisy a ride in his new car. Daisy praises it.", "topic1": "new car", "summary2": "Jack bought a new car and invites Daisy to hop in and take a ride. Daisy thinks it's a good feeling.", "topic2": "a new car", "summary3": "Jack takes Daisy for a ride to experience his new car. Daisy thinks he makes a perfect choice.", "topic3": "a car ride"}
{"fname": "test_114", "dialogue": "#Person1#: Please tell us the exact time when the big fire broke out.\n#Person2#: The exact time? Let me think. You know, it happened at night.\n#Person1#: But we need the exact time. What time?\n#Person2#: Oh, I remember. It was about 10 o'clock. When I was about to go to bed, suddenly I heard help outside.", "summary1": "#Person1# asks #Person2# the exact time when the fire broke out. #Person2# says it was about 10 o'clock.", "topic1": "fire", "summary2": "#Person1# asks the exact time when the big fire broke out. #Person2# remembers that it was about 10 o'clock.", "topic2": "fire", "summary3": "#Person1# asks #Person2# the exact time when the fire broke out. #Person2# says it was about 10 o'clock.", "topic3": "fire time"}
{"fname": "test_115", "dialogue": "#Person1#: What else, Ma'am?\n#Person2#: No, thanks. My husband said, We'd like to pay now.\n#Person1#: Let me show you to the cashier's. It's 905 yuan in total.\n#Person2#: What? Where does that five come from?\n#Person1#: Oh, it's a service charge.\n#Person2#: But I only have 900 in cash here. Can you let it go for 900 yuan?\n#Person1#: Sorry, but we can't do that. It's store's rule.\n#Person2#: My husband said he had a credit card. Do you accept credit card?\n#Person1#: Yes.\n#Person2#: Great. Here it is.\n#Person1#: Here is the receipt. Wanna to have it wrapped, Ma'am?\n#Person2#: Yes, please. Thank you very much.\n#Person1#: It'll be great to have you again.\n#Person2#: Thank you very much.", "summary1": "#Person2# doesn't have enough cash to pay 905 yuan and asks to cut the service charge. #Person1# refuses. So #Person2# pays by her husband's credit card because it can be accepted.", "topic1": "payment method", "summary2": "#Person1# requires 905 yuan in total, but #Person2# only has 900 in cash and asks for a release. #Person1# refuses, so #Person2# pays by her husband's credit card because it can be accepted.", "topic2": "payment", "summary3": "#Person2# is asked to pay 905 yuan but she just has 900 in cash and asks for a release from #Person1#. #Person1# refuses. So #Person2# pays by her husband's credit card because it can be accepted.", "topic3": "service charge"}
{"fname": "test_116", "dialogue": "#Person1#: What can I do for you?\n#Person2#: I want to get my car washed.\n#Person1#: Would you like regular car wash package?\n#Person2#: I don't know what you mean.\n#Person1#: Well, we will wash the exterior form top to bottom. We use a special shampoo, which gives the body that extra shine.\n#Person2#: Do you wash windows?\n#Person1#: Of course. We wash the windows inside and out.\n#Person2#: What about the interior?\n#Person1#: We use a vacuum cleaner that removes all the dirt, and we throw away all of the trash that we can find.\n#Person2#: Sounds good, regular car wash package will be OK.\n#Person1#: OK. I see.", "summary1": "#Person1# describes the contents of the regular car wash package. #Person2# will take that.", "topic1": "wash the car", "summary2": "#Person1# introduces the content of regular car wash package and #Person2# accepts.", "topic2": "car wash package", "summary3": "#Person1# introduces the services included in regular car wash package and #Person2# will take it.", "topic3": "car wash package"}
{"fname": "test_117", "dialogue": "#Person1#: Where are you going to spend your holidays this year, Harry?\n#Person2#: We may go abroad. I'm not sure. My wife wants to go to Egypt. I'd like to go there, too. We can't make up our minds.\n#Person1#: Will you travel by sea or by air?\n#Person2#: We may travel by sea.\n#Person1#: It's cheaper, isn't it?\n#Person2#: It may be cheaper, but it takes a long time.\n#Person1#: I'm sure you will enjoy yourselves.\n#Person2#: Don't be so sure. We may not go anywhere. My wife always worries too much. Who's going to look after the dog? Who's going to look after the house? Who's going to look after the garden? We have to solve these things before we can go to travel.", "summary1": "Harry and his wife may go abroad during the holiday, but Harry's wife worries too much, so they may not go anywhere.", "topic1": "travel plan", "summary2": "Harry and his wife may go abroad during the holidays. However, they might not go anywhere because his wife always worries too much.", "topic2": "holidays", "summary3": "Harry is not sure about the holiday plan of going abroad to spend the holiday, because his wife worries about things after they leave.", "topic3": "holiday plan"}
{"fname": "test_118", "dialogue": "#Person1#: Excuse me. Can you tell me how to get started using these machines?\n#Person2#: Of course. Are you a new member here?\n#Person1#: Yes.\n#Person2#: Welcome. My name is Johnson.\n#Person1#: Nice to meet you.\n#Person2#: Do you have any experience using weights?\n#Person1#: No, I don't. So I need some help.\n#Person2#: Well, first it is important to go through a good stretch. You must warm up properly so that you don't hurt yourself on the machines.\n#Person1#: Yes, I know that. Derek just led me through the warm up in the aerobics room. So I'm ready, I think. I can start using the machines.\n#Person2#: Alright. Great. Then we must get a card for you.\n#Person1#: What do you mean--a membership card? I already have one.\n#Person2#: No. Not that. I mean a training card. The card allows you to keep track of how much weight you use on each machine. Here, let me show you.\n#Person1#: I'm ready.\n#Person2#: Now, you can see that on this card there are all the machines listed. So, when you go through the series of twelve machines, you enter in the number of repetitions you do. And you also enter in the weight at which you set the machine.\n#Person1#: I see. So this card helps me to keep track of my progress.\n#Person2#: Yes. And it also reminds you what is a suitable weight for each machine. Today, I will go through the machines with you one by one. I will show you how to use them. And we will determine what is a good starting weight for you.\n#Person1#: Alright. Great.\n#Person2#: So you write your name and member number at the top of the card. And then, after you exercise each time, you file the card here.\n#Person1#: Great. Why don't we start on the machines?\n#Person2#: Are you alright? Can you do more?\n#Person1#: I'm sorry. I know there are still seven machines. But I'm exhausted.\n#Person2#: That's okay. Don't worry. It's important not to push yourself. Especially not at the beginning.\n#Person1#: What can I do though? I don't know the proper settings for the rest of the machines.\n#Person2#: We can just go through them next time. It's no problem. Really. The most important thing is to know your limits. So if you feel burned out now, it is good to stop. Because if you strain a muscle or hurt your back, then you won't be able to exercise for a couple weeks. Right?\n#Person1#: Yes. I suppose it's best to stop.", "summary1": "#Person1# is a new member who wants to use the machines. Johnson teaches #Person1# to get a card to keep track of the progress and record the suitable weight for each machine. #Person1# stops training as Johnson suggests and will go through the rest of the machines next time.", "topic1": "exercise", "summary2": "Johnson is teaching #Person1# how to use the training machines. He introduces a training card that allows #Person1# to keep track of the weight used on each machine. #Person1# is exhausted when there are still 7 machines left. Johnson suggests #Person1# stop to train and go through the rest of the machines next time.", "topic2": "gym", "summary3": "Johnson shows #Person1# the correct way to use weights machine and tells #Person1# using a card to keep track of exercise intensity. #Person1# stops training as Johnson suggests and will go through the rest of the machines next time.", "topic3": "weight machine"}
{"fname": "test_119", "dialogue": "#Person1#: Hi! How are things going with you?\n#Person2#: I am doing well. What's up with you?\n#Person1#: Believe it or not, the company I worked for closed down, so I'm out of a job.\n#Person2#: The same with me. Have you given much thought to what you want to do next?\n#Person1#: I am not being all that particular right now because I just need to keep a roof over my head.\n#Person2#: How about interviews? Have you been on any of those yet?\n#Person1#: I wish that I could get the opportunity to be interviewed.\n#Person2#: How about the electrician program that they have listed over there?\n#Person1#: I read about that, and the position sounded great!\n#Person2#: Let's go see how we can apply for those positions.", "summary1": "#Person1# and #Person2# are both unemployed. #Person2# suggests applying for the electrician program and #Person1# agrees.", "topic1": "find a job", "summary2": "Both #Person1# and #Person2# lost their jobs. They would like to apply for the electrician program.", "topic2": "the next job", "summary3": "#Person1# and #Person2# plan to apply for the electrician program after they were laid off.", "topic3": "job seeking"}
{"fname": "test_120", "dialogue": "#Person1#: Have you given the puppies food yet?\n#Person2#: Of course. I fed them today.\n#Person1#: Good job! Please give them a bath later on today.\n#Person2#: Sure, I'll give them a bath.\n#Person1#: Thanks. But don't forget that they have a vet appointment this Saturday.\n#Person2#: I remember. What time do they need to be there?\n#Person1#: They need to be there at eleven in the morning.\n#Person2#: All right. I'll make sure and remember.", "summary1": "#Person1# asks something about #Person2#'s care with puppies and reminds #Person2# of the vet appointment.", "topic1": "puppies' care", "summary2": "#Person1# and #Person2# are talking about taking care of their puppies and the time of vet appointment.", "topic2": "puppies's care", "summary3": "#Person1# inquires about #Person2#'s care with the puppies and reminds #Person2# of the vet appointment.", "topic3": "puppies' care"}
{"fname": "test_121", "dialogue": "#Person1#: Hey Ayden, I was wondering if you could do me a favor.\n#Person2#: That depends. What is it?\n#Person1#: It's kind of a big favor. I'm absolutely flat broke, and I owe my landlady $ 200. she's given me until Friday to give it to her, but I don't get paid until next Monday. Do you think you could loan me some cash until I get paid?\n#Person2#: I'd love to help you out, but I'm a bit short on cash this month as well. I had to get a new engine put into my car, and that ate up my savings.\n#Person1#: If you can't give me the full amount, a fraction of it would still help. I'll pay you back on Monday. I promise.\n#Person2#: Let's see, I've got about $ 50 to get me through the weekend. I can only spare about $ 20. I would give you more if I had it, I just don't have much money to my name right now.\n#Person1#: Thanks a lot Ayden. Every little bit will help. Tell you what, if you aren't doing anything tonight, why don't you come over and have dinner at my place.\n#Person2#: That'd be great. Thanks! What time should I come over?\n#Person1#: How about at 6 pm?\n#Person2#: See you then!", "summary1": "#Person1# wants to borrow $200 from Ayden to pay the rent. Ayden is short on cash but still lends $20 to #Person1#. They decide to have dinner at #Person1#'s place.", "topic1": "borrow money", "summary2": "#Person1# borrows $ 20 from Ayden because #Person1# owes the landlady $ 200. Then #Person1# invites Ayden to have dinner at #Person1#'s place.", "topic2": "borrow money", "summary3": "#Person1# wants to borrow $200 from Ayden to pay for the house rent but Ayden lends $20 because of the lack of money. They decide to have dinner at #Person1#'s place.", "topic3": "money borrowing"}
{"fname": "test_122", "dialogue": "#Person1#: Did you work in a charity organization?\n#Person2#: Yeah, I had been in the charity organization for 2 months and I learned a lot from that experience, including love, sympathy, equality, and so on.\n#Person1#: In what way did those social activities have impact on your mind?\n#Person2#: I think it had direct impact on my way of thinking. I learned to look at people and things from an overall perspective. In that case, I am not easy to be edgy.", "summary1": "#Person2# had been in the charity organization for 2 months. Social activities had a direct impact on #Person2#'s way of thinking.", "topic1": "charity organization", "summary2": "#Person2# had been in the charity organization for 2 months and the social activities influenced #Person2#'s way of thinking.", "topic2": "charity organization", "summary3": "#Person2# had been in the charity organization for 2 months. Social activities influenced #Person2#'s way of thinking.", "topic3": "charity organization experience"}
{"fname": "test_123", "dialogue": "#Person1#: How can we get in touch with you?\n#Person2#: Please call me or send e-mail. Could you please let me know when your organization can make a decision?\n#Person1#: About one week.\n#Person2#: I really appreciate your time and help. See you then.", "summary1": "#Person1#'s organization will make a decision in about one week and contact #Person2# via phone or e-mail.", "topic1": "make a decision", "summary2": "#Person1# can inform #Person2# by phone or e-mail when the organization makes a decision in about one week.", "topic2": "decision", "summary3": "#Person1# can tell #Person2# their organization's decision by phone or e-mail in about one week.", "topic3": "organization decision"}
{"fname": "test_124", "dialogue": "#Person1#: Would you please recommend some Chinese wine?\n#Person2#: Would you like to have a taste of Moutan?\n#Person1#: That's great! What comes along with Moutan?\n#Person2#: Yes, you con order some typical Chinese dishes. For example, Roast Beijing Duck.\n#Person1#: It sounds good.\n#Person2#: Yes, it is the best of our hotel.\n#Person1#: Really? Let me have a try.\n#Person2#: Thank you. Just a moment, please.", "summary1": "#Person2# recommends Moutan and Roast Beijing Duck. #Person1# will take that in the hotel.", "topic1": "order dishes", "summary2": "#Person2# recommends #Person1# to have Roast Beijing Duck along with Moutan in the hotel. #Person1# will have a try.", "topic2": "hotel food", "summary3": "#Person2# recommends Moutan and Roast Beijing Duck. #Person1# will have a try in the hotel.", "topic3": "Chinese cuisine"}
{"fname": "test_125", "dialogue": "#Person1#: Hello\n#Person2#: Hi Angela, it's Dan.\n#Person1#: Hi Dan. How are you?\n#Person2#: Good.\n#Person1#: I called you yesterday. Did you get my message?\n#Person2#: Yes, I was taking a shower when you called. I saw that you called and I tried to call you back, but I think your phone was off.\n#Person1#: No problem. I wanted to remind you that my friend is getting married next week. You're still coming to the wedding with me, right?\n#Person2#: Oh, is that next week?\n#Person1#: Yes. Did you forget?\n#Person2#: No, of course not. I already bought them a present.\n#Person1#: That's good. I want to invite Megan also. Next time you see her, can you tell her for me.\n#Person2#: Sure. Does she know your friend?\n#Person1#: Yes, I think they might have gone to the same college or something like that. I'm not exactly sure how they know each other.\n#Person2#: Are we all going to drive together?\n#Person1#: Yes. I'll pick you up first, and then we'll go get Megan.", "summary1": "Angela calls Dan to make sure he's coming to the wedding with him next week and also asks him to invite Megan. They'll drive to the wedding together.", "topic1": "attend a wedding", "summary2": "Angela calls to remind Dan that they are going to the wedding of her friend next week and asks him to invite Megan. The three of them will go together.", "topic2": "wedding", "summary3": "Angela reminds Dan to come to the wedding next week and asks him to invite Megan as well. They agree to go there together.", "topic3": "atteding wedding"}
{"fname": "test_126", "dialogue": "#Person1#: It's time for desserts! Are you still hungry?\n#Person2#: I've always got room for something sweet!\n#Person1#: what are you going to try first?\n#Person2#: I've never tried traditional Greek yogurt, so I want to try that first.\n#Person1#: do they serve the yogurt with anything?\n#Person2#: I believe they add locally produced honey to it.\n#Person1#: that sounds good. I'm going to start with an Italian tiramisu.\n#Person2#: do you want to try some of my yogurt. It's a favorite everyday dessert in Greece.\n#Person1#: ok. Mmm.\n#Person2#: what do you think? How does it taste?\n#Person1#: it's nice, but it's rather plain. Do you want to try my tiramisu?\n#Person2#: sure. I'll just have a bite.\n#Person1#: what do you think? Does it taste good?\n#Person2#: it's absolutely delicious! That is the best tiramisu I've ever had!\n#Person1#: I'm glad you like it. I don't care for it. Why don't you finish my tiramisu so that I can try one of those fried bananas?\n#Person2#: ok. I've had one of those before. They're really sweet and crunchy.\n#Person1#: do you know where they are from.\n#Person2#: I believe they are a local delicacy in the South.\n#Person1#: do you want me to get you one, too?\n#Person2#: yeah, why not? We've already pigged out as it is!\n#Person1#: ok, I'll be back with two fried bananas in a few minutes. Wait for me here!", "summary1": "#Person2# has traditional Greek yogurt, which #Person1# thinks rather plain. #Person1# has an Italian tiramisu, which #Person2# thinks delicious. #Person1# goes and gets both of them a fried banana.", "topic1": "dessert", "summary2": "#Person2# tries Greek yogurt which #Person1# thinks it's rather plain. #Person1# has an Italian tiramisu which #Person2# thinks delicious. They both decide to have fried bananas and #Person1# will bring bananas back.", "topic2": "dessert", "summary3": "#Person2# tries Greek yogurt which #Person1# thinks it's rather plain. #Person1# has an Italian tiramisu which #Person2# thinks delicious. Then they want to have fried bananas and #Person1# goes out to buy some.", "topic3": "eating dessert"}
{"fname": "test_127", "dialogue": "#Person1#: Could you tell me what university you went to, Mr. Smith?\n#Person2#: I went to Yale University.\n#Person1#: Did you? And what did you study?\n#Person2#: I have a B. A. in Economics.\n#Person1#: Would you mind telling me how old you are?\n#Person2#: I'm twenty-seven.\n#Person1#: And could you tell me what other jobs you have had?\n#Person2#: Yes, I have worked in a bank for the last five years.\n#Person1#: And what was your salary at the bank?\n#Person2#: I got $ 500 a week.", "summary1": "Mr. Smith tells #Person1# that he is 27 and gets a B.A. in Economics at Yale University. During the last five years, he has worked in a bank for $500 a week.", "topic1": "personal experience", "summary2": "Mr. Smith tells #Person1# that he graduated from Yale University with a B. A. in Economics, and he has worked in a bank for the last five years with $500 a week.", "topic2": "interview", "summary3": "Mr. Smith tells #Person1# that he is 27 and gets a B.A. in Economics at Yale University. During the last five years, he has worked in a bank for $500 a week.", "topic3": "personal information"}
{"fname": "test_128", "dialogue": "#Person1#: Hi. I want to get something nice for my niece.\n#Person2#: Well, I've never heard of a little girl that didn't love Barbie dolls.\n#Person1#: I like that suggestion. Show me one, please.\n#Person2#: Here you go. Digital Barbie.\n#Person1#: Oh, my niece will love her! How much for her?\n#Person2#: Barbie is our best seller. She's only $ 29. 95.\n#Person1#: That's great. I'll take her.\n#Person2#: Your niece will love this. Anything else?\n#Person1#: Thank you, but no. This will do it for now.\n#Person2#: With the tax, your total is $ 32. 42. Would you like to charge it?\n#Person1#: I'll pay cash, thank you.\n#Person2#: Thank you for shopping here.", "summary1": "#Person2# recommends Digital Barbie for #Person1#'s niece. #Person1# pays $32.42 for it by cash.", "topic1": "gift", "summary2": "#Person2# recommends #Person1# to buy a $32. 42 Digital Barbie for #Person1#'s niece. #Person1# pays it by cash.", "topic2": "buy present", "summary3": "#Person1# paid $32.42 by cash to buy a Digital Barbie as a niece's gift after listening to #Person2#'s suggestion.", "topic3": "selecting gift"}
{"fname": "test_129", "dialogue": "#Person1#: Can I help you?\n#Person2#: Yes, I want a pair of sport shoes, Jordan.\n#Person1#: What size do you want?\n#Person2#: Size 41.\n#Person1#: Here you are.\n#Person2#: They fit me. Can you make it a little cheaper?\n#Person1#: It's already on sale now.", "summary1": "#Person2# wants a pair of Jordan shoes in size 41.", "topic1": "sport shoes", "summary2": "#Person2# wants to buy a pair of Jordan shoes in size 41.", "topic2": "Jordan shoes", "summary3": "#Person2# wants to buy a pair of Jordan shoes in size 41.", "topic3": "buying shoes"}
{"fname": "test_130", "dialogue": "#Person1#: Uh, where am I? Tsk, hum ...\n#Person2#: Excuse me. Do you need any help?\n#Person1#: Nah, I ... I'm just looking ... well ...\n#Person2#: Okay ...\n#Person1#: Uh, well, actually ... yeah. Um ... I want to go to the science museum, but I've been lost for the past few hours, and I can't make heads or tails of these ticket machines.\n#Person2#: Ah, well, just press this button. \n#Person1#: Oh, yeah. And from here, it's a dollar fifty.\n#Person1#: Okay.\n#Person2#: Then, get on the train at platform number 4.\n#Person1#: Alright. Oh, and how often do the trains come around this time of day?\n#Person2#: Usually, they come about every six minutes.\n#Person1#: Okay. And where do I get off the train?\n#Person2#: Get off at State Street Station, three stops from here.\n#Person1#: Okay. I got it. Thanks for your help.\n#Person2#: No problem. Good luck.", "summary1": "#Person1# wants to go to the science museum but loses the way. #Person2# helps #Person1# buy the ticket and gives #Person1# directions.", "topic1": "ask directions", "summary2": "#Person1# is lost on the way to the science museum. #Person2# helps #Person1# to buy the tickets for the train and gives #Person1# directions.", "topic2": "train", "summary3": "#Person2# helps #Person1# operate the ticket machine to buy a train ticket and tells #Person1# who loses the way how to go to the science museum.", "topic3": "getting lost"}
{"fname": "test_131", "dialogue": "#Person1#: Simon, how does it feel to be retired?\n#Person2#: Well, not so bad.\n#Person1#: How have you been spending your time?\n#Person2#: I have been spending more time with my family. I've also traveled a bit, you know, off season when everywhere is less crowded and hotels cost less.\n#Person1#: Great.\n#Person2#: You know I haven't stopped work completely.\n#Person1#: Yes, could you tell us more about this?\n#Person2#: I'm on a scheme that's called phased retirement; I had a six-month break from work, after that I could apply for project work with the company I used to work for.\n#Person1#: How does the scheme work?\n#Person2#: Well, it's a trial at the moment. Instead of hiring temporary stuff, the company advertises posts on its website that retired employees like myself can access.\n#Person1#: What sort of works advertised?\n#Person2#: Well, all sorts of things, really. Administrative work and more specialized work, the sort of thing I can do. Some of the projects can last five or six months, and others can just be a couple of days. I can decide more or less when to work. So I can manage my own time.\n#Person1#: I can see it's good for you. What is your company get out of this?\n#Person2#: Well, I still have all my old contacts at work, so I know who to contact to get something done. The company gets flexibility, too. Once the job's over, that's it. I'm not on their books any more.", "summary1": "#Person1# asks Simon about his retirement and finds out Simon is on a trial scheme called phased retirement. He can work with his former company but manage his own time. #Person1# thinks it's good for Simon.", "topic1": "phased retirement", "summary2": "Simon tells #Person1# that he is on a scheme called phased retirement during which he had a six-month break from work, and after that he could apply for projects of the company he used to work for but manage his own time. #Person1# thinks it's good for Simon.", "topic2": "phased retirement", "summary3": "Simon tells #Person1# that he joined in a phased retirement scheme which offers retired people work positions from the former company, and he can manage his own time. #Person1# thinks it's good for Simon.", "topic3": "retirement time"}
{"fname": "test_132", "dialogue": "#Person1#: Hey Rocky! You've been sitting around all night. Get out and dance with someone like that woman over there.\n#Person2#: No way! She looks like the intellectual type.\n#Person1#: Oh come on man! What kind of woman do you like?\n#Person2#: I want a woman who's affectionate and fulfills my every need, and that woman over there is just not the right type.\n#Person1#: Hey. Where have you been? Times are changing, and you're never going to find a woman who will shine your shoes and pick up after you all the time. Wake up.\n#Person2#: Oh really? I meet a lot of women like that, but not at this party. [Oh.] I also prefer a woman who'll stay home, cook, clean, and watch the kids.\n#Person1#: Okay, but what are your household responsibilities once you get home from work?\n#Person2#: Hmm. Eat, watch TV, and throw out the garbage.\n#Person1#: Wait, wait, wait. I can't believe I'm hearing this. In fact, you're never going to get married. I recently read a news report that said 40 percent of women don't think their husbands do their share around the house, and you seem to be that type.\n#Person2#: Well, that's the way I am, but what's YOUR idea of the perfect woman?\n#Person1#: Well, I like a woman who's outgoing, caring, and non-judgmental about people's differences, and it bothers me when people think their the center of the universe ... like someone I know.\n#Person2#: Well, that's nice for you, but that doesn't change my point of view. I guess I'll have to go home to a TV dinner and my dog, Rusty.\n#Person1#: Hey, and if I stick with you, this is going to be a long, lonely night. Say hello to Rusty for me.", "summary1": "Rocky doesn't want to dance because no one at the party fits his type, but #Person1# likes different kinds of women from him. Finally, Rocky decides to go home to a TV dinner and his dog, Rusty", "topic1": "type", "summary2": "Rocky wants a woman who's affectionate and fulfills his every need. #Person1# likes different kinds of women from him. Rocky doesn't mind and plans to go home and spend the night with a TV dinner and his dog, Rusty.", "topic2": "woman", "summary3": "Rocky has particular requirements and cannot find a suitable woman in the party, so he doesn't want to dance. #Person1# likes different kinds of women from him. He sticks with his views and decides to go home to a TV dinner and his dog, Rusty.", "topic3": "choosing woman standards"}
{"fname": "test_133", "dialogue": "#Person1#: It was a heavy storm last night, wasn't it?\n#Person2#: It certainly was. The wind broke several windows. What weather!\n#Person1#: Do you know that big tree in front of my house? One of the biggest branches came down in the night.\n#Person2#: Really? Did it do any damage to your home?\n#Person1#: Thank goodness! It is far away from that.\n#Person2#: I really hate storms. It's about time we had some nice spring weather.\n#Person1#: It's April, you know. The flowers are beginning to blossom.\n#Person2#: Yes, that's true. But I still think the weather is terrible.\n#Person1#: I suppose we should not complain. We had a fine March after all.", "summary1": "#Person1# and #Person2# is talking about the heavy storm last night. #Person2# thinks the weather is terrible. #Person1# is positive towards that.", "topic1": "weather", "summary2": "#Person1# and #Person2# are talking about the heavy storm last night, and #Person1#'s positive. #Person2# thinks the weather is terrible. #Person1# thinks they should not complain.", "topic2": "heavy storm", "summary3": "#Person2# complains the terrible storm last night and wishes for nice weather. #Person1# thinks they should not complain.", "topic3": "stormy weather"}
{"fname": "test_134", "dialogue": "#Person1#: I can't see why you need to go out to enjoy yourself. Why can't you have a nice time, watching TV with me? And when you are at home, you're either reading a book or something, you never actually sit and enjoy a good program with me.\n#Person2#: I don't want to watch TV. I find it boring.\n#Person1#: Oh, it's not always boring. Come off it!\n#Person2#: Well, I'm sorry, but it usually is. I just don't think watching all this TV is good for me. I can only watch about one program a week.\n#Person1#: So you think it's better to go out, do you?\n#Person2#: Well, I just feel there are lots of things to do that you can learn from and to be watching TV is not something I want to do.\n#Person1#: OK, you name something that we can share.\n#Person2#: What about when we do our music, for example, we share that.", "summary1": "#Person1# wants to watch TV together with #Person2#, but #Person2# finds it boring. #Person2# suggests doing music together.", "topic1": "share", "summary2": "#Person1# asks #Person2# to watch TV with #Person1# at home. However, #Person2# finds it boring and suggests doing music together.", "topic2": "enjoy oneself", "summary3": "#Person1# wants #Person2# to watch TV with #Person1#. #Person2# thinks it is boring and suggests doing their music together.", "topic3": "sharing time complaint"}
{"fname": "test_135", "dialogue": "#Person1#: Hello, Ben. You're getting ready for tomorrow's lessons, aren't you?\n#Person2#: Yes, but I'm a bit nervous. I have no idea what'll happen in class and how I'll get along with my classmates.\n#Person1#: I understand how you're feeling. Just take it easy. You'll make a lot of friends very soon.\n#Person2#: Thank you. I'll try my best to get used to my new school life as soon as possible. By the way, what time does the first class begin?\n#Person1#: At 8 o'clock. But before that we have 10 minutes to hand in homework and then 20 minutes for morning reading.\n#Person2#: So we must get to school before 7:30, right?\n#Person1#: Right.\n#Person2#: How long does each class last?\n#Person1#: 45 minutes, I think, with a 10 or 15 minutes' break.\n#Person2#: Well, I hear that lunchtime is nearly 12 o'clock and I'll be starving by then.\n#Person1#: Don't worry. During the break after the second class, we can buy something to eat.\n#Person2#: That's good.", "summary1": "Ben feels a bit nervous about his new school life. #Person1# cheers him up and tells him about the schedule of the new school.", "topic1": "new school life", "summary2": "Ben is nervous about his new school life. #Person1# is giving him some brief information about the school.", "topic2": "new school life", "summary3": "Ben is nervous about the upcoming new school life. #Person1# comforts him and tells him the school daily routine.", "topic3": "new school life"}
{"fname": "test_136", "dialogue": "#Person1#: Adam, how is your knee today? Is it still giving you trouble?\n#Person2#: No, it feels a lot better today. I went to the doctor and he told me it was not serious, I should be fine for Saturday.\n#Person1#: Great! But why don't you take it easy today? Maybe just practice throwing. Don't do any running.\n#Person2#: OK. Do you have any news about Michigan and what we can expect in Saturday's game?\n#Person1#: Yes, I have some films, showing Michigan in the last three games. They are in my office, if you want to see them after practice, you can.\n#Person2#: Oh, that would be great. I'd like to see what we are up against. They are one of the top basketball teams in the country now since they beat Iowa last weekend.\n#Person1#: Come to think of it, why don't you go ahead and check out the game films right now? And just rest that knee this afternoon. I want you to be well in three days. Michigan has a strong team. We are in for a tough one.\n#Person2#: All right, I'll be back tomorrow for full practice.", "summary1": "Adam's knee is getting better but #Person1# still suggests that he should not do any running today. Adam decides to watch the films of Michigan after practice and will be back tomorrow for full practice.", "topic1": "basketball", "summary2": "Adam's knee is getting better but #Person1# suggests that he should not do any running today. Adam decides to see films of Michigan after practice and says he'll be back tomorrow for full practice.", "topic2": "basketball", "summary3": "Adam's knee is getting better but #Person1# suggests that he should not do any running today. #Person1# says he can watch some films of Michigan after practice. Adam decides to go back tomorrow for full practice.", "topic3": "basketball practice"}
{"fname": "test_137", "dialogue": "#Person1#: I wonder if you could do me a favor. \n#Person2#: I'd be happy to help you. Name it. \n#Person1#: My printer is broken. Can you print up a copy for me? \n#Person2#: Sure, no problem. Do you want me to edit it for you? \n#Person1#: Please, you write much better than I do. \n#Person2#: Oh, its nothing. ", "summary1": "#Person1# wants #Person2# to help to print up a copy. #Person2# accepts and edits it for #Person1#.", "topic1": "ask for help", "summary2": "#Person1# asks for #Person2#'s help to print up a copy. #Person2# accepts and edits it for #Person1#.", "topic2": "ask for help", "summary3": "#Person1# asks for #Person2#'s help to print up a copy. #Person2# accepts and edits it for #Person1#.", "topic3": "asking for help"}
{"fname": "test_138", "dialogue": "#Person1#: Honey, could you help me here a minute? \n#Person2#: Sure, sweetie. What are you doing? \n#Person1#: I want to put this curtain up. \n#Person2#: OK. Why don't you just hold the ladder, and I'll put it up. \n#Person1#: Thanks, dear. ", "summary1": "#Person2# lets #Person1# hold the ladder and #Person2# will put the curtain up.", "topic1": "ask for help", "summary2": "#Person2# suggests that #Person1# hold the ladder and #Person2# will put the curtain up.", "topic2": "curtain", "summary3": "#Person2# lets #Person1# hold the ladder and #Person2# will put the curtain up.", "topic3": "asking for help"}
{"fname": "test_139", "dialogue": "#Person1#: Jack, could you check your calendar? \n#Person2#: Sure, what's going on? \n#Person1#: We're planning a weekend camping trip, and we want to know which weekend is best for everyone. \n#Person2#: Let me see. . . The weekend after next looks pretty good. Otherwise, I'm all booked up. ", "summary1": "Jack is available for a camping trip the weekend after next.", "topic1": "weekend camping trip", "summary2": "Jack will be available for a weekend camping trip the weekend after next.", "topic2": "weekend camping trip", "summary3": "The weekend after next is suitable for Jack to have a camping trip.", "topic3": "schedule checking"}
{"fname": "test_140", "dialogue": "#Person1#: Honey, of course I forgive you! I love you so much! I've really missed you. I was wrong to get upset over nothing. \n#Person2#: I'm sorry I haven't called or anything, but right after you decided you wanted a break, I was called up north to put out some major forest fires! I was in the middle of nowhere, working day and night, trying to prevent the blaze from spreading! It was pretty intense. \n#Person1#: Oh, honey, I'm glad you're okay! But I have some exciting news. . . I think I'm pregnant! \n#Person2#: Really? Wow, that's amazing! This is great news! I've always wanted to be a father! We'll go to the doctor first thing in the morning! \n#Person3#: We have your test results back and, indeed, you are pregnant. Let's see here. . . everything seems to be in order. Your approximate due date is October twenty-seventh two thousand and nine, so that means that the baby was conceived on February third, two thousand and nine. \n#Person2#: Are you sure? Are these things accurate? \n#Person3#: Well, yes sir, they are. \n#Person1#: What's wrong? Why are you asking these questions? \n#Person2#: This baby isn't mine! I was away the first week of February at a training seminar! \n#Person1#: I. . . I. . . no, it can't be. . . ", "summary1": "#Person1# calls #Person2# to tell him that she was wrong to get upset over nothing and tells #Person2# she is pregnant. #Person2# feels happy. They go to the doctor. #Person2# finds out the baby isn't his because he was away the first week of February at a training seminar.", "topic1": "pregnancy", "summary2": "#Person1# calls #Person2# to tell him that she was wrong to get upset over nothing and tells him that she's pregnant. They go to see the doctor. However, #Person2# finds out the baby isn't his because he was away the first week of February at a training seminar.", "topic2": "pregnant", "summary3": "#Person1# apologises to #Person2# after the quarrel and tells #Person2# she's pregnant. #Person2# feels so happy and they decide to see the doctor. After the pregnancy test about the date, #Person2# finds that it is not his baby, because he was away the first week of February at a training seminar.", "topic3": "pregnancy test"}
{"fname": "test_141", "dialogue": "#Person1#: Is there anything wrong? \n#Person2#: I'm worried about my daughter. She can't decide about college. \n#Person1#: Don't worry. That's just a part of being a teenager. \n#Person2#: I don't mind that. But she disagrees with me about everything. \n#Person1#: You should encourage her to make up her mind by herself. You shouldn't affect her decision. \n#Person2#: But I just want to give her some tips. \n#Person1#: Oh, she can make her own decisions. ", "summary1": "#Person2# is worried about #Person2#'s daughter. #Person1# suggests #Person2# should encourage #Person2#'s daughter to make her own decision.", "topic1": "teenage daughter", "summary2": "#Person1# advises #Person2# to let #Person2#'s daughter make her own decisions instead of worrying about her.", "topic2": "decide about college", "summary3": "#Person1# suggests #Person2# letting the child make own decision instead of worrying about her.", "topic3": "children raising"}
{"fname": "test_142", "dialogue": "#Person1#: I don't know what I'm going to do! It's going to be impossible to make ends meet if I lose my job! \n#Person2#: Don't worry. I don't think you're going to lose your job over one mistake. \n#Person1#: It was a rather big mistake. When you work as an investment adviser, one small mistake can cost the company millions. \n#Person2#: But it wasn't just you who was involved, right? You were only doing what your supervisor told you to do. \n#Person1#: That's true, but my supervisor is very dishonest. There's no reason he needs to tell our boss the truth. I'm sure he will tell our boss that it was all my fault, and there's nothing I can do about that. My boss won't believe me if I tell him the truth. \n#Person2#: Let's think realistically about what might happen. How much money do you have in your savings? \n#Person1#: I have enough to live off of for about 3 months. But I really don't want to spend my life savings on just living! I'd rather invest my money somehow. \n#Person2#: Well, you can't have everything. Let's just figure out what you will do if you lose your job. When is your contract up on your apartment? \n#Person1#: Next month. So I can either move out then or renew my contract for another year. \n#Person2#: Well, that's good. If you lose your job, you can just move in with me until you find another job. That will save you plenty of money. \n#Person1#: That's very generous of you. I guess that would work. \n#Person2#: If you lose your job, you just have to go for a few months without buying all the junk you usually buy. If you live frugally, you'll save plenty of money. \n#Person1#: I guess working with so much money has made me rather greedy. Maybe losing my job would be a good thing! ", "summary1": "#Person1# may lose #Person1#'s job because of a mistake that may cause a huge loss and a dishonest supervisor. #Person2# suggests #Person1# live with #Person2# and stop buying all the junk to save money if #Person1# loses the job. #Person1# agrees.", "topic1": "unemployment", "summary2": "#Person1# makes a big mistake which may cause a huge loss and #Person1# may lose this job because of the loss and #Person1#'s dishonest supervisor. #Person2# suggests that #Person1# move in with #Person2# until #Person1# find another job and stop buying all the junk, if #Person1# loses the job.", "topic2": "lose job", "summary3": "#Person1# might lose the job because of a working mistake and is worried about financial problems after losing a job. #Person2# suggests #Person1# save money until #Person1# find another job, if #Person1# loses the job.", "topic3": "job losing"}
{"fname": "test_143", "dialogue": "#Person1#: You look like so happy. Anything good happens?\n#Person2#: Aha, yeah. My friend just dropped in from the United Kingdom. \n#Person1#: Yeah, and? \n#Person2#: I decided to put him up while he's here. We will have fun and I am going to invite him to give a speech at my lab.\n#Person1#: Is he a professor?\n#Person2#: Oh no. He is a Ph.D. student at the University of Edinburgh. He will graduate at the end of this year.\n#Person1#: Wow, it seems he's very excellent.\n#Person2#: You can say that again.\n#Person1#: So what's the topic of his speech? I think I might want to go too.\n#Person2#: It's about multimodal text generation. He'll talk about generating summaries for videos and discourse modeling as well.\n#Person1#: Well, that sounds sophisticated. Leave me a place.", "summary1": "#Person2#'s friend is visiting #Person2#. #Person2# invites him to give a speech about multimodal text generation. #Person1# will attend it.", "topic1": "borrow money", "summary2": "#Person2#'s friend is a Ph.D. student at the University of Edinburgh. He is visiting #Person2# and will give a speech about multimodal text generation. #Person1# will attend it.", "topic2": "borrow money", "summary3": "#Person2#'s friend is visiting #Person2# and will give a speech about multimodal text generation. #Person1# thinks it interesting and will attend it.", "topic3": "money borrowing"}
{"fname": "test_144", "dialogue": "#Person1#: Do you want to go over to John's house tonight?\n#Person2#: No, I think I'm getting sick. So I should probably just stay at home and rest.\n#Person1#: Oh, OK! You should drink some tea and stay warm. Would you like me to make you some soup?\n#Person2#: No, thanks. I'm not hungry. I might just go to sleep actually. I had to get up very early this morning for a meeting. One of my co-workers seemed ill so I might have gotten sick from her.", "summary1": "#Person1# suggests going to John's house, but #Person2# feels sick and decides to go to sleep.", "topic1": "feel sick", "summary2": "#Person2# prefers to stay at home and rest rather than go over to John's house tonight because #Person2# gets sick.", "topic2": "sick", "summary3": "#Person2# doesn't want to go to John's house tonight because of getting sick. #Person2# decides to go to sleep.", "topic3": "fall ill"}
{"fname": "test_145", "dialogue": "#Person1#: York Hotel, can I help you?\n#Person2#: Yes, I'd like to book a room for 3 nights.\n#Person1#: When will you be arriving?\n#Person2#: We'll arrive the day after tomorrow. That's July twntieth.\n#Person1#: Yes, sir. Single or double?\n#Person2#: One double room.\n#Person1#: Alright. One double room until the twenty-third.\n#Person2#: How much will that be?\n#Person1#: $130 a night, including breakfast.\n#Person2#: That'll be fine.\n#Person1#: May I have your name, please?\n#Person2#: Faber, Faber, Faber, Mr. Faber.\n#Person1#: Thank you for calling, Mr. Faber. Goodbye.\n#Person2#: Bye.", "summary1": "Mr. Faber calls #Person1# to book a double room for 3 nights at York Hotel.", "topic1": "room reservation", "summary2": "Mr. Faber books a double room for 3 nights from July 20th at York Hotel.", "topic2": "book a room", "summary3": "Mr. Faber books a double room for three nights from July 20th at York Hotel.", "topic3": "hotel booking"}
{"fname": "test_146", "dialogue": "#Person1#:  So is there any other area I should look at as well?\n#Person2#: Yes, I'd recommend West Derby. That will be closer to your office.\n#Person1#:  That sounds good.\n#Person2#:  Yes, and if you have children, it also has very good schools.\n#Person1#:  That's not my concern. I live on my own so I'm only looking for a cheap single room, something like a flat.\n#Person2#:  Umm, that may be a problem here in this area then, because there are mostly larger houses here. You'd probably be able to share one with other people who want to rent though.\n#Person1#:  No, I'm only interested in flats at the moment.\n#Person2#:  We actually have another office in South Derby, and the guy who works there is a really good friend of mine. His name is John Godfrey.\n#Person1#:  Could you tell me his telephone number?\n#Person2#:  It's 074263951.\n#Person1#:  Great. Is there a good time to call him? I'm here for a whole week until Sunday tenth.\n#Person2#:  I'm sure he'll be able to see you on Saturday.\n#Person1#:  That sounds fine. Thanks for your help.", "summary1": "#Person1# wants a cheap single room. #Person2# recommends calling John Godfrey and see him on Saturday.", "topic1": "rent a room", "summary2": "#Person1# is looking for a cheap single room. #Person2# recommends #Person1# to contact John Godfrey on Saturday.", "topic2": "flat", "summary3": "#Person1# is looking for a cheap single room. #Person2# gives #Person1# John Godfrey's phone number that could help to find a room and suggests that they meet on Saturday.", "topic3": "flat hunting"}
{"fname": "test_147", "dialogue": "#Person1#: This is all your fault. This wouldn't have happened if you hadn't tried to give money to that policeman.\n#Person2#: Well, if you'd listen to me when I suggested asking someone for directions, we wouldn't have got lost in the first place, would we?\n#Person1#: Oh, go on, blame it all on me. You were the one who was driving when we got stopped by the police. If you hadn't been speeding, we wouldn't have been stopped at all.\n#Person2#: That's not fair. We were doing fine until you suddenly decided you knew a quicker way.\n#Person1#: Oh, come on, I only suggest it because we were running so late. We would have been fine if you hadn't suggested driving instead of taking the train.\n#Person2#: No, we would have been fine if you had remembered to book tickets.", "summary1": "#Person1# and #Person2# blame each other for the series of bad experiences during the journey.", "topic1": "blame each other", "summary2": "#Person1# and #Person2# are blaming each other for lots of bad experience during the journey.", "topic2": "quarrel", "summary3": "#Person1# and #Person2# quarrel and blame each other because of bad experiences during the journey.", "topic3": "blame each other"}
{"fname": "test_148", "dialogue": "#Person1#: Hi, Dan, I'm calling to check on that order of 100 computers were the tenth of September. However, it has been delayed for 2 days.\n#Person2#: Yes, I know. I mean to call you and tell you that the factory is short of hands at the moment. They say they can get the order to you by the eighteenth.\n#Person1#: Oh, that's too late. If you can give me Steve's phone number, I'll call him and tell him about this. Do you have his number handy?\n#Person2#: Yes, it's 87506638.\n#Person1#: Sorry, is that double 6 or double 3?\n#Person2#: Double 6.\n#Person1#: I suppose he can't really complain. Those computers are a bargain.\n#Person2#: Exactly. A few days, it shouldn't make that much difference. Thanks for understanding, Darlene.\n#Person1#: No problem.", "summary1": "Darlene calls to check the delayed order. Dan tells her the situation. Darlene will talk to Steve.", "topic1": "delayed order", "summary2": "Darlene calls Dan to check on the delay of the order. Dan explains to her the reason for the delay. Darlene decides to talk to Steven.", "topic2": "computer order", "summary3": "Darlen calls Dan to check the delayed order of computers. Dan explains to her the reason for the delay. Darlene decides to talk to Steven.", "topic3": "complaint call"}
{"fname": "test_149", "dialogue": "#Person1#: Look, here is a copy of the Washington Post. Do you know when it was founded?\n#Person2#: I happened to have a book right here about the development of newspapers. Let me see. Oh, it was founded in December eighteen seventy-seven by Stilson Hutchens.\n#Person1#: Which newspaper is elder, the New York Times or the Washington Post?\n#Person2#: The New York Times. It was founded in September eighteen fifty-one by Henry Raymond and George Jones.\n#Person1#: How about the Los Angeles Times?\n#Person2#: It was first published in December eighteen eighty-one, under the direction of Nathan Cole Junior and Thomas Guardineer.", "summary1": "#Person2# tells #Person1# the founders and founding times of the Washington Post, the New York Times, and the Los Angeles Times.", "topic1": "development of newspapers", "summary2": "#Person1# and #Person2# are talking about the founding time and founder of the New York Times, the Washington Post, and the Los Angeles Times were founded.", "topic2": "newspapers", "summary3": "#Person2# tells #Person1# the founder and the founding time of the New York Times, the Washington Post, and the Los Angeles Times.", "topic3": "newspaper founding time"}
{"fname": "test_150", "dialogue": "#Person1#: What's up?\n#Person2#: I guess there is some kind of virus seeking into my computer, I can't send out this e-mail. Do you have the number of the text port?\n#Person1#: Do you mind I have a look at your computer?\n#Person2#: Of course not, I appreciate that.\n#Person1#: Well, it has nothing to do with virus. The problem is your attachment is a bit larger. It has exceeded the e-mail capacity.\n#Person2#: I see. What can I do now?\n#Person1#: You can send a compressed one.", "summary1": "#Person1# finds that #Person2# e-mail exceeds capacity and suggests #Person2# compress the email.", "topic1": "computer problem", "summary2": "#Person2#'s attachment exceeds the e-mail capacity, #Person1# suggests compressing it.", "topic2": "send an email", "summary3": "#Person2# can't send out an email. #Person1# suggests #Person2#'s attachment be compressed.", "topic3": "send an e-mail"}
{"fname": "test_151", "dialogue": "#Person1#: Have you enjoyed your weekend?\n#Person2#: Yes, it's been marvelous. It really was very kind of you to invite me. I hope it hasn't been too much trouble.\n#Person1#: Not at all. We've really enjoyed having you. I hope you'll come and stay again next time you're in Changsha.", "summary1": "#Person2# tells #Person1# #Person2# enjoyed the weekend organized by #Person1#.", "topic1": "weekend-treat appreciation", "summary2": "#Person1# and #Person2# has enjoyed a nice weekend together.", "topic2": "a nice weekend", "summary3": "#Person1# invited #Person2# to spend the weekend and #Person2# has enjoyed it.", "topic3": "weekend"}
{"fname": "test_152", "dialogue": "#Person1#: I want to get a bite to eat.\n#Person2#: What are you thinking of getting?\n#Person1#: I have no idea what I want.\n#Person2#: You can get a burger, or some Chinese food. Or maybe you can get some Mexican food.\n#Person1#: I wouldn't mind getting some Chinese food.\n#Person2#: Where are you going to get your Chinese food from?\n#Person1#: I'm not sure.\n#Person2#: When I want Chinese food, I go to Panda Express.\n#Person1#: Do they do a good job on the food?\n#Person2#: The food isn't bad there.\n#Person1#: I think I will get my food from Panda Express, too.", "summary1": "#Person2# offers #Person1# suggestions about what to eat. #Person1# will go to Panda Express.", "topic1": "food recommendation", "summary2": "#Person1# wants to eat something and #Person2# gives some advice. #Person1# finally goes to eat Chinese food.", "topic2": "Chinese food", "summary3": "#Person1# is hungry. #Person2# says the Chinese food from Panda Express is good.", "topic3": "food"}
{"fname": "test_153", "dialogue": "#Person1#: Hi, Tom! This is Marry with Hans furniture store.\n#Person2#: Yes, Marry?\n#Person1#: I just wanted to let you to know that we had decided to offer the sales position to someone else.\n#Person2#: I see.\n#Person1#: We considered you very carefully but the other candidate has more experience.\n#Person2#: Maybe so. But I'm fast learner and I'm willing to work overtime to learn the business.\n#Person1#: I'm sure you are.\n#Person2#: I must to ask you to reconsider your decision and give me a chance.", "summary1": "Mary from Hans furniture tells Tom they decide not to employ him but Tom asks the store to reconsider him.", "topic1": "employment decision", "summary2": "Marry calls Tom to inform him that they decide to offer the sales position to someone else. Tom wants them to reconsider.", "topic2": "sales position candidate", "summary3": "Tom wants Marry to reconsider the decision of offering the sales position to someone else instead of him.", "topic3": "sales position"}
{"fname": "test_154", "dialogue": "#Person1#: Hello? Hello?\n#Person2#: ...\n#Person1#: Hello? Who is calling, please?\n#Person2#: ...\n#Person1#: Listen, I know who you are. It's your tenth time calling me. If you call this number again, I'll call the police and report you. You'll be arrested. I've got your number.", "summary1": "#Person1# is angry about the crank calls.", "topic1": "crank call", "summary2": "#Person1# gets a crank call and is angry about it.", "topic2": "call", "summary3": "#Person1# receives a phone call but no one speaks.", "topic3": "silent phone call"}
{"fname": "test_155", "dialogue": "#Person1#: Good morning, thanks for coming. Shall we begin? Why do you want to be a music teacher?\n#Person2#: Because I've been always loving music since I was young. And I hope I could have a job that suits my interest.\n#Person1#: Do you have a degree in related fields?\n#Person2#: Yes, I have a bachelor and a master degree in music and art.\n#Person1#: Oh, that's very impressive. What kind of music do you like listening to?\n#Person2#: I like many kinds of music. Sometimes I listen to the music that has fast beat and is lively, like dance music. You know, I go to a disco almost every week. Sometimes it's too loud though. And I love classical music the most. I find it very relaxing. I often listen to Mozart or Bach in the evening after a hard day at work.\n#Person1#: How do you know about classical music?\n#Person1#: Actually, I specialized in classical music for my master study. Classical music is supposed to be good for you brain. Researches suggest that it makes your brain more active. Students who listen to classical music while studying perform better. That's true. There's clear evidence that people who listen to lively music are lively people. Music can influence a person's feeling and character.\n#Person2#: Good, I am pretty satisfied with your background. Do you think students should listen to more classical music than others and why?\n#Person1#: Yes. Sometimes students can be stressful. Listening to classical music is helpful in reducing stress. That's why I listen to it in the evenings. I usually play it as background music while I'm cooking or doing other housework.\n#Person2#: Okay, I think I've known enough of you. The interview is over.\n#Person1#: Thank you for your time.\n#Person2#: Oh, by the way. I think I may want to listen to some classical music. Do you have any suggestions?\n#Person1#: You can find plenty of recording on the internet. You can search and listen to different classical music and see which interests you the most. You can also buy them very cheaply online if you like them.\n#Person2#: That's a good idea. I'll try it.", "summary1": "#Person2# is being interviewed for a music teacher. #Person2# says #Person2# has degrees in music and specializes in classic music. Then #Person2# shares some research about classic music that can make people relaxed. #Person1# is very satisfied with #Person2#. #Person2# gives some suggestions on how to start listening to classical music.", "topic1": "music preference", "summary2": "#Person1# interviews #Person2# for a music teacher position. #Person1# is very satisfied with #Person2#'s educational background in music and #Person2#'s understanding of classical music. After the interview, #Person2# suggests #Person1# can develop interests in classic music by listening to different classic music online.", "topic2": "classical music", "summary3": "#Person2# is being interviewed for a music teacher. #Person1# is impressed by #Person2#'s background and knowledge of classical music. And #Person1# will try classical music.", "topic3": "music"}
{"fname": "test_156", "dialogue": "#Person1#: It's a lovely day, isn't it?\n#Person2#: Yeah, and most excitingly, I met the girl living under me today. She's really nice.\n#Person1#: Is she American?\n#Person2#: Yeah, and most importantly, she's single! Man, I could tell from the moment I saw her, she's the girl of my dreams!\n#Person1#: So I take it you two are hitting it off? I know it's very convenient to be in a relationship with your neighbor, but what if you break up?\n#Person2#: I don't know. I am not really worried about that. I don't wanna lose before even starting. Besides I think the other two American guys have also fallen for her.\n#Person1#: Sounds like you've got some competition. You made a move already?\n#Person2#: Not yet. But I am thinking of inviting her to dinner sometime. I know some good restaurants nearby.\n#Person1#: That's nice. Having been here a little while surely gives you the advantage, eh?\n#Person2#: You bet. Now that you mentioned it, I think I'll call her now and see if she is available tonight.\n#Person1#: Good luck!\n#Person2#: Thanks!", "summary1": "#Person2# likes his neibourhood girl who is popular. Although #Person1# analyses the disadvantages, #Person2# still decides to date with her.", "topic1": "pursuit of girl", "summary2": "#Person2# tells #Person1# that he falls in love with his neighbour and #Person1# thinks he has some competition and wishes him good luck.", "topic2": "a lovely neighbour", "summary3": "#Person2# tells #Person1# he falls in love with the girl living under him and she's very popular. #Person2#'s going to call her now and invite her to dinner tonight.", "topic3": "pursue a girl"}
{"fname": "test_157", "dialogue": "#Person1#: Did you see the way that Mirella came to work yesterday? Ever since she came back from that conference in Silicon Valley, she's been coming to work dressed in jeans and sweatshirts. It's like she's decided to make herself at home in her office. I don't know how long it'll take before the management talks to her about it.\n#Person2#: She was really influenced by the way they do things on the west coast. I guess the working atmosphere is a lot more relaxed and casual in California. It comes from the information technology industry. . there isn't such a large division between home and office, so people want to work in the clothes they feel more relaxed in.\n#Person1#: Maybe so, but it seems kind of strange, which the rest of us in white shirts, dark suites, and ties.\n#Person2#: It's not as bad as that. . . We are allowed to wear more casual jackets and trousers. Besides, didn't you hear what Mirella found on her desk this morning?\n#Person1#: What's that?\n#Person2#: Management decided to give her four brand new white dress. That's their way of telling her that her new style of dressing down is not quite acceptable.", "summary1": "#Person1# and #Person2# talk about Mirella's dressing style in the office which is different from others. The management decided to give Mirella formal clothes directly to warn her.", "topic1": "workplace dressing style", "summary2": "#Person1# thinks it's strange of Mirella wearing casually in the office. #Person2# thinks she was influenced by the casual atmosphere in California and tells #Person1# management decided to give her a new white dress to warn her.", "topic2": "dressing", "summary3": "#Person1# and #Person2# talks about Mirella dressed casually after she came back from Silicon Valley. Managements put white shirts on her desk to warn her.", "topic3": "style of dressing"}
{"fname": "test_158", "dialogue": "#Person1#: You're going to set up your own law office, aren't you?\n#Person2#: Yes. After so many years of hard work, I'd rather I had an office of my own.\n#Person1#: If you need help, don't hesitate to ask me.\n#Person2#: I'll be very glad if you would help.\n#Person1#: I'd like to wish you every success in your new venture.\n#Person2#: Thank you. I wish I would.\n#Person1#: Good luck to you.", "summary1": "#Person1# congratulates #Person2# on #Person2#'s new venture and expresses #Person1#'s willingness to help.", "topic1": "career congratulation", "summary2": "#Person1# is willing to offer #Person2# help in setting up a law office.", "topic2": "setting up office", "summary3": "#Person2# is going to set up #Person2#'s own law office. #Person1# wishes #Person2# good luck.", "topic3": "own law office"}
{"fname": "test_159", "dialogue": "#Person1#: Hello, Kate.\n#Person2#: Hi, Peter. I didn't see you last night. Where did you go?\n#Person1#: I was almost on line the whole night.\n#Person2#: Did you play network games the whole night?\n#Person1#: No, I listened to the music, too.\n#Person2#: What are you going to do now?\n#Person1#: I'm tired. I need a rest.", "summary1": "Peter tells Kate he played games and listened to music the whole last night.", "topic1": "night activity", "summary2": "Peter tells Kate he stayed up and he's tired now.", "topic2": "last night", "summary3": "Peter tells Kate he stayed up. He's tired now and needs a rest.", "topic3": "online"}
{"fname": "test_160", "dialogue": "#Person1#: Nowadays, ships and boats are no longer so important in transportation as they used to be.\n#Person2#: True. With the extension of railways and highways, and the improvement of safety and capacity of airplanes, ships and boats have been giving place to trains, planes and automobiles.\n#Person1#: I read in the newspapers that the passenger liners from Shanghai to Ningpo and Dalian have been out of business ; and the liners up and down the Yangtze River have been reduced by 70 %.\n#Person2#: The pace of life of people is now getting faster and faster, so the speed of ships and boats seems to be so slow. I think it may be the reason why people don't like to travel by boat.\n#Person1#: But the most of the transoceanic cargo transportation is still carried by boat.", "summary1": "#Person2# explains alternatives of sea transportation but #Person1# addresses the importance of boat in transoceanic cargo transportation.", "topic1": "sea transportation", "summary2": "#Person1# and #Person2# are talking about the development of transportation and the importance of boats.", "topic2": "transportation", "summary3": "#Person2# tells #Person1# that ships and boats have been giving places to other transportations because people's life is getting faster, but #Person1# thinks they are still important.", "topic3": "transportation"}
{"fname": "test_161", "dialogue": "#Person1#: Hi, Fanny.\n#Person2#: Hi, Andy.\n#Person1#: Are you feeling OK? You sound a little tired this morning.\n#Person2#: I did not sleep much last night. I really feel bad. It was a crazy night.\n#Person1#: What happened?\n#Person2#: I had a bad dream. I was walking alone in the graveyard, and suddenly all the ghosts jumped out of their graves. They began to chase me through the graveyard and shouted that they wanted my blood.\n#Person1#: Oh, what a nightmare! Then what happened?\n#Person2#: My mother woke me up. She had heard me crying out for help.\n#Person1#: You have got a great mother.\n#Person2#: I felt embarrased. After all, I am 18 years old. Mom gave me some chocolate cookies and a glass of milk.\n#Person1#: That sounds good!\n#Person2#: Yeah, but i was afraid to fall back asleep. I am worrying about getting into the University of Michigan.\n#Person1#: Me too. But I tell myself that if they don't accept me, another school will.", "summary1": "Fanny had a nightmare because of the pressure from school applications. Her mother and Andy both comfort her.", "topic1": "nightmare", "summary2": "Fanny had a nightmare last night and her mother consoled her. Andy listens to her experience and thinks she has a good mother.", "topic2": "nightmare", "summary3": "Fanny had a bad dream last night. She is worried about getting into the University of Michigan. Andy comforts her.", "topic3": "dream"}
{"fname": "test_162", "dialogue": "#Person1#: Ernie, I'm really excited about starting this band together. We're going to be the two coolest students on campus.\n#Person2#: I know! It's gonna be great. But what kind of music do you think we should play?\n#Person1#: That's a good question. You know I love hip hop, so maybe we can play some Vanilla Ice songs.\n#Person2#: Hmm. . . Vanilla Ice? I know his most famous song, ' Ice Ice Baby, ' but I don't know his other songs.\n#Person1#: That's OK. You can buy his songs on iTunes and listen to them.", "summary1": "#Person1# and Ernie plan to start a band and they decide to play hip hop music.", "topic1": "band forming", "summary2": "#Person1# and Ernie are preparing to start the band at school.", "topic2": "starting the band", "summary3": "#Person1# and Ernie start their own band on campus. #Person1# suggests they play Vanilla Ice songs.", "topic3": "band"}
{"fname": "test_163", "dialogue": "#Person1#: Are you enjoying your trip to New Orleans?\n#Person2#: Oh, yes. I really like it here.\n#Person1#: Would you like to do something tonight?\n#Person2#: Sure. I'd love to.\n#Person1#: Let's see. Have you been to a jazz club yet?\n#Person2#: Yes. I've already been to several clubs here.\n#Person1#: OK. What about an evening riverboat tour?\n#Person2#: Uh, actually, I've gone twice this week.\n#Person1#: So, what do you want to do?\n#Person2#: Well, I haven't been to the theater in a long time.\n#Person1#: Oh, OK. I hear there's a terrific show at the Sanger Theater.\n#Person2#: Great! Let's make a reservation.", "summary1": "#Person1# and #Person2# are discussing where to have fun, and they decide to go to the theater tonight.", "topic1": "leisure activity", "summary2": "#Person1# and #Person2# are talking about what to do tonight and they finally decide to go to watch a show.", "topic2": "terrific show", "summary3": "#Person2# hasn't been to the theater for a long time, so #Person1# and #Person2# decide to make a reservation for a show at the Sanger Theater.", "topic3": "theater"}
{"fname": "test_164", "dialogue": "#Person1#: Does it look like a good fit?\n#Person2#: It's definitely your size.\n#Person1#: Yes, it is very nice. I'll take it.\n#Person2#: How do you prefer to pay?\n#Person1#: Let me use my credit card.\n#Person2#: Now, if you'll just sign here.\n#Person1#: No problem.\n#Person2#: I hope you enjoy your purchase. Good-bye.", "summary1": "#Person1# buys some nice clothes by credit card with #Person2#'s assistance.", "topic1": "shopping", "summary2": "#Person1# pays #Person2# by credit card for some clothes.", "topic2": "buying clothing", "summary3": "#Person1# purchases some clothes by credit card with #Person2#'s assistance.", "topic3": "purchase"}
{"fname": "test_165", "dialogue": "#Person1#: Mr. Blake? Mr. Foster's on the phone. He'd like to know if you can send over those training manuals?\n#Person2#: Oh, tell him I'll leave them at his office tomorrow afternoon.\n#Person1#: He was hoping that you could drop them off this afternoon.\n#Person2#: I'm afraid that I can't do that. They're at the printer's being copied. They'll be back tomorrow before 1 o'clock.", "summary1": "Mr. Blake explains the training manuals cannot be sent today because they are still being copied.", "topic1": "office phone", "summary2": "#Person1# is transferring the message between Mr. Blake and Mr. Foster about the training manuals.", "topic2": "training manuals", "summary3": "Mr. Foster wants the training manuals to be sent this afternoon but Mr. Blake explains that they haven't been printed out yet.", "topic3": "send training manuals"}
{"fname": "test_166", "dialogue": "#Person1#: Are you going anywhere for your vacation?\n#Person2#: Yes, we're making plans for a tour.\n#Person1#: That'll be lovely. Where are you going?\n#Person2#: Well, we will start out from Long Island this Friday. We've planned a four day drive to Salt Lake City, where we'll join my brother and his family on his fortieth birthday.\n#Person1#: Well, you've got to prepare a lot of food and enough sleeping bags then.\n#Person2#: Oh, we'll spend the nights in hotels and enjoy local food as we pass by. How does it sound, David?\n#Person1#: It sounds good. You can do a lot of sightseeing, too.\n#Person2#: Yes, we'll take our time. And we'll go to Five Lake Strict and the Wall Street.\n#Person1#: So, you're going to have a really nice vacation.\n#Person2#: You can say that again.", "summary1": "#Person2# tells David about #Person2#'s planned a long trip for #Person2#'s vacation. David thinks it's nice.", "topic1": "vacation plan", "summary2": "David and #Person2# are talking about #Person2#'s plan for the vacation. David thinks it sounds good.", "topic2": "vacation plan", "summary3": "#Person2# tells David the plan for a tour and #Person2# will celebrate #Person2#'s brother's fortieth birthday when at Salt Lake City.", "topic3": "vacation"}
{"fname": "test_167", "dialogue": "#Person1#: Where is Pamela?\n#Person2#: Is she coming?\n#Person1#: She told me she'd be here.\n#Person2#: They are announcing your flight. You'd better board the plane.\n#Person1#: Are you rushing me?\n#Person2#: I am just reminding you about the time. You don't want to miss the plane, do you?\n#Person1#: I know what I am doing. Don't worry. Can you do me a favor?\n#Person2#: Name it and I'll do it for you.\n#Person1#: Take care of Pamela when I am away. She is a nice girl. I don't want her to get hurt or anything.\n#Person2#: I've got it.\n#Person1#: Thank you. Now I see that you are my true friend. Most of my so-called friends left me at the moment my company went bankrupt. You are the only one who has stood by me the whole time.\n#Person2#: I am just doing what I think I should do.\n#Person1#: Thank you for being a friend of mine.\n#Person2#: This isn't like you. . . Well, I hope you will have a nice flight and a successful start in business\n#Person1#: Thank you. I have to leave now. If you see Pamela, tell her I'll write to her.", "summary1": "#Person1# is taking off to restart a business. #Person1# expresses appreciation to #Person2# and asks #Person2# to take care of Pamela.", "topic1": "airport drop-off", "summary2": "#Person1#'s flight is about to take off but #Person1# is waiting for Pamela. #Person1# thanks #Person2# for their friendship and asks #Person2# to take care of Pamela.", "topic2": "leaving", "summary3": "#Person1#'s flight is going to take off. #Person1# thanks #Person2# and asks to take care of Pamela when #Person1# is away.", "topic3": "leave"}
{"fname": "test_168", "dialogue": "#Person1#: Excuse me, can you do me a favor?\n#Person2#: Sure.\n#Person1#: Where's the busiest street of this city? I am a stranger here.\n#Person2#: You mean the seventy seventh? It's not far from here. You can walk there.\n#Person1#: Well, we are so tired today. Can you tell me which bus I should take?\n#Person2#: Bus No. 12.\n#Person1#: Thank you so much.", "summary1": "#Person2# tells #Person1# how to get to the seventy seventh.", "topic1": "asking the way", "summary2": "#Person2# shows #Person1# the way to the seventy seventh.", "topic2": "showing the way", "summary3": "#Person2# tells #Person1# #Person1# can take Bus No. 12 to the seventy seventh.", "topic3": "ask road"}
{"fname": "test_169", "dialogue": "#Person1#: Hi! What are you watching?\n#Person2#: It's a programme about Islam. It's very interesting.\n#Person1#: Wow! So many people! Where are they and what are they doing?\n#Person2#: They are muslims on a pilgrimage to mecca. Muslims call this pilgrimage haj.\n#Person1#: Why do they go there?\n#Person2#: Muslims believe that every man who is able should go on a haj at least once in his life. Mecca is the spiritual centre of the muslim faith.\n#Person1#: When muslims pray, they face towards mecca.\n#Person2#: That's right. Unfortunately, so many people go on the haj each year that there are often stamped and people get killed.\n#Person1#: I heard about that. The pilgrims must walk around a large, sacred black stone.\n#Person2#: That's right. That's when accidents often happen. The Saudi government tries to limit the number of pilgrims, to reduce the chances of accidents.\n#Person1#: Pilgrimages are common in many faiths.\n#Person2#: Yes. In England, Christian pilgrims might go to Canterbury and many Christians go to the Vatican on pilgrimages.\n#Person1#: Isn't there a place in france where people go to get healed?\n#Person2#: I think that place is Lourdes. There are many stories of people being healed after visiting there.\n#Person1#: Do you think that there is something magical about that place?\n#Person2#: Personally. I think that people believe they will be healed and that faith causes a change in their mind that cures them. I don't think place is magical in any way.", "summary1": "#Person1# and #Person2# talk about a programme about Muslims' pilgrimage to Mecca and the accidents. They find such pilgrimage is also common in many faiths but #Person2# doesn't believe it.", "topic1": "religious pilgrimage", "summary2": "#Person2# introduces a programme about Islam's pilgrimage to #Person1#. They talk about the pilgrimage in other faiths and countries as well as. #Person2# doesn't think the place where people go to get healed is magical.", "topic2": "pilgrimage", "summary3": "#Person2# is watching a programme about Islam's pilgrimage to Mecca. #Person1# has heard that there are often accidents happen during this pilgrimage. They also talk about pilgrimage in other countries.", "topic3": "pilgrimage haj"}
{"fname": "test_170", "dialogue": "#Person1#: Excuse me. I'm a stranger here and lost my way.\n#Person2#: Can I help you?\n#Person1#: Sure. Can I get to the central department stall this way?\n#Person2#: uh. . . Yes. Turn right, then take the second turning on your left.\n#Person1#: Is it far?\n#Person2#: It's about fifteen minutes'walk. That's all.\n#Person1#: And do you know where the national bank is?\n#Person2#: Yes. It's on this street. Keep walking for two blocks and it's on the corner on the right.\n#Person1#: Thanks very much.\n#Person2#: You are welcome. Good luck.\n#Person1#: Thank you. I won't miss it.", "summary1": "#Person1# gets lost and asks #Person2# where the central department stall and the national bank are. #Person2# directs #Person1#.", "topic1": "asking the way", "summary2": "#Person2# shows #Person1# the ways to the central department stall and the national bank.", "topic2": "showing the way", "summary3": "#Person1# asks #Person2# the way to the central department stall and the national bank.", "topic3": "ask the road"}
{"fname": "test_171", "dialogue": "#Person1#: I have to go up to London for a couple of days next week. Would you like to come?\n#Person2#: That would be nice. How are you getting there?\n#Person1#: Well, I prefer to go on the train, but I suppose you want me to take the car.\n#Person2#: Oh, I much prefer to go by car, then we don't need to get to the station with our luggage and. . .\n#Person1#: And I've got to drive. You know I'm not fond of that. I found it much more relaxing to sit in the train.\n#Person2#: Which is more expensive?\n#Person1#: Well. Of course train is more expensive, but it is very much quicker. But I know we'll never agree on this subject. You prefer the car. I prefer the train.\n#Person2#: Now. Have you ever thought of going by express bus?", "summary1": "#Person1# will go to London and invites #Person2# along. #Person1# prefers the train as it's quicker and relaxing but #Person2# prefers the car as it's convenient.", "topic1": "going to London", "summary2": "#Person1# will go to London and invites #Person2# to come along. But they have disagreements on how they get there.", "topic2": "going to London", "summary3": "#Person1# and #Person2# are going to London next week. #Person2# prefers by car. #Person1# prefers by train. #Person2# suggests maybe they could go by express bus.", "topic3": "going to London"}
{"fname": "test_172", "dialogue": "#Person1#: Hey, Tom, did you enjoy your lunch?\n#Person2#: Oh, don't mention it. It was terrible.\n#Person1#: What'the matter?\n#Person2#: The food station was as crowded as usual. I waited for 20 minutes for my sandwich, and when I finally got it the chicken was underdone.\n#Person1#: I see. You simply can't blame the server for this.\n#Person2#: Yes, I know. Fast food is so popular in this district.\n#Person1#: That's true.\n#Person2#: Anyway, how was your such, Catherine?\n#Person1#: It was good. I brough lunch from home today.\n#Person2#: You did? I thought you must feel right at home here as we get as many fast food restaurants as you do in America.\n#Person1#: Well, I personally don't like then because i don't believe they are healthy.\n#Person2#: I guess you're right. More often than not, people go there only for convenience. The foods may taste good, but generally speaking, they are high in calories, salt and fat.\n#Person1#: Yes. I am wondering that you must believe fast food is your lifestyle, don't you?\n#Person2#: You bet. Almost all top brands such as McDonald's and KFC are from America.\n#Person1#: Well, actually two-thirds of Americans may avoid these places.\n#Person2#: Seriously?\n#Person1#: Yeah, it's hard to believe but true.", "summary1": "Tom complains about his unhappy lunch experience in the fast-food restaurant while Catherine enjoyed her home-made meal. Catherin doesn't like fast food and says most Americans avoid it too.", "topic1": "fast food", "summary2": "Tom complains about his terrible lunch at the food station to Catherine. Catherine brings lunch from home because she does not like fast food and thinks it is unhealthy.", "topic2": "lunch", "summary3": "Tom tells Catherine he had an underdone sandwich for lunch. Catherine doesn't like fast food because she thinks it's not healthy. She explains that two-thirds of Americans may avoid places like McDonald's and KFC.", "topic3": "lunch"}
{"fname": "test_173", "dialogue": "#Person1#: Hi, may I get you anything to drink?\n#Person2#: Yes, please. May I get a glass of lemonade?\n#Person1#: Would you like an appetizer?\n#Person2#: May I get an order of barbeque wings?\n#Person1#: Sure, would you like anything else?\n#Person2#: That'll be fine for now, thank you.\n#Person1#: Okay, tell me when you want to order the rest of your food.\n#Person2#: Excuse me. I'm ready to order.\n#Person1#: What would you like?\n#Person2#: Let me have the baby-back ribs.\n#Person1#: Sure, will there be anything else that I can get you?\n#Person2#: That will be it for now.", "summary1": "#Person2# orders a glass of lemonade, barbeque wings, and baby-back ribs for meal with #Person1#'s assistance.", "topic1": "ordering food", "summary2": "#Person2# is ordering lemonade, barbeque wings, and baby-back ribs, and #Person1# serves #Person2# gently.", "topic2": "ordering food", "summary3": "#Person2# orders a glass of lemonade, barbeque wings, and baby-back ribs with the help of #Person1#.", "topic3": "order food"}
{"fname": "test_174", "dialogue": "#Person1#: Welcome, what would you like to order?\n#Person2#: I would like to get a double cheeseburger.\n#Person1#: Would you like everything on it?\n#Person2#: I would like everything on it, thank you.\n#Person1#: Do you want any fries?\n#Person2#: Let me get some large curly fries.\n#Person1#: Can I get you anything to drink?\n#Person2#: Sure, how about a medium Pepsi?\n#Person1#: Is that everything?\n#Person2#: That'll be all. Thanks.\n#Person1#: You're welcome, and your total is $ 5. 48.\n#Person2#: Thank you. Here you go.", "summary1": "#Person2# orders a $ 5. 48 meal including cheeseburger, fries, and Pepsi.", "topic1": "ordering food", "summary2": "#Person2# orders a double cheeseburger, fries, and drink.", "topic2": "ordering the food.", "summary3": "#Person2# orders a double cheeseburger, large curly fries, and a medium Pepsi.", "topic3": "order food"}
{"fname": "test_175", "dialogue": "#Person1#: Wow, you're up early today! What's for breakfast?\n#Person2#: Well, I felt like baking, so I made some muffins.\n#Person1#: Smells good! I'll make some coffee. Do you want me to make you some eggs?\n#Person2#: Sure, I'll take mine, sunny side up.\n#Person1#: Www, I don't know how you can eat your eggs like that! Ever since I was small, I have never liked sunny side up eggs.\n#Person2#: You know, my dad had scrambled eggs every morning for twenty years. It drove my mom crazy!\n#Person1#: You know what really drives me crazy? When I ask for soft boiled eggs, and they overcook them, so they come out hard boiled! How can you dip your toast into a hard boiled egg?\n#Person2#: You're so picky sometimes.\n#Person1#: Here you go, honey, fried eggs.\n#Person2#: I said sunny side up! How many times do I have to tell you.", "summary1": "#Person1# and #Person2# are preparing breakfast. #Person1# hates overcooked boiled eggs while #Person2# hates scrambled eggs and prefers sunny-side-up ones.", "topic1": "breakfast egg", "summary2": "#Person1# and #Person2# are making their breakfast. #Person2# was fed up with scrambled eggs and wants a sunny side up egg. But #Person1# makes #Person2# fried eggs.", "topic2": "having breakfast", "summary3": "#Person1# is making some eggs for #Person2# and #Person2# wants a sunny side up egg, but #Person1# gives #Person2# fried eggs.", "topic3": "making eggs"}
{"fname": "test_176", "dialogue": "#Person1#: Where to, ma'am?\n#Person2#: The Grand Hotel.\n#Person1#: The Grand Hotel?\n#Person2#: Yes. Do you know where it is?\n#Person1#: No, Madam. I don't think I do.\n#Person2#: It's the 11th Avenue, Park Street.\n#Person1#: Oh, yes. I know where it is.", "summary1": "#Person1# drives #Person2# to the Grand Hotel.", "topic1": "taxi conversation", "summary2": "#Person1# drive #Person2# to the address of Grand Hotel provided by #Person2#.", "topic2": "taxi", "summary3": "#Person2# tells #Person1# the address of the Grand Hotel and #Person1# drives her there.", "topic3": "taxi talk"}
{"fname": "test_177", "dialogue": "#Person1#: Excuse me. May I take a picture of you?\n#Person2#: What for?\n#Person1#: I just want to show my children how an American policeman looks.\n#Person2#: OK. But I hope it won't take too long.\n#Person1#: Oh, no, it won't. Just stand there, please.", "summary1": "#Person1# requests to take a picture of #Person1# to show #Person1#'s children.", "topic1": "tourist photo taking", "summary2": "#Person1# takes a picture of #Person2# who's a policeman to show #Person1#'s children.", "topic2": "taking a picture", "summary3": "#Person1# wants to take a photo of #Person2# to show #Person1#'s children how an American policeman looks likes.", "topic3": "an American policeman"}
{"fname": "test_178", "dialogue": "#Person1#: Can I help you?\n#Person2#: Yes, is there any vacant room for tomorrow?\n#Person1#: I am sorry. We are full up for tomorrow.\n#Person2#: Well, is there any other hotel nearby?\n#Person1#: Yes, the Sunset Hotel is three blocks away. Maybe you can ask them.\n#Person2#: Thank you.", "summary1": "The hotel is fully booked and #Person1# offers #Person2# the information about hotels nearby.", "topic1": "hotel reservation", "summary2": "#Person1#'s hotel is full and #Person1# recommends #Person2# another hotel.", "topic2": "booking a hotel", "summary3": "#Person1# recommends #Person2# going to the Sunset Hotel to find vacant rooms as #Person1#'s hotel is full.", "topic3": "book a hotel"}
{"fname": "test_179", "dialogue": "#Person1#: Have you applied for you visa to go to study in the united states yet?\n#Person2#: Yes, I have. I handed in my application form two weeks ago and I'm going for an interview next week.\n#Person1#: Good luck! I'Ve heard it's very difficult to get a visa to go to the united states.\n#Person2#: The application form are quite complicated. It took me a few hours to fill it out. The hardest thing was getting all the necessary documents. That took almost two weeks.\n#Person1#: What kind of documents did you need to present?\n#Person2#: I had to show document relating to my financial status and of course my education, because I want a student visa.\n#Person1#: Why do you think so many people have their applications rejected?\n#Person2#: I think that they don't complete the forms correctly or they don't include all the required documents. The embassy is very strict about it. You have to be quite careful.\n#Person1#: Why are they stricter with Chinese people than with other nationalities?\n#Person2#: That's simple. Many people break the rules regarding their visa conditions.", "summary1": "#Person2# has applied for a student visa in the states and tells #Person1# about the rules and the required documents of applying for a USA visa and why they are so strict.", "topic1": "visa application", "summary2": "#Person2# tells #Person1# #Person2#'s applied for the student visa to study in the united states. They talk about the procedures, materials, and points for attention of the application.", "topic2": "applying visa", "summary3": "#Person2# tells #Person1# that #Person2# has applied for a student visa to the United States. #Person2# says many people are rejected because they are not careful about it.", "topic3": "visa application"}
{"fname": "test_180", "dialogue": "#Person1#: Hello, three-five.\n#Person2#: Is that Anne?\n#Person1#: I'm sorry, I'm very tired. I'm going to bed early. I didn't have good time, and I don't really want to see you again.\n#Person2#: What are you talking about? We had a great time. We laughed and talked all night last time.\n#Person1#: It was hardly all night. And I recall it was you doing all the laughing at your own jokes.\n#Person2#: That's not fair. We had fun. Give me a second chance. Can we meet tomorrow night for drinks at the pub?\n#Person1#: No, I'm sorry. I'm going to meet some friends tomorrow evening. And I'm too tired now. I have to go to sleep. Goodbye.\n#Person2#: But Anne. . .", "summary1": "#Person2# thinks #Person2# and Anne had a good time and invites her out again, but Anne refuses it.", "topic1": "meeting refusal", "summary2": "#Person2# asks Anne out for a drink tomorrow but Anne didn't enjoy the date with #Person2# last time and refuses #Person2#'s invitation.", "topic2": "out for drink", "summary3": "Anne didn't enjoy the date with #Person2# last time, she rejects #Person2#'s invitation firmly.", "topic3": "date"}
{"fname": "test_181", "dialogue": "#Person1#: Mary, do you often do your shopping online?\n#Person2#: Yes. I'm used to online shopping. It's convenient and time-saving. You can buy anything you want and they will send it to your home or any place you want.\n#Person1#: How about the price?\n#Person2#: You can get the same product at a much lower price.\n#Person1#: Last week, I tried to buy some clothes online, but I didn't know how to pay for them.\n#Person2#: You should open an account at the online bank first. After that, you can buy anything online.\n#Person1#: Are there many things online?\n#Person2#: Sure. You can find everything all over the world. Let's check it out online!", "summary1": "#Person1# asks about online shopping. Mary favors it as it's time-saving and economical. Then she helps #Person2# shop online.", "topic1": "online shopping", "summary2": "#Person1# inquires Mary about the price of products online and their payments. Mary teaches #Person1# how to shop online.", "topic2": "online shopping.", "summary3": "Mary tells #Person1# the advantages of shopping online and #Person1# should open an online bank account and try it.", "topic3": "online shopping"}
{"fname": "test_182", "dialogue": "#Person1#: Are you familiar with American-styled accounting?\n#Person2#: I am afraid not. I haven't worked in an American company so far.\n#Person1#: What are the most fundamental concepts underlying the accounting process?\n#Person2#: The first is accounting entity, and the second is going concern. The third is measuring unit. The fourth is accounting period, and the fifth is objectivity.", "summary1": "#Person2# tells #Person1# about the fundamental concepts of the accounting process.", "topic1": "accounting process", "summary2": "#Person1# and #Person2# talk about the accounting process.", "topic2": "accounting process.", "summary3": "#Person1# and #Person2# are talking about the most fundamental concepts underlying the accounting process.", "topic3": "accounting"}
{"fname": "test_183", "dialogue": "#Person1#: I don't know if you've heard of it, Peter, but some of us are thinking of going to Xi'an in the summer. I don't know if you'd like to come with us.\n#Person2#: Well, that's very kind of you, Jane, but when are you thinking of going?\n#Person1#: Oh, some time in July. Around the 16th, I think.\n#Person2#: I see. And for how long? About two weeks?\n#Person1#: Well, we were going to but now one or two of the other students say they don't have enough money, so it'll just be a week. You're interested, then?\n#Person2#: Oh, yes, very much. Do you know how much it's going to cost?\n#Person1#: Yes, about 2000 yuan altogether.\n#Person2#: Oh, that's good. Is everybody going?\n#Person1#: Yes, most of them, not Monica, of course. She's off to Harbin again.\n#Person2#: Lucky thing! It must be nice to have parents living in the north.\n#Person1#: Yes, it must. But if you had a lot of money, Peter, where would you like to go for a holiday?\n#Person2#: Oh, I'd probably go to Xinjiang, or Tibet maybe. Somewhere far away, anyway. And you?\n#Person1#: I don't know really. Perhaps the southwest.\n#Person2#: Yes, that would be great.", "summary1": "Jane invites Peter to join her travel to Xi'an. Peter asks the duration and cost and is interested. Then they discuss their ideal places for a holiday if they had enough money.", "topic1": "holiday travel", "summary2": "Jane invites Peter to go on a trip with their friends together to Xi'an in the summer. Peter asks about the trip and is interested. They also talk about their ideal place for a holiday.", "topic2": "holiday trip", "summary3": "Peter is interested in joining Jane's trip to Xi'an in July for about one week. If they had enough money, Peter would go to Xinjiang or Tibet.", "topic3": "holiday"}
{"fname": "test_184", "dialogue": "#Person1#: Hi. May I help you?\n#Person2#: Yeah. I'd like to rent these movies.\n#Person1#: Uh, Romance movies!\n#Person2#: Well. They're for my daughter\n#Person1#: Right. It's okay. Do you have your membership card?\n#Person2#: No, I don't. Uh, do I need one to rent videos here?\n#Person1#: Yes, but it's free.\n#Person2#: Oh, okay.\n#Person1#: It's just a card we issue to help us keep track of video rentals. So, please fill out this membership form.\n#Person2#: Okay, and how much are movie rentals anyway?\n#Person1#: Well, new releases are $3.50.\n#Person2#: Okay.\n#Person1#: And all other movies are two dollars.\n#Person2#: Uh, huh.\n#Person1#: And you can rent up to six movies at a time.\n#Person2#: Okay\n#Person1#: We also have a five buck deal where you can rent any five movies for $5.00\n#Person2#: Hum\n#Person1#: But this does not include new releases.\n#Person2#: Oh, well, I'll just take these tonight.\n#Person1#: Okay, let's see ... your total comes to seven dollars and fifty cents.\n#Person2#: And when do I need to return them?\n#Person1#: They have to be returned on Thursday by ten o'clock PM.\n#Person2#: Okay.\n#Person1#: And there is an overdue fee equal to the rental fee of the video, so be sure to return them on time.\n#Person2#: Okay.\n#Person1#: Okay. And enjoy your romance movies.\n#Person2#: Okay. Thanks.", "summary1": "#Person2# wants to borrow romance videos for #Person2#'s daughter and asks the detailed cost and tenancy term. #Person1# reminds of the overdue fee.", "topic1": "video rental", "summary2": "#Person1# serves #Person2# to borrow movies and tells #Person2# the price and when to return them.", "topic2": "renting movies", "summary3": "#Person2# wants to borrow some Romance movies for #Person2#'s daughter. #Person1# asks #Person2# to register a member card. The movie rental comes to seven dollars and fifty cents in total and needs to be returned on time.", "topic3": "movie rental"}
{"fname": "test_185", "dialogue": "#Person1#: Excuse me. I'm looking for Mr. Lee. Here is his parcel.\n#Person2#: Oh, just put it on my desk. I need to sign here, right? Will you please wait for a second? I happened to have something to express.", "summary1": "Mr. Lee has something to express when #Person1# delivers a parcel for him.", "topic1": "express delivery", "summary2": "Mr. Lee signs his parcel and has something to express.", "topic2": "parcel", "summary3": "#Person1# delivers a parcel for Mr. Lee. He happens to have something to express.", "topic3": "parcel"}
{"fname": "test_186", "dialogue": "#Person1#: Excuse me. What's happened? What plane takes off tonight?\n#Person2#: Sorry, Madam. The airport is closed. Planes won't take off until tomorrow morning.\n#Person1#: What? Then where can we stay for the night?\n#Person2#: We've arranged the rooms for you in the airport hotel. Two passengers will share a room.\n#Person1#: Em, that's too bad.\n#Person2#: Any problem, Madam?\n#Person1#: Yes, I have a bad habit. I can't sleep without lights on.\n#Person2#: Oh, really? Just now a lady told me she had the same habit.", "summary1": "Planes won't take off tonight and #Person2# tells #Person1# that they've arranged rooms for passengers.", "topic1": "airport accommodation", "summary2": "#Person2# apologizes to #Person1# for the flight delay and arranges rooms for every passenger.", "topic2": "flight delay", "summary3": "#Person2# tells #Person1# that #Person1# may have to stay in the airport hotel tonight because the planes are delayed.", "topic3": "airport hotel"}
{"fname": "test_187", "dialogue": "#Person1#: no, no, you helped me with my computer last week. I want to repay the favor. \n#Person2#: no, it's definitely my turn to treat you... you paid last time!\n#Person1#: oh, that was just a quick bite to eat --- that doesn't count!\n#Person2#: ok, ok, how about we just go Dutch? It's settled. Listen, I'm still pretty new around here, would it be alright if you found the restaurant ? \n#Person1#: ok... sure.", "summary1": "Both #Person1# and #Person2# want to pay for a meal. Finally, they go dutch and #Person1# finds the place.", "topic1": "friend's meal", "summary2": "#Person1# wants to repay #Person2# while #Person2# wants to do the same. They decide to go dutch finally.", "topic2": "repaying the favor", "summary3": "#Person1# and #Person2# argue to repay for a meal but no one succeeds. They finally decide to go dutch.", "topic3": "repay a treat"}
{"fname": "test_188", "dialogue": "#Person1#: How come you're still up? Shouldn't you be asleep by now? \n#Person2#: I've been having a hard time sleeping lately. \n#Person1#: As far as I know, insomnia is usually caused by stress. Are you stressed at all? \n#Person2#: Well, I'm really worried about my grades. I didn't think this course would be so stressful. \n#Person1#: You're a good student. I'm sure you can do well. What you need to do is to relax. \n#Person2#: You're probably right. I just wish it were that simple. How can I stop feeling so anxious all the time? \n#Person1#: Taking a yoga class or learning some relaxation techniques can help you cope with your stress. \n#Person2#: I don't really have time to learn anything new. I need to spend my time studying! \n#Person1#: You need to take some breaks throughout the day. Studying all day isn't very usually effective. \n#Person2#: You're right. I usually end up staring at my computer or checking my email instead of doing my work for class. \n#Person1#: How about listen to some music. I heard that listening to music can make people calm down and release their stress. At least you don't have to learn to listen.\n#Person2#: Really? What kind of music do you suggest?\n#Person1#: Maybe you should listen to light music or classical music. Just don't listen to some rock and roll.\n#Person2#: That's fantastic. I'm going to go try that out in my room now. good night!\n#Person1#: Good night, sleep tight. Don't let the bed bugs bite!", "summary1": "#Person2# has insomnia because of academic stress and #Person1# suggests #Person2# relax and listen to some light or classical music to release pressure. #Person2# will try now.", "topic1": "pressure release", "summary2": "#Person2# is too stressed to sleep well because of worrying about #Person2#'s grades. #Person1# gives #Person2# some suggestions that #Person2# should listen to some music and relax. #Person2#'ll try it now.", "topic2": "feeling stressed", "summary3": "#Person2# is having a hard time sleeping because #Person2# worries about #Person2#'s grades. #Person1# recommends listening to light or classic music to release #Person2#'s stress.", "topic3": "insomnia"}
{"fname": "test_189", "dialogue": "#Person1#: I want to give our kitchen the works. \n#Person2#: Why? I think it's convenient and good. \n#Person1#: No. The decoration has been out-of-date. My friends have a whole kitchen now. It's modern. \n#Person2#: Why should we run after the fashion? \n#Person1#: I am not running after the fashion. I just want a very beautiful and clean kitchen. ", "summary1": "#Person1# wants to refurbish the kitchen while #Person2# thinks it unnecessary.", "topic1": "kitchen decoration", "summary2": "#Person1# wants to redecorate the kitchen but #Person2# thinks it unnecessary.", "topic2": "kitchen redecoration.", "summary3": "#Person1# wants to renovate the kitchen to make it more modern but #Person2# doesn't.", "topic3": "kitchen renovation"}
{"fname": "test_190", "dialogue": "#Person1#: Hi, Walter! \n#Person2#: Hi, Sterling! \n#Person1#: What do you think of our new teacher? \n#Person2#: Professor Wood? I think he's a brilliant scientist. \n#Person1#: You're got a point there. But do you think he's a little absent-minded? \n#Person2#: I guess so. ", "summary1": "Walter and Sterling think their new professor is brilliant but absent-minded.", "topic1": "impression of professor", "summary2": "Walter and Sterling think Professor Wood is brilliant but absent-minded.", "topic2": "new teacher", "summary3": "Walter thinks Professor Wood is brilliant, but Sterling thinks he's absent-minded.", "topic3": "new teacher"}
{"fname": "test_191", "dialogue": "#Person1#: Hi, I was wondering if I could get my test results from the other day. \n#Person2#: Yes, I would like to schedule an appointment for you to come in and talk with me. \n#Person1#: Is something wrong with me? \n#Person2#: No, sometimes the test results aren't clear and we need to do more to get a clearer picture. \n#Person1#: Can we talk about it now? \n#Person2#: I would if I knew anything for sure, but I want to take a second look. \n#Person1#: When can I come and see you? \n#Person2#: You can come in this afternoon. If you would feel better, bring your husband with you. \n#Person1#: Now I know that something bad is up! \n#Person2#: Just relax. We will talk about it this afternoon. ", "summary1": "#Person2# asks #Person1# to bring #Person1#'s husband to talk about #Person1#'s test results.", "topic1": "test results", "summary2": "#Person2# schedules an appointment with #Person1# and #Person1#'s husband. #Person1# is nervous to know the test results.", "topic2": "test results", "summary3": "#Person2# wants to schedule an appointment with #Person1# and #Person1#'s husband to talk about #Person1#'s test results.", "topic3": "test results"}
{"fname": "test_192", "dialogue": "#Person1#: Hello Martin, how are your preparations for the coming exams?\n#Person2#: Good, Miss Eliza. I've worked hard for it recently. I think I'm ready for the coming exams.\n#Person1#: Excellent, so are you working at weekends now to get some pocket money?\n#Person2#: Yes, I'm very grateful to Mister Lamb, he really helped me with my problem.\n#Person1#: Mister Lam said that your problem was that you have no pocket money.\n#Person2#: That's right. I couldn't go out with my friends because I didn't even have the money for the bus fee. But I'm OK now, with a part-time job.\n#Person1#: So do you think the students welfare club really helped you?\n#Person2#: Oh yes, I have no complaints about the club, I think it is fantastic.\n#Person1#: Thanks for your time, Martin.", "summary1": "Miss Eliza asks about Martin's preparation for exams and economic problems. Martin appreciates Mister Lam and the students' welfare club for providing a part-time job.", "topic1": "students welfare club", "summary2": "Miss Eliza cares about Martin's preparation for the exams and his problem with the pocket money. Martin thanks Mister Lam and thinks the students' welfare club is fantastic.", "topic2": "pocket money", "summary3": "Martin tells Miss Eliza about his exams and his part-time job. Martin appreciates Mister Lam and the students' welfare club.", "topic3": "students welfare club"}
{"fname": "test_193", "dialogue": "#Person1#: I want to mail this package to Korea.\n#Person2#: How would you like to send it?\n#Person1#: First class, please.\n#Person2#: It will cost you 20 pounds because your package is too heavy. It will take 2 days to get there.\n#Person1#: 20 pounds? Is there a cheaper way?\n#Person2#: Yes, there is. It's the package post way, but it will take you 10 days longer than the first class to get there.\n#Person1#: OK, I think I'd like this way.", "summary1": "Informed of the cost and duration by #Person2#, #Person1# chooses a cheaper way of mailing which takes more time.", "topic1": "package mailing", "summary2": "#Person2# offers #Person1# two ways to send the package and #Person1# chooses the cheaper one.", "topic2": "sending a package", "summary3": "#Person1# prefers sending the package by post to by first class after being told the price and the duration by #Person2#.", "topic3": "mail a package"}
{"fname": "test_194", "dialogue": "#Person1#: Linda, I can't find my cellphone anywhere in this hotel room! Could you call it?\n#Person2#: OK, I'm calling it.\n#Person1#: I don't hear anything. I think the batteries dead.\n#Person2#: Oh, no? How are you going to find it? We have to leave for the wedding in 15 minutes.\n#Person1#: Well, maybe I won't take my cellphone to the wedding. Do I need it?\n#Person2#: Yes, you need it. My sister might call you to tell us how the kids are doing. Maybe it's in the car.\n#Person1#: I remember where it is. I left it in the bakery where we ate breakfast.\n#Person2#: OK, well, I need to call my sister to tell her you lost your phone. Then I'll call the bakery. If the bakery is still open, maybe we can pick it up before we go to the wedding. Please keep your phone in your pocket next time.", "summary1": "#Person1# tells Linda that #Person1# cannot find #Person1#'s cellphone anywhere and they need to go to the wedding. #Person1# remembers it was left in the barkery.", "topic1": "finding phone", "summary2": "Linda and #Person1# fail to find #Person1#'s phone because it was left in the bakery, but they are in a hurry to the wedding.", "topic2": "looking for phone", "summary3": "#Person1# and Linda are going to the wedding in 15 minutes, but #Person1#'s cellphone was left in the bakery. #Person2# will call the bakery.", "topic3": "cellphone"}
{"fname": "test_195", "dialogue": "#Person1#: Hi. May I join you here?\n#Person2#: Oh, please do. You're not English are you?\n#Person1#: No I'm American. I'm from Los Angeles, a port city of the West part.\n#Person2#: You come here for tourism do you?\n#Person1#: Yes, your city is really beautiful.\n#Person2#: How long are you staying here in this city?\n#Person1#: Another 2 days. It was last Friday that I came here.\n#Person2#: Can I get you another drink?\n#Person1#: Well, It's very kind of you. Thank you.", "summary1": "#Person1# is a tourist from America and has a chat with #Person2#.", "topic1": "social conversation", "summary2": "#Person1# joins #Person2# and they chat about their cities. #Person1# tells #Person2# that #Person1# comes here for tourism.", "topic2": "cities", "summary3": "#Person1# is an American and comes here for tourism. #Person2# treats #Person1# a drink.", "topic3": "tourism"}
{"fname": "test_196", "dialogue": "#Person1#: Ah, it's almost summer vacation time. I can't wait to take a break from studying. How about you?\n#Person2#: Well, I'm not really going to take a break. I'm going to take a business class over the summer and I'm going to work part time at my uncle's company to get some experience.\n#Person1#: Why don't you just relax?\n#Person2#: I really want to be successful in the future. Don't you ever think about your future?\n#Person1#: Sure, I do. I think about all the great places I'm going to travel to after I graduate. When I'm done with all my adventures, then I'll start thinking about getting a serious job.", "summary1": "#Person2# plans to take a business class in the summer vacation while #Person1# prefers to relax.", "topic1": "vacation plan", "summary2": "#Person1# and #Person2# share their plan for summer vacation and their visions of the future.", "topic2": "summer vacation plan", "summary3": "#Person2# is going to take a business class and work part-time during summer vacation. #Person1# wants to relax.", "topic3": "summer vacation"}
{"fname": "test_197", "dialogue": "#Person1#: You look terrible, did you have a car accident?\n#Person2#: Well, not exactly. This morning I went to deliver milk, and the garden gate of No. 12 was locked. There was a note on the door of the house, and I thought I couldn't read it from where I was.\n#Person1#: What happened next?\n#Person2#: I jumped over the fence and went towards the door. And suddenly, as I was trying to read that note, a huge dog rushed at me. I started running as fast as I could, but I didn't see that...\n#Person1#: What?\n#Person2#: The big branch of the tree near the garden gate. I knocked into it.\n#Person1#: What about the dog?\n#Person2#: Thank God, it didn't jump over the fence, but stayed in the garden barking loudly.\n#Person1#: It reminds me of a movie. A dog running after someone and...\n#Person2#: Stop it, Mary. It isn't that funny.", "summary1": "#Person2# tells Mary about #Person2#'s terrible experience that a dog rushed at #Person2# and barked loudly when #Person2# was delivering milk.", "topic1": "milk-delivery experience", "summary2": "#Person2# shares with Mary the terrible experience this morning. #Person2# was run after by a dog and knocked into a tree.", "topic2": "terrible experience", "summary3": "#Person2# tells Mary about #Person2#'s experience this morning. when #Person2# was delivering milk, a huge dog rushed at #Person2# and #Person2# was knocked into a tree. It reminds Mary of a movie.", "topic3": "deliver milk"}
{"fname": "test_198", "dialogue": "#Person1#: OK, Let me just have a look at the information here. You've been with a company for 6 years.\n#Person2#: That's right.\n#Person1#: Do you feel the same way as you did 6 years ago?\n#Person2#: Well, not really. I used to be more enthusiastic. Maybe it's because I'm older now.\n#Person1#: Well. You're only 28. That's not exactly old. What else has changed?\n#Person2#: I work longer hours now. I go home after 7 nearly every day, but I earn much more than before.\n#Person1#: I see. What about the company? Is it helping you to develop new skills?\n#Person2#: Yes, up to a point. I've done 2 management training courses in the last couple of years, so I think I'm ready for promotion now.\n#Person1#: Do you get the opportunity to travel much?\n#Person2#: Not much, but I don't really mind that. You see, I have to look after my mother.", "summary1": "#Person2# tells #Person1# about #Person2#'s changes and improvements after working in the same company for six years. #Person2# didn't have much chance to travel.", "topic1": "employee conversation", "summary2": "#Person1# has been working for a company for six years, and #Person2# thinks #Person2#'s ready for promotion.", "topic2": "employee experience", "summary3": "#Person2# has worked for a company for 6 years. With much experience and new skills, #Person2# tells #Person1# that #Person2# is ready for a promotion.", "topic3": "job"}
{"fname": "test_199", "dialogue": "#Person1#: I'd like to open a current account.\n#Person2#: Certainly. May I see your social security and your ID, please.\n#Person1#: Here you are.\n#Person2#: Thank you. I've checked your information. And could you please fill in this form?\n#Person1#: Sure. Here you are.\n#Person2#: Thank you sir. Your account is ready now. Is there anything else I can do for you?\n#Person1#: Yes. I wonder how much interest can I earn from a current account.\n#Person2#: Oh, current accounts don't pay out interest.\n#Person1#: Why is that?\n#Person2#: It's primarily designed for business transactions. That is, writing checks to pay for bills, buying things and sending money. We won't expect a large amount of deposit in a current account.\n#Person1#: I see. How do I draw money for my own use then?\n#Person2#: Oh, you can draw money here, at a bank. Or you can do it at ATMs.\n#Person1#: Ok. Thank you.\n#Person2#: You're most welcome sir. Have a nice day.", "summary1": "#Person2# helps #Person1# to open a current account and explains the current account doesn't pay interest and #Person1# can draw money at a bank or an ATM.", "topic1": "banking", "summary2": "#Person1# wants to open a current account. After #Person1# providing information and filling in a form, #Person2# opens one for him and tells him how to draw money from it.", "topic2": "open an account", "summary3": "#Person2# opens a current account for #Person1# and explains it doesn't pay interest and tells him how to draw money from it.", "topic3": "current account"}
{"fname": "test_200", "dialogue": "#Person1#: Oh, I'm starving. It's my first time to China. And I'd like to try some real Chinese cuisine. What would you recommend?\n#Person2#: Well, depends. You see, there are eight famous Chinese food cuisines, for instance, Sichuan cuisine and Hunan cuisine.\n#Person1#: There're all spicy or hot of heard.\n#Person2#: That's right. If you have hot dishes, you can try some.\n#Person1#: I cannot have it. Last time I had some in the US. It almost killed me.\n#Person2#: And there are Cantonese and Kiangsu cuisines. Most people like them.\n#Person1#: Oh I'd like to try the Cantonese one. Where is it? Is it far?\n#Person2#: The one I know is about half an hour to go.\n#Person1#: Oh. That's too far away. I am really starvig. Do you have restaurant in your hotel?\n#Person2#: Oh sorry, we don't. But I know one nearby.\n#Person1#: What type?\n#Person2#: It's Beijing dishes. It's famous for the Beijing roast duck.\n#Person1#: OH, yes. I heard of a lot of about it. I like very much to try it. Where can I find it?\n#Person2#: The best place certainly is Quanjude restaurant.\n#Person1#: Is it near here?\n#Person2#: Yes, it takes fifteen minutes to walk there and five minutes to drive. If the traffic is not too bad, I mean.\n#Person1#: Well, thank you for your information. What's the name of that restaurant again?\n#Person2#: Let me write it down on a piece of paper for you. You can show to the taxi driver or ask for direction.\n#Person1#: That's very kind of you. Thanks a lot.", "summary1": "It's #Person1#'s first time to China and #Person1# wants some Chinese cuisine. #Person2# recommends some but it's too far and #Person1# is starving. Then #Person2# suggests a nearby Quanjude restaurant and its Beijing roast duck. #Person1# will go there.", "topic1": "Chinese cuisine", "summary2": "#Person1# is starving and wants to have authentic Chinese cuisine so #Person2# recommends some. #Person1# chooses the Quanjude restaurant as #Person2# wants to try the Beijing roast duck and it's nearby.", "topic2": "Chinese cuisine", "summary3": "#Person1# wants to try real Chinese cuisine. #Person2# recommends several ones. #Person1# decides to go to Quanjude restaurant.", "topic3": "Chinese cuisine"}
{"fname": "test_201", "dialogue": "#Person1#: Good morning, I wonder whether you have got an answer from your superior.\n#Person2#: Yes, we had a meting about it yesterday afternoon.\n#Person1#: What's the answer?\n#Person2#: We decided that we could agree to your price, but we are a bit worried about the slow delivery.\n#Person1#: Let me see. I quoted your delivery in three months, didn't I?\n#Person2#: Yes, but we hope that the wool could reach us as soon as possible.\n#Person1#: I thought you would. So I rang Auckland last night. As you are our biggest customer, they agreed to ship the order on the first vessel available that will leave Auckland next month.\n#Person2#: Good, if you agree we'll draft the agreement right away and sign it then.\n#Person1#: By all means.", "summary1": "#Person1# and #Person2# agree to sign an agreement since #Person1# could speed up the delivery as #PErson2# hopes.", "topic1": "shipment", "summary2": "#Person1# will accelerate the slow delivery to address #Person2# concerns, and they reach an agreement right away.", "topic2": "reach an agreement", "summary3": "#Person2# agrees to the price but is worried about the slow delivery. #Person1# promises to fasten the delivery, and they will sign the agreement.", "topic3": "sign an agreement"}
{"fname": "test_202", "dialogue": "#Person1#: I am sorry, sir. I have broken the reading lamp in my room.\n#Person2#: Well, sir. May I have your room number?\n#Person1#: 503. I would like to pay for it.\n#Person2#: Please fill out the form first.\n#Person1#: OK, can you bring me a new one?\n#Person2#: Of course.", "summary1": "#Person1# broke a reading lamp and #Person2# will replace a new one.", "topic1": "broken lamp", "summary2": "#Person1# will pay for the broken lamp and #Person2# will replace it.", "topic2": "broken lamp", "summary3": "#Person1# reports #Person1# broke a lamp.", "topic3": "broken lamp"}
{"fname": "test_203", "dialogue": "#Person1#: So that concludes the introduction. Now let's move to the first part of my talk, which is about 2006 fiscal year marketing plan. So first, right off the bat, When looking at the marketing plan, tell me some of the goals that we had set this year to begin with...\n#Person2#: We wanted to appeal to a younger set of consumers and also, in line with that goal, redo our image...\n#Person1#: That's correct. If you remember, we also set a goal to double distribution in overseas markets. Now, when looking at the data to evaluate whether or not we made our goals, there are three things to consider. First, the original condition of the market, second, our marketing numbers from the previous year, and third, our final sales figures for this year. Now I want to describe for you the second and third parts. If you look at the overhead, you'll see a graph... The blue line represents our sales from the year 2005, the red line is the sales in 2006... As you can see, our sales in 2005 were quite slow to start off with, but managed to make decent performance in the last part of the year. On the other hand, you can see this year's sales took off like a rocket.", "summary1": "#Person1# first introduces the 2006 fiscal year marketing plan then analyzes their performance and explains with the sale graph.", "topic1": "company presentation", "summary2": "#Person1# and #Person2# recall the goals they had in the marketing plan, and #Person1# compares last and this years' sales figure. Their performance has grown rapidly.", "topic2": "the goals", "summary3": "#Person1# and #Person2# discuss the marketing goals they set this year to begin with and evaluate their sale performance which has grown greatly.", "topic3": "goals"}
{"fname": "test_204", "dialogue": "#Person1#: Have you decided what you're going to do during your holiday?\n#Person2#: Yes. I'm going to travel around Europe.\n#Person1#: Wow, that sounds great! Where are you going?\n#Person2#: I think I will start off in Paris. Then I ' m going to take the train to Nice and then go on to Milan.\n#Person1#: Oh that will be lovely. What are you going to do?\n#Person2#: I would like to visits their museums.\n#Person1#: Will you come back from Milan.\n#Person2#: No, I'll go to the UK then.\n#Person1#: Oh, where do you plan to go in Britain?\n#Person2#: I'll go to Edinburgh to attend the festival.\n#Person1#: Oh yes and it's very famous. Please make sure you buy me a souvenir!\n#Person2#: Oh, don't worry, I have kept that in mind!", "summary1": "#Person2# is going to travel around Europe and will buy #Person1# a souvenir.", "topic1": "holiday plan", "summary2": "#Person2# plans to travel around Europe during #Person2#'s holiday.", "topic2": "holiday plan", "summary3": "#Person2# tells #Person1# #Person2# plans to travel around Europe to visit museums and attend the Edinburgh festival.", "topic3": "holiday plan"}
{"fname": "test_205", "dialogue": "#Person1#: Hi, I made a reservation for a mid-size vehicle. The name is Jimmy Fox.\n#Person2#: I'm sorry, Mr. Fox. We have no mid-size available at the moment.\n#Person1#: What do you mean? I don't understand, I made a reservation, do you have my reservation?\n#Person2#: Yes, we do, but unfortunately we ran out of cars.\n#Person1#: But the reservation keeps the car here. That's why you have the reservation.\n#Person2#: I know why we have reservations.\n#Person1#: I don't think you do. If you did, I'd have a car. See, you know how to take the reservation, you just don't know how to hold the reservation and that's really the most important part of the reservation, the holding. If anybody can just take them, what's the meaning of reservation?\n#Person2#: I am really sorry. But we do have a compact or an SUV if you'd like.\n#Person1#: Fine. I'll take the compact.\n#Person2#: Alright. We have a blue Ford Focus for you, Mr. Fox. Would you like insurance?\n#Person1#: Yeah, you better give me the insurance, because I am gonna beat the hell out of this car.\n#Person2#: I am truly sorry. Since that happened, we would like to offer you a discount for the insurance and rent fee.", "summary1": "#Person2# fails to hold Mr. Fox's reservation for a mid-size vehicle. Mr. Fox thinks it unreasonable. #Person2# offers Mr. Fox a compact instead and offer him a discount for his costs.", "topic1": "car", "summary2": "Jimmy Fox made a reservation for a mid-size vehicle but is told the mid-size is not available. #Person2# apologizes and offers a compact with a discount for #Person1#.", "topic2": "reservation issues", "summary3": "Mr. Fox is angry because he makes a reservation for a mid-size vehicle but #Person2# doesn't keep a car for him. Finally, he takes a compact with a discount.", "topic3": "car reservation"}
{"fname": "test_206", "dialogue": "#Person1#: Mom, may I play the card games for a while?\n#Person2#: Do you know Dad working is in the study.\n#Person1#: I won't make any noise. Mom, please.\n#Person2#: Behave yourself! Don't make any noise. Have you finished your homework?\n#Person1#: Yes, I've finished.\n#Person2#: Okay, then let me see.\n#Person1#: er. . . , mom, I promise. I won't make a single noise.\n#Person2#: All right. Just five minutes. Be sure not to touch anything.\n#Person1#: Ok. I won't get into trouble.\n#Person2#: Be careful!\n#Person1#: Thanks for the warning, Mom.", "summary1": "#Person1# gets mom's permission to play card games quietly for a while.", "topic1": "relaxation", "summary2": "#Person1# asks for mom's permission to play card games and promises not to make noise.", "topic2": "card games", "summary3": "#Person2# allows #Person1# to play card games without making any noise.", "topic3": "play card games"}
{"fname": "test_207", "dialogue": "#Person1#: Good Morning Ann.\n#Person2#: Good Morning Mr. Jones.\n#Person1#: How about a cup of coffee?\n#Person2#: I will make it now.\n#Person1#: And can you tell me what meetings I have this week?\n#Person2#: I will bring the diary. Okay, this afternoon you have a meeting with your accountant at 5 pm. On Wednesday, you are going to London. Don't forget your train leaves at 9. 30 am.\n#Person1#: Okay, what time is my meeting in London?\n#Person2#: At 11. 30. And on Thursday Ms. Von wants to talk to you.\n#Person1#: Who is Ms. Von?\n#Person2#: She is our new project manager. She starts next week.", "summary1": "Ann tells Mr. Jones about his weekly meeting schedule.", "topic1": "week schedule", "summary2": "Ann is telling Mr Jones his meeting arrangements this week.", "topic2": "meeting arrangements", "summary3": "Ann informs Mr. Jones of his meeting schedule for this week and reminds him of Ms. Von.", "topic3": "meetings schedule"}
{"fname": "test_208", "dialogue": "#Person1#: What are you doing?\n#Person2#: I'm just looking at this map of the world. I'm preparing for a geography class.\n#Person1#: There are no countries marked on the map.\n#Person2#: No, there aren't. this map just show the geographical features. Look at the Himalayan plateau with the highest peaks in the world.\n#Person1#: The thing that I find most surprising is that most of the world is covered with water. Compared to the oceans, most countries are tiny.\n#Person2#: I find it incredible how millions of years of volcanic activity have created mountains thousands of metres tall.\n#Person1#: Rivers have created deep valleys and canyons like the grand canyon.\n#Person2#: The oceans and landscapes all influence our climate.\n#Person1#: It's all so interesting. I'll have to find more information about it on the internet. Or perhaps I should try and attend your geography class.", "summary1": "#Person2# is looking at a world map to prepare for a geography class. #Person1# and #Person2# talk about geographical features.", "topic1": "geography", "summary2": "#Person1# and #Person2# are talking about a map of the world. They talk about geographical features and find geographical interesting.", "topic2": "a map", "summary3": "#Person2# is looking at the map. #Person1# finds geography interesting and wants to know more about it.", "topic3": "geography"}
{"fname": "test_209", "dialogue": "#Person1#: Hi. This is a Receptionist Desk. How can I help you?\n#Person2#: Yes. I just checked in, but I need to change my room.\n#Person1#: What's the problem?\n#Person2#: I reserved a non-smoking room, but the smell of smoke in this room is so strong that I can't endure it.\n#Person1#: I'm sorry. I'll arrange a non-smoking room for you right away. The doorman is going to help you with your luggage. I do apologize for the inconvenience.\n#Person2#: That's ok. Thanks.", "summary1": "#Person2# rings #Person1# to change to a non-smoking room. #Person1# apologizes and will arrange one.", "topic1": "hotel service", "summary2": "#Person2# is asking #Person1# to change #Person2#'s room to a non-smoking room.", "topic2": "change the room", "summary3": "#Person2# wants to change to a non-smoking room. #Person1# will arrange it.", "topic3": "change a room"}
{"fname": "test_210", "dialogue": "#Person1#: You mustn't touch the wet paint, Bill.\n#Person2#: I'm sorry. I won't do it again.\n#Person1#: Try to be more careful in future.\n#Person2#: I shall. I wasn't as careless as John Sampson. He walked across that wet cement over there.\n#Person1#: The workmen oughtn't to leave it without a notice.\n#Person2#: The headmaster asked them not to do so.\n#Person1#: Then why isn't there a notice?\n#Person2#: They went to their stores to get one. Here they come with it now!\n#Person1#: But look at them! They've forgotten about the wet cement and they're walking across it to put up the notice!", "summary1": "#Person1# asks Bill to be careful and then sees the workmen walking across the wet cement.", "topic1": "notice", "summary2": "The workmen are walking across the wet cement to put up the notice.", "topic2": "careless workmen", "summary3": "#Person1# reminds Bill of the wet cement and then sees the workmen walking across it.", "topic3": "notice"}
{"fname": "test_211", "dialogue": "#Person1#: I really should be on my way.\n#Person2#: Oh, don't go yet. Let's at least have one more.\n#Person1#: No, thank you. I can't.\n#Person2#: It's too bad that you have to leave so early.\n#Person1#: Thank you very much. I had a really good time.\n#Person2#: Thanks for coming! We should meet again sometime soon.\n#Person1#: That would be great! Actually, can I get your phone number, Ella? That's assuming you don't mind if I call you sometime.\n#Person2#: Anytime. You can reach me 5558929.\n#Person1#: ok, got it. I'll call you sometime next week.\n#Person2#: Fine.\n#Person1#: It's time to go and I hope we can get together again soon.\n#Person2#: I hope so, too. Bye! Ben.", "summary1": "Ella and Ben had a good time together. Ella gives phone number to Ben before Ben leaves.", "topic1": "farewell", "summary2": "Ben and Ella had a good time. Ben will call Ella next week.", "topic2": "moment of departure", "summary3": "Ben has to leave. Ella feels bad about it and gives Ben her phone number.", "topic3": "phone number"}
{"fname": "test_212", "dialogue": "#Person1#: Hi, Bill.\n#Person2#: Hi, Jim.\n#Person1#: Where is that cool guy, Dick? I haven't seen him for two weeks.\n#Person2#: He's been sick since he came back from Italy.\n#Person1#: Bummer, I'm sorry to hear that, is he better now?\n#Person2#: Yes, Doctor William said that he could come back to work ASAP.", "summary1": "Bill tells Jim that Dick's been sick.", "topic1": "workplace", "summary2": "Dick's been sick and will come back as soon as possible.", "topic2": "Dick's health health", "summary3": "Bill tells Jim about Dick's health condition.", "topic3": "health"}
{"fname": "test_213", "dialogue": "#Person1#: are you working overtime again? Over the last two weeks, you have worked overtime every day without a break! Your company is draining the life out of you!\n#Person2#: I know, but I don't have a choice, my boss has complete control over our work schedules. I haven't made it out of the office before 9 PM a single day this week.\n#Person1#: Well, I hope they're paying you the big bucks for all this work. . .\n#Person2#: No, not exactly, I'm working for minimum wage. And they don't give extra pay for overtime. Overtime is our own time.\n#Person1#: What? ! Isn't there a law against that, I think there is some legislation that requires employers to give their employees a fair rate of wages. You should know your rights! If you are putting in so many hours, they should give you some kind of compensation.\n#Person2#: They do give bonuses at the end of the year for the employees with highest productivity numbers, but frankly, it's not much of an incentive. They give us a bonus of ten dollars.\n#Person1#: That's just wrong! why don't you just quit?\n#Person2#: I would, but I'm afraid I would't be able to find another job. I don't have very many job marketable skills, there aren't so many jobs that I'm qualified for.\n#Person1#: it sounds like any job will be better than the one you have now!", "summary1": "#Person2# has been working overtime and only gets minimum wage. #Person1# suggests #Person2# either asking for more compensation or quitting, but #Person2# refuses in fear of not being able to find another job.", "topic1": "employee's right", "summary2": "#Person2# has worked overtime with minimum wage and little bonus. Although #Person2# are not very confident, #Person1# hopes #Person2# could quit that job and find another one.", "topic2": "overtime working", "summary3": "#Person2# works overtime every day and doesn't get enough paid. #Person1# thinks it's unfair and suggests #Person2# quitting the job, but #Person2#'s afraid of being unemployed.", "topic3": "job"}
{"fname": "test_214", "dialogue": "#Person1#: What's the matter, Lisa? You don't look too good.\n#Person2#: I just found out that my husband is cheating on me.\n#Person1#: You mean Mark? He seems like such an honest guy.\n#Person2#: That's what I thought. It seems that he's been seeing someone else for about two months.\n#Person1#: Two months? How did you find out?\n#Person2#: I asked for leave and was at home when the telephone rang. I picked it up and a girl asked to talk to Mark. She then asked if I was his sister, and I said no, I was his wife. She hung up immediately.\n#Person1#: So you asked him about the girl who called?\n#Person2#: Yeah, he first said it was someone from work. He gave me a lame excuse, and so I pressed him on it.\n#Person1#: What'd he do?\n#Person2#: He kept trying to make stupid excuses, and then broke down and admitted to a small indiscretion.\n#Person1#: Indiscretion? How can an indiscretion last two months? I mean, you two have been married for two years! How can he do that to you?\n#Person2#: I told him I would divorce him if he wouldn't tell me the truth or end the relationship with her.\n#Person1#: Good. I totally agree with what you did.", "summary1": "Lisa found out Mark had been cheating on her and decided to divorce him if he wouldn't tell the truth. #Person1# agrees with Lisa.", "topic1": "having an affair", "summary2": "Lisa found that her husband was cheating on her. She asked him to tell her the truth or end the relationship that she would divorce him. #Person1# agrees with what she did.", "topic2": "infidelity", "summary3": "Lisa has found her husband cheating on her. Her husband first denied and then only admitted to a small indiscretion. #Person1# supports Lisa to seek the truth.", "topic3": "extramarital relationship"}
{"fname": "test_215", "dialogue": "#Person1#: What did the doctor say?\n#Person2#: He said that I have been eating too much.\n#Person1#: Did he give you any advice?\n#Person2#: Yes, he asked me to clean up my diet by cutting red meat.\n#Person1#: Yes, you must put yourself on a diet.", "summary1": "The doctor suggested #Person2# clean up the diet.", "topic1": "eating habit", "summary2": "#Person2# will be on a diet for #Person2#'s health.", "topic2": "diet", "summary3": "#Person1# agrees with #Person2#'s doctor that #Person2# should diet.", "topic3": "diet"}
{"fname": "test_216", "dialogue": "#Person1#: Then I must go. You have said it yourself.\n#Person2#: No, you must stay! I swear it, and the oath shall be kept.\n#Person1#: I tell you I must go!\n#Person2#: Where?\n#Person1#: I have spoken my mind, and can go anywhere now.\n#Person2#: I ask you to pass through life at my side. To be my second self and best earthly companion.\n#Person1#: I'll never again come to your side ; I am turn away now and can't return.", "summary1": "#Person1# refuses to stay by #Person2#'s side and won't return.", "topic1": "parting", "summary2": "#Person1# refuses #Person2#'s plea for staying and will never come back.", "topic2": "leaving", "summary3": "#Person2# asks #Person1# to stay but #Person1# insists on leaving.", "topic3": "leave someone"}
{"fname": "test_217", "dialogue": "#Person1#: Could you tell me how to use the library?\n#Person2#: Sure. All you need is your student ID card or admission card to check out books and read journals or magazines in the library.\n#Person1#: How many books am I allowed to check out at a time?\n#Person2#: Two books at a time. Except magazines or journals, they have to be read within library.\n#Person1#: How long can I keep the books?\n#Person2#: For one month. If you can't return the books in time, you'll be fined. But if you renew them, you can keep them longer.\n#Person1#: I see. Now I want to check out two books on spoken English. Can you show me where I can find them?\n#Person2#: Yes, just over there to your right.\n#Person1#: Thank you very much.\n#Person2#: You're welcome.", "summary1": "#Person1# asks #Person2# how to use the library. #Person2# offers specific directions.", "topic1": "in the library", "summary2": "#Person1# is asking #Person2# how to use the library and will check out two books.", "topic2": "in the library", "summary3": "#Person1# wants to use the library. #Person2# teaches #Person1# to use the library and helps to check out two books.", "topic3": "use the library"}
{"fname": "test_218", "dialogue": "#Person1#: It's a lovely day, isn't it?\n#Person2#: Yes, the weather sure is nice today.\n#Person1#: I love it when the weather is like this. Why don't we sit down outside and have our lunch?\n#Person2#: That sounds like a good idea. The sky is clear, the sun is shining and there's a nice cool breeze, so it is not too hot.\n#Person1#: I really miss the change of seasons like we have in Colorado. but I must admit, this sure is a nice spring day.\n#Person2#: Hey, this spot in the shade looks really comfortable.\n#Person1#: Okay. Hey, is that a dark cloud over there? Do you think it will rain after all?\n#Person2#: I don't think so. I saw the weather report last night, and it said the weather should be fine all day.\n#Person1#: If the weather stays nice perhaps we can go to the beach this weekend. It's been a while since I've not really gotten some sun.", "summary1": "It's a lovely day, so #Person1# and #Person2# have their lunch outside and plan to go to the beach this weekend.", "topic1": "leisure time", "summary2": "#Person1# and #Person2# are enjoying the weather and may go to the beach this weekend.", "topic2": "good weather", "summary3": "Weather's nice. #Person1# suggests having lunch outside and hopes to go to the beach to get some sun.", "topic3": "weather"}
{"fname": "test_219", "dialogue": "#Person1#: Excuse me. In this museum, you are not supposed to take pictures.\n#Person2#: Is that right? I didn't know it.\n#Person1#: Will you give me your camera? We have to confiscate your film.\n#Person2#: Will you forgive me. Could you return my camera?\n#Person1#: We will keep and return it later.\n#Person2#: Oh, I see. Then, can I buy slides and picture postcards somewhere?\n#Person1#: You can buy them at the souvenir shop near the exit.", "summary1": "#Person1# stops #Person2# from taking photos in the museum.", "topic1": "in the museum", "summary2": "#Person2# breaks the museum's rule of non-taking pictures.", "topic2": "break the rules", "summary3": "#Person1# asks #Person2# not to take pictures and takes his phone temporarily", "topic3": "museum"}
{"fname": "test_220", "dialogue": "#Person1#: Hello, Sir, may I help you?\n#Person2#: Yes. I would like some information for requesting a loan.\n#Person1#: Very well, here are the general terms of our loan policies. We pride ourselves in having the lowest interest rate in the country for personal loans.\n#Person2#: I see. So let me get this straight. If I borrow let's say, ten thousand dollars, how much will I have to pay each month?\n#Person1#: It depends on how long you take to pay it back. If we lend you ten thousand dollars at an annual interest rate of ten percent for forty eight months, you would have to pay each month a portion of the loan which is called the principal and another small portion of the annual interest rate. This of course is considering that you don't default on a payment!\n#Person2#: It sounds good but, there is just one problem. I have a terrible credit score.\n#Person1#: That is a very serious problem you see, the bank must assess your personal information, past loans, assets and any other relevant information such as your credit score in order to approve your loan.\n#Person2#: You know what? I don't really need the money. Thanks anyways!", "summary1": "#Person2# asks #Person1# for information for requesting a loan. #Person1# says the bank will assess people's credit scores then #Person2# just leaves.", "topic1": "bank loan", "summary2": "#Person2#'d like some information for requesting a loan. However, it's likely that his order cannot be approved because of his terrible credit score.", "topic2": "request a loan", "summary3": "#Person2# wants to know about requesting a loan. #Person1# introduces the policy of loan interest and credit assessment. #Person2# then leaves as he has a terrible credit score.", "topic3": "request a loan"}
{"fname": "test_221", "dialogue": "#Person1#: Hi, Monica, congratulations! Your presentation at the meeting was very successful and everyone was impressed by your speech. And it was so persuasive and I bet our clients will be convinced to invest their money in this project. You really made a big contribution to our company.\n#Person2#: Thank you, I just tried my best. I am very happy to know you like it.\n#Person1#: You must have been prepared for a long time. Some statistics in this presentation are not easy to find, right?\n#Person2#: Well, yes. Several colleagues from different departments helped me with that. They are very supportive. I consulted an economic expert last week. He was very kind to give valuable suggestions.\n#Person1#: Now, the effort pays off. You have accomplished something.\n#Person2#: Come on, don't flatter me anymore. I took the job because I love being challenged. But I can't get this turned around without the support from you people.", "summary1": "#Person1# thanks Monica for giving a successful project presentation at the meeting. Monica attributes the success to collaboration.", "topic1": "project presentation", "summary2": "Monica tells #Person1# her presentation was very successful because she got help from several colleagues and an economic expert.", "topic2": "a successful presentation", "summary3": "#Person1# praises Monica for her presentation. Monica admits her efforts and also gives the credit to her colleagues.", "topic3": "work"}
{"fname": "test_222", "dialogue": "#Person1#: Hey, Tom, what to go for a run?\n#Person2#: No thanks. I like to run in the morning. I ran a couple of miles when I woke up today.\n#Person1#: I try to do that, but I can't get up early enough.\n#Person2#: I couldn't either at first, but you get used to it.\n#Person1#: It's so hot at lunchtime ; I'd rather run in the morning.\n#Person2#: Well, why don't you come tomorrow? I'll stop by your house on my way out.\n#Person1#: I could try, but I can't say for sure if I'll get up in time. What time do you want to go?\n#Person2#: I'll give you a call around 6 o'clock and stop by around 6 thirty.\n#Person1#: O. K. , maybe if I have someone to go with, I'll be able to get up in time for a jog.\n#Person2#: Great, I'll see you then.\n#Person1#: See you.", "summary1": "Tom invites #Person1# to run in the morning. #Person1# would try to get up and join him.", "topic1": "exercising", "summary2": "Tom will stop by #Person1#'s house tomorrow, and #Person1# will try to get up to join his running.", "topic2": "jog", "summary3": "Tom likes to run in the morning. #Person1# tries but fails. Tom invites #Person1# to run together tomorrow. #Person1# accepts.", "topic3": "run"}
{"fname": "test_223", "dialogue": "#Person1#: Is that the Japanese Restaurant?\n#Person2#: Speaking. May I help you?\n#Person1#: What kind of food do you serve?\n#Person2#: We serve a great variety of popular Japanese dishes in set courses, and also many meat dishes.\n#Person1#: I see. That sounds fine. Until what time are you open?\n#Person2#: We are open until 10 but our last order for dinner is at 9:30 pm.\n#Person1#: Fine. We'll be there before that time.\n#Person2#: Thank you, sir. We look forward to welcoming you.", "summary1": "#Person1# calls a Japanese restaurant to ask about food and opening time and will go there.", "topic1": "asking restaurant's information", "summary2": "#Person1# calls #Person2# to ask about their food and opening time.", "topic2": "ask for information", "summary3": "#Person1# calls #Person2#'s restaurant to ask about the food and opening hours.", "topic3": "restaurant"}
{"fname": "test_224", "dialogue": "#Person1#: Mr. Simpson, if you are free, how about a lunch?\n#Person2#: When do you have in mind?\n#Person1#: How about Thursday?\n#Person2#: That will be fine with me.\n#Person1#: I know of a place you'll like and you have got to be there.\n#Person2#: Good. I'll be there at 12:30.\n#Person1#: OK, see you then.\n#Person2#: See you.", "summary1": "Mr. Simpson agrees to have lunch with #Person1# on Thursday.", "topic1": "appointment", "summary2": "#Person1# and Mr. Simpson will have lunch together.", "topic2": "have lunch", "summary3": "Mr. Simpson accepts #Person1#'s invitation to lunch on Thursday.", "topic3": "have lunch"}
{"fname": "test_225", "dialogue": "#Person1#: So, now I need your help again, if you don't mind. I'm taking a date to a restaurant.\n#Person2#: I'd love to help you! What is your budget for the dinner?\n#Person1#: She strikes me as being very sophisticated. Only the best will do for her.\n#Person2#: Well, what do you think about our very own hotel restaurant? It is very upscale, with a three-star rating.\n#Person1#: I don't want to be cooped up in my own hotel tonight. How about another restaurant?\n#Person2#: The Gramercy Tavern is highly rated. It has great food and live jazz, but it's not cheap.\n#Person1#: Yes, that sounds like a winner. Would you please call them to reserve a table?\n#Person2#: I'm already dialing, sir.", "summary1": "#Person1# is taking a date to a restaurant. #Person2# suggests an expensive one and #Person1# asks #Person2# to reserve a table.", "topic1": "restaurant reservation", "summary2": "#Person1# wants to take a date to the best restaurant, #Person2# suggests the Gramercy Tavern and is calling to reserve a table for him.", "topic2": "reserve a table", "summary3": "#Person1# wants to take a date to a restaurant. #Person2# recommends the Gramercy Tavern.", "topic3": "restaurant"}
{"fname": "test_226", "dialogue": "#Person1#: How much should I pay?\n#Person2#: Let me see. A roasted duck is $ 25. A plate of pork is $ 6. 50. A bowl of beef is $ 7. Two bottles of beer are $ 4. That's a total of $ 42. 50.\n#Person1#: Here is $ 50. Keep the change, please.\n#Person2#: Oh, sorry sir. We take no tips here. Thank you all the same.", "summary1": "#Person1# pays the meal and tips #Person2# but #Person2# doesn't take it.", "topic1": "in the restaurant", "summary2": "#Person2# takes no tips despite #Person1#'s kindness.", "topic2": "no tips", "summary3": "#Person1# pays and leaves a tip but #Person2# politely refuses.", "topic3": "leave a tip"}
{"fname": "test_227", "dialogue": "#Person1#: Which sports are popular in your country?\n#Person2#: Most people like football. More boys like football than girls. A few girls play it really well. Some people like playing basketball.\n#Person1#: Do many people like tennis?\n#Person2#: More and more people like it now. fewer people play table tennis than before. Many people like swimming, because it is fun and keeps you fit.\n#Person1#: In my country, many people enjoy golf, but it is too expensive for some people. A few people like extreme sports, but I think the vast majority of people are afraid to try them.\n#Person2#: Extreme sports are only for a small minority of people. Several people from my university enjoy them, but most of us just watch. No one I know plays golf.\n#Person1#: I know loads of people who play it regularly. There are plenty of golf courses around the country. In the past, only a tiny number of people played.\n#Person2#: A great deal of people follow rugby in my country.\n#Person1#: There are plenty of rugby fans in my country too.", "summary1": "#Person1# and #Person2# talk about popular sports in their country. Rugby is popular in both countries.", "topic1": "sports", "summary2": "#Person1# and #Person2# are talking about the popular sports in their countries, including football, basketball, tennis, swimming, golf, extreme sports and rugby.", "topic2": "popular sports", "summary3": "People in #Person2#'s country like football, basketball, tennis, and swimming. People in #Person1#'s country like golf. A few people like extreme sports. Both people like rugby.", "topic3": "popular sports"}
{"fname": "test_228", "dialogue": "#Person1#: Freedom Travel. How may I help you?\n#Person2#: Yes, I'd like to make a flight reservation for the twenty third of this month.\n#Person1#: Okay. What is your destination?\n#Person2#: Well. I'm flying to Helsinki, Finland.\n#Person1#: Okay. Let me check what flights are available?.\n#Person2#: Okay.\n#Person1#: And when will you be returning?\n#Person2#: Uh, well, I'd like to catch a return flight on the twenty ninth. Oh, and I'd like the cheapest flight available.\n#Person1#: Okay. Let me see. Um, hmm ...\n#Person2#: Yeah?\n#Person1#: Well, the price for the flight is almost double the price you would pay if you leave the day before 12 AM.\n#Person2#: Whoo. Let's go with the cheaper flight. By the way, how much is it?\n#Person1#: It's only $980.\n#Person2#: Alright. Well, let's go with that.\n#Person1#: Okay. That's flight 1070 from Salt Lake City to New York, Kennedy Airport, transferring to flight 90 from Kennedy to Helsinki.\n#Person2#: And what are the departure and arrival times for each of those flights?\n#Person1#: It leaves Salt Lake City at 10:00 AM, arriving in New York at 4:35 PM, then transferring to flight 90 at 5:55 PM, and arriving in Helsinki at 8:30 AM the next day.\n#Person2#: Alright. And, uh, I'd like to request a vegetarian meal.\n#Person1#: Sure, no problem. And could I have you name please?", "summary1": "#Person2# wants to make a reservation for a round trip flight this month. #Person1# helps #Person2# book the cheapest flight and vegetarian meals.", "topic1": "flight reservation", "summary2": "#Person2# is asking #Person1# to make a flight reservation. #Person2# chooses the cheapest flight and asks #Person1# for their departure and arrival times.", "topic2": "a flight reservation", "summary3": "#Person2# is calling #Person1# to make a round trip flight reservation to and back from Helsinki and asks for the cheapest flight available.", "topic3": "flight reservation"}
{"fname": "test_229", "dialogue": "#Person1#: We're flying to Florida tomorrow to visit my grandmother. She's going to take me to Disney World.\n#Person2#: Will that be your first time there?\n#Person1#: Yes, but my grandmother goes every time someone visits her. She really knows her way around.", "summary1": "#Person1# would go to Disney World with #Person1#'s grandmother.", "topic1": "family visit", "summary2": "#Person1#'s grandmother will take #Person1# to Disney World.", "topic2": "Disney World", "summary3": "#Person1#'s grandmother will take #Person1# to Disney World.", "topic3": "visit grandmother"}
{"fname": "test_230", "dialogue": "#Person1#: Have you been to Australia?\n#Person2#: No, I haven't.\n#Person1#: Would yon like to go there?\n#Person2#: Yes. I'd love to go there. I'd really like to see the Great Barrier Reef. My friends tell me the fish there are incredible.", "summary1": "#Person2# would love to go to Australia.", "topic1": "travel plan", "summary2": "#Person2#'d love to go to Australia.", "topic2": "Australia", "summary3": "#Person2# would like to go to Australia.", "topic3": "Australia"}
{"fname": "test_231", "dialogue": "#Person1#: Hi, Laura. Where are you heading with that big bag?\n#Person2#: I'm off to the gym. I've got to stay in shape, you know.\n#Person1#: I know more women who exercise than men. What's the main reason you do that? For your health, or to look good?\n#Person2#: To be honest, for both. With women, good looks are always a very important consideration.\n#Person1#: I see.\n#Person2#: How about you? Do you get any regular exercise?\n#Person1#: I do a lot of walking for exercise and enjoyment-sometimes ten to twenty kilometers at a time. But I never go to the gym like you do.\n#Person2#: Well, walking is a good exercise. How about sports?\n#Person1#: Not since my school days. I used to love playing baseball, but it's impossible to get enough people together for a game now. Mostly I just watch sports on TV\n#Person2#: I play tennis fairly regularly with my friends and sometimes go swimming and cycling by myself.\n#Person1#: Oh, I forgot about that. I go cycling sometimes too. And I often go swimming on vacation, but only recreational swimming.\n#Person2#: Why don't you join me at the gym sometime?\n#Person1#: Well, maybe someday, but I'm pretty lazy about things like that.", "summary1": "Laura comes across #Person1# on the way to the gym, and they stop to talk about exercise habits. Unlike Laura, #Person1# prefers other exercises over going to the gym.", "topic1": "exercise habits", "summary2": "Laura does exercise for her health and good looking. #Person1# talks about regular exercise. They may do exercise together one day.", "topic2": "exercise", "summary3": "Laura exercises both for health and to look good. #Person1# walks but never goes to the gym. Laura invites #Person1# to join her at the gym but #Person1# refuses.", "topic3": "exercise"}
{"fname": "test_232", "dialogue": "#Person1#: Were you born in Los Angeles?\n#Person2#: No. I was born in Chicago as a matter of fact.\n#Person1#: Oh, were you?\n#Person2#: Yeah, I grew up in the suburbs, in Wilmette, and then I moved out here when I was fourteen.\n#Person1#: So you went to high school here?\n#Person2#: Yeah, that's right. I graduated from Lincoln High.\n#Person1#: And then you went to college?\n#Person2#: No, not exactly. First I went to Europe.\n#Person1#: Oh. To travel?\n#Person2#: Well, yes, and I also lived in Munich for a while.\n#Person1#: When did you arrive in Munich?\n#Person2#: Let me see now. That was about eleven years ago. Yeah, in 1995.\n#Person1#: And how long did you stay there?\n#Person2#: For almost two years.\n#Person1#: Oh, that must have been very interesting.", "summary1": "#Person1# asks #Person2# about past experiences of living in different cities around the world.", "topic1": "past experience", "summary2": "#Person1# is asking #Person2# about the places that #Person2# has stayed or lived.", "topic2": "the places", "summary3": "#Person1# and #Person2# talk about #Person2#'s experience. #Person2# moves a lot. #Person1# finds it interesting.", "topic3": "move"}
{"fname": "test_233", "dialogue": "#Person1#: What do you think of my new suit?\n#Person2#: Not bad. It reminds me of the one I saw at the new department store last week. Did you get it there?\n#Person1#: No, I got it in that big shopping center. It cost me only $ 150.\n#Person2#: Well, I don't think it's a good bargain.", "summary1": "#Person1# bought a new suit with $ 150 and #Person2# thinks it is too expensive.", "topic1": "shopping", "summary2": "#Person2# thinks #Person1#'s new suit is not worthwhile.", "topic2": "a new suit", "summary3": "#Person1#'s new suit cost $150. #Person2# doesn't think it's a good bargain.", "topic3": "new suit"}
{"fname": "test_234", "dialogue": "#Person1#: Good morning, this is Ann broadcasting from university radio and in the studio we have Robin, president of the Martha Bicycle Club with us.\n#Person2#: Good morning, everyone.\n#Person1#: Robin, can you tell us what the mountain lake cycle tour is all about?\n#Person2#: Well, Ann, the tour today is not a race. People do it for fitness and fun andtry to better their time every year.\n#Person1#: How long will it take to cycle one way, Robin?\n#Person2#: About seven to nine hours for the average cyclists. Good cyclists can do it in four hours.\n#Person1#: How many people will be taking part this year?\n#Person2#: This is our biggest year ever. We have twelve hundred cyclists registered.\n#Person1#: I doubt they'll block the road when the cyclists start out?\n#Person2#: Don't worry, we've introduced the staggered starts to avoid these problems. Our first group will leave Ottawa at seven o'clock.\n#Person1#: Thank you, Robin. Now down to the starting line of the university.", "summary1": "Robin and Robin are broadcasting. Robin introduces the mountain lake cycle tour and how they organize this event.", "topic1": "event", "summary2": "Ann interviews Robin at a university radio. Robin talks about the mountain lake cycle tour and their method to avoid roadblock problem.", "topic2": "cycle tour", "summary3": "Ann interviews Robin about the mountain lake cycle tour. Robin introduces the event and explains its settings of the tour.", "topic3": "cycle tour"}
{"fname": "test_235", "dialogue": "#Person1#: Can I get you something to drink?\n#Person2#: Sure, but I don't drink much. So I don't know what to order.\n#Person1#: So how about an aperitif?\n#Person2#: It sounds good. I'd like to start with a Compari.\n#Person1#: Stirred or shaken?\n#Person2#: Stirred will be fine.\n#Person1#: Here you are.\n#Person2#: Thanks. Does the bar have a signature drink?\n#Person1#: Sure. All of our mixed drinks are excellent. You can also try a delicious non-alcoholic cocktail.\n#Person2#: Can you recommend one?\n#Person1#: Try a Singer. It has lime juice and grenadine over ice.\n#Person2#: It sounds interesting. I'll take one.\n#Person1#: Here we go.\n#Person2#: It tastes great.\n#Person1#: Enjoy yourself.\n#Person2#: Yeah.", "summary1": "#Person1# makes drinks for #Person2# at a bar.", "topic1": "at the bar", "summary2": "#Person2# starts with a Compari and then tries a Singer at a bar.", "topic2": "at the bar", "summary3": "#Person2# starts with an aperitif and asks about signature drinks. #Person1# recommends one and #Person2# likes that.", "topic3": "drink"}
{"fname": "test_236", "dialogue": "#Person1#: Come on, Let's go for lunch, Gregory . \n#Person2#: I was going to eat in, I'm short on cash. \n#Person1#: Don't worry about it. It's on me. \n#Person2#: In that case, I'm with you. Em. this is good . \n#Person1#: I agreed,Hi, guess what? I went bungee jumping last weekend. \n#Person2#: Are you on the up and up? \n#Person1#: Definitely. you know, I'm into serious sport in a big way. \n#Person2#: If you asked me, you've got a screw loose somewhere. \n#Person1#: come off it, It's not that serious. You should DIY, do it yourself, sometimes.\n#Person2#: Fat chance, I'm too scared of bungee jumping. \n#Person1#: No, really, I think you'd like it. I adapted to it right off the bat. \n#Person2#: What did that have to do with me? I'm not the self-seeker like you. \n#Person1#: I can teach you how. \n#Person2#: I had a sneaking suspicion about you, Eric, I think you've lost it.\n#Person1#: No, not really, but I think I have lost my wallet. Where can it be? ", "summary1": "Eric offers to treat Gregory a meal. Eric is telling Gregory about the bungee jumping experience. Eric's found that his wallet was lost.", "topic1": "casual conversation", "summary2": "Eric invites Gregory for lunch and they talk about bungee jumping Eric tried. Eric thinks Gregory should try it but Gregory doesn't think so.", "topic2": "bungee jumping", "summary3": "Eric treats Gregory to lunch. Eric went bungee jumping and suggests Gregory should try. Gregory thinks Eric has lost himself. Eric finds he loses his wallet.", "topic3": "bungee jump"}
{"fname": "test_237", "dialogue": "#Person1#: Can you help me do an internet search? \n#Person2#: Sure. What do you want to find? \n#Person1#: I want to find information on World War Two. \n#Person2#: Well, can you be more specific? There are a lot of websites about that. \n#Person1#: Yes, I want to know about the Normandy Landing. \n#Person2#: Ok. Well, go to www. google. com, and type in Normandy Landing. \n#Person1#: Oh, wow! There are lot of sites. \n#Person2#: Here, try this one. It's a good site about Normandy Landing. \n#Person1#: Thanks. \n#Person2#: For ditailed information, however, you should read a history book. \n#Person1#: Thanks. If I am interested, I'll go to the library. ", "summary1": "#Person1# wants some online information about the Normandy Landing, #Person2# teaches #Person1# how to google it.", "topic1": "academic research", "summary2": "#Person2# helps #Person1# find a website about Normandy Landing and suggests reading a book for details.", "topic2": "Normandy Landing", "summary3": "#Person1# wants to know about the Normandy Landing. #Person2# teaches #Person1# to search and suggests reading a history book.", "topic3": "internet search"}
{"fname": "test_238", "dialogue": "#Person1#: Hey there, you look a little lost. Are you new here? \n#Person2#: Yeah how'd you know? \n#Person1#: You can always spot the newbies. I can give you a few pointers if you want. Were you trying to use this machine here? \n#Person2#: Yeah! I just started my training today and I'm not really sure where to begin. \n#Person1#: It's ok, I know how it is. This machine here will work out your upper body, mainly your triceps and biceps. Are you looking to develop strength or muscle tone and definition? \n#Person2#: Well, I don't want to be ripped like you! I just want a good physique with weights and cardio. \n#Person1#: In that case you want to work with less weight. You can start off by working ten to fifteen reps in four sets. Five kilo weights should be enough. Now it's very important that you stretch before pumping iron or you might pull a muscle. \n#Person2#: Got it! Wow is that the weight you are lifting? My goodness that's a lot of weight! \n#Person1#: It's not that much. Just watch. . . I'm ok. . . ", "summary1": "#Person2# has problems using training machines to build #Person2#'s body. #Person1# explains it and shows #Person2#.", "topic1": "gym exercise", "summary2": "#Person1# teaches #Person2# how to use the training machine and suggests starting working small reps if #Person2# wants a good physique.", "topic2": "at the gym", "summary3": "#Person1# teaches #Person2#, a newbie, to use a machine. #Person2# doesn't want to be ripped and thus works with less weight than #Person1#.", "topic3": "traning machine"}
{"fname": "test_239", "dialogue": "#Person1#: Do you know where I can park? \n#Person2#: Do you need a spot here or off campus? \n#Person1#: I want a space on campus. \n#Person2#: There's a parking structure for students. \n#Person1#: Where can I find it? \n#Person2#: Go to the western side of the campus, and you'll find it there. \n#Person1#: Is it full? \n#Person2#: When I went up there, it wasn't full at all. \n#Person1#: When was that? \n#Person2#: Sometime this morning. \n#Person1#: Would it be full now? \n#Person2#: I am really not sure. ", "summary1": "#Person2# tells #Person1# #Person1# can park at a parking structure and show #Person1# the direction.", "topic1": "car parking", "summary2": "#Person1# is asking #Person2# for parking information on campus.", "topic2": "parking", "summary3": "#Person2# tells #Person1# a parking structure for parking and where it is.", "topic3": "parking structure"}
{"fname": "test_240", "dialogue": "#Person1#: Hey, Susan. Have you got a sec? I have some questions about my paycheck. \n#Person2#: You bet, Emily. Pull up a chair. \n#Person1#: Well, this is my first paycheck here in the States and there are a few things I don't understand. First of all, what is this FICA, and SUI Y tax, and why are there deductions both for Medicare and for my health insurance plan? \n#Person2#: OK, let's start from the top of your pay stub. This number here represents your gross pay. Then here we have a series of deductions. First off are the federal ones. FICA stands for Federal Insurance Contribution Act, or something like that. It's your federal income tax. And then there's Social Security and Medicare, which are both federal programs to help you out after you retire or if you were unable to work. \n#Person1#: All right, I see. So the Medicare isn't actually a health insurance I can use now. \n#Person2#: That's right. Below the federal deductions are the state deductions. There's the state income tax, and then this SUI/SDI tax you were asking about is paying into an unemployment and disability fund that our state has set up, but you can see it's a pretty small quantity that they take. \n#Person1#: Yeah, I don't mind giving them a dollar fifty for that. So there are two separate income taxes,one at a state level and one at a federal level? \n#Person2#: That's right. Not all states have an income tax. Some use higher property taxes or sales taxes instead. \n#Person1#: I see. All right, well I think everything else I can figure out on my own. The deductions for health insurance and my 401(K) are pretty self-explanatory. Thanks for your help, Susan. \n#Person2#: No problem! All those deductions do add up, and nobody's net pay is as high as they'd like. I can understand why you'd want some explanation. \n#Person1#: Yeah, I guess it's the same in the UK, I just never paid much attention. See you later! ", "summary1": "Emily's never done paycheck in the States before, so she asks Susan questions about it. Susan explains what the number and terms on the paycheck mean. Emily thanks Susan for her help.", "topic1": "paycheck", "summary2": "Emily is asking Susan some questions about her paycheck. Susan tells her that there are two separate income taxes-federal deductions, helping people out after they retire or if they were unable to workand, and state deductions, paying into an unemployment and disability fund that the state has set up.", "topic2": "questions about paycheck", "summary3": "Emily has her first paycheck in the States and there are a few things she doesn't understand. Susan explains the federal and state deductions to her. Emily thinks it might be the same in the UK but she just never paid much attention before.", "topic3": "paycheck"}
{"fname": "test_241", "dialogue": "#Person1#: I want to know how to buy something from this machine. \n#Person2#: Yeah, the new ones can be tricky. What are you trying to buy? \n#Person1#: I want to buy one of those snack things. \n#Person2#: Are you ready to go? \n#Person1#: I'm clear so far. \n#Person2#: The money goes in the slot over there. It has to be smooth to go in. \n#Person1#: It won't go in! \n#Person2#: Just remember that you might have to feed the money in a couple of times to get it to work. \n#Person1#: Yes, next step. \n#Person2#: Make your selection and hope for the best. Vending machines aren't all that reliable. \n#Person1#: They're totally unreliable. \n#Person2#: You seem to have it down. Have a good day! ", "summary1": "#Person2# shows #Person1# how to use the vending machine.", "topic1": "make a purchase", "summary2": "#Person2# is telling #Person1# how to use the machine to buy some snacks.", "topic2": "vending machine", "summary3": "#Person2# helps #Person1# to buy things from the vending machine. #Person1# finds it unreliable.", "topic3": "vending machine"}
{"fname": "test_242", "dialogue": "#Person1#: So, where are you going to spend your winter vacation? \n#Person2#: Oh, I'm going to meet my girlfriend in Thailand. \n#Person1#: You have a girlfriend in Thailand? Interesting. How come I have never heard of that? \n#Person2#: Actually it will be my first time to meet her. \n#Person1#: You mean you haven't seen her before? Then, how could she be your girlfriend? Maybe you don't even know her. \n#Person2#: That's true. But we have known each other over the Internet for a few months now. Actually we are on an intimate level. We even plan to be engaged next month. \n#Person1#: Congratulations! It's good to follow your heart. But I just didn't expect to be so fast. \n#Person2#: The Internet is making interaction much faster. People are getting to know each other much more quickly this way. \n#Person1#: Probably you're right. ", "summary1": "#Person2# has known a girl from Thailand on the internet and will spend the winter vacation with her. #Person1# is surprised.", "topic1": "Internet relationship", "summary2": "#Person1# is surprised that #Person2# has a girlfriend in Thailand. They've known each other over the Internet for a few months.", "topic2": "online romance", "summary3": "#Person2# has a girlfriend in Thailand. They know each other on the Internet but never meet. #Person1# is surprised but congratulates #Person2#.", "topic3": "girlfriend"}
{"fname": "test_243", "dialogue": "#Person1#: Hello, james. Come in . go through to the living room. \n#Person2#: Hi Kate... thanks... wow! Look at all the furniture. You must spent a fortune on it! I love your new three-pieces suite.\n#Person1#: I told you that I had been saving up money to buy some new furniture and do some redecorating. I finally saved enough and did everything at once. \n#Person2#: Good for you! You've got new curtains too. That's a very nice shade of blue. This sofa is very comfortable. I could sit on it all day! \n#Person1#: Do you like my carpet? Be honest! Tell me what you really think. \n#Person2#: To be honest, it looks like your old carpet. Is it really new or did you just have your old cleaned? \n#Person1#: Well spotted! I actually had it cleaned twice, because it was so dirty. The rug is new. You remember my trip to china? Well, I bought is there. ", "summary1": "James is visiting Kate's new suite and surprisingly finds she's redecorated it.", "topic1": "apartment visit", "summary2": "James comes to visit Kate's living room and is surprised that she's redecorated it. Kate talks about her furniture proudly.", "topic2": "new furniture", "summary3": "Kate saved money to buy new furniture and do some decorating. James loves her suite and spots that her carpet is the old one.", "topic3": "suite visit"}
{"fname": "test_244", "dialogue": "#Person1#: Ah, ah, ah. . . . \n#Person2#: All right, Bill. Here's your daily exercise schedule. You are to jog before breakfast. \n#Person1#: Jog? \n#Person2#: Then , you are to walk to work. \n#Person1#: Walk? \n#Person2#: Thirty minutes in gym at lunch time. \n#Person1#: Oh no. \n#Person2#: Use the stairs, never the elevator. \n#Person1#: Oh , dear. \n#Person2#: And three times a week, you can either swim, play racketball , or hand ball. \n#Person1#: Oh no. \n#Person2#: OK, you can stop now. It's time for the dance class. \n#Person1#: Dance class! I don't know how. \n#Person2#: You will. \n#Person1#: Oh. . . ", "summary1": "#Person2# gives Bill a rigorous daily exercise schedule, and Bill finds it torturing.", "topic1": "exercising", "summary2": "#Person2# has made a harsh daily exercise schedule for Bill.", "topic2": "an exercise schedule", "summary3": "#Person2# gives Bill his daily exercise schedule. Bill feels desperate.", "topic3": "exercise schedule"}
{"fname": "test_245", "dialogue": "#Person1#: Marquet, do you think I should enroll in the science course? \n#Person2#: Yes, I think so, If you want to graduated this year, you've got to take a science course. \n#Person1#: Right, I figure since you are doing premedical, you know about the very courses. \n#Person2#: Well, I have to take biology, chemistry, maps and physics. What you need is a good introductory course for non-science majors. \n#Person1#: Yes, I really weak in maps, I did poorly in high school. \n#Person2#: That's a problem. ", "summary1": "Marquet offers #Person1# adivce on what courses to take.", "topic1": "enrolling courses", "summary2": "#Person1# wants to enroll in a science course and asks Marquet's advice.", "topic2": "a science course", "summary3": "Marquet suggests #Person1# take a good introductory course for non-science majors.", "topic3": "science course"}
{"fname": "test_246", "dialogue": "#Person1#: Tim, you're going to talk about your project and how to lead a greener life. Why did you choose that subject?\n#Person2#: Well. We'd learned a lot about the environment in our science lessons, so I decided to see what I could do in my own life rather than just act completely helpless. And I knew the rest of my family would be interested.\n#Person1#: Did you find it easy to get information?\n#Person2#: Yeah, I discovered there were lots of people at my age trying to be green. I'd always gone to school by car. Catching a bus would be better, but there's no bus where we live. So I've gone for riding my bike to school now.\n#Person1#: OK. And what about being green once you're actually at school?\n#Person2#: Well, I realized that although all school paper was recycled and most of my friends use both sides of paper. We use huge quantities and I thought we should cut down and then it came to me that we should be sending in most of our work electronically. I'm going to recommend it to our teachers.\n#Person1#: And what about the school cafeteria?\n#Person2#: One school I've read about has meatless Mondays. It's good to use local produce, too. That something our school already does, but we still have machines with bottled milk, water and juices for sale. And I think we shouldn't have them.", "summary1": "Tim's project is about how to lead a greener life. #Person1# consults about his motivation and his findings at school. Tim finds there are many aspects that can be improved for his school.", "topic1": "green life", "summary2": "Tims is talking about his greener life. He now rides his bike to school and recommends teachers to send electrical paper rather than paper ones. And he thinks the school shouldn't have machines with bottled drinks.", "topic2": "a greener life", "summary3": "Tim chooses a green-life-related project because he wants to see what he could do in his own life. He's started being greener with himself and influences others.", "topic3": "green life"}
{"fname": "test_247", "dialogue": "#Person1#: Hi Tony, I feel so tired.\n#Person2#: Oh, I'm sorry, is there something wrong?\n#Person1#: Yes, Christmas is coming, and it seems everything has been going wrong lately.\n#Person2#: Here, sit down and tell me about it.\n#Person1#: Well recently, I've had to be at work by 8:00 AM. You know, I work in the toy department at the shopping center.\n#Person2#: Ah, yes, of course, it's much busier than usual. Everyone's shopping for Christmas presents.\n#Person1#: Yesterday I overslept and I was 10 minutes late. At 10:00 o'clock, the front doors of the shopping center open and a flood of shoppers walked into the toy department, soon people were shouting, pushing me around or making angry demands.\n#Person2#: Oh, that's awful.\n#Person1#: I'm used to it now, it's just that selling gifts for kids is such an unpleasant job before Christmas. Christmas doesn't mean much to me now, except more work and more headaches.", "summary1": "#Person1# complains to Tony that Christmas has made #Person1# busier.", "topic1": "job complaint", "summary2": "#Person1# works as a toy salesperson and feels so tired recently because Christmas is coming, and everyone's shopping for presents.", "topic2": "Christmas is coming", "summary3": "#Person1# thinks selling gifts for kids is such an unpleasant job before Christmas.", "topic3": "sell gifts"}
{"fname": "test_248", "dialogue": "#Person1#: Why don't you have some of my cake, Sue? I made it just for this party.\n#Person2#: Sorry, Bill, I'm not in the cake at the moment. I thought you knew about my diet.\n#Person1#: On your birthday? Surely you can eat whatever you want on your birthday. You can start your diet tomorrow. And anyway, you look great.\n#Person2#: Well, thanks, Bill. I am not on a diet to lose weight, actually. My doctor told me to stop eating certain foods. I'm trying to avoid being allergic to something.\n#Person1#: I didn't know food could help with that. I also notice you didn't eat any of the sandwiches Jill brought.\n#Person2#: Yeah, and you and Tom and Shellin all brought different cakes. I'm dying to try them.\n#Person1#: Why don't I go get you a salad? I'm sure you'll feel better if you eat something.\n#Person2#: All right, it's the only thing here I can eat. What I really want is some hot soup.\n#Person1#: Why don't I go and get some soup from the restaurant across the street for you?\n#Person2#: That's awfully nice of you. But I'm enjoying my party. Maybe we could go afterwards.\n#Person1#: OK, you go back in the house and chat with the guests. And I'll call the restaurant and tell them we'll be there in a few hours.", "summary1": "Bill made a cake for Sue's birthday, but Sue is on a diet to avoid allergy. Bill offers to buy her something healthy to eat, but Sue is enjoying her party. So they will go afterwards.", "topic1": "healthy eating", "summary2": "Sue doesn't eat cakes and sandwiches at her birthday party to avoid being allergic. Bill is willing to order her some hot soup to make her feel better. They decide to go to the restaurant later.", "topic2": "Sue's birthday party", "summary3": "Bill made a cake for Sue's birthday but Sue can't eat it because she's on a diet to avoid being allergic. Bill and Sue will go to the restaurant to have some soup after the party.", "topic3": "diet"}
{"fname": "test_249", "dialogue": "#Person1#: How can I help you?\n#Person2#: well, I'm looking for some summer clothes.\n#Person1#: Oh, it is the right time for you purchasing in our clothes shop. We are now having a low price on all our summer apparel.\n#Person2#: Really? What's that?\n#Person1#: Everything for summer is 20 % off.\n#Person2#: I like this T-shirt. Would you like to help me look for any skirts that go with it?\n#Person1#: Sure. We have both skirts and trousers that would look well with the T-shirt. Look at this section.\n#Person2#: This one is good.\n#Person1#: You have good taste. It is very much in style this year.\n#Person2#: I'll take this one. How much are they?\n#Person1#: 160 yuan.\n#Person2#: Here you are.", "summary1": "#Person2# likes a T-shirt in #Person1#'s clothes shop. #Person1# recommends one section for #Person2#.", "topic1": "buying summer clothes", "summary2": "#Person2# goes to shop for clothes and is told there is a sale. #Person2# buys clothes under #Person1#'s recommendation.", "topic2": "shopping", "summary3": "#Person2# buys summer clothes with 20% off at #Person1#'s shop.", "topic3": "shopping"}
{"fname": "test_250", "dialogue": "#Person1#: Good afternoon. I come here specially to pick up my tickets. I booked it last month. This is my reservation note.\n#Person2#: I am terribly sorry. You didn't come to reconfirm recently. You should have come to pick up your ticket three days ago since it's an international flight, any reservation without reconfirmation within 72 hours will be cancelled.\n#Person1#: But I have been so busy all these days. Well, is there any other ticket available? I want the next one.", "summary1": "As not reconfirming recently, #Person1# cannot take the reserved air ticket.", "topic1": "air ticket", "summary2": "#Person1# was too busy to reconfirm a fight reservation and needs to buy another ticket.", "topic2": "booking a flight", "summary3": "#Person1# goes to pick up the ticket but is told by #Person2# that the ticket was cancelled due to the late reconfirmation.", "topic3": "ticket pickup"}
{"fname": "test_251", "dialogue": "#Person1#: Boy, it looks like everyone in your family is here, from young to old.\n#Person2#: Easter's a good day for reunions. The family goes to church together.\n#Person1#: And after church they come here for lunch?\n#Person2#: Yup, a big potluck buffet. And then-notice there are no children around?\n#Person1#: Yeah, what's up with that?\n#Person2#: The kids wait in the house while the grownups hide these. Hide away, Yi-jun!", "summary1": "#Person2# tells #Person1# everyone from #Person2#'s family gathers here to spend the Easter together.", "topic1": "Easter", "summary2": "#Person2# introduces to #Person1# the family's tradition to celebrate Easter.", "topic2": "festival celebration", "summary3": "#Person2# tells #Person1# about the family activities on Easter day.", "topic3": "Easter activity"}
{"fname": "test_252", "dialogue": "#Person1#: I don't want you to be worried, but our son has some bad habits now. He says painful words everyday.\n#Person2#: What words? Can you tell me?\n#Person1#: He says kick mommy, beat mommy, don't want mommy very quickly if I do something that he doesn't like. You know, if I wash his face or change his clothes, things like that.\n#Person2#: Honey, I don't know what to tell you. Of course Tony is a young child. But do not underestimate his ability to learn and reason.\n#Person1#: Yes, but sometimes he is just not reasonable.\n#Person2#: I suggest you treat him with patience, affection, and respect. If he needs to do something, like go to bed, or be washed, etc. , please guide or help him to get it done, but lead him with gentleness.\n#Person1#: It's easy to say, but I will try.\n#Person2#: Motivate Tony to cooperate by rewarding his good behavior. Do not emphasize punishment for bad moods, etc. Do not threaten him with punishment if he resists the actions you desire.\n#Person1#: I know my parents sometimes threaten to punish him. But this doesn't work, instead he picks up another bad habit.", "summary1": "#Person1# and #Person2# are talking about their son's bad habits and #Person2# gives suggestions on how to guide and help the kid.", "topic1": "bad habits", "summary2": "#Person1# and #Person2# exchanges thoughts on how to deal with their son's bad behavior. #Person2# suggests treating the kid with patience instead of punishment.", "topic2": "child education", "summary3": "#Person1# asks #Person2# to help to address their son's problems, and #Person2# has come up with several motivating and gentle ideas.", "topic3": "kids problems addressing"}
{"fname": "test_253", "dialogue": "#Person1#: Hi honey! You'll never guess what! My friends Julie and Alex are getting married!\n#Person2#: Wow that's great news! They're a great couple!\n#Person1#: I know! Anyways I just talked to Alex's best man and he is organizing the bachelor party It's gonna be so much fun! All the groomsmen are thinking up all the wacky and crazy things we are going to do that night.\n#Person2#: You aren't going to a strip club, are you? I don't want you getting a lap dance from some stripper with the excuse that it's your friends party.\n#Person1#: Aw come on! It's just some innocent fun! You know how these things are! We are gonna play drinking games, get him some gag gifts and just have a good time. Nothing too over the top.\n#Person2#: Well, I don't know.\n#Person1#: Come on! If one of your friends was getting married I wouldn't mind you going to her bachelorette party!\n#Person2#: Good, because my friend Wendy is getting married and I'm organizing her party!", "summary1": "#Person1# is going to the bachelor party of Alex, and #Person2# will organise a bachelorette party for Wendy.", "topic1": "bachelor party", "summary2": "#Person1# is excited about attending two friends' bachelor party. #Person2# doesn't trust #Person1# and will organize a bachelorette party for a friend too.", "topic2": "bachelor party", "summary3": "#Person1# shares the Alex's bachelor party plan with #Person2# and promises nothing will be too much. #Person2# doubts that and will also organize a bachelorette party.", "topic3": "bachelor party plan"}
{"fname": "test_254", "dialogue": "#Person1#: Did you need help with something?\n#Person2#: I don't know where to get my ballot.\n#Person1#: I can help you with that.\n#Person2#: How can you help me?\n#Person1#: I work here.\n#Person2#: That's great.\n#Person1#: May I see your ID?\n#Person2#: Here it is.\n#Person1#: All right, here is your ballot card.\n#Person2#: What do I do now?\n#Person1#: Go to a voting booth and vote.\n#Person2#: All right. Thanks for your help.", "summary1": "#Person1# helps #Person2# get a ballot card and guides #Person2# the next step.", "topic1": "ballot card", "summary2": "#Person1# helps #Person2# to get a ballot and go vote.", "topic2": "vote", "summary3": "#Person2# successfully gets the ballot card and votes with the help of #Person1#.", "topic3": "voting"}
{"fname": "test_255", "dialogue": "#Person1#: our company is going to do some cutbacks soon.\n#Person2#: really? Where did you hear that?\n#Person1#: I met with the supervisor just this morning. I don't know, but I am a little worried. Who do you think will get sacked?\n#Person2#: I'm not sure. . . well, first, it couldn't be George. He is such a kiss-ass. He'd wash the boss's dog if he asked.\n#Person1#: no, it's not going to be George. I don't think it's Andy either. He is involved with the boss's sister in-law. And you know how whipped our boss is.\n#Person2#: that's true. What about Lisa? I bet there's nobody who could do a worse job than her.\n#Person1#: Lisa? No way. I've heard a rumor that she and the boss were having an affair. You know rumors can't come out from nowhere.\n#Person2#: well, okay. Then there is still Michael. But he's pet after having the best sales record for three months in a row. It definitely won't be Michael.\n#Person1#: no, that would be crazy. But then who will it be? Oh dear, it must be me. I should have known it! Why else would he have talked to me alone about the downsizing. What should I do? I've got a family t\n#Person2#: well, it could be me too. But I am not too worried. This place is suffocating me with this boss being such a hard-ass and colleagues who barely know how to get dressed in the morning. It would almost b", "summary1": "#Person1# and #Person2# are conjecturing who will get sacked based on other employees' performance and find that it might be themselves. #Person1# is so anxious as #Person1# needs to raise family but #Person2# will be happy to leave.", "topic1": "get sacked", "summary2": "#Person1# and #Person2# talk about the company's upcoming downsizing and discuss who will get sacked. #Person1# is worried but #Person2# doesn't care.", "topic2": "downsizing", "summary3": "#Person1# and #Person2# have rounds of conjectures of whom shall be fired due to the company's cutback and comes to the conclusion that they both have the biggest possibility. It drives #Person1# crazy but doesn't worry #Person2#.", "topic3": "gossip among colleagues"}
{"fname": "test_256", "dialogue": "#Person1#: hi, how are you doing?\n#Person2#: everything's great. And you?\n#Person1#: same here. Have you seen any new films recently?\n#Person2#: no, I haven't had a chance to. But I've been watching a Chinese TV series called Chinese-Style Divorce.\n#Person1#: oh, really? I saw it two years ago. It's worth seeing and it's thought-provoking.\n#Person2#: yeah. I found it is so close to our life.\n#Person1#: it reflects some of our difficulties in this ever-changing world.\n#Person2#: you said it. You know, the divorce rate has been on the rise in recent years.\n#Person1#: well, it's said that a lot of young people favor getting married quickly which tend end quickly too.\n#Person2#: I know a couple who divorced a week after getting married.\n#Person1#: oh, that's too short-lived.\n#Person2#: that's true. It's said the short-lived marriage is typical of the post - 80s generation.\n#Person1#: I can't agree more. The only-child generation in China tends to know little about marriage.\n#Person2#: definitely. They don't take relationships and marriages very seriously.\n#Person1#: in their mind, love is nothing but passion and marriage is over once the passion is gone.\n#Person2#: I think, as the saying goes as the saying goes haste makes waste, it is the same thing with marriage.", "summary1": "#Person1# and #Person2# start from one Chinese TV series and talk about short-lived marriage nowadays and views of marriage of only-child generation in China.", "topic1": "marriage and divorce", "summary2": "#Person1# and #Person2# have a conversation about recent trends of Chinese marriage. They agree that the younger generation are taking marriage less seriously and will make hasty decisions.", "topic2": "marriage", "summary3": "#Person1# and #Person2# have a discussion about the divorce rate in China and reasons hidden behind.", "topic3": "Chinese-Style Divorce"}
{"fname": "test_257", "dialogue": "#Person1#: Judy, have you ever made out how much money shall we spend?\n#Person2#: Oh, yeah. The total amount is no less than 13, 000 RMB, according to our itinerary.\n#Person1#: What? That's too much.\n#Person2#: Sit down. I'll show you the list of our financial budget. First of all, it is nearly 4, 000 RMB that we should spend in transportation.\n#Person1#: Ah, the transportation fee always takes a great part in the budget.\n#Person2#: Then we must pay a large amount of money for the hotel. But if we want to save money, we can choose a hotel which is not so good.\n#Person1#: Hmm, what I'm fearful of is that the accommodation will also deteriorate once we choose a cheaper hotel.\n#Person2#: In that case, we can choose the Youth Hotel. It's a good choice, clean and economic.", "summary1": "#Person1# and Judy are sorting out their cost to France. Since #Person1# thinks it's too much, they decide to choose the Youth hotel to save some money.", "topic1": "budget", "summary2": "Judy explains to #Person1# about the budget for a trip and tries to lower the cost by choosing a economic hotel.", "topic2": "travel plan", "summary3": "#Person1# and Judy have a discussion on their financial budget and find out ways to save money.", "topic3": "financial budget plan"}
{"fname": "test_258", "dialogue": "#Person1#: Listen to this. Mary got married.\n#Person2#: Is she really? I can't believe it!\n#Person1#: Yes. Yesterday.\n#Person2#: Good gracious. That's incredible!\n#Person1#: She married Jerrod.\n#Person2#: You're kidding.\n#Person1#: She's going to live in Paris.\n#Person2#: Really? I'm surprised.", "summary1": "Mary got married. #Person2# is surprised when told by #Person1#.", "topic1": "Mary is married", "summary2": "#Person2# is surprised to hear from #Person1# that Mary got married.", "topic2": "surprising news", "summary3": "#Person1# shares Mary's marriage news with #Person2#. #Person2# is surprised.", "topic3": "friend news sharing"}
{"fname": "test_259", "dialogue": "#Person1#: Hey, How's it going?\n#Person2#: Not good. I lost my wallet.\n#Person1#: Oh, that's too bad. Was it stolen?\n#Person2#: No, I think it came out of my pocket when I was in the taxi.\n#Person1#: Is there anything I can do?\n#Person2#: Can I borrow some money?\n#Person1#: Sure, how much do you need?\n#Person2#: About 50 dollars.\n#Person1#: That's no problem.\n#Person2#: Thanks. I'll pay you back on Friday.\n#Person1#: That'll be fine. Here you are.\n#Person2#: What are you going to do now?\n#Person1#: I'm going to buy some books and then I'm going to the gas station.\n#Person2#: If you wait a minute I can go with you.\n#Person1#: OK. I'll wait for you.", "summary1": "#Person2# lost the wallet and borrows some money from #Person1#.", "topic1": "borrowing money", "summary2": "#Person2#'s wallet was lost and has to borrow some money from #Person1#.", "topic2": "asking for help", "summary3": "#Person1# lends money to #Person2# as #Person2# lost the wallet.", "topic3": "daily conversation"}
{"fname": "test_260", "dialogue": "#Person1#: Did you hear the news? Two of our major suppliers, Murphy Music and U-Tunes are merging! If they are conglomerated into one company into one company, it would have some serious affects on our market strategy.\n#Person2#: Are you sure? Who told you that? I highly doubt that they would take the step to merge into one company. . . They're supposed to be bitter enemies, the strictest of competitors. It must be a rumor. It can't be true.\n#Person1#: I read it myself on the financial page. They're really going to join together. U-Tunes was bought out by Murphy's, they will take over the company as of next month.\n#Person2#: The competition must have been too stiff for U-Tunes. Otherwise why would they allow themselves to be taken over by their sworn enemy?\n#Person1#: I guess they must have figured it would be easier to merge than to keep up the cutthroat competition. If you can't beat'em, join'em.", "summary1": "#Person1# and #Person2# are talking about the news that two competing companies are going to merge into one.", "topic1": "companies' conglomeration", "summary2": "#Person2# learns from #Person1# that two major suppliers of their company decided to end competition and merge into one.", "topic2": "company merger", "summary3": "#Person1# and #Person2# have a discussion on the merging of their major suppliers, Murphy Music and U-Tunes and its effect.", "topic3": "companies competition"}
{"fname": "test_261", "dialogue": "#Person1#: Hi Joe. You met my new assistant, right?\n#Person2#: Emm. . . yes. But I wasn't too impressed. I found her a little stuck up.\n#Person1#: You are kidding, but she's so helpful.\n#Person2#: Tom. . . you are her boss, you kown. Of course, she's helpful to you.\n#Person1#: Come on. She's like that with everyone.\n#Person2#: I don't think so actually. She never even says 'hello' to me.", "summary1": "Joe and Tom hold different impressions on Tom's new assistant.", "topic1": "different impressions", "summary2": "Joe doesn't think highly of Tom's new assistant while Tom does.", "topic2": "new colleague", "summary3": "Joe disagrees with Tom on Tom's new assistant and thinks her stuck up.", "topic3": "individual impression"}
{"fname": "test_262", "dialogue": "#Person1#: Hey Sarah, are you all right? You look upset.\n#Person2#: As a matter of fact, I am a bit upset. I just came out of a meeting and it didn't go very well.\n#Person1#: What happened?\n#Person2#: No one would listen to any of my suggestions. Instead, they just kept arguing with each other.\n#Person1#: Who was chairing the meeting?\n#Person2#: Bob.\n#Person1#: Well, I can tell you from experience that Bob might come off a little strong sometimes.\n#Person2#: That's exactly what happened! He kept interrupting everyone with his own suggestions and did not want to hear what others had to say. Then he expected everyone to agree with him.\n#Person1#: What was the meeting about?\n#Person2#: We were trying to come up with ideas to streamline the office's workflow to make it more efficient.\n#Person1#: It's ironic that the meeting was anything but efficient.\n#Person2#: Exactly. I had tons of ideas that I wanted to share, but they just wouldn't let me finish. What should I have done to get my point across?\n#Person1#: You have to keep things short and sweet. When you get a chance to speak, try not to get into too many unnecessary details.\n#Person2#: Short and sweet? But what if I have to explain something complicated?\n#Person1#: You can always bring up the main points during the meeting and speak to those who are directly involved after the meeting. Not everyone needs to know all that information.\n#Person2#: That's a good idea, I think I will try that at the next meeting.", "summary1": "Sarah is upset and complains to #Person1# about an inefficient meeting and Bob's interruption. #Person1# gives Sarah some suggestions on how to keep her speech short and sweet.", "topic1": "meeting", "summary2": "Sarah is upset because Bob kept interrupting everyone else during a meeting, making it impossible to elaborate her ideas. #Person1# gives Sarah a useful tip to get her point across at the next meeting.", "topic2": "business meeting", "summary3": "Sarah is upset for being interrupted by Bob in an meeting and is not able to put forward the points, to which #Person1# offers some useful tips.", "topic3": "meeting description"}
{"fname": "test_263", "dialogue": "#Person1#: Hi! What are you watching?\n#Person2#: It's a program about islam. It's very interesting.\n#Person1#: Wow! So many people! Where are they and what are they doing?\n#Person2#: They are muslims on a pilgrimage to mecca. Muslims call this pilgrimage 'haj'.\n#Person1#: Why do they go there?\n#Person2#: Muslims believe that every man who is able should go on a haj at least once in his life. Mecca is the spiritual centre of the muslim faith.\n#Person1#: When muslims pray, they face towards mecca.\n#Person2#: That's right. Unfortunately, so many people go on the haj each year that there are often stamped and people get killed.\n#Person1#: I heard about that. The pilgrims must walk around a large, sacred black stone.\n#Person2#: That's right. That's when accidents often happen. The Saudi government tries to limit the number of pilgrims, to reduce the chances of accidents.\n#Person1#: Pilgrimages are common in many faiths.\n#Person2#: Yes. In England, Christian pilgrims might go to Canterbury and many Christians go to the Vatican on pilgrimages.\n#Person1#: Isn't there a place in france where people go to get healed?\n#Person2#: I think that place is Lourdes. There are many stories of people being healed after visiting there.\n#Person1#: Do you think that there is something magical about that place?\n#Person2#: Personally. I think that people believe they will be healed and that faith causes a change in their mind that cures them. I don't think place is magical in any way.", "summary1": "#Person2# introduces one program about Islam to #Person1#. They are talking about the pilgrimages of Muslims and people in other faiths.", "topic1": "pilgrimage", "summary2": "#Person1# and #Person2# talk about pilgrims around the world, including Muslims' pilgrimage to mecca and Christians' pilgrimage to Canterbury or Vatican. #Person2# thinks faith heals people instead of magical places.", "topic2": "religion", "summary3": "#Person2# watches a program about Muslim pilgrims and talks about how pilgrims are like in other religion with #Person1#", "topic3": "religion pilgrims"}
{"fname": "test_264", "dialogue": "#Person1#: Hey, Mike, is Jenny coming with us?\n#Person2#: Yes. Why?\n#Person1#: Nothing. I'm just asking.\n#Person2#: Just asking? But why is your face burning like mad? Ah-huh, someone has a crush on Jenny, doesn't he?\n#Person1#: Who has a crush? !\n#Person2#: Come on, Ted, don't be such a chicken. If you like her, you've got to tell her. Maybe she likes you.\n#Person1#: Well, I don't have the guts to ask her out.\n#Person2#: What're you so afraid of? Just tell her what you're feeling about her.\n#Person1#: I'd totally die if she turned me down.\n#Person2#: But that's better than keeping everything to yourself. You've got to let her know. Come on! You've got to take a chance! Even though you are rejected, it's not the end of the world! There's nothing to lose, is there?\n#Person1#: I don't know. . . Well, maybe, you're right, but how am I going to tell her?", "summary1": "Ted likes Jenny but is afraid to ask her out. Mike encourages Ted to tell Jenny his feelings.", "topic1": "crush", "summary2": "Ted likesJenny but is too afraid to express his feeling. Mike encourages him and Ted will tell her.", "topic2": "having a crush", "summary3": "Ted likes Jenny but is afraid of telling her because he doesn't want to be turned down. Mike encourages Ted to tell Jenny.", "topic3": "secret love"}
{"fname": "test_265", "dialogue": "#Person1#: What do you do when you are angry?\n#Person2#: I usually calm down first and think about the reason that caused my anger.\n#Person1#: That's smart. What do you usually do to relieve your anger?\n#Person2#: Something like listening to music is a good idea.\n#Person1#: Oh, what kind of music do you listen to?\n#Person2#: Classic. Something that could calm your mind.\n#Person1#: I think that might work for me as well.\n#Person2#: Working out is another good way to relieve anger.\n#Person1#: Like what?\n#Person2#: Jogging, yoga, or even just taking a walk.", "summary1": "#Person1# and #Person2# are talking about ways to relieve anger.", "topic1": "relieving anger", "summary2": "#Person2# introduces ways to relieve anger to #Person1#, including listening to music and working out.", "topic2": "anger relief", "summary3": "#Person1# and #Person2# have a discussion about what they usually do to relieve anger.", "topic3": "anger relief ideas"}
{"fname": "test_266", "dialogue": "#Person1#: Dad, you keep talking about family in New Zealand. Who are they?\n#Person2#: Well, that's your uncle Bill, his wife and two of their daughters.\n#Person1#: Is uncle Bill your brother?\n#Person2#: No, your uncle Jack is my brother, Bill is my brother-in-law, your mom's brother.\n#Person1#: So his two daughters are my cousins?\n#Person2#: That's right, Sarah and Jane are both your cousins although they are step-sisters.\n#Person1#: What are step-sisters?\n#Person2#: Sarah is your uncle Bill's older daughter. When she was young, Bill's first wife, Sarah's mom died. Three years later Bill married again.\n#Person1#: So uncle Bill's wife is Jane's mother but not Sarah's mother. Right?\n#Person2#: Yes. She is Sarah's step-mother.\n#Person1#: And when are they coming to visit us?\n#Person2#: They want to travel to Europe next year, and will visit us at the same Ae.", "summary1": "#Person2# is introducing to #Person1# their family members in New Zealand and their relationships.", "topic1": "family members", "summary2": "#Person2# introduces to #Person1# their family members in New Zealand who would visit them next year.", "topic2": "family visit", "summary3": "#Person2# tells #Person1# about the relationships between their family and the uncle Bill's, who will visit them next year.", "topic3": "family relationships"}
{"fname": "test_267", "dialogue": "#Person1#: Congratulations! Mr. Stuart! You won the city marathon.\n#Person2#: Thank you. I am very excited.\n#Person1#: We are all very proud of you.\n#Person2#: I am very happy, too. It was a big game and I won.\n#Person1#: I watched the race with my children. We saw you run to the finish line. We all screamed with excitement.\n#Person2#: It was really an exciting moment.", "summary1": "#Person1# congratulates Mr. Stuart on winning a marathon.", "topic1": "congratulations on winning", "summary2": "#Person1# congratulates Mr. Stuart on winning the city marathon.", "topic2": "congratulation", "summary3": "#Person1# congratulates Mr. Stuart on winning the city marathon.", "topic3": "congratulations"}
{"fname": "test_268", "dialogue": "#Person1#: Can I help you, sir?\n#Person2#: Yes, please. I'm picking out some presents for my children and wife.\n#Person1#: What kind of presents do you want?\n#Person2#: Actually, I don't know exactly. Do you have anything recommended?\n#Person1#: OK. How about some very cool sneakers for your children? Anyway, it won't cost you much. It's only around $ 59. 95 for each pair. It might be cheaper than that in America.\n#Person2#: Hey, How did you know I came from America?\n#Person1#: Just a hunch, sir.\n#Person2#: How much again?\n#Person1#: $ 59. 95.\n#Person2#: That's really cheap for shoes like those. OK, I'll take 5 pairs.\n#Person1#: Sorry, sir.\n#Person2#: Why not?\n#Person1#: Because in this duty-free shop, your total expenditure cannot be over $ 300 and you also have one more present to buy for your wife.\n#Person2#: Oh, my God. I've totally forgotten about that. Anyway, I think she would like a bottle of perfume.\n#Person1#: That's good. And I can also recommend you a good one. It's the brand of DENY.\n#Person2#: DENY? That's very expensive in America. It costs nearly $ 70 for only 50ml. DKNY?\n#Person1#: It's $ 60 here.\n#Person2#: That's very unbelievable. Is it fake?\n#Person1#: Of course not, sir.\n#Person2#: OK, I'll take one.", "summary1": "#Person2# is from America and is picking up presents for families in a duty-free shop. #Person1# recommends some for #Person2#.", "topic1": "presents", "summary2": "#Person2# is surprised at a low price of products in the duty-free shop. #Person1# offers #Person2# suggestions on what gifts to bring home.", "topic2": "shopping", "summary3": "#Person2# buys gifts for his children and wife in a duty-free shop where #Person1# is working at. #Person1# recommends presents for #Person2#.", "topic3": "shopping"}
{"fname": "test_269", "dialogue": "#Person1#: Hong, I really need to call back to the UK but I can't afford to pay for the roaming charges.\n#Person2#: Well, why don't you use a local SIM card?\n#Person1#: Can I do that?\n#Person2#: Yes. Just go to the convenience store and ask for a SIM card. Then insert it into your phone.\n#Person1#: I see. How much will that cost?\n#Person2#: Well it's 100 RMB for the SIM card then it will cost you about 10 RMB per minute to call the UK.\n#Person1#: Wow, that is cheap. Thank you very much.", "summary1": "Hong suggests #Person1# use a local SIM card to save money to call.", "topic1": "SIM card", "summary2": "Hong tells #Person1# to buy a local SIM card to make a cheap phone call to the UK.", "topic2": "international phone call", "summary3": "#Person1# can't afford to call back to UK and Hong offers a cheap way to address the problem.", "topic3": "phone call problem"}
{"fname": "test_270", "dialogue": "#Person1#: Are you paid on a commission or salary basis now?\n#Person2#: I'm paid on a salary.\n#Person1#: What's your monthly salary?\n#Person2#: At present I get 1, 800 yuan per month.\n#Person1#: How much do you hope to get a month here?\n#Person2#: That's not the problem I care about. You can decide on my capacity and experience.\n#Person1#: If we decide to hire you, we'd pay you two thousand and five hundred yuan a month at the start. You can have Saturdays and Sundays off. Besides, you may have a paid month holiday every year. How do you think about it?\n#Person2#: Thank you, Mr. Brown. I really appreciate your assistance.", "summary1": "Mr. Brown is interviewing #Person2# and they are talking over #Person2#'s salary.", "topic1": "salary", "summary2": "Mr. Brown gives #Person2# a well-paying job offer.", "topic2": "job interview", "summary3": "Mr. Brown decides to hire #Person2# with a higher salary and other benefits.", "topic3": "work benefits negotiation"}
{"fname": "test_271", "dialogue": "#Person1#: Do you like Barry?\n#Person2#: No, not very much. He's too ambitious and dishonest.\n#Person1#: I agree. I like his brother Paul. They are not alike.\n#Person2#: Yes. They are completely different. Paul is very sociable and much more honest than his brother.\n#Person1#: What kind of person do you consider yourself to be?\n#Person2#: I think I'm polite, careful, relaxed and shy.\n#Person1#: Oh, I don't think you're shy! You are always chatting with new people when we go to a party.\n#Person2#: Well. Yes, but those people always start talking to me. I never talk to them first. Perhaps I'm not as shy as I think. Anyway, you're certainly not shy!\n#Person1#: You're right. I love going out and making new friends.\n#Person2#: So, you'll be at my birthday party on Friday?\n#Person1#: Of course!", "summary1": "#Person1# and #Person2# have the same impression on Barry and Paul, but hold different views on #Person2#'s personality.", "topic1": "personality", "summary2": "#Person1# and #Person2# change ideas on Barry and Paul, and then talk about their own personalities.", "topic2": "personality", "summary3": "#Person1# and #Person2# come to an agreement towards the impression of Barry and Paul but a disagreement on whether #Person2# is shy.", "topic3": "individual impression"}
{"fname": "test_272", "dialogue": "#Person1#: I am interested in buying a house and need some information.\n#Person2#: Yes, of course. What area are you interested in?\n#Person1#: I am interested in Pasadena or Arcadia.\n#Person2#: What size house would you like?\n#Person1#: We need a medium-sized house with at least 3 bedrooms and 2 bathrooms.\n#Person2#: Are you interested in being in a particular school district?\n#Person1#: Yes, we want to stay in the ABC School District.\n#Person2#: Would you like a home near the lake or would you prefer a view?\n#Person1#: I would love to have a home with a view.\n#Person2#: Fine, I will begin a search for the perfect home for you. I will call you in a few days.", "summary1": "#Person1# is buying a house and consulting #Person2# about the location, size and surroundings.", "topic1": "buying a house", "summary2": "#Person2# will get back to #Person1# after knowing #Person1#'s specific needs for a house.", "topic2": "buying a house", "summary3": "#Person1# intends to buy a house and needs some information from #Person2#. #Person2# will call #Person2# after #Person2# finds one.", "topic3": "estate information inquiry"}
{"fname": "test_273", "dialogue": "#Person1#: Well, I'm glad I had a chance to see these samples, but I'm really not in a position to make a decision right now.\n#Person2#: Would you like me to leave the samples with you?\n#Person1#: Yeah, why don't you do that, and then you can give me a call sometime next week.\n#Person2#: Fine, Mr. Grant. Thanks for your time. I'll talk to you next week.", "summary1": "#Person2# leaves the samples to Mr. Grant and will talk to him next week.", "topic1": "samples", "summary2": "#Person2# leaves Mr. Grant with samples and will call Mr. Grant later to know the decision.", "topic2": "transaction", "summary3": "#Person2# leaves the samples at Mr. Grant's so he can make a decision with more consideration.", "topic3": "office conversation"}
{"fname": "test_274", "dialogue": "#Person1#: Is there a bus that'll go all the way to Sons from PHS?\n#Person2#: Where is this Sons located?\n#Person1#: The Sons on Fair Oaks and Orange Grove.\n#Person2#: You're going to need to take two buses to get to that Sons.\n#Person1#: Which buses will I have to take?\n#Person2#: First, you need to get on the 268 going west.\n#Person1#: Then what do I do?\n#Person2#: You need to get off on Fair Oaks and Washington.\n#Person1#: What's next?\n#Person2#: Get on the 261, and it'll take you the rest of the way to Sons.\n#Person1#: There's nothing else?\n#Person2#: That's all there is to it.", "summary1": "#Person2# tells #Person1# the bus route to get to Sons.", "topic1": "bus route", "summary2": "#Person2# offers bus information for #Person1# to go to Sons from PHS.", "topic2": "asking for direction", "summary3": "#Person1# asks #Person2# the way to Sons from PHS.", "topic3": "ask for directions"}
{"fname": "test_275", "dialogue": "#Person1#: Can I give you a lift home, Mrs. Word?\n#Person2#: That is very kind of you, Mr Lee. Thank you.\n#Person1#: Could you hold my umbrella when I get my keys out, please?\n#Person2#: Of course. It's a terrible night, isn't it?\n#Person1#: Dreadful. There, the door is open now.\n#Person2#: Thank you.", "summary1": "Mr. Lee gives Mrs. Word a lift home.", "topic1": "a lift", "summary2": "Mr. Lee gives Mrs. Word a lift home on a rainy night.", "topic2": "offering help", "summary3": "Mr. Lee offers to give Mrs. Word a lift home on a terrible night.", "topic3": "daily conversation"}
{"fname": "test_276", "dialogue": "#Person1#: Right. Just take off your jacket and shirt. And lie down on that bed over there. . . That's right. . . Now, just hold up your right arm, will you? . . . Does this hurt?\n#Person2#: No.\n#Person1#: And this?\n#Person2#: Yes. . . a bit. . . ouch!\n#Person1#: And do you feel anything when I do this?\n#Person2#: Yes, that hurts quite a lot.\n#Person1#: And you don't feel any pain anywhere else? In you legs, for example?\n#Person2#: NO, nothing.\n#Person1#: Well, it's probably nothing serious. But I think we'd better have that shoulder X-rayed. We can't do the until the morning, though. So it'd be better if you stay in hospital for the night", "summary1": "#Person1# checks the right arm of #Person2# and suggests a shoulder X-ray tomorrow.", "topic1": "\ncheck-up in hospital", "summary2": "#Person1# gives #Person2# a physical check and advises #Person2# to stay in hospital for a shoulder X-ray the next day.", "topic2": "check-up", "summary3": "#Person1# examines #Person2#'s arm by testing which part is hurt and suggests a shoulder X-ray tomorrow.", "topic3": "physical examination"}
{"fname": "test_277", "dialogue": "#Person1#: IBA, Client Services Department. Shelley speaking, how can I help?\n#Person2#: Client Services? Oh, hello. I need your help.\n#Person1#: Certainly, that's what we're here for. What can I help you with?\n#Person2#: I'm a tourist in this city and unfortunately I've lost my card!\n#Person1#: Calm down, Sir. Is that an IBA Debit or Credit Card?\n#Person2#: Credit Card. The International Credit Card, I can't find it anywhere.\n#Person1#: Just calm down, Sir. OK, when do you think you lost it?\n#Person2#: I'm not 100 % sure, around an hour ago I guess. I had it in the hotel lobby bar ; I used it to charge something to my room. I obviously didn't pick it up again.\n#Person1#: That's fine, Sir. Let me just take some details FRCM you and we can help you.\n#Person2#: Thank you. Thank you very much.", "summary1": "#Person2# lost the credit card in travelling and is asking the Client Services for help.", "topic1": "Client Services.", "summary2": "#Person2# lost an international credit card while travelling in the city and therefore calls #Person1# for help.", "topic2": "trouble during travel", "summary3": "#Person2# calls #Person1#, the IBA Client Services Department to report his lost credit card and asks for help.", "topic3": "lost and found"}
{"fname": "test_278", "dialogue": "#Person1#: I'm going to take a nap.\n#Person2#: You should unplug the phone.\n#Person1#: That's a good idea.\n#Person2#: Do you want me to wake you in an hour?\n#Person1#: No, thanks. Just let me sleep until I wake up.\n#Person2#: I'll start dinner at 6:00.\n#Person1#: Okay. I think I'll be awake by then.\n#Person2#: If not, your nose will wake you up.\n#Person1#: You mean I will smell the food cooking?\n#Person2#: You might even dream about dinner.\n#Person1#: I don't think I'm going to dream about anything. I'm really tired.\n#Person2#: Have a nice nap.", "summary1": "#Person1# is going to have a nap and #Person2# will start dinner at 6.00.", "topic1": "nap", "summary2": "#Person1# is tired and will take a nap and #Person2# gets the dinner ready.", "topic2": "taking a rest", "summary3": "#Person1# is going to take a nap and #Person2# will let #Person1# wake up naturally.", "topic3": "daily conversation"}
{"fname": "test_279", "dialogue": "#Person1#: Excuse me, sir. What would you like to eat, Chinese food or western food?\n#Person2#: I'd like to have Chinese food.\n#Person1#: Are you going to have this set course or have dinner in the dining room?\n#Person2#: Right here, please.\n#Person1#: Please put down the table in front of you. It's more comfortable that way.\n#Person2#: Oh, thank you. So nice you are.\n#Person1#: It's my pleasure. What would you like to drink, milk, tea, coffee, orange juice or iced water?\n#Person2#: I want a cup of bean milk. Do you have any?\n#Person1#: Yes, here you are. Enjoy your meal.\n#Person2#: Thanks a lot. Oh, excuse me. Can I take two value meals? And I want some chili paste.\n#Person1#: OK, enjoy yourself, sir.\n#Person2#: Oh, sorry to bother you. I want to know what kind of meat it is.\n#Person1#: It is beef. Do you like it?\n#Person2#: That's OK. Thanks very much.\n#Person1#: You are welcome. Please press that button if you need any help.\n#Person2#: OK.", "summary1": "#Person2# orders Chinese food and asks for two value meals.", "topic1": "food ordering", "summary2": "#Person2# takes orders of Chinese food. #Person2# is pleased with #Person1#'s service.", "topic2": "in a restaurant", "summary3": "#Person2# orders some Chinese food with the help of #Person1#.", "topic3": "food ordering"}
{"fname": "test_280", "dialogue": "#Person1#: What shall we do now?\n#Person2#: Let's get the table wares we need first, And then stand in the line.\n#Person1#: I've got all I need.\n#Person2#: Let's stand in the line now.\n#Person1#: It smells good. Look at these. They make my mouth watering.\n#Person2#: Me too.\n#Person1#: It will be our turn soon.\n#Person2#: Tell the waiter what you want when it's your turn.\n#Person1#: OK. I'll have many cream cakes today.\n#Person2#: I don't like them. I think they are too icky.", "summary1": "#Person1# and #Person2# are waiting for food.", "topic1": "waiting for food", "summary2": "#Person1# and #Person2# are standing in line to buy food.", "topic2": "in a restaurant", "summary3": "#Person1# and #Person2# are waiting in line for food.", "topic3": "wait for order"}
{"fname": "test_281", "dialogue": "#Person1#: OK, Lucy. It's your turn. Are you ready?\n#Person2#: I really would rather just listen. Isn't there anyone else who wants to sing?\n#Person1#: Come on! In the two hours we've been here, you haven't sung even one song!\n#Person2#: I know, but. . . Hey, Stanley's here! I've been wanting to hear him sing all night.\n#Person1#: Well, you asked for it. Why don't you put on an Elvis'song for him.\n#Person2#: I'll put the song at the front of the list.", "summary1": "#Person1# asks Lucy to sing but Lucy is unwilling to do so.", "topic1": "singing", "summary2": "#Person1# tries to persuade Lucy to sing but Lucy would rather just listen.", "topic2": "having fun", "summary3": "#Person1# encourages Lucy to sing but Lucy just wants to listen.", "topic3": "social activity"}
{"fname": "test_282", "dialogue": "#Person1#: Do you think home video players will replace movie theatres and force them out of the entertainment business?\n#Person2#: We're certainly faced with the grave challenge from the DVD industry. That's why I think we have to revolutionize our concept of movie showing. As I see it, the movie theatre should not just be a place to watch a film, but a place to meet people.", "summary1": "#Person2# thinks the function of movie theatres should be updated.", "topic1": "movie theatre", "summary2": "#Person2# thinks the movie industry should be revolutionized to survive the threat from DVD industry.", "topic2": "industry survival", "summary3": "#Person1# and #Person2# talk about the possible destiny of movie theatre.", "topic3": "movie theatre destiny"}
{"fname": "test_283", "dialogue": "#Person1#: How do you like this brown dress? It looks great on you.\n#Person2#: I think it's a bit too heavy. Since it's getting warmer at this time of the year, I want something light. What other kinds of material do you have?\n#Person1#: We have silk and cotton dresses. A cotton dress is suitable in spring. We have many different kinds. What color would you like? I think yellow or green would be good choices for you.\n#Person2#: I would like the white one.", "summary1": "#Person2# wants to buy some clothes but #Person1#'s recommendation doesn't interest #Person2#.", "topic1": "dress", "summary2": "#Person1# gives #Person2# a few suggestions on clothes but none is taken.", "topic2": "shopping", "summary3": "#Person2# is not happy with #Person1#'s recommendeds.", "topic3": "shopping"}
{"fname": "test_284", "dialogue": "#Person1#: Dad. Allowance day. Can I have my allowance?\n#Person2#: Oh. I forgot about that.\n#Person1#: You ALWAYS forget.\n#Person2#: I guess I do. How much do I owe you?\n#Person1#: Just $13.\n#Person2#: Thirteen dollars!? Why do I owe you that much? Just seems like I paid you the other day.\n#Person1#: No. You forget every Saturday, and it has been piling up.\n#Person2#: Well, I'm not sure if I have that much.\n#Person1#: Go to the bank. You have lots of money.\n#Person2#: Lots of money, uh? Uh, well, I think the bank is closed.\n#Person1#: Then, what about your secret money jar under your bed?\n#Person2#: Oh, I guess I could do that. So, what are you going to do with the money?\n#Person1#: I'm going to put some in savings, give some to the poor people, and use the rest to buy books.\n#Person2#: Well, that's sounds great, Joshua.", "summary1": "Joshua is asking his dad for money and explains his plan with the money.", "topic1": "money", "summary2": "#Person2# is annoyed when Joshua asks for the allowance, but is pleased to hear how Joshua will use the money.", "topic2": "asking for allowance", "summary3": "Joshua asks for allowance from his dad. #Person2# gives the money to Joshua from his secret money.", "topic3": "allowance day"}
{"fname": "test_285", "dialogue": "#Person1#: Tomorrow is Mike's birthday. I have just received the invitation to his party. Did Mike invite you, too?\n#Person2#: Yes. I received his invitation this morning. But he didn't tell me what time the party will begin.\n#Person1#: I'll ring him up and ask him about it. How will you go to his party?\n#Person2#: I'll drive to his party after work. Would you like to take my car there?\n#Person1#: I would be glad to. Thank you.", "summary1": "#Person1# and #Person2# are going to Mike's birthday party tomorrow.", "topic1": "birthday party", "summary2": "Both #Person1# and #Person2# were invited to Mike's birthday party. #Person2# will give #Person1# a ride.", "topic2": "getting an invitation", "summary3": "#Person2# will drive #Person1# to Mike's birthday.", "topic3": "birthday information"}
{"fname": "test_286", "dialogue": "#Person1#: I want to send this package by first-class mail.\n#Person2#: Do you want it insured?\n#Person1#: Yes, for 50 dollars, please. I'd also like some stamps--a book of 22 and three airmail.\n#Person2#: You'll have to get those at the stamp window over there, next to general delivery.\n#Person1#: Can I get money orders there, too?\n#Person2#: No, that's to the left, three windows down the hall.", "summary1": "#Person1# is sending a package with the help of #Person2#.", "topic1": "sending package", "summary2": "#Person2# instructs #Person1# on how to send a package by mail.", "topic2": "sending a package", "summary3": "#Person1# sends a package at #Person2#'s and buys some stamps at the other window.", "topic3": "mailing and shopping"}
{"fname": "test_287", "dialogue": "#Person1#: Terrible. How about people's lives? \n#Person2#: Fortunately, there is no person died. \n#Person1#: That's great. It seems that Typhoon is not as bad as earthquake. \n#Person2#: Yeah. Earthquake is one of the most badly natural disasters in the world. \n#Person1#: That's why many people died in the earthquake. \n#Person2#: Well, China is located on the Eurasia plate, where earthquakes happen frequently due to the earth's plates knocking against each other. \n#Person1#: Oh, China does have been plagued by numerous destructive earthquakes during its long history. \n#Person2#: Yeah, we've experienced the 8. 0 magnitude earthquake in Wenchuan. \n#Person1#: We're all familiar with natural disasters. but we still feel weak when we face Wenchuan earthquake. \n#Person2#: Right. But people at that time only know two words, 'save' and 'assistance', they will never don't lift a finger. Life is the most important compared with anything else. \n#Person1#: That's the point. Love among human beings is not limited by geography. ", "summary1": "#Person1# and #Person2# are talking about natural disasters and Wenchuan earthquake in China. They feel the importance of life and love.", "topic1": "natural disaster", "summary2": "#Person1# and #Person2# discuss the destructive impact that earthquakes have in Chinese history, and the assistance for the Wenchuan Earthquake.", "topic2": "natural disaster", "summary3": "#Person1# and #Person2# exchange opinions toward the effect of earthquake and how people feel about it.", "topic3": "opinion torwards earthquake"}
{"fname": "test_288", "dialogue": "#Person1#: The weather is really miserable. It has been raining hard all day long. \n#Person2#: Yes, it's so cold. \n#Person1#: Do you think the rain is going to let up soon? \n#Person2#: Yes, I think so. The rainy season will be over soon. \n#Person1#: How long does the rainy season last? \n#Person2#: About two months. \n#Person1#: I can hardly stand these wet and cold days. It seems that it doesn't bother you very much. \n#Person2#: I'm used to this kind of days. \n#Person1#: But I prefer warm weather. \n#Person2#: Spring will come soon. And we will have some pleasant weather then. \n#Person1#: I hope so. ", "summary1": "#Person1# cannot stand rainy days, but #Person2#'s been used to it.", "topic1": "weather", "summary2": "#Person1# complains to #Person2# about the miserable weather, but #Person2# is used to it.", "topic2": "weather", "summary3": "#Person1# and #Person2# have a chat about the current rainy season which #Person1# can hardly endure while #Person2# has already been used to.", "topic3": "chat on weather"}
{"fname": "test_289", "dialogue": "#Person1#: what shall we do after the volleyball match? \n#Person2#: how about going to the Olympic souvenir store to have a look? I remember there is one in the gym. \n#Person1#: that's a good idea. I was thinking of buying some gifts for my family. \n#Person2#: me, too. What did you have in mind? \n#Person1#: I haven't deceided yet, but I think the Olympic Mascots are a must. \n#Person2#: I agree. They're very lovely, especially 'Huan Huan'. \n#Person1#: is that the red one? That is my favorite, too. Do you know how much they are? \n#Person2#: the five dolls are sold together as a set, and they're priced according to the size. The bigger they are the more expensive. \n#Person1#: oh, I see. If I buy more than a set, can I get any discount? \n#Person2#: I don't think so. All the souvenirs of the Olympic Games are very hot right now. \n#Person1#: any other ideas? \n#Person2#: there are lots of things, such as postcards, key chains, posters and various arts and crafts. \n#Person1#: it all sounds great. We can go there after the match. I can't wait to see what they have. ", "summary1": "#Person1# and #Person2# are discussing where to go after the volleyball match and talking about the souvenirs of the Olympic Games, such as the Olympic Mascots.", "topic1": "Olympic Games souvenirs", "summary2": "#Person1# and #Person2# are talking about what gifts to buy for their families from the Olympic souvenir store after the volleyball match.", "topic2": "buying souvenirs", "summary3": "#Person1# and #Person2# discuss where should they go to get gifts for their family after the match.", "topic3": "gift choice discussion"}
{"fname": "test_290", "dialogue": "#Person1#: I'd like to purchase a pan. \n#Person2#: Is there any particular size that you want? \n#Person1#: Well, I cook a lot of big meals. \n#Person2#: What do you think of this one? It's a 16' pan. \n#Person1#: Yes, that's the right size, but it's so heavy. \n#Person2#: Well, look at our aluminum pan. It's much lighter. \n#Person1#: Yes, this is very light. But the handle is also aluminum. \n#Person2#: No problem. Look at this one. Same pan, but with a lightweight wooden handle. \n#Person1#: Great. This is exactly what I was looking for. I'll buy it. \n#Person2#: I think you'll love this pan. Do you want to pay with cash? \n#Person1#: Yes. Oh, wait a second, please. What about a lid? \n#Person2#: I'm sorry. I forgot to show it to you. Here it is. It comes with the pan. ", "summary1": "#Person1# is buying a pan in #Person2#'s shop and #Person2# gives #Person1# some suggestions.", "topic1": "buying a pan", "summary2": "#Person1# buys a big, light pan with a wooden handle and a lid from #Person2#.", "topic2": "shopping", "summary3": "#Person1# takes a size 16, aluminum pan with a lightweight wooden handle at #Person2#'s shop as #Person1# cooks big meals often.", "topic3": "shopping"}
{"fname": "test_291", "dialogue": "#Person1#: Well, I'd better get back to work. I've got a ton of stuff on my desk! \n#Person2#: Me too. I'll see you after work, huh? \n#Person1#: Yeah, definitely. I was hoping to catch a ride with you. \n#Person2#: Sure. Meet me at five. ", "summary1": "#Person1# and #Person2# will meet after work.", "topic1": "appointment after work", "summary2": "#Person2# will give #Person1# a ride after work.", "topic2": "workplace", "summary3": "#Person1# and #Person2# go back to work and will meet after work.", "topic3": "leisure time conversation"}
{"fname": "test_292", "dialogue": "#Person1#: Thank you for showing me your offices, Mr. Becker. I can see why Washington bureaucrats enjoy their jobs. \n#Person2#: Why do you say that? \n#Person1#: The city is beautiful, the off . . . , the offices are modern and comfortable, and the work is so interesting. \n#Person2#: Many people work for the federal government their entire adult lives. Government service can be a rewarding and secure career. \n#Person1#: Do you mean financially rewarding? \n#Person2#: Well, many positions pay salaries that are comparable to those in private industries. \n#Person1#: I've always thought that most bureaucrats are lazy. \n#Person2#: Sometimes that's true, but not usually. Most feds are honest, hard-working professionals. It's hard to keep highly trained people, so the pay and working conditions have to be attractive. \n#Person1#: How much do you make? \n#Person2#: I'm a GS-15. That's high on the scale of workers, but even a GS-1 is paid a living wage. ", "summary1": "#Person1# visits Mr. Becker's office and Mr. Becker introduces #Person1# some facts of people working for the federal government.", "topic1": "office visiting", "summary2": "Mr. Becker shows #Person1# around the Washington office and explains bureaucrats' situation.", "topic2": "government service", "summary3": "Mr. Becker shows #Person1# around the office of the Washington bureaucrats and #Person1# has changed the image about the bureaucrats.", "topic3": "Washington bureaucrats lifestyle"}
{"fname": "test_293", "dialogue": "#Person1#: Good evening, Pete. I trust you had a nice siesta. \n#Person2#: Yes. It was just what the doctor ordered. \n#Person1#: I'd like you to meet Henry Johnson. Mr. Johnson has been working at our Beijing office for over a year now. I think you two are from the same city. \n#Person2#: Hey there, Henry. Call me Pete. A New Yorker, eh? \n#Person3#: Born and raised in Brooklyn. Good to meet you, Pete. \n#Person2#: Brooklyn. . . that's a great neighborhood. I'm originally from Queens but moved down to Manhattan a while back. So. . . you're an expat in China. . . how's life over here working out for you? \n#Person3#: You know - I really love it. There are frustrations of course, such as traffic, pollution and the language barrier, but all in all, I give China a big thumbs up. \n#Person1#: Before you two get carried away in conversation, let's finalize our plans for the evening. I was thinking of dining at a well-known dumpling restaurant and then hitting a Karaoke bar for some fun! \n#Person2#: Everything sounded good until I heard the word 'Karaoke'. If there's one thing you don't want to hear, it's me singing. \n#Person3#: I sound like a frog that's suffering from a bad cold! But Karaoke is so popular in Asia that I've been dragged to at least two dozen of them so far. I've even learned a Chinese song or two. \n#Person1#: Hey. . . no Karaoke. . . no problem! We're here to have fun and if singing isn't fun. . . then forget it! I assume you like beer. \n#Person2#: Beer is quite possibly my very favorite liquid. \n#Person3#: Chinese beer is actually pretty good. I've sampled all of them so I should know! \n#Person1#: Great! So we'll have dinner and then we'll go down to the bar district. In Beijing there are literally thousands of bars. \n#Person2#: Sounds like a plan. ", "summary1": "#Person1# introduces Henry to Pete. The three persons talk about their previous experiences and life and decide to go to a bar after dinner.", "topic1": "\nintroducing new friend", "summary2": "#Person1# introduces Henry Johnson, an expat in China to Pete. Mr. Johnson shares with Pete how much he enjoys his time in China, until #Person1# interrupts and tries to finalize the evening plan. The three decide to go have dinner and then to a bar district.", "topic2": "gathering", "summary3": "#Person1# introduces Henry Johnson to Pete for they come from the same city and the latter two exchange ideas about Beijing, Karaoke particularly. The three decide to go have dinner and then to a bar district.", "topic3": "social meeting"}
{"fname": "test_294", "dialogue": "#Person1#: Hi, Julie. I haven't seen you in class for a week. Where have you been?\n#Person2#: Hi, Mr.Jones. I've been ill since last Sunday. In fact, I'm still not feeling well.\n#Person1#: Yes, I can see that. What was the problem?\n#Person2#: The doctor thinks it was food poisoning. I went to a nice restaurant for lunch with a few of my classmates last Sunday. It was a great meal. So many dishes, barbecued beef, roast mutton and lots of vegetables.\n#Person1#: Sounds delicious.\n#Person2#: Yeah, it was. But on my way home I got some fried chicken to eat from a street store. Not long after I got home I started feeling sick.\n#Person1#: Are you thinking that is what caused your illness?\n#Person2#: Well, it must have been. No one else who ate the lunch got sick. Anyway, I'm feeling a little better now.\n#Person1#: I'm glad to hear that, and are you able to keep up with all your lessons?\n#Person2#: Yes, my classmates have been bringing me their notebooks and I can download the biology lessons from the Internet.\n#Person1#: Oh yes, it is really a good idea.", "summary1": "Julie got food poisoning last Sunday and Mr. Jones cares about her health and study.", "topic1": "illness", "summary2": "Julie explains to Mr. Jones that her absence of a week is due to food poisoning. Julie will make up for the missed lessons by learning the materials.", "topic2": "sick leave", "summary3": "Mr. Jones asks Julie the reasons Julie got absent for class the whole week and finds out Julie got food poisoning.", "topic3": "sickness inquiry"}
{"fname": "test_295", "dialogue": "#Person1#: Mike, come here, please.\n#Person2#: I'm coming, mom. It looks like you're very busy. Is someone coming this afternoon?\n#Person1#: Yes, some of my friends are coming over this afternoon. There's still so much to get ready.\n#Person2#: Is there anything I can do to help you?\n#Person1#: Sure, I still need to get some drinks. I'd like to have coffee, water, fruit juice and some cola.\n#Person2#: I'll go and buy some fruit juice and cola and then I'll make some coffee.\n#Person1#: Do you know how to make coffee?\n#Person2#: Yes, aunt Joan taught Mary and me when we visited her last week. So I can make very nice coffee now.\n#Person1#: That's great, Mike. Don't forget to buy some sugar\n#Person2#: OK. By the way, when will your friends come? It's already 5:00 o'clock now.\n#Person1#: They'll arrive in an hour.\n#Person2#: OK. Should I buy any fruit, perhaps some apples or bananas?\n#Person1#: Oh, yes. Let me see, we still have some bananas left, so just buy some apples.", "summary1": "#Person1# is preparing for her friends' coming this afternoon. Her son Mike helps her to buy drinks and make coffee.", "topic1": "food preparation", "summary2": "Mike's mom is preparing for her few friends, Mike will go out to buy some drinks and fruits.", "topic2": "doing chores", "summary3": "To better host mom's friends, Mike helps his mother to get some food and drinks.", "topic3": "meal preparation"}
{"fname": "test_296", "dialogue": "#Person1#: Hey Welcome to Berlin, it's great to see you again.\n#Person2#: Yeah, good to see you too. Have you been waiting here at the station long?\n#Person1#: Only 15 minutes, but let's get out of this cold and go to my apartment. How are you feeling after that long bus ride?\n#Person2#: It wasn't too bad, it was only 19 hours.\n#Person1#: That's crazy. You could have flown here from London for 60 euros and it would have only taken an hour and a half. Was it really worth all that time just to save a bit of money.\n#Person2#: Well, it was a pretty uncomfortable right to be honest. The bus was starting to smell toward the end of it and there was a guy next to me, he was breathing really loudly while he was sleeping. But the reason I took the passwords because it's more environmentally friendly than flying.\n#Person1#: I think it's great that you want to help the environment, but you look so exhausted right now. I just think you should be a little more careful with your health.\n#Person2#: Well. I wasn't expecting the bus to be so unpleasant, but you're right. Next time I visit you, I'll probably fly.", "summary1": "#Person2# comes to Berlin to visit #Person1#. They talk about #Person2#'s unpleasant journey on their way back to #Person1#'s apartment.", "topic1": "unpleasant bus trip", "summary2": "#Person2# is awaiting #Person1# at a bus station. #Person2# chose bus over airplanes with the intention to help the environment, but didn't expect it would be such a terrible ride.", "topic2": "bus ride", "summary3": "To protect the environment, #Person2# took a bus instead of plane to Berlin to visit #Person1#, but #Person2# feels exhausted.", "topic3": "meeting up"}
{"fname": "test_297", "dialogue": "#Person1#: Have you ever done this kind of work before?\n#Person2#: No, I haven't. But I'm sure I'll be good at it.\n#Person1#: Well as you know if you take it, you'll have to work weekends.\n#Person2#: Oh, that's alright.\n#Person1#: Do you like traveling and meeting People?\n#Person2#: Oh yes. In fact that's why this job really interests me.\n#Person1#: And can you speak any foreign languages?\n#Person2#: Yes, I can speak German and French quite well and I've been studying Japanese for about a year.\n#Person1#: Oh that's good and you have a nice clear voice. Are you good at public speaking?\n#Person2#: Well I haven't done much. But I used to love speaking in front of the class when I was at College.", "summary1": "#Person1# is interviewing #Person2# and asking #Person2# some information relating the job.", "topic1": "job interview", "summary2": "#Person2# has a conversation with #Person1# about a job position. #Person2# is willing to work weekends, travel around, and is able to speak some foreign languages.", "topic2": "job interview", "summary3": "#Person1# interviews #Person2# to see whether #Person2# fits in the job requirements.", "topic3": "work interview"}
{"fname": "test_298", "dialogue": "#Person1#: Jimmy, I called you yesterday, but you didn't pick up.\n#Person2#: I'm sorry Amy, I came home very late yesterday evening because Jennie and Bill invited me for a picnic.\n#Person1#: Oh, how lovely, did you enjoy yourself?\n#Person2#: Yes, I had a great time.\n#Person1#: When did you go to have the picnic?\n#Person2#: Jenny and Bill came in their car at about 9:00 o'clock in the morning and we left soon afterwards.\n#Person1#: And where did you go for the picnic?\n#Person2#: We went to Beihai Park.\n#Person1#: Oh, it's lovely in Beihai Park at this time of year.\n#Person2#: Yes, it was sunny and there were lots of people, we had lunch near the river. Then, after lunch. We went for a walk along the river and looked at the beautiful view there.\n#Person1#: What did you do then?\n#Person2#: We had a drink in a bar there and made some friends, we played cards and laughed, then we started to drive home. It took us a long time to arrive home because there was a lot of traffic on the road.\n#Person1#: Well, that was a lovely day.\n#Person2#: That's right. So why did you call me?\n#Person1#: Oh, I wanted to give your book back, so are you free now?\n#Person2#: Ok, let's meet at the cafe downstairs in 30 minutes.\n#Person1#: Well, see you then.", "summary1": "Amy called Jimmy to return his book yesterday but Jimmy was out for a lovely picnic. They will meet soon at a cafe.", "topic1": "picnic", "summary2": "Jimmy didn't pick up a phone call from Amy because Jimmy was having a fun picnic. Amy will meet him later to return his book.", "topic2": "appointment", "summary3": "Amy called Jimmy to return his book but Jimmy went to Beihai Park for picnic so Amy didn't reach him. They will meet later.", "topic3": "picnic plan"}
{"fname": "test_299", "dialogue": "#Person1#: Can ' t you come in and have tea now, Peter?\n#Person2#: Not yet, I must water the garden first.\n#Person1#: Do you have to water it now?\n#Person2#: I ' m afraid I must. Look at it! It ' s terribly dry.\n#Person1#: What a nuisance!\n#Person2#: Last summer it was very dry, too. Don ' t you remember? I had to water it every day.\n#Person1#: Well, I ' ll have tea by myself. That was quick! Have you finished already?\n#Person2#: Yes, Look out of the window.\n#Person1#: It ' s raining. That means you needn ' t water the garden.\n#Person2#: That was a pleasant surprise. It means I can have tea, instead.", "summary1": "#Person1# invites Peter to have tea, but Peter is watering the garden. Then it rains, Peter can get in and have tea with #Person1#.", "topic1": "water the garden", "summary2": "#Person1# invites Peter to have tea, but Peter is busy watering the garden. Then it rains, so Peter stops and has tea with #Person1#.", "topic2": "invitation for tea", "summary3": "Peter stops watering the garden and will have tea with #Person1#, since it's raining.", "topic3": "water the garden"}
{"fname": "test_300", "dialogue": "#Person1#: We need to call an emergency meeting as soon as possible about this.\n#Person2#: OK. Let me send a memo around.\n#Person1#: Schedule it for this afternoon, when Ken gets back.\n#Person2#: I don ' t think he ' s back today.\n#Person1#: Oh, that ' s right. Go ahead anyways. I ' ll fill him in. We can ' t lose this order under any circumstances!\n#Person2#: I know, it ' s a big one.", "summary1": "#Person1# asks #Person2# to scedule an emergency meeting for an important order when Ken gets back. #Person2# doesn't think he would be back today.", "topic1": "scedule a meeting", "summary2": "#Person1# asks #Person2# to call an emergency meeting whether Ken comes back or not.", "topic2": "emergency meeting", "summary3": "#Person1# and #Person2# will call an emergency meeting today even #Person2# doesn't think Ken can get back.", "topic3": "an emergency meeting"}
{"fname": "test_301", "dialogue": "#Person1#: Can I help you?\n#Person2#: I need some stamps for this letter.\n#Person1#: What kind of stamps do you want?\n#Person2#: How much do I need for this letter?\n#Person1#: I must weigh it first. Err... It's five grams over weigh, Do you want to send it as an ordinary or registered letter?\n#Person2#: I want it registered. How much is it then?\n#Person1#: Registration plus overnight... err... seven dollars in all.\n#Person2#: Here's a 10 - dollar bill.\n#Person1#: Now, your receipt, and the change.\n#Person2#: Thanks. Good-bye.", "summary1": "#Person2# wants to send a letter. #Person1# says it's five grams overweight plus overnight so seven dollars in all.", "topic1": "letter", "summary2": "#Person1# helps #Person2# to buy stamps for #Person2#'s letter.", "topic2": "posting a letter", "summary3": "#Person1# is helping #Person2# confirm the price for sending the letter.", "topic3": "a letter"}
{"fname": "test_302", "dialogue": "#Person1#: Well, Mr. Smith. That ' s a nasty infection you have.\n#Person2#: Yes. Is there anything you can give me to get rid of it, Doctor?\n#Person1#: I ' m going to prescribe some antibiotics, and some cream to ease the itching and burning.\n#Person2#: OK. Thank you. Where should I buy them?\n#Person1#: The pharmacy will give you a discount since you came to the clinic.\n#Person2#: Great. What floor is the pharmacy on?\n#Person1#: The fourth. I ' ll send the prescription down there, so you can just pick it up on your way out.\n#Person2#: Thank you.", "summary1": "Mr. Smith has a nasty infection. The doctor prescribes some antibiotics and some cream. Mr. Smith can buy them from the pharmacy with discounts.", "topic1": "clinic", "summary2": "The doctor prescribes some medicine for Mr. Smith and tells him where to get it.", "topic2": "see a doctor", "summary3": "The doctor prescribes some medicine and asks Mr. Smith to buy them to treat his infection.", "topic3": "prescribe some medine"}
{"fname": "test_303", "dialogue": "#Person1#: Can I be of any service to you?\n#Person2#: I've been told that Chinese arts and crafts are famous for their excellent workmanship. We'd like to take some home. What would you recommend?\n#Person1#: There are over a thousands kinds of articles in our shop.For example, there is tricolored pottery originating in the Tang Dynasty, embroidery, batik, jade carving, just to name a few.Do you have anything in mind?\n#Person2#: No, not really.But I think it should be something distinctively Chinese. And easy to carry.\n#Person1#: I would suggest you buy paper-cuts, embroidery and batik.They are very easy to carry.\n#Person2#: So, we'd like to see some embroidery.", "summary1": "#Person2# wants to buy Chinese arts and crafts, something distinctively Chinese. #Person1# suggests #Person2# buy paper-cuts, embroidery and batik.", "topic1": "art shop", "summary2": "#Person2# wants to buy Chinese arts and crafts, so #Person1# offers some suggestions.", "topic2": " arts and crafts", "summary3": "#Person1# is suggesting some Chinese arts and crafts to #Person2#. #Person2# is interested in embroidery.", "topic3": "Chinese arts"}
{"fname": "test_304", "dialogue": "#Person1#: Have you seen the tower in front of us. That's the famous Eiffel Tower. It was built in 1889 for the World's Fair.\n#Person2#: How tall is this building?\n#Person1#: It stands 320m ( 1050ft ) high and held the record as the world's tallest structure until 1930.\n#Person2#: I have heard its name is connected with someone, is that right?\n#Person1#: Yes, the towel was named after its designer Gustave Eiffel.", "summary1": "#Person1# and #Person2# are visiting the Eiffel Tower, which was named after its designer Gustave Eiffel.", "topic1": "Eiffel Tower", "summary2": "#Person1# introduces the Eiffel Tower's history and height to #Person2#.", "topic2": "tour guide", "summary3": "#Person1# is introducing the Eiffel Tower to #Person2#.", "topic3": "Eiffel Tower"}
{"fname": "test_305", "dialogue": "#Person1#: Brian, do you know how to speak English?\n#Person2#: Yes.\n#Person1#: Where did you learn?\n#Person2#: I learned in college.\n#Person1#: You speak really well.\n#Person2#: Thank you.\n#Person1#: How long have you been in the U. S.?\n#Person2#: 3 weeks.\n#Person1#: Is your wife with you?\n#Person2#: Yes, she just got here yesterday.\n#Person1#: Have you been to California before?\n#Person2#: No. I've never been there.\n#Person1#: Have you ever been to Las Vegas?\n#Person2#: Yes. I went there once on a business trip.", "summary1": "Brian tells #Person1# that he learned English in college and he went to Las Vegas on a business trip.", "topic1": "casual talk", "summary2": "#Person1# asks Brian about his English and his life in the U.S.", "topic2": "daily conversation", "summary3": "#Person1# compliments Brian on his English and asks Brian about his life in the U.S.", "topic3": "Brian in America"}
{"fname": "test_306", "dialogue": "#Person1#: Like a cat on hot bricks, as you might say. I don ' t believe you are listening at all.\n#Person2#: Sorry, I just worried about him. You know, he should be here an hour ago.\n#Person1#: Don ' t worry him, he has been grown up and I think he can take himself very well.\n#Person2#: But he still does not come back.\n#Person1#: Maybe he is on the way home now.", "summary1": "#Person2# is worried about one man, and #Person1# thinks that that man might be on the way home now.", "topic1": "go home", "summary2": "#Person2# is worried about a man, but #Person1# thinks it would be fine.", "topic2": "worry about someone", "summary3": "#Person2# is worried about a man but #Person1# is not.", "topic3": "don't worry him"}
{"fname": "test_307", "dialogue": "#Person1#: You're going to get into a lot of trouble if you do that.\n#Person2#: What makes you say that?\n#Person1#: I don't see anything wrong with what we're doing! That's just the problem. In these kind of things, the trouble doesn't always appear at first.\n#Person2#: But everything has been so easy.\n#Person1#: Everything has gone as smooth as clockwork. Just like we planned! That may be true, but if you were to do it, you would have trouble on the horizon. You always say that.\n#Person2#: Yeah, you never look at the positive side of things.\n#Person1#: Okay. Have it your way, but don't say I didn't warn you.", "summary1": "#Person1# warns #Person2# that they might get into trouble, but #Person2# doesn't agree with #Person1#'s warning.", "topic1": "trouble warning", "summary2": "#Person1# warns #Person2# of the possible trouble in the future, but #Person2# doesn't mind.", "topic2": "warning", "summary3": "#Person1# is warning #Person2# not to do that or #Person2# will get into trouble, but #Person2# doesn't care.", "topic3": "a warning"}
{"fname": "test_308", "dialogue": "#Person1#: John dates her seven times a week.\n#Person2#: Really? That's a straws in the wind.\n#Person1#: I think so. Maybe he's fallen for her.\n#Person2#: Yeah. They suit each other. A perfect match between a man and a girl.\n#Person1#: Right.", "summary1": "#Person1# and #Person2# are talking about a perfect match between John and a girl.", "topic1": "relationship", "summary2": "#Person1# and #Person2# talk about John's love life.", "topic2": "love life", "summary3": "#Person1# and #Person2# think that John and the girl are a perfect match.", "topic3": "a perfect match"}
{"fname": "test_309", "dialogue": "#Person1#: London is such a historic city! There's history everywhere you look. There's nelson's column, built as a monument to one of the Britain's great admirals and his important victory. He won the battle of\n#Person2#: I'm looking forward to seeing Westminster abbey, where many historic figures are buried, like Isaac Newton, the great mathematician and Winston Churchill, the great wartime leader.\n#Person1#: Nearby, on the banks of the thames, there's the statue of Boadicea. She fought the Romans when they invaded Britain.\n#Person2#: Women have often played an important role in british history. Queen Elizabeth I built a navy strong enough to fight off the Spanish armada in 1588. more recently, Margaret thatcher transformed british\n#Person1#: She was a very controversial leader. Are we going to visit the famous tower of London later?\n#Person2#: There's a lot to see there. Perhaps we should go tomorrow.\n#Person1#: I'm looking forward to seeing the famous castle and prison. Many historic figures were imprisoned there in the past. I really want to see the crown jewels too.\n#Person2#: I'Ve seen them before. They're quite incredible. If you want to see historical figures in London, there's one place you have to go.\n#Person1#: Where's that? Oh, I know! Madame Tussaud's the waxworks museum.\n#Person2#: There you can see british leaders, entertainers, criminals, and royalty.\n#Person1#: Sometimes, it's hard to know who belongs in each section of the museum!", "summary1": "#Person1# and #Person2# are planning the places of interest they are going to visit in London, such as Nelson's Column, Westminster Abbey, Tower of London, Madame Tussaud's Waxworks Museum, and so on. They are both looking forward to it.", "topic1": "London", "summary2": "#Person1# and #Person2# talk about historic figures and buildings in London, including Nelson's Column, Westminster Abbey, famous female figures, Madame Tussaud's the waxworks museum and so on.", "topic2": "tour discussion", "summary3": "#Person1# and #Person2# are talking about London's places of interest, including a monument, Westminster Abbey, the statue of Boadicea, the famous Tower of London, the famous castle and prison, and Madame Tussaud's the waxworks museum.", "topic3": "a historic city"}
{"fname": "test_310", "dialogue": "#Person1#: School has added several new courses to our grade this semester. I have more homework to do now.\n#Person2#: What's your favorite course, Daniel?\n#Person1#: I like science most.\n#Person2#: Science? That's a surprise.\n#Person1#: Surprise?\n#Person2#: I thought you would like PE.\n#Person1#: I do like PE, but I am interested in science.\n#Person2#: Are you interested in science? I can't believe it.\n#Person1#: Through this course, I can learn more about the world around us clearly.\n#Person2#: Your parents would be happy if they knew that. Because you are always a naughty boy.\n#Person1#: Naughty? I'm naughty? I'm just clever. So I only do the things I am interested in.\n#Person2#: Hope so.", "summary1": "#Person2# thought Daniel's favorite course would be PE, but actually he likes science most.", "topic1": "favorite course", "summary2": "Daniel is interested in science because he can learn more about the world through it.", "topic2": "discuss courses", "summary3": "#Person2# is surprised that Daniel's favorite course is science and he is interested in it.", "topic3": "favorite course"}
{"fname": "test_311", "dialogue": "#Person1#: Thank you for organizing this great baby shower for me! I'Ve always been to baby showers but never actually had one held for me! Let's get started!\n#Person2#: Ok, let's start opening some presents!\n#Person1#: Oh look! What a great little bib for the baby! This will definitely come in handy! Oh wow, you also got me a stroller! That's so great! Thank you!\n#Person2#: This next one is from Betty.\n#Person1#: A highchair and car seat! Wow Betty, thank you so much! I really appreciate it!\n#Person2#: One more from Carla.\n#Person1#: A playpen and crib! Thanks Carla! This is just what I needed!\n#Person2#: OK, that's all of them. No more gifts. Now who wants to guess when the baby is due?\n#Person1#: Umm. I think my water just broke! Get me to a hospital!", "summary1": "#Person2# is holding a baby shower for #Person1# and there are many presents for #Person1#. #Person1#'s water broke.", "topic1": "baby shower", "summary2": "#Person2# helps #Person1# to open the presents for #Person1#'s baby at the baby shower. #Person1#'s water broke.", "topic2": "baby shower", "summary3": "#Person2# organized a great baby shower for #Person1#. #Person1# receives many gifts. #Person1#'s water broke.", "topic3": "a baby shower"}
{"fname": "test_312", "dialogue": "#Person1#: I want to go to china for sight-seeing. What do you think of it, Mum?\n#Person2#: Why not? China is a wonderful country.\n#Person1#: Will you go with me, too?\n#Person2#: No, I'm afraid not now. I'm too busy.", "summary1": "#Person1# wants to travel to China, but #Person1#'s mother is not available.", "topic1": "going to China", "summary2": "#Person1# invites #Person2# to China, but she is too busy.", "topic2": "invitation", "summary3": "#Person1# will go to China while #Person2# won't.", "topic3": "go to China"}
{"fname": "test_313", "dialogue": "#Person1#: Oh, it's getting late. I've got to run. It was nice talking to you, karren.\n#Person2#: Thanks, Tim. Nice meeting you, too.\n#Person1#: I guess we'll see just around.\n#Person2#: Ye, I hope so. well. Take it easy.\n#Person1#: You too.", "summary1": "Tim was chatting with Karren, but now he has to go because it's getting late.", "topic1": "daily encounter", "summary2": "Karren and Tim say goodbye.", "topic2": "farewell", "summary3": "Tim is saying goodbye to Karren.", "topic3": "goodbye"}
{"fname": "test_314", "dialogue": "#Person1#: Did you go to see Michael last night?\n#Person2#: Yes, He had just bought a new motorcycle.\n#Person1#: Did he let you ride it?\n#Person2#: Yes, I tried it and I quite liked it.\n#Person1#: Weren't you frightened?\n#Person2#: Sure. But I still liked it.\n#Person1#: Would you like to buy a motorcycle yourself?\n#Person2#: No. Although motorcycle is nice, I'd like to buy a bicycle.\n#Person1#: But why? Since you like it so much.\n#Person2#: Because bicycles are safer.", "summary1": "#Person1# asks whether #Person2# tried Michael's new motorcycle. #Person2# says #Person2# likes it, but still #Person2# will buy a bicycle for safety.", "topic1": "motorcycle or bicycle", "summary2": "#Person2# shares #Person2#'s experience of riding Michael's motorcycle with #Person1#.", "topic2": "discuss motorcycles", "summary3": "#Person2# liked Michael's motorcycle but won't buy one.", "topic3": "a motorcycle"}
{"fname": "test_315", "dialogue": "#Person1#: How many languages can you speak?\n#Person2#: Besides Chinese, I can speak English and French.\n#Person1#: You mean you can read and write both of them?\n#Person2#: No, I can only carry on a simple conversation in French.\n#Person1#: Can you read and write English well?\n#Person2#: I can speak the language better than I read and write.\n#Person1#: Do you speak the language well enough to communicate with people of English-speaking countries?\n#Person2#: I think so. I used to be an interpreter.\n#Person1#: Do you think your English is good enough to do desk work?\n#Person2#: The amount of English I know enables me to do general desk work. I believe what I know is sufficient to work in an American firm.", "summary1": "#Person2# can speak Chinese, English and French. #Person2#'s English skill is enough to do general desk work and sufficient to work in an American firm.", "topic1": "language", "summary2": "#Person1# asks #Person2# about #Person2#'s mastery of English and French. #Person2# says #Person2#'s English competence is sufficient to work in an American firm.", "topic2": "language competence", "summary3": "#Person2# can speak three languages and do general desk work in English.", "topic3": "a trilingual speaker"}
{"fname": "test_316", "dialogue": "#Person1#: Tyler residence.\n#Person2#: Is this Naomi?\n#Person1#: No, this is her sister, Nancy.\n#Person2#: You sure sound like Naomi.\n#Person1#: Oh. Can I take a message?\n#Person2#: Sure. Please tell her that Andy called.\n#Person1#: Okay. I'll give her the message.\n#Person2#: Thanks.\n#Person1#: Bye.", "summary1": "Andy calls to find Naomi. Nancy will deliver the message that he has called.", "topic1": "phone call", "summary2": "Andy calls but Naomi isn't there.", "topic2": "phone call", "summary3": "Andy leaves a message to Naomi by phone.", "topic3": "leave a message"}
{"fname": "test_317", "dialogue": "#Person1#: Hi. I'm here for flight 513 to New York but I thought I heard the paging system announce that it is canceled. Is that true?\n#Person2#: I'm terribly sorry, sir, but I'm afraid it is true. That flight has been canceled. Would you like to try to book tomorrow's flight?\n#Person1#: No way! I worked very hard so that I could leave on today's flight. Are there seats on another airline?\n#Person2#: It's possible. If you would like to book with another airline the line is right over there.\n#Person1#: You mean the line over there of about 200 people? !\n#Person2#: That's the one. It seems that everyone is anxious to get to New York tonight.\n#Person1#: This is a rotten way to start a vacation. I HATE lines! Can you book me on tomorrow's flight?\n#Person2#: Certainly. You will also be receiving a 50 % discount as our way of apologizing for the inconvenience.", "summary1": "#Person1#'s flight to New York has been cancelled and he is anxious. #Person2# will help #Person1# to book a tomorrow's flight with 50 % discount.", "topic1": "flight cancellation", "summary2": "#Person1#'s flight is cancelled and he is annoyed, so #Person2# helps him book another flight and gives him a discount.", "topic2": "airport service", "summary3": "#Person1# is very angry about the cancelled flight and he cannot get to New York today. #Person2# helps him book tomorrow's airline.", "topic3": "cancelled flight"}
[truncated: 240,568 more chars]
