# Supplementary material for: Novel framework for dialogue summarization based on factual-statement fusion and dialogue segmentation
Source: PLoS One. 2024 Apr 16;19(4):e0302104. doi: 10.1371/journal.pone.0302104 (PMC11020369; doi:10.1371/journal.pone.0302104)
Supplement: S1 File — (ZIP) [file pone.0302104.s001.zip › DialogSum/dialogsum.train.jsonl]

{"fname": "train_0", "dialogue": "#Person1#: Hi, Mr. Smith. I'm Doctor Hawkins. Why are you here today?\n#Person2#: I found it would be a good idea to get a check-up.\n#Person1#: Yes, well, you haven't had one for 5 years. You should have one every year.\n#Person2#: I know. I figure as long as there is nothing wrong, why go see the doctor?\n#Person1#: Well, the best way to avoid serious illnesses is to find out about them early. So try to come at least once a year for your own good.\n#Person2#: Ok.\n#Person1#: Let me see here. Your eyes and ears look fine. Take a deep breath, please. Do you smoke, Mr. Smith?\n#Person2#: Yes.\n#Person1#: Smoking is the leading cause of lung cancer and heart disease, you know. You really should quit.\n#Person2#: I've tried hundreds of times, but I just can't seem to kick the habit.\n#Person1#: Well, we have classes and some medications that might help. I'll give you more information before you leave.\n#Person2#: Ok, thanks doctor.", "summary": "Mr. Smith's getting a check-up, and Doctor Hawkins advises him to have one every year. Hawkins'll give some information about their classes and medications to help Mr. Smith quit smoking.", "topic": "get a check-up"}
{"fname": "train_1", "dialogue": "#Person1#: Hello Mrs. Parker, how have you been?\n#Person2#: Hello Dr. Peters. Just fine thank you. Ricky and I are here for his vaccines.\n#Person1#: Very well. Let's see, according to his vaccination record, Ricky has received his Polio, Tetanus and Hepatitis B shots. He is 14 months old, so he is due for Hepatitis A, Chickenpox and Measles shots.\n#Person2#: What about Rubella and Mumps?\n#Person1#: Well, I can only give him these for now, and after a couple of weeks I can administer the rest.\n#Person2#: OK, great. Doctor, I think I also may need a Tetanus booster. Last time I got it was maybe fifteen years ago!\n#Person1#: We will check our records and I'll have the nurse administer and the booster as well. Now, please hold Ricky's arm tight, this may sting a little.", "summary": "Mrs Parker takes Ricky for his vaccines. Dr. Peters checks the record and then gives Ricky a vaccine.", "topic": "vaccines"}
{"fname": "train_2", "dialogue": "#Person1#: Excuse me, did you see a set of keys?\n#Person2#: What kind of keys?\n#Person1#: Five keys and a small foot ornament.\n#Person2#: What a shame! I didn't see them.\n#Person1#: Well, can you help me look for it? That's my first time here.\n#Person2#: Sure. It's my pleasure. I'd like to help you look for the missing keys.\n#Person1#: It's very kind of you.\n#Person2#: It's not a big deal.Hey, I found them.\n#Person1#: Oh, thank God! I don't know how to thank you, guys.\n#Person2#: You're welcome.", "summary": "#Person1#'s looking for a set of keys and asks for #Person2#'s help to find them.", "topic": "find keys"}
{"fname": "train_3", "dialogue": "#Person1#: Why didn't you tell me you had a girlfriend?\n#Person2#: Sorry, I thought you knew.\n#Person1#: But you should tell me you were in love with her.\n#Person2#: Didn't I?\n#Person1#: You know you didn't.\n#Person2#: Well, I am telling you now.\n#Person1#: Yes, but you might have told me before.\n#Person2#: I didn't think you would be interested.\n#Person1#: You can't be serious. How dare you not tell me you are going to marry her?\n#Person2#: Sorry, I didn't think it mattered.\n#Person1#: Oh, you men! You are all the same.", "summary": "#Person1#'s angry because #Person2# didn't tell #Person1# that #Person2# had a girlfriend and would marry her.", "topic": "have a girlfriend"}
{"fname": "train_4", "dialogue": "#Person1#: Watsup, ladies! Y'll looking'fine tonight. May I have this dance?\n#Person2#: He's cute! He looks like Tiger Woods! But, I can't dance. . .\n#Person1#: It's all good. I'll show you all the right moves. My name's Malik.\n#Person2#: Nice to meet you. I'm Wen, and this is Nikki.\n#Person1#: How you feeling', vista? Mind if I take your friend'round the dance floor?\n#Person2#: She doesn't mind if you don't mind getting your feet stepped on.\n#Person1#: Right. Cool! Let's go!", "summary": "Malik invites Nikki to dance. Nikki agrees if Malik doesn't mind getting his feet stepped on.", "topic": "dance"}
{"fname": "train_5", "dialogue": "#Person1#: Happy birthday, Aims!\n#Person2#: Thank you, Lisa.\n#Person1#: Here is a present for you. I hope you like it.\n#Person2#: Oh, great! I love it! You know I've been expecting this for a long time.\n#Person1#: I'm very glad to hear that.\n#Person2#: Come here ; let me introduce some friends to you.", "summary": "Lisa gives Aims a birthday present and Aims loves it.", "topic": "birthday"}
{"fname": "train_6", "dialogue": "#Person1#: Here we come.\n#Person2#: Thank you. What's the fare?\n#Person1#: $ 10.\n#Person2#: How can it be?\n#Person1#: Well, the rate is two dollars for the first two kilometers and twenty cents for each additional two hundred meters.\n#Person2#: I see. Thanks for your drive.", "summary": "#Person1# tells #Person2# the fare of taking a taxi.", "topic": "pay the fare"}
{"fname": "train_7", "dialogue": "#Person1#: Can I help you?\n#Person2#: Yes. I sent in my resume at the end of last week. I'm applying for the accounts assistant position.\n#Person1#: May I have your name please?\n#Person2#: My name is Judy Liao. That's spelled L I A O.\n#Person1#: Alright. . . And did you have some specific questions about your application?\n#Person2#: Not really. I was in the neighborhood, and I just wanted to stop in to see if you received my resume.\n#Person1#: Oh, that's no problem. Just give me a moment, and I can check. Judy Liao. Let's see. . . Yes, here it is. Judy Liao. We have received your resume.\n#Person2#: Thank you.\n#Person1#: Is there anything else I can help you with?\n#Person2#: Yes, maybe. The ad in the newspaper said you wanted the resume, a cover letter, and two letters of recommendation. I included those things in the envelope. Is there anything else I should send?\n#Person1#: No, that is all we need. If we have those things included, that is sufficient.\n#Person2#: Do you know when they will start setting up interviews for the job?\n#Person1#: I'm not really sure about that. But I know we are still receiving resumes. Maybe after a week or two they will start calling applicants.\n#Person2#: I see. Well, thank you very much for helping me. You have been very helpful.\n#Person1#: If you have any further questions, you can call any time.\n#Person2#: Thank you.\n#Person1#: Thank you. Goodbye.", "summary": "Judy Liao's applying for the accounts assistant position. She asks #Person1# whether they have received her resume, and #Person1# helps her check. #Person1# tells Judy there's nothing else she should send, and after a week or two they may start calling applicants.", "topic": "a job application"}
{"fname": "train_8", "dialogue": "#Person1#: This is a good basic computer package. It's got a good CPU, 256 megabytes of RAM, and a DVD player.\n#Person2#: Does it come with a modem?\n#Person1#: Yes, it has a built-in modem. You just plug a phone line into the back of the computer.\n#Person2#: How about the monitor?\n#Person1#: A 15 - inch monitor is included in the deal. If you want, you can switch it for a 17 - inch monitor, for a little more money.\n#Person2#: That's okay. A 15 - inch is good enough. All right, I'll take it.", "summary": "#Person1# shows a basic computer package to #Person2#. #Person2# thinks it's good and will take it.", "topic": "a computer package"}
{"fname": "train_9", "dialogue": "#Person1#: Excuse me, do you know where the visa office is?\n#Person2#: Yes, I do. I'll walk you there.\n#Person1#: Thanks.\n#Person2#: Are you applying to study or work abroad?\n#Person1#: I want to study abroad.\n#Person2#: What do you want to study?\n#Person1#: I hope to study English Literature.\n#Person2#: Have you got your visa yet?\n#Person1#: Not yet. I have an interview with a visa official today.\n#Person2#: I see. Is it your first interview?\n#Person1#: No, I'Ve already been here for 3 interviews.", "summary": "#Person1# has an interview with a visa official. #Person1# asks #Person2# the way to the visa office.", "topic": "a visa"}
{"fname": "train_10", "dialogue": "#Person1#: Could you do me a favor?\n#Person2#: Sure. What is it?\n#Person1#: Could you run over to the store? We need a few things.\n#Person2#: All right. What do you want me to get?\n#Person1#: Well, could you pick up some sugar?\n#Person2#: Okay. How much?\n#Person1#: A small bag. I guess we also need a few oranges.\n#Person2#: How many?\n#Person1#: Oh, let's see. . . About six.\n#Person2#: Anything else?\n#Person1#: Yes. We're out of milk.\n#Person2#: Okay. How much do you want me to get? A gallon?\n#Person1#: No. I think a half gallon will be enough.\n#Person2#: Is that all?\n#Person1#: I think so. Have you got all that?\n#Person2#: Yes. That's small bag of sugar, four oranges, and a half gallon of milk.\n#Person1#: Do you have enough money?\n#Person2#: I think so.\n#Person1#: Thanks very much. I appreciate it.", "summary": "#Person1# asks #Person2# to do a favor. #Person2# agrees and helps buy a small bag of sugar, six oranges, and a half-gallon of milk.", "topic": "do a favor"}
{"fname": "train_11", "dialogue": "#Person1#: Look! This picture of Mom in her cap and gown.\n#Person2#: Isn't it lovely! That's when she got her Master's Degree from Miami University.\n#Person1#: Yes, we are very proud of her.\n#Person2#: Oh, that's a nice one of all of you together. Do you have the negative? May I have a copy?\n#Person1#: Surely, I'll have one made for you. You want a print?\n#Person2#: No. I'd like a slide, I have a new projector.\n#Person1#: I'd like to see that myself.\n#Person2#: Have a wallet size print made for me, too.\n#Person1#: Certainly.", "summary": "#Person2# thinks the picture is lovely and asks #Person1# to give a slide and a wallet-size print.", "topic": "a copy"}
{"fname": "train_12", "dialogue": "#Person1#: Did Bean send these dirty jokes to you, too? Look!\n#Person2#: What a creep! Phony good luck e-mails are one thing, but sexual harassment is crossing the line.\n#Person1#: No wonder he asked for my address first-he just wants to harass me!\n#Person2#: You could try using a spam filter to reject stuff that's obviously pornographic or anything else you don't want.", "summary": "#Person2# suggests #Person1# use a spam filter to reject Bean's pornographic stuff.", "topic": "sexual harrassment"}
{"fname": "train_13", "dialogue": "#Person1#: How old is Keith?\n#Person2#: He's 21. how old is James?\n#Person1#: He's a year older than Keith, but he looks younger.\n#Person2#: How's your father?\n#Person1#: He's fine. He retired last week. It's turning going in his life. Now he can relax and enjoy his retirement.\n#Person2#: He can spend more time with his grandchildren.\n#Person1#: Oh, I don't think he wants to. He wants to travel to several different countries around the world.\n#Person2#: So, he wants to have a more active retirement. Good idea!\n#Person1#: How do you want to spend your old age?\n#Person2#: In the same way, probably.", "summary": "#Person1# and #Person2# are talking about their families' ages. #Person2#'s father wants to travel around the world after retirement.", "topic": "age"}
{"fname": "train_14", "dialogue": "#Person1#: What kind of music do you like listening to?\n#Person2#: I like music that has a fast beat and is lively, like dance music. You know, I go to a disco almost every week. Sometimes it's too loud though. You prefer classical music, don't you?\n#Person1#: Yes, I do. I find it very relaxing. I often listen to Mozart or Bach in the evening after a hard day at work.\n#Person2#: I must admit that I like several pieces of classical music. It's certainly more sophisticated that modern dance music.\n#Person1#: Classical music is supposed to be good for you brain. Research suggest that it makes your brain more active. Students who listen to classical music while studying perform better.\n#Person2#: Really? Perhaps I should listen to classical music often. I heard that listening to classical music is helpful in reducing stress.\n#Person1#: Yes. That's why I listen to it in the evenings. I usually play it as background music while I'm cooking or doing other housework.\n#Person2#: I'Ve got a few classical music CD's. I should follow your lead and increase my brian power.\n#Person1#: You can find plenty of recording on the internet too. You can listen to samples and then buy them very cheaply if you like them.\n#Person2#: That's a good idea. You should do the same with some music. You might find something you like. Classical music might make you clever, but dance might make you livelier and happier.\n#Person1#: That's true. There's clear evidence that people who listen to lively music are lively people. Music can influence a person's feeling and character.", "summary": "#Person2# likes dance music while #Person1# prefers classical music. #Person1# suggests #Person2# listen to more classical music because it can make the brain more active and reduce stress. #Person2# tells #Person1# classical music makes #Person2# clever, but dance makes #Person1# livelier and happier.", "topic": "music"}
{"fname": "train_15", "dialogue": "#Person1#: I am confused by what he said.\n#Person2#: Why do you say that?\n#Person1#: I don't know what he wants to do. Does he want help me or just scold me?\n#Person2#: Think a little. I think he means well at the bottom of his heart.", "summary": "#Person1# tells #Person2# #Person1#'s confused by the man's words.", "topic": "be confused"}
{"fname": "train_16", "dialogue": "#Person1#: Tell me something about your Valentine's Day.\n#Person2#: Ok, on that day, boys usually give roses to the sweet hearts and girls give them chocolate in return.\n#Person1#: So romantic. young people must have lot of fun.\n#Person2#: Yeah, that is what the holiday is for, isn't it?", "summary": "#Person2# tells #Person1# their Valentine's Day. #Person1# feels it's romantic.", "topic": "Valentine's Day"}
{"fname": "train_17", "dialogue": "#Person1#: Are these your triplets? They're beautiful! I'Ve seen other babies who were nothing but skin and bones at their age. You know, they're absolutely identical of you and John! Are you planning on having any more?\n#Person2#: Bite your tongue! I'm already at the end of my rope. Some nights I don't sleep at all. John manages to sleep like a log even when the babies are screaming at the top of their lungs.\n#Person1#: Well, tell me. How was the labor and delivery?\n#Person2#: I wouldn't say that I had the time of my life but at least everything went without a hitch.\n#Person1#: Well, hang in there. In twenty years, you'll fell it was well worth it!", "summary": "#Person1# asks #Person2# whether she plans on having more babies. #Person2# refuses because #Person2# even has no time to sleep when they're screaming.", "topic": "triplets"}
{"fname": "train_18", "dialogue": "#Person1#: Whoa, look at all those ice cream choices!\n#Person2#: Yes, that is a lot of choices. What is your favorite?\n#Person1#: I love anything with chocolate the best.\n#Person2#: I like chocolate myself.\n#Person1#: Is there any kind of ice cream you don't like?\n#Person2#: I really don't like any ice cream with nuts in it.\n#Person1#: I haven't ever cared for that myself.\n#Person2#: Have you ever had garlic ice cream?\n#Person1#: That sounds absolutely disgusting!\n#Person2#: It was. Let's stick with the regular choices today, though.", "summary": "#Person1# and #Person2# are talking about different choices of ice cream. They decide to choose regular ones.", "topic": "ice cream"}
{"fname": "train_19", "dialogue": "#Person1#: So will you come to work with us?\n#Person2#: Can I use my green pad again to write you admiring notes?\n#Person1#: We'll have to negotiate that. It's a possibility.\n#Person2#: You miss me, don't you?\n#Person1#: Don't push your luck, Dave.\n#Person2#: OK, I'm in. When do I start?\n#Person1#: As soon as you can get here. We'll be waiting for you.", "summary": "#Person1# invites Dave to work together, and Dave agrees.", "topic": "work together"}
{"fname": "train_20", "dialogue": "#Person1#: How do you put this seat back? I know there is a lever somewhere.\n#Person2#: What are you doing?\n#Person1#: I'm getting dressed, what does it look like?\n#Person2#: It looks like you are about to get dressed. Did you forget we are in a car on the road?\n#Person1#: I'm good at this. Nobody will see anything.\n#Person2#: Are you kidding? You're going to cause an accident just from people gawking!\n#Person1#: All right, pull over at that service station and I'll dress in the ladies'room.\n#Person2#: That will be my pleasure.", "summary": "#Person1#'s getting dressed in the car, and #Person2# warns her not. #Person1#'ll get dressed at the service station.", "topic": "get dressed"}
{"fname": "train_21", "dialogue": "#Person1#: We're supposed to check in at the Air China's counter 30 minutes before take-off, Joe.\n#Person2#: Yes, I know. The boarding time on the ticket says 17:05, and now it's 16:15. I guess we have plenty of time.\n#Person1#: Do we need to show our ID cards when checking in?\n#Person2#: Yes. It's essential.\n#Person1#: What about our luggage?\n#Person2#: We can check it and hand carry the small bags. And we have to open each for inspection.\n#Person1#: Are they going to frisk all the passengers?\n#Person2#: I think so. We certainly don't want a hijack to happen on the plane today.", "summary": "#Person1# asks #Person2# what they need to do when they check in at the Air China's counter.", "topic": "check in"}
{"fname": "train_22", "dialogue": "#Person1#: I've heard that you provide very good service, so when I need a mover, I call you guys first.\n#Person2#: Thanks a lot for calling us. Could you tell me more about what you need us to do?\n#Person1#: Oh, you see, we are on the 8th floor, and moving into the 6th floor in another building. It is about 15 kilometers to get there.\n#Person2#: OK, the cost depends on the floor to move to, the distance between two places and the amount of the furniture to move.\n#Person1#: How much will it cost in that case?\n#Person2#: Oh, let me see. It fits the second standard rates. Have a look at the contract, please.\n#Person1#: Your charge is divided into two parts, the Payment in Advance and the rest. I thought that I should pay all of it before moving.\n#Person2#: No, firstly we sign the contract ; you pay 50 % of what it costs, and the rest when we finish moving.\n#Person1#: The damage and compensation item confuses me. Could you give some explanation?\n#Person2#: OK. If any of the articles was damaged during moving, you may make a claim for compensation with our department.", "summary": "#Person1# calls #Person2# because #Person1# needs a mover. #Person1# tells #Person2# what needs them to do and asks for the cost. #Person2# shows the contract and explains the cost and compensation.", "topic": "a mover"}
{"fname": "train_23", "dialogue": "#Person1#: Hi, Mike. Haven't seen you for a while. How's Cathy?\n#Person2#: We are not seeing each other any more.\n#Person1#: What happened? Did you break up?\n#Person2#: Yeah. I got sick and tired of her nagging all the time.\n#Person1#: Oh, I am sorry. Maybe you were just emotional at that moment. Do you think you guys can get back together?\n#Person2#: I don't know. There's plenty of fish out there in the sea!\n#Person1#: Oh, you are such a dog!", "summary": "Mike broke up with Cathy. #Person1# feels sorry, but Mike doesn't want to get back.", "topic": "break up"}
{"fname": "train_24", "dialogue": "#Person1#: Out of every movie that you've seen, which one is your favorite?\n#Person2#: I'm going to have to say that Superbad is the best movie ever.\n#Person1#: You think so, how come?\n#Person2#: Well, Superbad is super funny.\n#Person1#: You're not lying, I found that movie absolutely hilarious.\n#Person2#: I didn't know that you saw Superbad before.\n#Person1#: I made sure to be in line to see it the first day it came out.\n#Person2#: I couldn't keep from laughing throughout the whole movie.\n#Person1#: I was laughing hysterically the whole time ; my stomach muscles hurt afterwards.\n#Person2#: That's exactly how I felt.\n#Person1#: I got the movie when it came out on DVD, do you want to come over?\n#Person2#: I would love to.", "summary": "Both #Person1# and #Person2# think Superbad is funny. They can't stop laughing when they watch it. #Person1# invites #Person2# to see it together.", "topic": "a movie"}
{"fname": "train_25", "dialogue": "#Person1#: What's all the security check about, Jimmy? Does it mean the bar may be a dangerous place?\n#Person2#: No, of course not. Just in case. Nothing to worry about. Don't you also do this in China?\n#Person1#: I don't know. Maybe the same. Actually, this is my first time being in a bar.\n#Person2#: Oh, then it's my honor to be here with you. I can see now why you've been so curious about the bar stuff. You like this place?\n#Person1#: Sure. I love this place, especially the decoration. So tasteful!\n#Person2#: Yeah. Other than that, the real feature are the excellent drinks. Can I have your ticket?\n#Person1#: Here it is. But, what for? We're already in.\n#Person2#: Well, with the ticket, you can get a free drink. What would you like? Orange juice?\n#Person1#: Yes, orange juice will be fine for me. But how can you get the drink? It's so crowded there around the counter. You can barely move.\n#Person2#: I'll show you how. The bar tenders know whose turn it is. And also, I can snap my fingers to catch his attention.\n#Person1#: Cool. Thanks.", "summary": "It is the first time for #Person1# to come to the bar. #Person1# loves the tasteful decoration. Jimmy asks #Person1# to give him the ticket so that he can get a free drink for #Person1#.", "topic": "a bar"}
{"fname": "train_26", "dialogue": "#Person1#: Excuse me, do you go to the Central Park?\n#Person2#: Yes, this is the right bus.\n#Person1#: Could you please tell me when I get to the Central Park?\n#Person2#: Don't worry. I'll call out the stops.\n#Person1#: ( A few minutes later. ) Should I get off at the next stop?\n#Person2#: No, don't worry. I'll get you off when you get there.\n#Person1#: Is it a long ride?\n#Person2#: No, not that long. Two more stops, and you'll get off, sir.\n#Person1#: OK. I know. Thank you.\n#Person2#: Not at all.", "summary": "#Person1# takes a bus to Central Park. #Person2# tells #Person1# when to get off.", "topic": "take a bus"}
{"fname": "train_27", "dialogue": "#Person1#: Mr. White, I would like to give you notice that I will be leaving the company. It will be effective at the beginning of the next month.\n#Person2#: Jessica, I am very sorry to hear that. Why are you leaving?\n#Person1#: I've been offered another job with higher salary. And it also gives me the opportunity of promotion.\n#Person2#: Oh. If you had talked to me first, we would have given you a raise.\n#Person1#: You are really a good employer, Mr. White and I am very lucky to have such a good boss like you. But this new job is more in my field of interest training. It's something I have always wanted.\n#Person2#: Ok, good luck, Jessica. By the way, if you ever need a letter of recommendation, I would be happy to write one for you.", "summary": "Jessica tells Mr. White she'll be leaving because she's been offered another job. Mr. White feels sorry but is willing to write a recommendation letter for her.", "topic": "leave the company"}
{"fname": "train_28", "dialogue": "#Person1#: Have you had any experience with sales work?\n#Person2#: Yes, I have. In fact, I had worked for a foreign trade company for nearly two years, where I established business ties with several firms.\n#Person1#: What exactly did you do at that company?\n#Person2#: Visit customers, dispatch consignments and things like that.\n#Person1#: Did you like your work?\n#Person2#: Yes, I did.\n#Person1#: But when and why did you leave the company?\n#Person2#: I left it two months ago. I didn't think I could learn much there, and there were not many opportunities for self-development.\n#Person1#: I see. Why did you choose our company?\n#Person2#: I've been informed that there are many opportunities to develop myself in your company. Besides, I grew up in a city in the Northeast. I have lots of acquaintances in the region, which might help to push sales.", "summary": "#Person1# is interviewing #Person2# and asks #Person2# several questions, including experience with sales work, the work at the previous company, and why #Person2# left there.", "topic": "an interview"}
{"fname": "train_29", "dialogue": "#Person1#: It's Sunday today.\n#Person2#: Yes, I know.\n#Person1#: I think we should have a house cleaning today. What's your opinion?\n#Person2#: Oh, no. We just did it last week.\n#Person1#: Come on. What do you want to do? Washing clothes or cleaning the house?\n#Person2#: I'd rather wash the clothes.\n#Person1#: Okay. Here is the laundry.\n#Person2#: Oh, My God! So much!\n#Person1#: Don't worry. I'll help you with it later.", "summary": "#Person1# suggests having a house cleaning, and #Person2# chooses to wash clothes.", "topic": "clean the house"}
{"fname": "train_30", "dialogue": "#Person1#: May I take your order?\n#Person2#: We haven't decided yet. Could you give us a little longer?\n#Person1#: Yes, take your time, please.\n#Person2#: Can we get something to drink? We want two bottles of beer.\n#Person1#: Fine.\n#Person2#: Could you tell us your specials today?\n#Person1#: The special today is steak.\n#Person2#: We'll take this steak dinner.\n#Person1#: What would you like to go with your steak?\n#Person2#: Peas and carrots.\n#Person1#: I see. What would you like for dessert?\n#Person2#: Icecream, please.", "summary": "#Person1# serves #Person2# to order two bottles of beer, a steak dinner, and ice cream.", "topic": "order food"}
{"fname": "train_31", "dialogue": "#Person1#: Can I help you?\n#Person2#: I want a leather jacket.\n#Person1#: What size, please?\n#Person2#: Size 40.\n#Person1#: What color would you prefer?\n#Person2#: Let me see. Do you think a brown one will do?\n#Person1#: Well, the brown one is beautiful indeed, but I think the black one will suit you better.\n#Person2#: Really? Please get it for me.\n#Person1#: Will there be anything else?\n#Person2#: Is this dress made of pure silk?\n#Person1#: Yes, it is. It's brilliant.\n#Person2#: Is it washable?\n#Person1#: Yes, it is. But you have to be careful.\n#Person2#: How much, please?\n#Person1#: Only 350 yuan.\n#Person2#: All right. Will you wrap it for me?\n#Person1#: OK. Here you are.", "summary": "#Person2# buys a leather jacket and a dress made of pure silk with #Person1#'s recommendation.", "topic": "buy a jacket"}
{"fname": "train_32", "dialogue": "#Person1#: The place I've heard so much about is Los Angeles. The climate is pretty good. Year-round flowers, Year-round swimming. How do like it?\n#Person2#: Well, the beaches are beautiful. But people there are terribly annoyed by the dirty air. I mean, the combination of fog, smoke and automobile exhaust. There is not enough wind to blow it away.", "summary": "#Person2# tells #Person1# people are annoyed by the dirty air in Los Angeles.", "topic": "climate"}
{"fname": "train_33", "dialogue": "#Person1#: Sir, you've been using the online catalogue for quite a while. Is there anything I can do to help you?\n#Person2#: Well, I've got to write a paper about Hollywood in the 30s and 40s, and I'm really struggling. There are hundreds of books, and I just don't know where to begin.\n#Person1#: Your topic sounds pretty big. Why don't you narrow it down to something like.., uh... the history of the studios during that time?\n#Person2#: You know, I was thinking about doing that, but more than 30 books came up when I typed in 'movie studios'.\n#Person1#: You could cut that down even further by listing the specific years you want. Try adding '1930s' or '1940s' or maybe 'Golden Age'.\n#Person2#: 'Golden Age' is a good idea, Let me type that in. Hey, look, just 6 books this time That's a lot better.\n#Person1#: Oh, another thing you might consider. Have you tried looking for any magazines or newspaper articles?\n#Person2#: No, I've only been searching for books.\n#Person1#: Well, you can look up magazine articles in the Reader's Guide to Periodical Literature.\n#Person2#: Okay, I think I'll get started with these books and then I'll go over the magazines.\n#Person1#: If you need any help, I'll be over at the Reference Desk.\n#Person2#: Great, thanks a lot.", "summary": "#Person2# is struggling to choose the books about Hollywood in the 30s and 40s. #Person1# suggests he narrow the topic down by listing the specific years he wants. #Person1# tells #Person2# he can look up magazine articles.", "topic": "search for books"}
{"fname": "train_34", "dialogue": "#Person1#: So, how was your vacation? You went to Paris, didn't you?\n#Person2#: Yeah, with my parents. We just got back on Saturday. It was wonderful!\n#Person1#: What sights did you visit?\n#Person2#: Well, we saw all the most famous places, the Eiffel Tower, Notre Dame Cathedral... They were so interesting.\n#Person1#: Did you take any tours?\n#Person2#: Just one - a boat tour on the Seine River.\n#Person1#: Wow! That sounds fantastic.\n#Person2#: Yeah. It was a great way to see the city.\n#Person1#: Did you go to any of the famous art museums?\n#Person2#: Yeah. My parents love art, so they spent hours in the museums. But for me, it was pretty boring. I'm just not very interested in paintings.\n#Person1#: So, what else did you do?\n#Person2#: Well, I guess my favorite thing to do was just to sit in cafes and watch the people. It was really relaxing, and French coffee is terrific.\n#Person1#: It sounds like a great vacation to me. But I have work at hand. Hopefully I'll be there one day.", "summary": "#Person1# asks #Person2# what #Person2# did during the vocation to Paris. #Person2# saw all the most famous places and enjoyed sitting in cafes most. #Person1#'s looking forward to a vacation.", "topic": "vocation"}
{"fname": "train_35", "dialogue": "#Person1#: I'm tired of watching television. Let's go to cinema to- night.\n#Person2#: All right. Do you want to go downtown? Or is there a good movie in the neighborhood?\n#Person1#: I'd rather not spend a lot of money. What does the pa- per say about neighborhood theaters?\n#Person2#: Here's the list on page... Column 6. Here it is. Where's the Rialto? There's a perfect movie there.\n#Person1#: That's too far away. And it's hard to find a place to park there.\n#Person2#: Well, the Grand Theater has Gone with the wind.\n#Person1#: I saw that years ago. I couldn't wait to see it again. Moreover, it's too long. We wouldn't get home until midnight.\n#Person2#: The Center has a horror film. You wouldn't want to see that?\n#Person1#: No, indeed. I wouldn't be able to sleep tonight.\n#Person2#: That's about ell there is. Unless we change our decision and go downtown.\n#Person1#: No, we just can't pay for it. There must be something else we haven't seen.\n#Person2#: Here, look for yourself, I can't find anything else.\n#Person1#: Look at this!\n#Person2#: What?\n#Person1#: In the television timetable, there's a baseball game on television tonight.\n#Person2#: I wasn't looking for a TV program. I was looking at the movie ads.\n#Person1#: I know, but I just happened to notice it. New York is playing Boston.\n#Person2#: That must be good. I wouldn't mind watching that.\n#Person1#: OK. Let's stay home. We can go to the cinema Friday.", "summary": "#Person1#'s tired of watching television, so #Person1# and #Person2# search on the paper to choose a movie to watch. But they don't decide a suitable one. #Person1# finds there will be a baseball game tonight, so they decide to stay at home.", "topic": "watch a movie"}
{"fname": "train_36", "dialogue": "#Person1#: Say, Lisa, what are you watching?\n#Person2#: A Japanese film. I'm going to spend all next year in Japan, and I'd better get to know more about its culture.\n#Person1#: You mean you are accepted into the program?\n#Person2#: Sure.\n#Person1#: That's wonderful. You must be excited.\n#Person2#: Excited and nervous. You know I must work on some basic conversation skills.\n#Person1#: How much Japanese can you understand?\n#Person2#: Only a little now. But I'll attend a special language class next month.\n#Person1#: I wish I were as clever as you are in foreign languages. I'd love to study abroad.\n#Person2#: Then why don't you? The school has a lot of programs that don't require the mastery of a foreign language. You just have to be the kind of person who is and can get used to a new environment fast.\n#Person1#: I thought all programs required one to know a foreign language. Thank you for letting me know this.", "summary": "Lisa's accepted into the program and will go to Japan next year. She encourages #Person1# to have a program that doesn't require the mastery of a foreign language.", "topic": "a foreign language"}
{"fname": "train_37", "dialogue": "#Person1#: Morning, Sue. Did you enjoy your holiday in the country?\n#Person2#: Yes, thanks. We had a great time. And some friends went with us.\n#Person1#: Where did you stay? In a hotel?\n#Person2#: No. We camped in the mountains, near Snowdon. We cooked all our meals over an open fire.\n#Person1#: Sounds wonderful. Was the weather good?\n#Person2#: The sun shone nearly every day and it didn't rain at all.\n#Person1#: Did you like the people there?\n#Person2#: Yes, they were great. We met some farmers and had tea in their houses.\n#Person1#: When did you get back? Last night?\n#Person2#: No. This morning. You'll think we were mad. We got up at 4:30, left at 5 and arrived here at 9. I'm so tired. What about you? Did you have a good weekend?\n#Person1#: Yes, but I didn't do much. I stayed at home. The weather was terrible.", "summary": "Sue had a great holiday in the country, and the weather was good. #Person1# just stayed at home at the weekend because of the terrible weather.", "topic": "holiday"}
{"fname": "train_38", "dialogue": "#Person1#: Why didn't you tell me you had a girlfriend? \n#Person2#: Sorry, I thought you knew. \n#Person1#: But you should have told me you were in love with her. \n#Person2#: Didn't I? \n#Person1#: You know you didn't. \n#Person2#: Well, I'm telling you now. \n#Person1#: Yes, but you might have told me before. \n#Person2#: I didn't think you'd be interested. \n#Person1#: You can't be serious. How dare you not tell me you were going to marry her? \n#Person2#: Sorry, I didn't think it mattered. \n#Person1#: Oh, you men! You're all the same. ", "summary": "#Person1# is angry because #Person2# didn't tell #Person1# that #Person2# had a girlfriend and would marry her.", "topic": "have a girlfriend"}
{"fname": "train_39", "dialogue": "#Person1#: Please make yourselves at home. Let me take your coats. Dinner is almost ready. I hope you brought your appetite \n#Person2#: Your house is lovely, Armand! Very interesting decor. . . very. . . Gothic. \n#Person3#: I think it's amazing! You have such good taste, Armand. I'm thinking of re-decorating my house. maybe you could give me a few pointers? \n#Person1#: It would be my pleasure. Please have a seat. Can I offer you a glass of wine? \n#Person3#: We would love some! \n#Person1#: Here you are. A very special merlot brought directly from my home country. It has a unique ingredient which gives it a pleasant aroma and superior flavor \n#Person3#: Mmm. . . it's delicious! \n#Person2#: It's a bit bitter for my taste. . . almost tastes like. . . like. . . \n#Person3#: Ellen! Ellen! Are you okay? \n#Person1#: Did she pass out? \n#Person3#: Yeah. . . \n#Person1#: I hope that you didn't poison her drink too much! You'll ruin our meal! ", "summary": "Ellen and #Person3# visit Armand's house, and they have dinner together. The glass of wine provided by Armand is a bit bitter for Ellen, and she passes out.", "topic": "have a dinner"}
{"fname": "train_40", "dialogue": "#Person1#: I just bought a new dress. What do you think of it?\n#Person2#: You look really great in it. So are you going to a job interview or a party?\n#Person1#: No, I was invited to give a talk in my school.\n#Person2#: So how much did you pay for it?\n#Person1#: I pay just $70 for it. I saved $30.\n#Person2#: That's really a bargain.\n#Person1#: You're right. Well, what did you do while I was out shopping?\n#Person2#: I watched TV for a while and then I did some reading. It wasn't a very interesting book so I just read a few pages. Then I took a shower.\n#Person1#: I thought you said you were going to see Mike.\n#Person2#: I'll go and visit him at his home tomorrow. He'll return home tomorrow morning.\n#Person1#: I'm glad he can finally returned home after that accident.", "summary": "While #Person1# made a bargain to buy a new dress, #Person2# watched TV, read a boring book, and took a shower at home.", "topic": "go shopping"}
{"fname": "train_41", "dialogue": "#Person1#: Hi, is Olivia there, please?\n#Person2#: I'm sorry. She's out for lunch. Do you want to leave a message?\n#Person1#: Yes. This is Harris. Could you tell Olivia that I'll wait for her at the box office of the cinema at 7:10?\n#Person2#: Sure, Harris. You'll wait for her at the box office at 10.\n#Person1#: No, at 7:10.\n#Person2#: Oh, sorry, at 7:10. I'll tell Olyvia.\n#Person1#: Thank you.", "summary": "Harris calls Olivia, but Olivia's out. #Person2# asks him to leave a message.", "topic": "leave a message"}
{"fname": "train_42", "dialogue": "#Person1#: Hello, is this doctor, Smith's office?\n#Person2#: Yes, it is. May I help you?\n#Person1#: Yes, I'd like to speak to doctor Smith, please?\n#Person2#: Doctor Smith went home this afternoon. May I ask who is calling?\n#Person1#: This is Jim White.\n#Person2#: Oh yes, mister White. Doctor Smith asked me to give you his home phone number.\n#Person1#: Just a moment, please. Yes, what's the number?\n#Person2#: His number is 77231059.\n#Person1#: Thank you very much.\n#Person2#: That's all right.", "summary": "Jim calls Doctor Smith, but he isn't available. #Person2# asks Jim for his number.", "topic": "leave phone number"}
{"fname": "train_43", "dialogue": "#Person1#: Why are you so excited, Edward? Is there anything happy?\n#Person2#: Of course. Not only happy, but also meaningful. I took the subway to school this morning. Iin the subway station, I saw one novel lying on a seat there and another near the elevator.\n#Person1#: Really? They must have been put there by someone for sharing.\n#Person2#: Yes, I was curious in red one. What a good way to kill time on the way. I plan to put my book there, too. Just for sharing.\n#Person1#: Great. But please, place it in a proper place and don't bother the traffic.\n#Person2#: OK, I will.", "summary": "Edward is excited because he thinks it's a good way to put books on the subway for people to kill time.", "topic": "share a book"}
{"fname": "train_44", "dialogue": "#Person1#: Next week is your birthday party. How exciting! What do you want for your birthday?\n#Person2#: Well, a car like yours would be fantastic.\n#Person1#: Hmm...Maybe not a car just yet. You're only turning 9, you know? How about a doll?\n#Person2#: Mom, I'm a boy. Boys don't play with stupid dolls, but a machine gun would be OK, too.\n#Person1#: Well, not this time. Maybe we could get you a nice dress and a little purse, son. Maybe...\n#Person2#: Maybe I should change my name to Mary since you seem to want a daughter so badly?", "summary": "#Person2# wants a cool birthday present, but his mom wants to give him a sissy present.", "topic": "birthday"}
{"fname": "train_45", "dialogue": "#Person1#: Are you still watching the soap opera, Nancy?\n#Person2#: Yeah. I can't take my eyes off that when it is on.\n#Person1#: Is it that appealing?\n#Person2#: Well, the cast of the opera isn't very strong and the story isn't so impressive, but the main actor's acting is really outstanding, who is handsome, too.\n#Person1#: Shall we think you need a break right now? There is a football match on channel eight.\n#Person2#: Oh, stop talking about that stupid match. I really don't understand why certain people are running after one ball.\n#Person1#: If we can choose program, I'd rather watch the documentary, this kind of soap opera is really boring.\n#Person2#: Everyone has his own taste. And have you ever heard of the saying, 'One man's meat is another's poison.'\n#Person1#: But you been in front of TV for almost 5 hours, even at dinner time. I had to say you were the most selfish person I have ever seen.\n#Person2#: Well, well, watch channel.", "summary": "Nancy's watching a soap opera, but #Person1# wants to watch a football match. Nancy refuses to have a break, so #Person1# says she is selfish.", "topic": "watch TV"}
{"fname": "train_46", "dialogue": "#Person1#: Mister Ewing said we should show up at the conference center at 4 o'clock, right?\n#Person2#: Yes, he specially asked us not to be late. Some of the people from our East York branch office are coming and he wants to make a good impression on them. How are you getting there?\n#Person1#: I was thinking of taking my car but I think I'm just going to take the underground because there is construction on the highway. What about you?\n#Person2#: I'll be taking the underground as well. Why don't we go together? I've been to the conference center only once, and I'm not sure if I can find my way around there.", "summary": "To get to the conference centre early, #Person1# and #Person2# decide to take the underground, and #Person2# proposes to go there together.", "topic": "the conference center"}
{"fname": "train_47", "dialogue": "#Person1#: What's the accommodation like in London Ahmed?\n#Person2#: Well, it's a bit difficult. There are thousands of overseas students here, you know.\n#Person1#: Would it be better to stay in a hotel, to share a flat, or to stay with a family?\n#Person2#: It would probably be better to stay with a family to begin with, Carla.\n#Person1#: You wouldn't recommend sharing a flat?\n#Person2#: No, I wouldn't move into a flat if I were you. You won't get much studying done in a flat. You'll spend half your time cooking and cleaning.\n#Person1#: How can I find out about families who take in students?\n#Person2#: There's a list at the student union building on campus. The people at the student union should be able to help you find a family to stay with.", "summary": "#Person2# recommends Carla to stay with a family because living in a flat will take much time to cook and clean.", "topic": "accommodation in London"}
{"fname": "train_48", "dialogue": "#Person1#: Excuse me where is the airport?\n#Person2#: Um, it's pretty far away. I can show you on the map on my smart phone.\n#Person1#: Oh, sorry, and what I meant is how can I get there?\n#Person2#: Well, that depends. Do you want to get there quickly or cheaply?\n#Person1#: Probably the latter would be better.\n#Person2#: All right. If you go down one block and take a left, you'll see the number 12 subway station. Take the number 12 all the way to Grove Street. And then transferred to the airport express' train.\n#Person1#: How will I know where to change trains?\n#Person2#: There will be announcements on the train. But I'm sure there will also be a lot of other people with big suitcases. You can just follow them.", "summary": "#Person1# asks #Person2# a cheap way to get to the airport. #Person2# guides #Person1# to take the subway and then transfer to the airport express's train.", "topic": "show the way"}
{"fname": "train_49", "dialogue": "#Person1#: Were you a leader when you were in college?\n#Person2#: Yes. I was Propaganda department minister of our university.\n#Person1#: Did you get any honors or awards at your university?\n#Person2#: No. It ' s a pity about it.\n#Person1#: Were you involved in any club activities at your university?\n#Person2#: Yes. I was a member of the basketball Society. I like playing basketball.\n#Person1#: What extracurricular activities did you usually take part in at your college?\n#Person2#: I sometimes played basketball and sometimes played football.", "summary": "#Person2# tells #Person1# #Person2# was Propaganda department minister and played basketball in college.", "topic": "interview"}
{"fname": "train_50", "dialogue": "#Person1#: You have the right to remain silent. Anything you say can and will be used against you in a court of law. You have the right to have an attorney present during questioning. If you cannot afford an attorney, one will be appointed for you. Do you understand?\n#Person2#: Yes.\n#Person1#: What's your name?\n#Person2#: My name is James.\n#Person1#: What's your nationality?\n#Person2#: American.\n#Person1#: What's your relationship with the victim?\n#Person2#: I don't know him.\n#Person1#: Why did you attack the victim?\n#Person2#: Because he beat me first when I tried to stop him from grabbing my bag and running away.\n#Person1#: How many times did you stab the victim?\n#Person2#: I stabbed his belly three times.\n#Person1#: Did you know that your actions might cause serous injuries or death?\n#Person2#: I knew, but I couldn't control myself.\n#Person1#: Was it your intention to kill the victim?\n#Person2#: No. I didn't kill him on purpose, madam. It's him who caused the incident. I need to see my attorney.\n#Person1#: OK. Give me his number and we'll contact him.", "summary": "#Person1# stabbed the victim because he beat #Person1# first and tried to grab #Person1#'s bag. #Person1# says he didn't kill him on purpose.", "topic": "interrogate the murderer"}
{"fname": "train_51", "dialogue": "#Person1#: What kind of job do you intend to do?\n#Person2#: I want to do some management job since I have three-year's work history.\n#Person1#: What are your plans if you were hired?\n#Person2#: I would apply my specialty and experience to my job and gradually move up to the management level in this company.", "summary": "#Person2# tells #Person1# #Person2#'s ideal job and the job plan if hired.", "topic": "job interview"}
{"fname": "train_52", "dialogue": "#Person1#: Hello, this is Lucie Jing calling from Lincoln Bank. May I speak to Mr. Was, please?\n#Person2#: Speaking.\n#Person1#: Ah, hello, Mr. Was. I'm just calling about your new credit card. It has arrived with us, so you can either come to collect it, or we can send it on to you.\n#Person2#: Sending it won't be necessary. I'm actually coming in for a meeting with my Personal Banker this afternoon.\n#Person1#: What perfect timing!\n#Person2#: Indeed. Is there anything I need to do before I collect it?\n#Person1#: Not really. But we do recommend you to read through our terms and conditions again before you sign the card, just in case there is something you aren't happy with.\n#Person2#: I'm sure it'll be fine. How about my PIN number?\n#Person1#: That will be sent on to you within 2 working days. Then, you can start using your new card.\n#Person2#: Great. I'll be in later today. Thanks for calling. Bye.", "summary": "Lucie Jing phones for Mr. Was to talk about his new credit card. Mr. Was wants to collect it himself, and Lucie recommends him to read through the documents again before signing the card.", "topic": "credit card"}
{"fname": "train_53", "dialogue": "#Person1#: Thank you for lending me the book.\n#Person2#: Sure. But it's a very difficult one, you need to have a dictionary at your elbow.\n#Person1#: But I'm not used to looking up every new word when I'm reading a novel. I only look up the most necessary ones.", "summary": "#Person1# borrows a book from #Person2# and will only look up the most necessary words.", "topic": "read a book"}
{"fname": "train_54", "dialogue": "#Person1#: Let's start out to discuss the question of payment terms.\n#Person2#: I suppose you know very well that we require irrevocable letters of credit payable against presentation of shipping documents.\n#Person1#: I fully understand your position. An irrevocable letter of credit ensures that the seller gets paid in time. But, on the other hand it would add to the buying costs. We've been, after all, trading partners for 3 years and you know us well. Can't you give us D / A or D / P?\n#Person2#: I'm afraid it has been our practice so far to insist on payment by L / C.\n#Person1#: But on our part, our government is reluctant to approve of L / C payment for our imports. And there is the licensing problem.\n#Person2#: I understand that. Still, I'm not in a position to help you. Maybe we could do something later when we have had more and larger deals together.", "summary": "#Person1# requests #Person2# to give them D / A or D / P but #Person2# insists on payment by L / C, so the business isn't done.", "topic": "business talk"}
{"fname": "train_55", "dialogue": "#Person1#: Hello, what can I do for you?\n#Person2#: Um. . . Hello, I would like to open an account.\n#Person1#: OK! What kind of account do you want to open?\n#Person2#: I want to open a current account.\n#Person1#: I will open it for you right now.\n#Person2#: What's the minimum deposit for opening a current account?\n#Person1#: It's 10 yuan. How much money do you want to deposit?\n#Person2#: Well, here's 3, 000 yuan.\n#Person1#: Please write down your name, address and the amount of your deposit here. And please choose a passcode of six numbers and confirm it.\n#Person2#: OK, here you are.\n#Person1#: Thank you. Please confirm your information and sign your name in the blank.\n#Person2#: Done! What else should I do?\n#Person1#: That's all. Here's your bank card, and here's the certificate of deposit. Bring your bank card with you every time you come to deposit or withdraw money.\n#Person2#: OK. Thanks. Goodbye!\n#Person1#: Bye!", "summary": "#Person1# helps #Person2# open a current account, deposit 3,000 yuan, set the passcode and confirm all the information.", "topic": "open an account"}
{"fname": "train_56", "dialogue": "#Person1#: What do you think of the acting of the two main actors in the film?\n#Person2#: I consider the hero's acting is inferior to that of the heroine's. don't you agree?\n#Person1#: Well, I'm afraid not. I think the hero has much more to be believed in.", "summary": "#Person2# considers the hero's acting inferior to that of the heroine's while #Person1# thinks the opposite.", "topic": "film discussion"}
{"fname": "train_57", "dialogue": "#Person1#: Why do you want to spend your summer days in a mountain village?\n#Person2#: I think a mountain village is splendid!\n#Person1#: I don't agree with you. It's too small to live.\n#Person2#: It has fresh air, and it is nicer than a big town.\n#Person1#: I disagree, a big town is more lively.\n#Person2#: But I like the small mountain village. The big town is noisy. How charming it is when walking along the hill!\n#Person1#: Well, alright, I agree with you about that, but I still prefer a big town.", "summary": "#Person2# thinks spending summer days in a mountain village is splendid while \n#Person1# prefers a big town.", "topic": "spend summer days"}
{"fname": "train_58", "dialogue": "#Person1#: What are we going to do? I can't get the car out of this ditch. I'm stuck!\n#Person2#: I'm worried, Tom. I haven't seen any other cars for almost an hour.\n#Person1#: I know. This is terrible. What can we do? This snow doesn't stop falling!\n#Person2#: I told you we should have stayed in town today. The weather report said 100 percent chance of snow. Why did you want to come up here?\n#Person1#: I wanted to show you the cabin. We only had another half-hour to go.\n#Person2#: Well, now we're stuck. What can we do?\n#Person1#: I don't know.\n#Person2#: I've heard that when this happens, it's important to save energy.\n#Person1#: What do you mean?\n#Person2#: We're stranded here, Tom. We may be here a long time. We need to conserve the gas in the car. The car's energy is what will keep us warm.\n#Person1#: I have plenty of gas.\n#Person2#: Yes, but the gas and the battery both have to stay working. We can't just let the car run and run. If we do, it will die soon. Then we'll freeze.\n#Person1#: So what can we do?\n#Person2#: Turn the lights off. Then, run the car and the heater only about fifteen minutes every hour. That will conserve the heat as long as possible.\n#Person1#: Alright. That's a good idea.\n#Person2#: I wish we hadn't come up here. Now we'll probably be here for days.\n#Person1#: Days?\n#Person2#: Yes, it happens. That is what happens in big snowstorms. People get stranded for days.\n#Person1#: Oh, my God! It's good we have food.\n#Person2#: Probably we'll survive. But turn the car off for about forty-five minutes. Then we'll turn it on again.\n#Person1#: Okay, I'll follow your advice.", "summary": "Tom and #Person2#'s car is stranded in the ditch in a big snowstorm. They are anxious at first, then #Person2# suggests turning the lights off and running the car and the heater once in a while to save energy. Tom will follow #Person2#'s advice.", "topic": "get stranded"}
{"fname": "train_59", "dialogue": "#Person1#: Philip, I was really glad to hear about your award. Congratulations!\n#Person2#: Thanks, Denise. Actually, I was really surprised. I mean, there were a lot of qualified people out there.\n#Person1#: Sure. But the work you did was really exceptional! You definitely deserved it!\n#Person2#: Thanks a lot. I expect to see your name nominated pretty soon, too. You've been doing some great work!", "summary": "Denise congratulates Philip on his winning the award and admires his work. Philip thanks Denise and wishes him nominated soon.", "topic": "congratulations"}
{"fname": "train_60", "dialogue": "#Person1#: Jenny, are you having a good time?\n#Person2#: Yes, of course. This is a really wonderful party with interesting people and great food.\n#Person1#: I'm glad you are enjoying yourself.\n#Person2#: Thank you for the invitation.\n#Person1#: It's my pleasure. Can I get you another glass of champagne?\n#Person2#: Yes, I'd love another glass. You're a wonderful host. Thank you for everything.\n#Person1#: It's my pleasure having you here.", "summary": "Jenny had a good time at #Person1#'s party and she thanks #Person1#.", "topic": "party"}
{"fname": "train_61", "dialogue": "#Person1#: Oh, Linda. You must be so excited about going to study in America.\n#Person2#: Oh yes I am. I have always wanted to go to the States. I love meeting new people and making new friends.\n#Person1#: Well, I am sure you will.\n#Person2#: Well, there is one thing.\n#Person1#: What is the matter?\n#Person2#: I am a little worried about my host family. You know, in the agreement, I have to do some cooking for them.\n#Person1#: Yes?\n#Person2#: Well, I am just afraid they won't like my Chinese way of cooking.\n#Person1#: Oh, listen, you'll soon learn, and I am sure they will explain to you how they like to get prepared.\n#Person2#: Oh, let's hope so.", "summary": "Linda is excited about studying in America but she's also worried about cooking for her host family. #Person1# convinces her that she'll learn quickly.", "topic": "study in America"}
{"fname": "train_62", "dialogue": "#Person1#: Would you talk to me about taking one of Dr. Miller's classes?\n#Person2#: Yes. Have you ever been in one of his classes?\n#Person1#: I'm thinking about taking his class next semester.\n#Person2#: He was a very easy teacher. Are you thinking of taking a class with him?\n#Person1#: I'm not sure because I really need to learn something, but I also worry about grades.\n#Person2#: Grades are important, but don't you think that gaining the knowledge is important, too?\n#Person1#: I really need to learn this stuff.\n#Person2#: He made everything so interesting that the time just flew by. Do you know what I mean?\n#Person1#: Yes, that sounds right for me.\n#Person2#: Did you know that he came here last year after 10 years in the military?\n#Person1#: Yeah, I already knew that. That could be a good thing.\n#Person2#: I think you know that you have to make the best decision for you. Enjoy your year!", "summary": "#Person1# is considering taking Dr. Miller's class but worries about grades. #Person2# tells #Person1# Dr. Miller was an easy and interesting teacher and gaining knowledge is as important as grades.", "topic": "ask for suggestions"}
{"fname": "train_63", "dialogue": "#Person1#: Welcome back movie lovers to another Premier Movie Review. My name is Richard Clarke and I am joined today by the very erudite David Watson.\n#Person2#: Thank you Dick. Today we are going to talk about the movie Lion King. Tell me Dave, what is your impression of this film?\n#Person1#: Well, I think this film is simply a fable, depicting man's eternal greed for power, and in my opinion, it's a very fine film. Even despite the accusations of plagiarism traditional folk tales from other countries. The musical score was amazing, the animation was very well done, and the story was simply enchanting.\n#Person2#: I think otherwise. Even though the animation was technically strong, and as you say, the score and songs performed by Elton John were great, the film lacks a certain originality ; it lacked heart. And I would dare to say, it was too predictable.\n#Person1#: Predictable! How! Come on Dick, It's a G-rated movie! It's for the kids! It's not a thriller!\n#Person2#: Well, that's just it. It did have some very dramatic and intense scenes. For example when Mufasal dies, or the dark, grim portrayal of Scar. Even so, the film is linear. Mufasal dies, Simba runs away thinking it's his fault. Falls in love and returns to retake what is rightfully his. It's just too cliche.\n#Person1#: How can it be cliche? It's a fable! It's telling a time-honoured story! The movie make a point of how the hunger for power leads to corruption, and teaches children the value of respect, life and love.\n#Person2#: You have always been so soft, Dave!\n#Person1#: Open your heart Dick. Don't shut us out.\n#Person2#: Anyway. . . That's all for today folks! Join us next time as we talk about & quot, How to lose a guy in 10 days & quot, I'm sure you'll love that one Dave!", "summary": "Richard Clarke and David Watson discuss Lion King on Premier Movie Review. Richard thinks it's a fine movie as it has strong animation, great score and songs, and an enchanting story, while David thinks the movie lacks a certain originality and was too predictable.", "topic": "movie discussion"}
{"fname": "train_64", "dialogue": "#Person1#: How about going to dance this evening, Jane? You will find that the night life of this city is very interesting!\n#Person2#: Good idea. There is a good nightclub nearby, isn't it?\n#Person1#: Yes, the dance hall is nice with various styles of music.\n#Person2#: ( In the club ) Look at those people in the dance floor, they are so crazy.\n#Person1#: That's rock and roll with fast tempo.\n#Person2#: I like the slow dance. I am good at rumba and waltz.\n#Person1#: Take it easy. The time for slow dance is the middle part of the party.\n#Person2#: Let's find a quiet seat and sit down for beverage.\n#Person1#: OK, follow me.\n#Person2#: Listen, it is waltz. I like the elegant step of the old styles.\n#Person1#: May I?\n#Person2#: Sure.\n#Person1#: ( When they are dancing ) You dance gracefully!", "summary": "#Person1# invites Jane to go dancing this evening. Jane likes slow dance so they wait until it is the waltz, and they enjoy themselves in the nightclub.", "topic": "go dancing"}
{"fname": "train_65", "dialogue": "#Person1#: Let's move out of here. This apartment is too small.\n#Person2#: I agree. I'll look in the paper.\n#Person1#: A house would be great. I could plant a garden. And you could use the garage for a workshop.\n#Person2#: Here's an interesting ad\n#Person1#: How much is the rent?\n#Person2#: The ad says $ 325 plus deposit.\n#Person1#: When is the place available?\n#Person2#: It's available now, and it's got a very good location. You won't be far from work.", "summary": "#Person1# and #Person2# plan to move, and they find a satisfying house in the paper.", "topic": "move"}
{"fname": "train_66", "dialogue": "#Person1#: Good morning, Maintenance Department.\n#Person2#: Hello. I'm having a problem with my air conditioner.\n#Person1#: Which air conditioner?\n#Person2#: The one in the bedroom.\n#Person1#: What seems to be the problem?\n#Person2#: There's no cold air coming out.\n#Person1#: May I have your room number, please?\n#Person2#: 512.\n#Person1#: OK, we'll send someone up to check it.\n#Person2#: I'm going out right now. But that's all right, you can come when I've gone.\n#Person1#: Fine. The housekeeper will open the door and stay in the room with the repairmen.", "summary": "#Person2# phones Maintenance Department because the air conditioner went wrong. #Person1# answers the phone and will send the repairmen.", "topic": "phone call"}
{"fname": "train_67", "dialogue": "#Person1#: Look, Jim. That man just fell down over there.\n#Person2#: We better see if he's o. k.\n#Person1#: Sir. . . sir? Are you all right? Sir?\n#Person2#: He's not answering. You'd better check his pulse and breathing.\n#Person1#: Oh, no. He's not breathing, and there's no pulse. Call 911.\n#Person2#: Hello? Yes. Someone has passed out at Connecticut Ave. and 1st St. He isn't breathing and does not have a pulse. Yes. My friend is performing CPR. OK. Thank you. They're sending an ambulance. Here, let me help.", "summary": "#Person1# and Jim find a man who fell and is unconscious. #Person1# performs CPR and Jim calls 911.", "topic": "emergencey"}
{"fname": "train_68", "dialogue": "#Person1#: Excuse me. What time does the next train to London leave?\n#Person2#: At 10:30.\n#Person1#: Is it a direct train to London?\n#Person2#: Yes, it is.\n#Person1#: OK. Two tickets to London, please.\n#Person2#: Single or return?\n#Person1#: Single, please. How much in total?\n#Person2#: 10 pounds.\n#Person1#: Here you are. Which platform should I go to wait for the train?\n#Person2#: It's platform 5.\n#Person1#: OK. Thank you.\n#Person2#: You are welcome.", "summary": "#Person1# buys two train tickets to London with #Person2#'s assistance.", "topic": "buy tickets"}
{"fname": "train_69", "dialogue": "#Person1#: Hi. This is the Customer Service. How can I help you?\n#Person2#: Hi. I bought one of your vacuums from spend-wart. It's broken now.\n#Person1#: Is it under warranty?\n#Person2#: I think so. I bought it four months ago.\n#Person1#: Yes, it is still covered by our warranty. Tell me the mode number of your vacuum, please.\n#Person2#: Okay. The model number is 6594 - c.\n#Person1#: What's your address, your name and your phone number?\n#Person2#: 906 Ottawa street. My name is David Yang. My phone number is 713-786-0234.\n#Person1#: Okay. There are two Customer Service Offices in your area. The nearest one is Chadwick and Hacks Appliances.\n#Person2#: Could you tell me where the office is located?\n#Person1#: Sure. 878 Fennel South.\n#Person2#: Oh, I know that place. It's only two minutes drive.\n#Person1#: You have to call the office first.\n#Person2#: All right. Thank you very much for your help.\n#Person1#: My pleasure.", "summary": "#Person2# phones the Customer Service because #Person2#'s vacuum's broken. #Person1# answers the phone, asks for more details, and tells #Person1# the location of the nearest Customer Service Office.", "topic": "customer service"}
{"fname": "train_70", "dialogue": "#Person1#: Mrs. Phoebe, let's talk about the delivery arrangement for our goods.\n#Person2#: Sure. What's your date of delivery?\n#Person1#: I informed my company and was told that the first five thousand by the end of this month.\n#Person2#: What about the balance of the order? Can they also arrive at our company quickly?\n#Person1#: We can deliver the balance at the price already quoted in 10 days.\n#Person2#: Can you deliver them earlier?\n#Person1#: I am afraid we can not do that. Would you be willing to sign an annual contract on the basis we discussed?\n#Person2#: Possibly, subject to quality and delivery guarantees.\n#Person1#: Of course. Well, in that case we could offer a 5 % discount for a confirmed monthly order for the next 12 months.\n#Person2#: I was looking forward to something a bit more substantial. As you know, we have long-time cooperation.\n#Person1#: I'm afraid that's as far as we could go. We'd already be stretching ourselves to the limit.\n#Person2#: Well, let's shake on that and draw up the details of the contract.", "summary": "#Person1# and Mrs. Phoebe talk about the delivery arrangement for the goods. #Person1# offers a 5% discount for a confirmed monthly order and they finally reach an agreement since they have long-time cooperation.", "topic": "business talk"}
{"fname": "train_71", "dialogue": "#Person1#: Hello, reservation desk. Can I help you?\n#Person2#: Yes. I'd like to book a duplex suite.\n#Person1#: What day would you like to reserve the suite for, sir?\n#Person2#: Next Friday.\n#Person1#: I'm sorry, sir. We can't accept reservations for next Friday due to over booking. May I suggest another hotel, sir?\n#Person2#: Oh, thank you very much.\n#Person1#: Please hold the line. I'll see if there is a duplex suite available on that day. ( a minute later ) Sir? Holiday Inn is available for your need.\n#Person2#: How do I contact them?\n#Person1#: I'll give you their phone number. It's 601 789 5634.", "summary": "#Person2# phones to book a duplex suite but #Person1#'s hotel isn't available. #Person1# finds Holiday Inn has available rooms and offers its phone number.", "topic": "book a room"}
{"fname": "train_72", "dialogue": "#Person1#: . . . So what I think we need to do is ( XXXXXXXXXX ) finish on time.\n#Person2#: Sorry, Tom, can you say that last bit again please? We didn't get that.\n#Person1#: Oh, OK, I said ( XXXXXXXXXX ) on time.\n#Person2#: Sorry Tom, We're having problems hearing you here. It's a bit hissy. Can you hear us?\n#Person1#: ( XXXXXXXXXX )\n#Person2#: Hello?\n#Person1#: ( XXXXXXXXXX ) but I don't think you can hear us. ( XXXXXXXXXX ) Hello? ( XXXXXXXXXX )\n#Person2#: Tom, if you can hear me, I think we've lost you. There's a problem with the line. Let's try again. We'll call you.\n#Person1#: ( XXXXXXXXXX ) OK ( XXXXXXXXXX ).", "summary": "Tom tells #Person2# to finish something on time. #Person2# can't hear clearly because there's a problem with the line.", "topic": "phone call"}
{"fname": "train_73", "dialogue": "#Person1#: Hello!\n#Person2#: Hello, Lucy. This is John. Could you do me a favor? I've tried to phone my wife six times and I can't get through. The line is busy all the time. Could you possibly go next door and give her a message?\n#Person1#: Sure! What do you want to tell Mary?\n#Person2#: Could you just say I've met an old friend and I'm staying with him? I'm not in the office now and I'll give her a ring later.\n#Person1#: Sure, I'll go right now.\n#Person2#: Thanks a lot, Lucy.", "summary": "#Person2# requests Lucy to give a message to his wife because the line's always busy.", "topic": "give a message"}
{"fname": "train_74", "dialogue": "#Person1#: Hello, there. I'm Jack.\n#Person2#: Hello there. Well. This is it. As you can see, it's fully furnished. You've got your TV...cable TV and broadband Internet is included in the rent. The kitchenette is over there...all fully fitted...nice new fridge and cooker, kettle, toaster, microwave...all your mod-cons. The bathroom is through there...box shower unit...sink...all new from B&Q. There's a nice view of the park from the window too.\n#Person1#: Hmm...it's smaller than I thought. How much is the rent again?\n#Person2#: 250 a week, plus of course, you're responsible for all fees including gas, water and electricity.\n#Person1#: It said 200 in the ad.\n#Person2#: Yeah, but that was for the small room upstairs and that's already gone.\n#Person1#: Well, 250 is a bit too much for me.\n#Person2#: Well this is London. And it is your own place...good location, near the Tube.\n#Person1#: Look...I can stretch to 200 a week...I can't afford 250 plus all the other bills.\n#Person2#: All right. One month's rent in advance, plus a month's deposit. That'll be 400 cash. This is the contract...read through it, initial each page and then sign at the bottom...\n#Person1#: OK.", "summary": "#Person2# persuades Jack to rent the house in a good location but Jack thinks 250 a week isn't affordable. Finally, #Person2# compromise to 200 and Jack will sign the contract.", "topic": "rent a house"}
{"fname": "train_75", "dialogue": "#Person1#: How is your mother feeling these days?\n#Person2#: Much better, thanks. She'll be back home in a few days.\n#Person1#: That's wonderful. When will you be back on your job?\n#Person2#: I think I need a week to take care of her and do some cleaning for her coming home.\n#Person1#: Why don't you hire someone to do it? In this case, you cannot only do your job, but also have more free time.\n#Person2#: Yes, I know it. But I'm really worried about my mother. She is 72 years old.\n#Person1#: You're a kind and thoughtful man. I admire you very much.\n#Person2#: I'm just a very normal son.", "summary": "#Person2# thinks his mother is much better and refuses to hire someone to take care of her. #Person1# admires his kindness and thoughtfulness.", "topic": "a thoughtful man"}
{"fname": "train_76", "dialogue": "#Person1#: Oh, no! I'm supposed to meet her at seven sharp. What time is it now?\n#Person2#: Six thirty.\n#Person1#: I'd better get ready.\n#Person2#: Where are you going?\n#Person1#: Haven't made up our minds yet. Maybe to a restaurant, or perhaps to the movies first.\n#Person2#: Why don't you go and see Citizen Kane at the Classic Film Festival? It's supposed to be great.\n#Person1#: Oh, maybe we will. Psycho is also playing. I've heard it's really good, too.\n#Person2#: If you like horror films with lots of blood. Personally I don't. Well, I really should be going. Do you want to go swimming tomorrow?\n#Person1#: I'd be glad to, but I might have to go to the studio and do some work. Can I let you know the first thing in the morning?\n#Person2#: Sure. That'll be fine.\n#Person1#: Oh, there's the phone. It must be Tracy.\n#Person2#: Well, I'd better be going then. Have a good time tonight.\n#Person1#: Thanks. I'll talk to you tomorrow.", "summary": "#Person1#'s going on a date but hasn't decided where to go. #Person2# suggests watching Citizen Kane. #Person1# and #Person2# decide to go swimming tomorrow.", "topic": "daily casual talk"}
{"fname": "train_77", "dialogue": "#Person1#: The new baby must be keeping you up at all hours of the night.\n#Person2#: She's been pretty good since my mother moved in, and she's sleeping for a longer time at night. It's my thoughts as a mother that keep me awake at night.", "summary": "#Person2# says since her mother moved in, her baby's been pretty good.", "topic": "new-born baby"}
{"fname": "train_78", "dialogue": "#Person1#: What exactly are you looking for?\n#Person2#: I am looking for a collection of the 19th century European paintings.\n#Person1#: Is it the book on your left, the one with the yellow cover?\n#Person2#: Let me see. Yeah, this is what I want. Thanks a lot.", "summary": "#Person1# helps #Person2# find a collection of the 19th century European paintings.", "topic": "find a book"}
{"fname": "train_79", "dialogue": "#Person1#: Bob, I'm sure you know about second-hand smoke.\n#Person2#: Of course, I do.\n#Person1#: But have you heard about third-hand smoke?\n#Person2#: Third-hand smoke? I'm afraid not. What is that then?\n#Person1#: Well, it is here in today's paper. Parents may think they are protecting children from second-hand smoke when they smoke outside their home or only when the children are not there. But now researchers are warning about what they call third-hand smoke. When you smoke dangerous matter from cigarettes get into your hair and clothing. As babies are the weakest, when you come to a baby, you pass it to the baby and increase the chances of disease in the baby.\n#Person2#: Is that so? In that case I have to say that I should never get close to a baby.\n#Person1#: That's right. Actually all smoking parents should do the same or better give it up completely.", "summary": "#Person1# tells Bob about the danger of third-hand smoke and concludes smoking parents should never get close to a baby or better give up smoking.", "topic": "third-hand smoke"}
{"fname": "train_80", "dialogue": "#Person1#: Hey, man. What's up?\n#Person2#: Ah, first of all, I put a buck in the vending machine for a seventy-five cent candy bar, and the thing got stuck here in the machine. Then, I pressed the change button [Ah, man], and nothing happened. [Wow!] Nothing came out. The dumb thing still owes me a quarter.\n#Person1#: Well, did you talk to the man at the snack bar to see if he could refund your money?\n#Person2#: Yeah, I tried that, but he said he didn't own the machine, and I'd have to call the phone number on the machine.\n#Person1#: What a bummer.\n#Person2#: Hey, I have an idea. [What?] Why don't we rock the machine back and forth until the candy bar falls?\n#Person1#: Nothing doing. I don't want to be responsible for breaking the thing, and besides, someone might call the cops.\n#Person2#: Ah, don't worry. I've done it before. Oh well. Hey, hey, tough luck. Hey, here, take my candy bar. [You mean?] Yeah, the machine and I hit it off earlier today.", "summary": "#Person2# tells #Person1# he put a buck in the vending machine but the thing got stuck. After hitting the machine, #Person2# gets the candy bar.", "topic": "vending machine"}
{"fname": "train_81", "dialogue": "#Person1#: I'm Paul Adams, Branch Manager.\n#Person2#: Katie Thomas. Pleased to meet you.\n#Person1#: I take it you're looking for temporary office work.\n#Person2#: That's right.\n#Person1#: How old are you, Katie?\n#Person2#: I'm eighteen.\n#Person1#: That's rather young. What experience have you had?\n#Person2#: Well, I've just left school, actually, and I'm looking for a job between now and when I go to college.\n#Person1#: It doesn't sound as though we can help, Katie. You see, our clients are very demanding, especially when it comes to the new office technology.\n#Person2#: Oh, that's no problem. I took extra classes in office skills at school.\n#Person1#: Oh, perhaps you'd like to outline what you've been doing?\n#Person2#: I started by learning keyboard skills. Then I went on to learn about word processing.\n#Person1#: Good. You seem qualified from the technical point of view.", "summary": "Paul Adams interviews Katie Thomas who's looking for temporary office work and he thinks she's qualified for she has learnt keyboard skills and word processing.", "topic": "job interview"}
{"fname": "train_82", "dialogue": "#Person1#: Why did the teacher criticise Myra in front of the whole class? \n#Person2#: Because Myra was cheating on exams, and she spoke back rudely. \n#Person1#: I don't think that Myra should have spoken so rudely to the teacher. I know she was angry, but that's still no excuse for rudeness. ", "summary": "Myra was criticised by the teacher for cheating on exams and talked back rudely.", "topic": "a rude student"}
{"fname": "train_83", "dialogue": "#Person1#: May I have your order now? \n#Person2#: We'd have your regular dinner. What courses are there, please? \n#Person1#: The courses for our regular dinner are fish salad for appetizer, steak for main course and chocolate cake for dessert.\n#Person2#: All right, we'll have it. \n#Person1#: Today's mutton chop is very good. Would you like to have it as the main course?\n#Person2#: That's a good idea. And as for dessert, we'll have apple pie. We'd like to have some coffee afterwards. \n#Person1#: Good, here're your appetizers. Your dinners will be ready in five minutes. ", "summary": "#Person2# orders mutton chop, apple pie, and coffee for #Person2#'s meal instead of regular dinner under #Person1#'s recommendation.", "topic": "order food"}
{"fname": "train_84", "dialogue": "#Person1#: What's the special today? \n#Person2#: 'All-you-can-eat' dinner special. \n#Person1#: I don't like to. \n#Person2#: Do you care for seafood? \n#Person1#: Yes, I'm very fond of seafood. \n#Person2#: Which seafood do you prefer? \n#Person1#: I'd like to have red cooked sea cucumber. \n#Person2#: Is there anything else you would like to have? \n#Person1#: Bring me an assorted cold dish, please. \n#Person2#: Would you care for beverage? \n#Person1#: No, thanks. I'm fine. \n#Person2#: What would you like to drink? \n#Person1#: A bottle of champagne. ", "summary": "#Person1# orders seafood, cold dishes, and champagne with #Person2#'s assistance.", "topic": "order food"}
{"fname": "train_85", "dialogue": "#Person1#: Hi, taxi. Could you take me to the financial street, please \n#Person2#: Pardon, where to , sir? \n#Person1#: I want to go to the financial stree. \n#Person2#: All right. Hop in, please. \n#Person1#: Excuse me, how long does it take to get there? \n#Person2#: It usually takes about half an hour. \n#Person1#: Oh, does it really a long way to go. \n#Person2#: Yes. Moreover, since the street is heavy with traffic this time of day. I'm not sure we can make it. By the way, are you pressed for the time? \n#Person1#: No, I'm not. you can just drive slowly and carefully. \n#Person2#: OK. \n#Person1#: You are very skillful driver. \n#Person2#: Thank you. \n#Person1#: By the way, is the fair the same for any distance? \n#Person2#: No. It varies according to the distance, you can read from the meter.\n#Person1#: Oh, I see. ", "summary": "#Person1# takes a taxi to the financial street. #Person2# reminds him of the long time due to the distance and the heavy traffic, and the fair varies according to the distance.", "topic": "take a taxi"}
{"fname": "train_86", "dialogue": "#Person1#: For tomorrow, read pages 12 to 20. Then do exercises one through ten on page 21. \n#Person2#: Do we have to type out our homework? \n#Person1#: No. You only do that when you write reports. \n#Person2#: Is there anything else? \n#Person1#: For those of you who don't have a calculator, get one. \n#Person2#: We are allowed to use a calculator in class? \n#Person1#: Yes. By the way, review today's notes this evening. We may have a small quiz tomorrow. ", "summary": "#Person1# gives #Person2# home assignments and asks students to get a calculator and review today's notes.", "topic": "give home assignments"}
{"fname": "train_87", "dialogue": "#Person1#: Can you tell me about some good deals on produce? \n#Person2#: The mangoes are on sale today. \n#Person1#: What exactly are mangoes? \n#Person2#: They have yellowish red skin. It's a fruit with one big seed. \n#Person1#: Is the seed edible? \n#Person2#: Maybe if you were a parrot. I wouldn't recommend it. \n#Person1#: How much does a mango cost? \n#Person2#: Normally, they're $2 each. Today, they're only $1 each. \n#Person1#: Maybe I won't like the taste. \n#Person2#: It's hard to describe. They're sweet, but also sort of citrusy. \n#Person1#: How do I tell the difference between a ripe one and an unripe one? \n#Person2#: They're similar to an avocado. When the outside feels soft, they're ripe. \n#Person1#: Where do most of them come from? \n#Person2#: These are from Mexico. ", "summary": "#Person2# tells #Person1# the mangoes are on sale today and then #Person2# introduces mangoes to #Person1# in detail.", "topic": "mangoes"}
{"fname": "train_88", "dialogue": "#Person1#: It seems that something is praying heavy on you. What's the matter? \n#Person2#: I got my father's goat last night. \n#Person1#: What did you do to get his goat? \n#Person2#: When I asked him to treat me like he does to my sisters, he jumped down my throat. So I took it out on him by telling him what I thought. ", "summary": "#Person2# is unhappy because #Person2# got #Person2#'s father's goat.", "topic": "father"}
{"fname": "train_89", "dialogue": "#Person1#: How do you do, Mr. Smith ? This is Lili. I'm calling to thank you for the wonderful dinner we had yesterday . I enjoyed it very much. \n#Person2#: You're welcome. I'd like you to join us for dinner again sometime. \n#Person1#: Thank you, Mr. Smith. I'm returning to China today. \n#Person2#: Today? \n#Person1#: Yes. I appreciate all help and in particular, all the time that you've spent on my account during my stay here. \n#Person2#: Don't mention it. I am pleased to help you. \n#Person1#: If there's anything that I can help you in the future, please let me know. \n#Person2#: I'll do that. Thank you. Have a safe trip home. ", "summary": "Lili phones Mr. Smith to tell him she's returning to China today and expresses her gratitude for the dinner and his help.", "topic": "farewell phone call"}
{"fname": "train_90", "dialogue": "#Person1#: Daniel, have you ever heard about the wildlife sanctuary? \n#Person2#: Is that different from this kind of zoo? \n#Person1#: Yes, of course. \n#Person2#: So tell me about it! \n#Person1#: There are a lot of wild animals in that place, and also some special rules while visiting. \n#Person2#: Special rules? \n#Person1#: There, you only have two ways for visiting. \n#Person2#: Details? \n#Person1#: On their bus or in your own cars, and you won't be allowed to get off the bus until you reach the special region. \n#Person2#: Why not? \n#Person1#: Because it is dangerous to get out of the car or bus. You can just imagine how fierce the wild animals can be. \n#Person2#: That makes sense. But that sounds interesting. Is there one in Beijing too? \n#Person1#: Yes. \n#Person2#: I prefer to go there next time. \n#Person1#: Yeah, sure, you won't be disappointed. ", "summary": "#Person1# tells Daniel about the wildlife sanctuary and the two sole ways to visit wild animals. Daniel gets interested and wants to visit the one in Beijing.", "topic": "wildlife sanctuary discussion"}
{"fname": "train_91", "dialogue": "#Person1#: Hello, Bob. This is Nancy speaking. I'm so glad I've got hold of you at last.\n#Person2#: Were you trying to get in touch with me? If I'm not at home, you can usually reach me at my club here.\n#Person1#: That's good to know. Listen, Bob, I've got news for you.\n#Person2#: What is it?\n#Person1#: My sister Amy is coming back from the states.\n#Person2#: That's great. When is she coming back?\n#Person1#: Next weekend.\n#Person2#: Next weekend? OK. Let's get together tonight and plan a party for her.\n#Person1#: All right.", "summary": "Nancy phones Bob to tell him her sister Amy is coming back from the states next weekend. Bob suggests giving a party for Amy.", "topic": "plan a party"}
{"fname": "train_92", "dialogue": "#Person1#: Sunshine Hotel. Good morning, Barbara speaking.\n#Person2#: Hello. I'd like to make a booking please. I'm on a business trip, so I need a single room.\n#Person1#: OK, your name please.\n#Person2#: John Griffin. That's JOHNGRIFFIN.\n#Person1#: OK, I've got that down. Wait a minute. We already have your name. You've been here before, haven't you? Or it must be someone with the same name.\n#Person2#: I've stayed with you twice before.\n#Person1#: OK. Let's see the card and confirm it. Please tell me if I'm wrong. John Griffin from Sydney, Passport Number 87637489. Right?\n#Person2#: That's right.\n#Person1#: OK. So what time can we expect you tonight, Mr. Griffin?\n#Person2#: The plane lands at 9:15 PM and no one can pick me up. So I should be at your place at 10:00. Will the restaurant still open at that time?\n#Person1#: I'm afraid not. Can I organize some snacks to be left in your room?\n#Person2#: Yes, that would be great. How about a cheese sandwich?\n#Person1#: No problem, sir. I'll see to that.", "summary": "John Griffin phones Sunshine Hotel to book a single room. #Person1# answers the phone, confirms his passport number and takes the reservation.", "topic": "book a room"}
{"fname": "train_93", "dialogue": "#Person1#: Hello, Barbara. Welcome back. You look great.\n#Person2#: Rod, it's lovely to see you again.\n#Person1#: How was your trip?\n#Person2#: Fine, but tiring. Milan was interesting. It's bigger than I expected, noisier and dirtier too.\n#Person1#: And Florence? What did you think of Florence?\n#Person2#: Well, I didn't go there. Have you been there?\n#Person1#: No, I've never been to Italy. I'd really like to go to Rome. Well, the car's in the car park. Is this all your suitcase?\n#Person2#: Yes, but the suitcase is very heavy.\n#Person1#: Barbara, what's in it? Books or stones?\n#Person2#: Just 20 pairs of shoes.", "summary": "Barbara tells Rod her trip to Milan is fine but tiring, and her suitcase is very heavy due to 20 pairs of shoes inside.", "topic": "trip experience"}
{"fname": "train_94", "dialogue": "#Person1#: Excuse me, my watch stopped running and I am not sure what's wrong with it.\n#Person2#: Well, let me look at it. It seems that it just needs a new battery.\n#Person1#: Oh, really? I got some water on it last week and I was afraid that it might ruin the watch. How much is a new battery?\n#Person2#: It's $5 and we not only change a battery, but also guarantee it for a year and if you have the watch cleaned here, we can guarantee it for an additional 3 months.\n#Person1#: That sounds like a good deal. I'll get my battery here. When will it be ready?\n#Person2#: Usually I can do it right away, but now I'm repairing lots of watches. Can you leave your watch here until 5:00 PM?\n#Person1#: OK. See you then.", "summary": "#Person1#'s watch stopped running. #Person2# checks it and tells #Person1# it needs a new battery. #Person2# introduces their service and #Person1#'ll get the battery here.", "topic": "repair a watch"}
{"fname": "train_95", "dialogue": "#Person1#: Let's plan, the dinner for the end of the year.\n#Person2#: I've been talking to some of the other kids in the class and quite a few of them want to go to a pizza restaurant.\n#Person1#: Um, I think I've had enough of pizza. I eat it at least twice a week, it be good to have something different.\n#Person2#: Well, there's that Chinese restaurant. The bamboo house.\n#Person1#: It's closing next week for a month. They're going to build a new kitchen or something. I remember going to someplace with a singer and guitarist. And it was great.\n#Person2#: But there will be at least 20 of us, will be so noisy that we won't hear the music.\n#Person1#: You're right. Hey, we haven't thought about the cost. Some people will want to go to a cheap place, and others can afford somewhere more expensive.\n#Person2#: Why don't we fix the amount first and ask a restaurant to provide a meal for that price?\n#Person1#: That's a good idea. And we can make a list of the places we think our best, and get the rest of the class to choose one.", "summary": "#Person1# and #Person2# are planning the class dinner for the end of the year. They discuss the place and the cost, and decide to fix the amount first and ask a restaurant to provide a meal for that price.", "topic": "class dinner plan"}
{"fname": "train_96", "dialogue": "#Person1#: Hello Martin, long time no see. I heard you went to France to study, how was that?\n#Person2#: I was only there for a year, then I took a year off to travel around Europe.\n#Person1#: Where did you go?\n#Person2#: I went to Switzerland first and then Germany in Austria. I was planning to end my trip in Italy, but it didn't work out.\n#Person1#: Oh well, is it good to be back?\n#Person2#: Of course, but I'm returning to France to finish my degree. It's a four-year program.\n#Person1#: Oh, so you're just back to Beijing to visit your family?\n#Person2#: Yeah, I'm here for another 2 months.\n#Person1#: Any plans?\n#Person2#: In July, my mother is turning 70, so we'll do something special for her. Next month we're going to drive to the coast, then I will be back to France before September first.\n#Person1#: Good for you, do you think you could fit me into your busy schedule?\n#Person2#: Ha, I can always make time for my friends, how about tonight?\n#Person1#: Deal.", "summary": "Martin tells #Person1# about his experience in Europe. Martin is back in Beijing to visit his family and will return to France to finish his degree. #Person1# and Martin decide to meet tonight.", "topic": "daily casual talk"}
{"fname": "train_97", "dialogue": "#Person1#: Excuse me, do you have a few minutes? I work for the Star Bookstore, and we are doing a survey about people's reading habits. I want to ask you a couple of questions.\n#Person2#: Yes, alright. What would you like to know?\n#Person1#: Well, what kinds of books do you prefer to read?\n#Person2#: Hmm, I absolutely love adventure stories best. I am also interested in historical novels. And recently, I've read several biographies.\n#Person1#: OK. Where do you buy your books? In stores or on the Internet?\n#Person2#: About 2/3 of my books are bought from online bookstores. Sometimes I go to a bookstore if I see something interesting in the window. I also borrow books from friends or from the library.\n#Person1#: Great. Thank you for your time. Have a nice day.\n#Person2#: No problem. Good day to you.", "summary": "#Person1# surveys #Person2# about #Person2#'s reading habits. #Person2# loves adventure stories and about 2/3 of #Person2#'s books are bought from online bookstores.", "topic": "survey"}
{"fname": "train_98", "dialogue": "#Person1#: What kind of place shall we rent?\n#Person2#: It should be close to the university. Neither of us are good at getting up in the mornings and closer it is, the later we can get up.\n#Person1#: Absolutely. That's the most important thing to take into consideration. I'm not too worried about the size of the flat.\n#Person2#: Neither am I. So a small place is ok, but we'll get a bigger one if it's not expensive. Do you mind if it's in a noisy area?\n#Person1#: I don't mind. i'm not a light sleeper, but quieter is better for when we have to study at home.\n#Person2#: Good point. Ok, let's go to the estate agent and see what they can offer us.\n#Person1#: Yes, if we're lucky we'll find something in the next few days. I think you had a good idea to start flat hunting early.\n#Person2#: How much do you think the rent will be?\n#Person1#: I asked a few people who are already living in places near the university and they said it would cost about one hundred pounds a month.", "summary": "#Person1# and #Person2# want a place near the university and it's better to be quiet. They decide to go to the estate agent to see the houses.", "topic": "rent a place"}
{"fname": "train_99", "dialogue": "#Person1#: Hello! Can I help you?\n#Person2#: Today is my wife's birthday, so I want to buy a bouquet for her.\n#Person1#: What kind of flowers do you want?\n#Person2#: I have no idea.\n#Person1#: How about rose? It's the most suitable one for lovers.\n#Person2#: But rose is too common.\n#Person1#: Well, what about violet? It means the eternal beauty.\n#Person2#: It looks good. Pack me a bouquet of violet, please.", "summary": "#Person2# buys a bouquet of violet for #Person2#'s wife's birthday according to #Person1#'s suggestion.", "topic": "buy flowers"}
{"fname": "train_100", "dialogue": "#Person1#: I have a problem with my cable.\n#Person2#: What about it?\n#Person1#: My cable has been out for the past week or so.\n#Person2#: The cable is down right now. I am very sorry.\n#Person1#: When will it be working again?\n#Person2#: It should be back on in the next couple of days.\n#Person1#: Do I still have to pay for the cable?\n#Person2#: We're going to give you a credit while the cable is down.\n#Person1#: So, I don't have to pay for it?\n#Person2#: No, not until your cable comes back on.\n#Person1#: Okay, thanks for everything.\n#Person2#: You're welcome, and I apologize for the inconvenience.", "summary": "#Person1# has a problem with the cable. #Person2# promises it should work again and #Person1# doesn't have to pay while it's down.", "topic": "cable"}
{"fname": "train_101", "dialogue": "#Person1#: Can I help you?\n#Person2#: I'm looking for an MP - 3 player. Which brand is of the highest quality?\n#Person1#: I recommend Pioneer.\n#Person2#: Which model is the best-seller?\n#Person1#: This model is very popular with ladies.\n#Person2#: May I have a look at it?\n#Person1#: Sure, it's multi-functional. Besides playing music, it can also be used to store documents and make recordings.\n#Person2#: Do you have this model in white?\n#Person1#: No, but we have it in yellow.\n#Person2#: Then I'll take the yellow one.\n#Person1#: Please wait a second. I'll get it for you.\n#Person2#: Okay.", "summary": "#Person2# is looking for an MP-3 player. #Person1# recommends Pioneer and #Person2# takes the yellow one.", "topic": "MP-3 player"}
{"fname": "train_102", "dialogue": "#Person1#: Susan! Why didn't you tell me that you were taking over the Silk Company account?\n#Person2#: I thought you knew, Todd. It was decided last week. I guess you weren't at the meeting.\n#Person1#: You know I wasn't at the meeting. I was meeting with Mr. Wei about this account. I'Ve been on this for a month and a half.\n#Person2#: I'm sorry. Todd, but Mr. Emory felt that it was going too slowly, and that it needed a fresh start. He should have told you.", "summary": "Todd didn't know Susan was taking over the Silk Company account which Todd has been on. Susan feels sorry.", "topic": "take over"}
{"fname": "train_103", "dialogue": "#Person1#: What's up, buddy? You look so upset.\n#Person2#: I just broke up with a girl. Why didn't she understand that I loved her?\n#Person1#: I'm sorry to hear that. What's your conflict?\n#Person2#: I don't know. She always said I didn't love her, but I did.\n#Person1#: Did you think about talking to her again? Maybe she is waiting for your call.\n#Person2#: I have asked for a talk again, but she refused and said she wanted to be quiet.\n#Person1#: Come on, guy. Maybe she isn't your right person.", "summary": "#Person2# is upset because #Person2# broke up with a girl. #Person1# tries to comfort #Person2#.", "topic": "break up"}
{"fname": "train_104", "dialogue": "#Person1#: Merry Christmas, Lily.\n#Person2#: The same to you, Joey.\n#Person1#: This is your first Christmas in the US. Here is the gift for you.\n#Person2#: It's very thoughtful of you. Wow, it is so beautiful. Could you tell me how American people celebrate Christmas?\n#Person1#: Ok. People decorate their houses, place a Christmas tree in the room and maybe sing a Christmas carol together.", "summary": "Lily and Joey wish each other a merry Christmas. Joey tells Lily how American people celebrate Christmas.", "topic": "Christmas"}
{"fname": "train_105", "dialogue": "#Person1#: What dances do you like?\n#Person2#: I love to dance the fast music.\n#Person1#: Then you must be interested in disco.\n#Person2#: Yes, it's my favorite.\n#Person1#: Oh, it's a disco. Let's dance.\n#Person2#: You're a good dancer.\n#Person1#: Thank you. Now they are playing a rumba. Would you have a try?\n#Person2#: Sorry. I feel like sitting out the next dance.\n#Person1#: OK. Let's get something to drink.\n#Person2#: Good idea.", "summary": "#Person2# likes disco, so #Person1# and #Person2# dance the disco. They decide not to dance the rumba.", "topic": "dance"}
{"fname": "train_106", "dialogue": "#Person1#: I hate landing in the sand trap! Now I'm probably going to waste strokes getting it out.\n#Person2#: At least you haven't landed in the water yet. I've done that on the last two holes.\n#Person1#: Could you hand me my wedge? I'll try. . .\n#Person2#: Here you go. I'll wait for you to get on the green before I putt.\n#Person1#: No. you go ahead and putt it out. Then I'Il go.\n#Person2#: No way, Mary. I'm going to let you go first. I don't want the pressure of putting first.", "summary": "Mary's golf ball landed in the sand trap and she hates that. #Person2# will wait for her to get on the green.", "topic": "play golf"}
{"fname": "train_107", "dialogue": "#Person1#: Have you heard about the new iPhone?\n#Person2#: yes, I heard it's supposed to come out in June. Are you thinking about getting one?\n#Person1#: I'd like to. It's a cell phone, camera, PAD and mp3 player all in one.\n#Person2#: if I had enough money, I'd buy one, but I don't even have enough to buy one of their shuffle spods.\n#Person1#: how big is a shuffle iPod?\n#Person2#: the first generation iPod shuffle is about the size of a park of gum and the second generation iPod shuffle is about half the size of the first.\n#Person1#: how many gigs of music can it hold?\n#Person2#: I think it's either one or two gigs. I can't remember.\n#Person1#: how much do they cost?\n#Person2#: not much at all. I think it's about 100 dollars.\n#Person1#: you're right, that's not bad at all.\n#Person2#: do you have an iPod?\n#Person1#: I got one for my birthday when they first came out, but after the battery died out, I never brought another one.\n#Person2#: why didn't you just buy another battery for it so you could use it?\n#Person1#: that's one of the problems with having an iPod. Though an iPod might have an above average battery life, once the battery is dead, so is your iPod.", "summary": "#Person1# would like to get a new iPhone. #Person2# tells #Person1# about the shuffle iPod. #Person1# has an iPod but its battery has died out.", "topic": "apple products"}
{"fname": "train_108", "dialogue": "#Person1#: Have any plans for the weekend, Tom?\n#Person2#: Yeah, I'm going for a hike in the southern Rocky Mountains.\n#Person1#: Oh, do you go hiking often?\n#Person2#: I go as much as I can. I love hiking because you can really get in touch with nature.\n#Person1#: It would be nice to get out of the city. Do you want some company?\n#Person2#: Sure. But, it will be a long hike, 30 miles in three days. Have you been hiking before?\n#Person1#: Yeah, I go a lot too. I saw a bear and a mountain lion on my last hike.\n#Person2#: Wow! You must have been pretty far away from the city.\n#Person1#: Yeah, my friend and I hiked in a very wild part of the national forest.\n#Person2#: Well, bring him along too. We'll have a great time this weekend.\n#Person1#: Thanks, I'll ask him.", "summary": "Tom is going for a hike in the southern Rocky Mountains during the weekend. #Person1# and #Person1#'s friend will join him.", "topic": "weekend plan"}
{"fname": "train_109", "dialogue": "#Person1#: Excuse me. Is anyone sitting here?\n#Person2#: No, nobody.\n#Person1#: You don't mind if I smoke, do you?\n#Person2#: Well, to be frank, yes, I do.\n#Person1#: Oh, I'm sorry. But this isn't a no-smoker, is it? I mean would you mind if I smoke here?\n#Person2#: Actually it is. Perhaps you haven't noticed the sign.\n#Person1#: Sign? What's sign?\n#Person2#: There, on the window.\n#Person1#: Oh, sorry. I didn't notice it. Sorry.\n#Person2#: That's all right.", "summary": "#Person1# sits beside #Person2# and asks if #Person2# minds #Person1# smoking. #Person2# does, besides the place is a no-smoker.", "topic": "smoke"}
{"fname": "train_110", "dialogue": "#Person1#: You should not have criticize your son in front of his friends.\n#Person2#: Why? He did something wrong.\n#Person1#: I know. But at that time your blame is rubbing salt into his wounds.\n#Person2#: I only wanted to help him.\n#Person1#: But it is not the right time.", "summary": "#Person1# tells #Person2# not to criticize #Person2#'s son in front of his friends.", "topic": "criticize"}
{"fname": "train_111", "dialogue": "#Person1#: I really want to take a nap. I feel very sleepy today.\n#Person2#: What's the matter? Didn't you get enough sleep last night?\n#Person1#: I fell asleep very late. It was almost two o'clock in the morning when I finally fell asleep.\n#Person2#: Are you worried about something? Why couldn't you sleep?\n#Person1#: You know how it is when you're in a strange country. Everything is new, and you get tired and nervous sometimes. Then you worry about your family, about conditions back home, about your courses, about your money, about everything. I tried to fall asleep but I just had too much on my mind.\n#Person2#: Well, take it easy. Things will look better tomorrow. Maybe you should try exercising or a hot bath to help you relax.\n#Person1#: Anything is worth a try. But right now I really just want to find a quiet place to take a nap.", "summary": "#Person1# fell asleep very late because #Person1# had too much on the mind. #Person2# gives #Person1# some suggestions but #Person1# only wants to take a nap right now.", "topic": "take a nap"}
{"fname": "train_112", "dialogue": "#Person1#: What is your favorite coffee?\n#Person2#: Irish coffee is my favorite. But I'm not particular on it.\n#Person1#: All right. Would you make coffee yourself when you are at home?\n#Person2#: Not very often. Making coffee is a bit troublesome. Most of the time, I just buy takeout at Starbucks. And also, I quite like instant coffee.\n#Person1#: I think instant coffee is becoming more and more popular. Though its taste is not perfect, it's really cheap and convenient.\n#Person2#: Exactly. Nescafe is the world's favorite coffee. People love it all over the world.\n#Person1#: I agree. I heard that in the western countries, almost everyone likes coffee. Is that true?\n#Person2#: Yes. No doubt about that. For us, coffee is more a living style rather than a simple drink. I heard Chinese people don't drink that much coffee.\n#Person1#: No, we don't, especially the elder people. But more and more young people fall for coffee nowadays.\n#Person2#: I suppose so. That's probably why there are so many wonderful coffee houses in China now.", "summary": "#Person2# likes Irish coffee and buys takeout at Starbucks. #Person1# and #Person2# talk about the advantages of instant coffee and Western and Chinese people's attitudes towards coffee.", "topic": "coffee"}
{"fname": "train_113", "dialogue": "#Person1#: Hi, is that Mr. Wu?\n#Person2#: Yes. What can I do for you?\n#Person1#: I am calling to query about some of your information.\n#Person2#: We've got a bad line. Can you repeat that please?\n#Person1#: I said I want to ask about some of your information.\n#Person2#: Sorry, the connection is terrible. I'll call you back because I can't hear anything.", "summary": "#Person1# calls Mr. Wu to query about his information but the connection is terrible.", "topic": "terrible connection"}
{"fname": "train_114", "dialogue": "#Person1#: Hello!\n#Person2#: Oh, hi!\n#Person1#: Please allow me to introduce myself. My name is Tom.\n#Person2#: Pleased to meet you. My name is Alice. Did you just move in next door?\n#Person1#: Yes, I did. Have you lived here long?\n#Person2#: Me? I guess so. I've lived here for about six years now. Have you lived in America very long?\n#Person1#: No, not really. When I left Vietnam, I came to America and I lived with a cousin in Dallas for two years. Where do you work, Alice?\n#Person2#: I teach mathematics at a college. What do you do?\n#Person1#: I am an accountant at a company.\n#Person2#: Well, Tom. It's good to meet you. I have to go now. I am teaching a class this evening, and I need to get to the college.\n#Person1#: It's nice meeting you too, Alice.\n#Person2#: See you around!\n#Person1#: Goodbye, Alice.", "summary": "Tom just moved in and he introduces himself to his neighbor Alice, who teaches mathematics at college and has lived here for about six years.", "topic": "neighbour"}
{"fname": "train_115", "dialogue": "#Person1#: What would you like for dessert?\n#Person2#: What do you have?\n#Person1#: I have apple pie, ice cream, chocolate cake and fruit cocktail.\n#Person2#: Can I have apple pie with ice cream?\n#Person1#: Of course. I made the apple pie this morning, so it's lovely and fresh.\n#Person2#: I love your home-made apple pie. It's delicious. Can I have another glass of lemonade as well?\n#Person1#: Sure. Can you get it yourself, it's in the refrigerator.\n#Person2#: Ok. Would you like a drink too?\n#Person1#: Yes, I'll have an ice tea. You see it next to the lemonade.\n#Person2#: Are you having any dessert?\n#Person1#: I'll have apple pie too, but without ice cream. I have to watch my weight.", "summary": "#Person2# wants to have apple pie with ice cream and another glass of lemonade. #Person1# will have ice tea and apple pie without ice cream because #Person2# has to watch #Person2#'s weight.", "topic": "dessert"}
{"fname": "train_116", "dialogue": "#Person1#: May I help you?\n#Person2#: I'd like to cash this check, please.\n#Person1#: Do you have an account with us?\n#Person2#: Yeah. Here's my identification card.\n#Person1#: Do you want large or small bills?\n#Person2#: Actually, I want to buy some traveler's checks.\n#Person1#: What denomination?\n#Person2#: Twenties would be fine.\n#Person1#: Do you want the whole amount in traveler's check?\n#Person2#: Yes, please.", "summary": "#Person1# helps #Person2# cash the check to buy traveler's checks.", "topic": "cash the check"}
{"fname": "train_117", "dialogue": "#Person1#: Good morning, Madam. This is room service, may I help you?\n#Person2#: Good morning. I'd like to reserve some rooms for a tourist party.\n#Person1#: All right. What kind of room would you like?\n#Person2#: You see, we are tourists whose requests are different, so please tell me more about it, will you?\n#Person1#: It's my pleasure. We have single rooms, double rooms, suites and luxury suites, ect. Well, here is an introduction to our hotel.\n#Person2#: That's great. I'd like to book four single rooms, five double rooms and three suites.\n#Person1#: All right, madam. For which dates do you want to book the rooms?\n#Person2#: From tomorrow till January 8th. That's five days in all.\n#Person1#: I see. Now please fill out the form.\n#Person2#: Here you are. Is everything OK?\n#Person1#: Just a minute, madam. You should pay a deposit of 500 yuan beforehand.\n#Person2#: OK. Here you are.\n#Person1#: Thank you. Please keep this receipt.\n#Person2#: Thank you. By the way, is there any preferential rate for the party?\n#Person1#: Yes, there is a 15 percent discount.\n#Person2#: That's wonderful. Thank you.\n#Person1#: You're welcome. I hope all of you will have a good time here.", "summary": "#Person1# helps #Person2# book four single rooms, five double rooms, and three suites for a tourist party from tomorrow till January 8th with a deposit of 500 yuan and gives #Person2# a 15% discount.", "topic": "tourist party"}
{"fname": "train_118", "dialogue": "#Person1#: Can I reserve a hotel room?\n#Person2#: I assure you, that's not a problem. What is your full name, please?\n#Person1#: My name's John Sandals.\n#Person2#: It's a pleasure to assist you. Please tell me when you'll be needing the room, sir.\n#Person1#: If my plans don't change, I'll need a room April 14 till April 17.\n#Person2#: Sir, our room prices are slightly higher than you may have thought. Will that be okay?\n#Person1#: Tell me how much it will be, and I can tell you if it's okay.\n#Person2#: Only $ 308 per night, before taxes, of course.\n#Person1#: $ 308 a night? That's a fair price.\n#Person2#: Now, as for the room, sir, do you prefer smoking or nonsmoking?\n#Person1#: Nonsmoking, please.\n#Person2#: Nonsmoking. Now, sir, does a single queen-size bed meet your approval?\n#Person1#: I have absolutely no problem with that.\n#Person2#: Queen, nonsmoking. Okay, sir, your room is reserved. Now if you'll just give me your phone number.\n#Person1#: Not a problem. The number is 626-555-1739.\n#Person2#: Thank you for making a reservation with us. We look forward to seeing you in April!", "summary": "#Person2# helps John Sandals to reserve a nonsmoking room with a queen-size bed from April 14 till April 17.", "topic": "reserve a room"}
{"fname": "train_119", "dialogue": "#Person1#: Do you have any direct flights to Toronto?\n#Person2#: Sorry, we don't. But I think you can fly on Northwest Airlines to Berlin and then have a connecting flight on Canada Airline to Toronto. And it is the most economical flight, just 1, 900 dollars.\n#Person1#: When does the flight depart?\n#Person2#: At 8 am. By the way, it also makes a refueling stop.\n#Person1#: How long is the layover?\n#Person2#: Less than one hour.\n#Person1#: And how long do I have to stay in Berlin for the connecting flight?\n#Person2#: Not so long, just one hour.\n#Person1#: So the time for the total journey is about. . . ?\n#Person2#: About 13 hours.\n#Person1#: Let me count. Ok, it works out for my schedule. Thanks a lot!\n#Person2#: You are welcome!", "summary": "#Person1# wants to fly to Toronto. #Person2# suggests #Person1# fly on Northwest Airlines to Berlin and then have a connecting flight on Canada Airline to Toronto.", "topic": "flight"}
{"fname": "train_120", "dialogue": "#Person1#: I'm sorry, I've lost my tags and receipt. What can I do about it?\n#Person2#: I see. What is your baggage? And do you remember the tag's number or color?\n#Person1#: It's a suitcase. Its colour is blue.\n#Person2#: Could you give me a description of your case?\n#Person1#: It's like this, it's square with a leather cover.\n#Person2#: I'll check it for you. I've found it. Is this yours?\n#Person1#: Yes, it is the right one\n#Person2#: Will you show me your key card, please?\n#Person1#: Here it is.\n#Person2#: All right. Now you can take your case away", "summary": "#Person1# lost #Person1#'s tags and receipt. #Person2# checks and helps #Person1# find #Person1#'s case.", "topic": "find the case"}
{"fname": "train_121", "dialogue": "#Person1#: Mr. Phillips? I have a request here from purchasing that needs your approval.\n#Person2#: Let me take a look. This is for a 486 computer with modem. Who's it going to?\n#Person1#: I believe it's going to Ms. Wilson's office.\n#Person2#: Get her on the phone, please. I need to clarify this.", "summary": "#Person1# needs Mr. Phillips's approval. Mr. Phillips wants to clarify the request.", "topic": "clarify the request"}
{"fname": "train_122", "dialogue": "#Person1#: I will have sole then.\n#Person2#: All right, how about the other guests.\n#Person1#: The rest of us will have this today's special, please.\n#Person2#: Ok.\n#Person1#: I am sorry but I ordered sole not the same as the others. Will you change it?\n#Person2#: I'm afraid we have no more sole.\n#Person1#: Then I'll have the pork cutlet instead.\n#Person2#: Certainly, just a moment, sir.", "summary": "#Person1# orders sole but is served with the same as the others. #Person2# has no more sole, so #Person1# changes to the pork cutlet.", "topic": "order food"}
{"fname": "train_123", "dialogue": "#Person1#: Do you have any experience working with a computer?\n#Person2#: Yes. I have been a data entry operator for three years.\n#Person1#: What kind of software can you use?\n#Person2#: I have working knowledge of Windows and Dos. Actually, I'm quite familiar with both Java and C Programming Languages.\n#Person1#: Do you have any other computer qualifications?\n#Person2#: I have an ACRE certificate, GRADE 2.\n#Person1#: Do you know how to use a PC to process the management information?\n#Person2#: I'm sorry to say I'm not familiar with processing management information, but I'm sure I could learn quite quickly. It can't be too difficult, and I've got a quick mind. I can handle any problem you give me.", "summary": "#Person1# interviews #Person2# who has been a data entry operator for three years. #Person2# knows how to use the software, has computer qualifications, and can learn quite quickly.", "topic": "interview"}
{"fname": "train_124", "dialogue": "#Person1#: Hello, welcome to Credit Services. How can we help you?\n#Person2#: I'm interested in applying for a credit card with you.\n#Person1#: Are you an existing customer?\n#Person2#: Yes, I've had a Current Account with a debit card with you for years. Now, I'm looking at upgrading to a credit card.\n#Person1#: May I ask why you didn't think of applying for a credit card with us sooner? Most young people jump at the chance.\n#Person2#: When I opened the account with you, I was a student, I graduated a couple of years ago and have a steady salary, so I figured now would be the best time to go ahead.\n#Person1#: That's very sensible of you. We have many fresh graduates applying for credit cards, getting them and then going on a spending spree and being unable to meet the repayments.\n#Person2#: As you can see from the statements for my Current Account, I have never been overdrawn. I'm always very careful about that.", "summary": "#Person2# is interested in applying for a credit card with #Person1#. #Person1# suggests #Person2# applies for a credit card sooner, but #Person2# thinks he is qualified.", "topic": "credit card"}
{"fname": "train_125", "dialogue": "#Person1#: Good morning, City Taxi.\n#Person2#: Good morning. I'd like to book a taxi to the airport for Saturday morning, please.\n#Person1#: Where from?\n#Person2#: I'm at Garden Hotel in Union Street. There will be three of us sharing. How much will it be?\n#Person1#: About 60 dollars.\n#Person2#: 60 dollars? Each of between us?\n#Person1#: Oh, that's all together. What time do you want to leave?\n#Person2#: Seven in the morning.\n#Person1#: Right! We'll pick you up at your hotel at seven then.\n#Person2#: Thank you very much. Goodbye.", "summary": "#Person1# helps #Person2# to book a taxi to the airport on Saturday morning for 60 dollars.", "topic": "book a taxi"}
{"fname": "train_126", "dialogue": "#Person1#: Hi. My name's Carl. Nice to meet you.\n#Person2#: Nice to meet you, too. My name is Francisco.\n#Person1#: What?\n#Person2#: Francisco, but all my friends and family back in Peru call me Pancho.\n#Person1#: Okay, Pancho. So, tell me about your family?\n#Person2#: Well, I have seven brothers and six sisters.\n#Person1#: Wow. That is a big family. So are you the oldest, Pancho?\n#Person2#: No. I'm the second oldest in my family.\n#Person1#: So, what do your parents do?\n#Person2#: My father is a taxi driver in Lima, Peru. It's a hard job, but he works hard to support the family.\n#Person1#: How about your mother?\n#Person2#: She helps run a small family store with some of my older brothers and sisters.\n#Person1#: What kind of store?\n#Person2#: We mainly sell food, like bread, eggs, soft drinks, rice, sugar, and cookies. Things that people buy every day.", "summary": "Francisco and Carl meet each other for the first time. Francisco tells Carl he's the second oldest. His father is a driver and his mother runs a store.", "topic": "family"}
{"fname": "train_127", "dialogue": "#Person1#: Hi, Jane. I'd like to discuss something with you. Do you have a minute?\n#Person2#: Sure. I've just got out of my eleven o'clock class. I don't have another class until this afternoon.\n#Person1#: Good. Listen, I've just received an e-mail from the computer centre. They are looking for students to help with the work of the school website this summer. They need two assistants. They asked me if I knew anyone that might be interested. I thought you might like to consider the job.\n#Person2#: Sounds interesting. I can type, but I don't have a lot of experience.\n#Person1#: Well, I don't think any special experience or knowledge is necessary. And with your interests in computers and the Internet, I think you would be good for the job. Also they're paying good money. What do you think?\n#Person2#: It sounds like a great chance to get some experience. Thanks for thinking of me.", "summary": "#Person1# tells Jane the computer center is looking for students to help with the work of the school website and doesn't need special experience or knowledge. Jane is interested.", "topic": "computer centre"}
{"fname": "train_128", "dialogue": "#Person1#: Oh, I am starving.\n#Person2#: Me too. Shall we eat out? There is a new French restaurant down the street.\n#Person1#: Oh, forget about it. I went there with a friend last week. The menu was all in French and I just couldn't read it.\n#Person2#: That's what you are paying for.\n#Person1#: Maybe. But I should say everything was expensive and nothing was to my satisfaction.\n#Person2#: Then how about the Italian restaurant on the next block.\n#Person1#: Well. I ate out almost every day last week. Let's just eat in today.\n#Person2#: But I am not in the mood to cook.\n#Person1#: I will cook then. In fact, I am sick and tired of restaurant. I just want a home-cook meal.", "summary": "#Person2# suggests they eat out. But #Person1# wants a home-cook meal, because #Person2# ate out almost every day last week, and promises to cook.", "topic": "meal"}
{"fname": "train_129", "dialogue": "#Person1#: I have a complaint to make, Sir. I had waited ten minutes at the table before the waiter showed up, and I finally got served. And I found it was not what I ordered.\n#Person2#: I am terribly sorry, madam. It's a bit unusually busy tonight. As a compensation, your meal will be free.", "summary": "#Person1# makes a complaint. #Person2# compensates for her meal.", "topic": "compensation"}
{"fname": "train_130", "dialogue": "#Person1#: It is exciting just to think about it! It'll be my first trip to Hawaii. But I may have trouble finding my way around there when I'm there.\n#Person2#: Don't worry about that. Just give me a call when you arrive. I'll be glad to show you around.", "summary": "#Person1# is worried to have trouble finding the way in Hawaii. #Person2# offers to help.", "topic": "go to Hawaii"}
{"fname": "train_131", "dialogue": "#Person1#: You've had a very dangerous life, haven't you, Joe?\n#Person2#: Yes. That's right.\n#Person1#: When was your worst accident?\n#Person2#: Last year. It was during the British Grand Prix. I knocked into a wall. The car was completely destroyed and my left leg was broken. Luckily nobody was killed.\n#Person1#: Is that the only time you've been..., er... close to death?\n#Person2#: No, I had a very frightening experience quite recently. I was frightened to death! I thought I was going to be killed at any moment.\n#Person1#: Really? When was that?\n#Person2#: It was on my way to this studio. I had to drive through London during the lunch hour.", "summary": "Joe has had a very dangerous life and tells #Person1# about his worst accident and a very frightening experience recently.", "topic": "dangerous life"}
{"fname": "train_132", "dialogue": "#Person1#: Hello, Mrs. Turnbull. How are you? \n#Person2#: Fine, thanks. How's your boy, Jack? \n#Person1#: He's a bit tired. You know, he goes to school at eight o'clock every morning. He doesn't get home till after four. then he does his homework after tea. It often takes him a couple of hours to finish \n#Person2#: Poor boy. They work hard at school nowadays, don't they? Does he like it? \n#Person1#: School, you mean? Yes, he does. He likes his teachers, and that always makes adifference. \n#Person2#: Yes, it does. Does he go to school by bus? \n#Person1#: No, he walks. He likes walking. He meets some of his friends at the corner andthey go together. \n#Person2#: What does he do when it rains? \n#Person1#: My husband takes him in the car. He passes the school on the way to the office. ", "summary": "#Person1# tells Mrs. Turnbull about #Person1#'s boy, Jack, who is a bit tired because of school but likes it. Jack usually walks to school but takes the car when it rains.", "topic": "son"}
{"fname": "train_133", "dialogue": "#Person1#: Hi, Craig! How are you? \n#Person2#: Not so good. I have a terrible cold. \n#Person1#: Really? That's too bad! You should be at home in bed. It's really important to get a lot of rest. \n#Person2#: Yeah, you're right. \n#Person1#: And have you taken anything for it? \n#Person2#: No, I haven't. \n#Person1#: Well, it's helpful to chop up some garlic and cook it in chicken stock. Then drink a cup every half hour. It really works! \n#Person2#: Ugh! ", "summary": "Craig has a terrible cold. #Person1# suggests he get rest and take some garlic in chicken stock.", "topic": "have a cold"}
{"fname": "train_134", "dialogue": "#Person1#: Hi, Lilly, it's so nice to see you again. \n#Person2#: Hum, me too. This winter holiday was especially long. What have you done? \n#Person1#: Nothing special. I had a get-together with some schoolmates at the high school, visited the Internet and read a couple of books which I had been longing for. How about yours? \n#Person2#: You know, I like traveling. I made good use of this long vacation and enjoyed myself. ", "summary": "#Person1# and Lilly talk about how they spend their winter holidays.", "topic": "winter holiday"}
{"fname": "train_135", "dialogue": "#Person1#: How can you keep in touch with your aunt in America? \n#Person2#: Oh, I make a phone call once a month. \n#Person1#: It's very expensive, right? \n#Person2#: Yeah. \n#Person1#: Why not send E-mail through the Internet ? \n#Person2#: Is it convenient and cheap? \n#Person1#: Sure. You can send E-mail to each other every day through the internet. In addition, you can make a phone call through the internet , too. \n#Person2#: Really? I'm so glad to hear that. But I don't konw how to get access to the Internet. Could you show me? \n#Person1#: No problem. I'll tell you. \n#Person2#: I'll appreciate it very much. ", "summary": "#Person1# tells #Person2# #Person2# can keep in touch with #Person2#'s aunt in America through the internet and willing to show #Person2# how.", "topic": "internet"}
{"fname": "train_136", "dialogue": "#Person1#: Is that true? \n#Person2#: I guess so. Now Anna's got four kids and another on the way. \n#Person1#: Wow. She looks good for having had that many kids. She's pregnant and wearing Prada! \n#Person2#: That's Anna for you. She keeps up the image of the stylish Italian woman. Here she comes. \n#Person1#: She's glowing. It must be the pregnancy. \n#Person2#: Yeah, or the expensive Italian facial treatments. ", "summary": "#Person1# and #Person2# talk about Anna who is pregnant but still fashionable.", "topic": "fashion"}
{"fname": "train_137", "dialogue": "#Person1#: Hey, the pool's open now! \n#Person2#: As of today it is. Memorial Day marks the end of the school year and the beginning of summer. \n#Person1#: So it's time for the kids to get outdoors. . . \n#Person2#: . . . and for us to get tans in our new bikinis. \n#Person1#: Not this Taiwanese girl. We don't like to get suntans. \n#Person2#: That's smart these days with all the news on skin cancer. Hey, there's everybody! We made it! ", "summary": "#Person2# wants to get tans at the beginning of the summer but #Person1# doesn't.", "topic": "summer"}
{"fname": "train_138", "dialogue": "#Person1#: Hi, Nancy. How are you doing? \n#Person2#: Hi, Tom. Want a cup of coffee? \n#Person1#: Not right now. I've got to get another car and my old one is blown up. \n#Person2#: Oh, hey, did you look in the classified ads? \n#Person1#: You mean used car? \n#Person2#: No, Ah. . . single sellers. \n#Person1#: Well, yeah, but I'd be getting somebody else's problem. \n#Person2#: Uh huh. How about a used car? They've got good ones now. \n#Person1#: It's the same kind of deal though, you know, you never know what you're going to get. \n#Person2#: Oh, hey, how about a new car? They've got easy loans now. You'd feel so good driving a new car. \n#Person1#: Let's look at them all. Have you got a paper there? ", "summary": "Tom has to get another car. Nancy suggests single sellers and used cars but Tom prefers a new car.", "topic": "get a car"}
{"fname": "train_139", "dialogue": "#Person1#: Who was that guy you were talking to at the bar? It looked like he was hitting on you. \n#Person2#: Yeah, we struck up a conversation, and eventually he asked me out. I gave him my number, but I'm not sure if I'll actually go out with him. \n#Person1#: Oh? How come? \n#Person2#: He's nice, but I just don't feel like we have much chemistry, so I don't want to lead him on.\n#Person1#: Well, don't be too quick to judge. My last boyfriend and I didn't hit it off right away, I only started to fall for him after we went out a few times and I got to know him better. We were together for 3 years.\n#Person2#: So why'd you split up? If you don't mind my asking. \n#Person1#: Not at all. We just started to drift apart, different interests, different plans for the future. The breakup was mutual.\n#Person2#: Ah, that's great. My last relationship was a nightmare, I hooked up with a guy at a New Year's party and we were together for six months, but we were constantly fighting and making up. I don't know how I put up with him for so long.\n#Person1#: How'd it end? \n#Person2#: He cheated on me, I caught him making out with his ex. He begged me for another chance, but I know he was just trying to jerk me around, so I said no.\n#Person1#: Ugh! Good for you. \n#Person2#: Thanks. So how about you, are you going out with anyone at the moment?\n#Person1#: Oh, I've gone on a few dates here and there, but nothing serious. To be honest, I'm not really interested in settling down just yet, I'm enjoying the single life too much.", "summary": "#Person2# doesn't feel like she has chemistry with a guy. #Person1# advises her not to be too quick to judge because #Person1#'s last boyfriend and #Person1# didn't hit it off at first but then they fell in love. Then #Person2# says her last relationship is a nightmare, her last boyfriend cheated on her.", "topic": "relationship"}
{"fname": "train_140", "dialogue": "#Person1#: Um, which of them is the better typist? \n#Person2#: Well, Mary types faster than Jones. But I think Jones types more carefully. \n#Person1#: Is there any difference in their short hand? \n#Person2#: Jones can certainly take down letter more quickly, but Mary's short hand is the best in her class. \n#Person1#: How about languages? \n#Person2#: Both of them speak excellent French. But I think Mary speaks German more fluently than Jones does. \n#Person1#: Um. That doesn't really matter. Because we have more French visitors than German. ", "summary": "#Person1# asks #Person2# to compare Mary and Jones in terms of typing, shorthand, and language mastery.", "topic": "comparison"}
{"fname": "train_141", "dialogue": "#Person1#: It's a terrible day, isn't it?\n#Person2#: Yes, it is. This is why our flight was delayed for 2 hours. My parents should be worried about me. They are waiting for me at London airport.\n#Person1#: Where did you come from?\n#Person2#: Beijing. I was there for a 2 weeks' conference on space technology.\n#Person1#: How interesting! I was there for tour. You see, I usually have a tour twice or 3 times a year.\n#Person2#: Really? Which places did you visit in China?\n#Person1#: Apart from Beijing, we went to Nanjing, Shanghai, Xi'an, Hangzhou, and Guangzhou.\n#Person2#: Did you enjoy it?\n#Person1#: Very much. It was one of the most exciting tours I've ever made. Was this your first trip to China?\n#Person2#: Oh, no. I go almost every year. Unfortunately, it's always on space related business. I haven't had time to visit tour sites.\n#Person1#: Oh, what a pity.", "summary": "#Person1# and #Person2#'s flight was delayed. #Person2# was in Beijing for a conference on space technology. #Person1# has been to many places in China for a tour.", "topic": "delayed flight"}
{"fname": "train_142", "dialogue": "#Person1#: Now, mister Snow. What can you remember about the attack?\n#Person2#: Well, I was working late yesterday evening.\n#Person1#: What time did you leave your office?\n#Person2#: About 9:44.\n#Person1#: Are you sure?\n#Person2#: Oh yes, I looked at my watch.\n#Person1#: What did you do then?\n#Person2#: Well, I locked the door, and I was walking to my car when somebody hit me on the head.\n#Person1#: Did you see the attacker?\n#Person2#: No, he was wearing a stocking over his head?\n#Person1#: Tell me mister snow. How did you break your leg?\n#Person2#: Well, when the doctors were pudding me into the car. They dropped me.", "summary": "#Person1# asks Mr. Snow about the attack. Mr. Snow left his office at about 9:44 and got hit when walking to his car but didn't see the attacker.", "topic": "attack"}
{"fname": "train_143", "dialogue": "#Person1#: Excuse me, could you tell me how to get to the cross bakery building?\n#Person2#: The cross bakery building? Sure, you're actually walking in the opposite direction.\n#Person1#: Oh, you're kidding. I thought I was heading east.\n#Person2#: No, east is the other direction. To get to the bakery, you need to turn around and go 3 blocks to broadway, when you get to broadway, you need to take a left, go straight down that street for 2 blocks, and then you'll see the building on your left. It's just between the post office and a supermarket.\n#Person1#: Ok, let me see if I've got that, first turn around, 3 blocks to broadway, and then a left turn and 2 blocks to the building, is that right?\n#Person2#: Yeah, you've got it.", "summary": "#Person2# tells #Person1# how to get to the cross bakery building.", "topic": "ask directions"}
{"fname": "train_144", "dialogue": "#Person1#: I wish we had hired a professional person to film it. Instead of asking your friend Lenny to do it.\n#Person2#: This video isn't so bad. The quality isn't the best, but he does a pretty good job.\n#Person1#: It's not bad if you like your unclear video. There are no changes between scenes and the lighting is terrible. At best, it looks like a rough video that has not been completely edited.\n#Person2#: It is a little rough, I admit.\n#Person1#: There are problems with the audio, too. Some sections are no sound when the audio is cut. And when there is the audio, the volume isn't the same.\n#Person2#: That's true. I guess, he'll do better next time.", "summary": "#Person1# wishes they had hired a professional person to film it and feels disappointed with Lenny's work. #Person2# tries to defend Lenny.", "topic": "film"}
{"fname": "train_145", "dialogue": "#Person1#: I'm pretty busy these days. I was given a new research project by the professor. He asked me to find research information about countries in Asia.\n#Person2#: Isn't it interesting?\n#Person1#: Yes, and there's much information I can get. But I was told to finish it in 3 days.\n#Person2#: What kind of information do you have to get?\n#Person1#: Mainly cultural customs, holidays and something like that.\n#Person2#: I'm pretty good at that kind of thing.\n#Person1#: Really? Then tell me how many languages are spoken in India.\n#Person2#: Uh...I think English and maybe a lot?\n#Person1#: And when was the Great Wall of China built?\n#Person2#: Sorry, I have no idea. Oh, I guess I can help you look it up on the Internet.", "summary": "#Person1# is busy working on a new research project. #Person2# thinks #Person2# is good at it but can't answer #Person1#'s questions, so #Person2# turns to help #Person1# look it up on the Internet.", "topic": "research project"}
{"fname": "train_146", "dialogue": "#Person1#: Hello. I want to send the computer to my sister in Shanghai by logistics transport.\n#Person2#: OK. Is it in the box? May I see it?\n#Person1#: Yes. This is the computer and this is the keyboard and the monitor.\n#Person2#: Is there anything else?\n#Person1#: There are a mouse and a camera.\n#Person2#: Is that all?\n#Person1#: Yes. How much is it to send these things to Shanghai by regular delivery?\n#Person2#: It depends on the weight of these things. Generally speaking, we will charge you ten yuan for one kilogram.\n#Person1#: I see. Can you weigh them for me, please?\n#Person2#: Please go over there to weigh them.\n#Person1#: OK. See you later.", "summary": "#Person1# sends some computer equipments to Shanghai with #Person1#'s assistance.", "topic": "send items"}
{"fname": "train_147", "dialogue": "#Person1#: What's wrong with you?\n#Person2#: I have a sore throat and headache.\n#Person1#: Do you feel tired?\n#Person2#: Yes, my whole body feels weak. And I really feel terrible.\n#Person1#: I'm sorry to hear that. I'll have to examine you.\n#Person2#: Ok, go ahead.\n#Person1#: Open your mouth and show me your tongue. Say ah... You have a bad cold. So you must stay in bed for a week.", "summary": "#Person2# feels uncomfortable. #Person1# examines #Person2# and gives suggestions.", "topic": "see a doctor"}
{"fname": "train_148", "dialogue": "#Person1#: Dave, there's something I want to talk to you about.\n#Person2#: Zina, why are you whispering?\n#Person1#: I've been talking to WebTracker. I'm thinking of jumping ship.\n#Person2#: What? Are you serious? You'd defect to our archrival! ?\n#Person1#: Keep your voice down. We'll talk more later. Right now I need to see Vince.\n#Person2#: We definitely have to talk, Zina. And watch your back. Elvin is still mad about his nose.\n#Person1#: OK, but don't tell anyone what I said.", "summary": "Zina tells Dave her idea of job-hopping to the rival company and Dave is stunned.", "topic": "job-hopping"}
{"fname": "train_149", "dialogue": "#Person1#: Take a seat inside and see what you think. So you will take the Porsche then, sir?\n#Person2#: Yes, and I want to buy the insurance too. I think it's necessary.\n#Person1#: You're smart to buy it. At 45 dollars for three days, it is a good deal.\n#Person2#: Can I return the car in San Francisco?\n#Person1#: San Francisco? No, sir. We only have this office here. You will have to return it here.\n#Person2#: Really? I heard in America you can return rental cars in different cities.\n#Person1#: No, sir. That's only with the very big companies. I'm sorry, but this car must be returned to this lot.\n#Person2#: Well, I guess I will have to drive back down then. Hmm. I didn't think of that.\n#Person1#: Do you still want the car, sir?\n#Person2#: Yes. It will be fun. Driving back down the coast. My girlfriend will like it.\n#Person1#: It's a beautiful drive.\n#Person2#: Where are the keys?\n#Person1#: Just a moment, sir. We have to finish filling out the forms.", "summary": "#Person2# wants to rent a Porsche with the insurance. #Person2# requests to return the car in San Francisco but gets refused. #Person2# still rents the car with #Person1#'s assistance", "topic": "rent a car"}
{"fname": "train_150", "dialogue": "#Person1#: Wow! What a beautiful scenic spot! It's so open. And just breathe that fresh air, you can almost taste its freshness.\n#Person2#: You can have a bird view of Guiling City from the top of the mountain.\n#Person1#: Wonderful! I'll often come here for mountain climbing.\n#Person2#: You should. Many Guiliners, especially the old and the young, will climb mountains here in the morning.\n#Person1#: No wonder people say\n#Person2#: Quick! Pass me your binoculars. Look at that bird... I've never seen one of those before. It's indigenous to Guiling, and an endangered species too. This is lucky!\n#Person1#: I didn't know you liked bird-watching.\n#Person2#: I don't really. I just like wildlife, and you don't get to see too much of it in the city. This place is full of it.", "summary": "#Person1# and #Person2# are enjoying a bird view of the Guiling City from the top of the mountains and are watching birds.", "topic": "enjoy sceneries"}
{"fname": "train_151", "dialogue": "#Person1#: Well, how did you enjoy your seaside trip?\n#Person2#: It was funny.\n#Person1#: Tell me about it, will you?\n#Person2#: Well, we drove through the valley on our way there in the morning. It was a magnificent sight.\n#Person1#: Did you stop at the big waterfall for pictures?\n#Person2#: Sure, we wouldn't miss it for anything. After that, we took a short cut to the park. There was very little traffic, so we got there in less than an hour.\n#Person1#: You were lucky then. What did you do after that?\n#Person2#: We went for a swim in the sea. That was the best part of the day. Just look at my nice tan.\n#Person1#: So you must have had a busy and enjoyable day yesterday.\n#Person2#: Yes, you're right. And I was so tired that I fell asleep on the way back. My arms are still stiff from the swim yesterday.", "summary": "#Person2# shares the details of the seaside trip with #Person1#.", "topic": "seaside trip"}
{"fname": "train_152", "dialogue": "#Person1#: John, I'Ve asked you not to smoke in here! I don't want to see you smoking in my office again.\n#Person2#: I'm sorry, Ms. Fairbanks. I won't let it happen again.\n#Person1#: That's what you said the last time! If you want to smoke, you'll have to use your break time and go outside!\n#Person2#: I understand, Ms. Fairbanks.", "summary": "Ms. Fairbanks criticizes John for smoking in the office during working time.", "topic": "smoking"}
{"fname": "train_153", "dialogue": "#Person1#: Waitress, can I have the bill, please?\n#Person2#: Yes, sir. How would you like to pay the bill, sir?\n#Person1#: Do you accept credit cards?\n#Person2#: Yes, sir. But we only accept American Express, Master card and Visa. What kind do you have?\n#Person1#: Master card. Here you go.\n#Person2#: Wait a moment, please.", "summary": "#Person1# wants to pay the bill and is served by #Person2#.", "topic": "pay the bill"}
{"fname": "train_154", "dialogue": "#Person1#: Okay, so let's go over everything one more time. I really want you to get this job!\n#Person2#: I know! It's an amazing growth opportunity! They're true industry leaders, and it would be so interesting to be part of an organization that is the undisputed leader in business process platform development.\n#Person1#: So, let's see, you did your research on the company, right?\n#Person2#: Well, I visited their website and read up on what they do. They're an IT service company that offers comprehensive business solutions for large corporations. They provide services such as ARM development, and they also offer customdesigned applications.\n#Person1#: So what would your role in the company?\n#Person2#: Well, the position is for an account manager. That basically means that I would be the link between our and our development team.\n#Person1#: Sounds good, and so, why do you want to work with them?\n#Person2#: Well, as I said they're the industry leaders, they have a really great growth strategy, amazing development opportunities for employees, and it seems like they have strong corporate governance. They're all about helping companies grow and unleashing potential. I guess their core values and mission really resonated with me. Oh, and they offer six weeks'vacation, stock options and bonuses. . . I'm totally going to cash in on that.\n#Person1#: You idiot! Don't say that! Do you want this job, or not?", "summary": "#Person1# helps #Person2# prepare for the job interview. #Person1# acts as the interviewer and asks #Person2# some questions.", "topic": "job interview preparation"}
{"fname": "train_155", "dialogue": "#Person1#: And so, I just wanted to check in with you and find out where we are with this project. As you know, you'Ve missed a fairly significant deadline last week, and this will negativity impact the team's ability to move forward with the next stages of this project.\n#Person2#: I know, I'm really sorry that I missed the deadline. But really, it wasn't my fault. You see, we had all of these unexpected technical problems at the last minute, and that I couldn't get into the database and extract the kind of information that I needed for the data analysis. You know, if the tech guys would have done their job and kept the ARM stable, then I wouldn't have missed my deadline.\n#Person1#: Oh, come on! An excuse like that is tantamount to lying. You're essentially blaming the tech team for your time management issues, rather than accepting responsibility for the fact that you were procrastinating for the past two weeks.\n#Person2#: No, I'm not trying to pass the buck here ; I know that it was me who is ultimately responsible for getting this done. But the thing is, I could have finished on time if the system hadn't gone down. And you know, with everything I'Ve got going on now, I can't afford to waste time dealing with technical problems. I'Ve got a lot on my plate and there are only twenty-four hours in a day. . .\n#Person1#: I'm not going to accept this excuse. You're using these small technical glitches as a crutch and trying to rationalize the fact that you'Ve missed your deadline. Look, we have standards and I expect you to live up to those standards. No more phoney cases. If you're in over your head, you tell me. No more missed deadlines. Now, I want that data on my desk by nine am!", "summary": "#Person1# blames #Person1# for procrastination for the past two weeks. #Person2# takes technical problems as an excuse for missing the deadline.", "topic": "procrastination"}
{"fname": "train_156", "dialogue": "#Person1#: Hi, the lab said that you would be getting my test results in today.\n#Person2#: I like you to come in and discuss some further tests that I would like to run.\n#Person1#: I think that this is a bad sign.\n#Person2#: For now, I would like to run a few more tests to look into some of the problems that you mentioned.\n#Person1#: Why wouldn't you tell me over the phone?\n#Person2#: If there is any question about test results, we always do a recheck.\n#Person1#: I need to come in right away.\n#Person2#: I would be happy to see you this afternoon. If you are feeling upset, please bring a friend or relative along.\n#Person1#: You are scaring me!\n#Person2#: Come on in this afternoon and we will talk. It will be fine!", "summary": "#Person2# merely wants to discuss some further tests with #Person2#, but #Person1# treats it as bad news.", "topic": "the test results"}
{"fname": "train_157", "dialogue": "#Person1#: Ouch! The water's too hot!\n#Person2#: Get in slowly, sweetie. You'll get used to it. I'm gonna go and make you some chicken soup.\n#Person1#: I'm not hungry, Mom.\n#Person2#: I know you don't have an appetite, but you need to eat something. You'll get too weak if you don't eat.\n#Person1#: Oh. . . I'm sweating already. It's so hot. I can feel it boiling! Can I get out yet?\n#Person2#: That's a good sign. But just soak a little longer, OK?", "summary": "#Person1#'s not feeling well, so her mother makes her take a hot bath and will make chicken soup to replenish her.", "topic": "treatment"}
{"fname": "train_158", "dialogue": "#Person1#: Does Mr. Schmidt know he's going to become a father?\n#Person2#: No, and I have no way of getting ahold of him! There's no phone where he's at!\n#Person1#: Well, he has a surprise waiting for him when he gets back, doesn't he!\n#Person2#: My older sister Judy will be here soon to help. She already has a boy and a girl of her own. . .\n#Person1#: I just saw a red van pulling into the driveway. Is that her?", "summary": "#Person2#'s husband isn't there when #Person2#'s going to give birth. #Person2# tells #Person1# she's asked her older sister to help.", "topic": "childbirth"}
{"fname": "train_159", "dialogue": "#Person1#: Excuse me.\n#Person2#: Yes, Miss, what can I do for you?\n#Person1#: I ordered my dish about a half an hour ago, but it hasn't arrived yet.\n#Person2#: I'm sorry for that, I'm going to check with the chef right now. Miss, I just checked with the kitchen, and they said your order will be coming right up next. Oh, here comes.\n#Person1#: Thank you.\n#Person2#: Miss, I'm very sorry for the delay, please enjoy this. Free a glass of wine for inconvenience. Again I'm terribly sorry to make you wait so long.\n#Person1#: It doesn't matter.", "summary": "#Person1#'s dish hasn't arrived, so #Person2# checks the order and offers a free glass of wine for the inconvenience.", "topic": "social talk"}
{"fname": "train_160", "dialogue": "#Person1#: Come on in. I am so glad you are here. We have been expecting you.\n#Person2#: Am I late for the party? Looks everyone is already here. Hope I didn't miss something interesting.\n#Person1#: No, you are just on time. We haven't really started yet.\n#Person2#: Great, here are some flowers for you. I hope you like them. I was not sure if the color will suit your new apartment.\n#Person1#: Thank you, they're beautiful. You can hang your coat over there. Try this new couch, it is so comfortable. You will love it. Want something to drink, tea, coffee, juice or Cola?\n#Person2#: Don't bother. I will help myself.\n#Person1#: Make yourself at home.\n#Person2#: It is such a nice place.\n#Person1#: Well, I don't mean to boast but all the designs are done by myself and some colleagues are already trying to copy some of them for their new apartments. Look, they are making photos now of my designed kitchen.", "summary": "#Person2# comes to #Person1#'s housewarming party and is warmly received by #Person1#.", "topic": "a housewarming party"}
{"fname": "train_161", "dialogue": "#Person1#: You say he was around average height.\n#Person2#: Yes, that's right, around five nine five ten.\n#Person1#: Weight?\n#Person2#: I'm not sure. Medium I suppose. Maybe a little on the heavy side.\n#Person1#: Any marks on his face?\n#Person2#: No, I don't think so.\n#Person1#: Glasses?\n#Person2#: No.\n#Person1#: What about his hair?\n#Person2#: Black or dark brown.\n#Person1#: Long or short? Straight? Curly?\n#Person2#: Straight, I think, and about average length\n#Person1#: Boy, this sure doesn't help us much. It could be anybody. How about his cloth? What was he wearing?", "summary": "#Person1# is describing the appearance of a certain man to #Person2#.", "topic": "appearance description"}
{"fname": "train_162", "dialogue": "#Person1#: Hey, Frank, there is that Janet Check.\n#Person2#: Wow, what a great burd!\n#Person1#: She sure knows how to strut her stuff.\n#Person2#: She's a real turn-on our rights.\n#Person1#: And look out she's dressed.\n#Person2#: Yeah, I noticed. She must be really loaded.\n#Person1#: No way. Her old man is rich. He buys her anything she wants.\n#Person2#: Lucky her. Anyway, I think that is just as beautiful.\n#Person1#: I think you've lost it.\n#Person2#: Well, that's my opinion.\n#Person1#: I admit that she is much prettier than Kate.\n#Person2#: Oh, there is no comparison. Now we are talking but ugly.\n#Person1#: At least we agree on that. Let's go and get a drink.", "summary": "#Person1# and Frank are talking about the fortune and beauty of Janet.", "topic": "talk about Janet"}
{"fname": "train_163", "dialogue": "#Person1#: This place is so quiet and peaceful. It's really different from my pad at city.\n#Person2#: Sure, do you think you could live out here? You know, back to nature at all?\n#Person1#: I don't know. I don't mind coming out here for a while, but that will get old pretty soon.\n#Person2#: That's what I was thinking. I mean can you imagine Friday night instead of going out with your friends you'd have to stay in your tree house and talk to birds and squirrels.\n#Person1#: I think I'd go lonely if I do like that.\n#Person2#: And where would you get a cup of cappuccino?\n#Person1#: Now that would be hard to live without. We city folks are pretty spoiled.\n#Person2#: Maybe. But I ' d rather be spoiled than turn into a crazy guy with a long period to talk to the birds.", "summary": "#Person1# and #Person2# admit the tranquility of living in nature but they both prefer living in the city.", "topic": "live in nature"}
{"fname": "train_164", "dialogue": "#Person1#: How old are you, Su?\n#Person2#: I am seven.\n#Person1#: I see, you have seven candles on the cake.\n#Person2#: Yes, I am seven. I am a big girl now.\n#Person1#: We will have a party here, right?\n#Person2#: Yes, come on, and we will have fun.", "summary": "Su tells #Person1# she turns seven and will have a birthday party.", "topic": "birthday party"}
{"fname": "train_165", "dialogue": "#Person1#: Excuse me, Miss.\n#Person2#: Yes. May I help you?\n#Person1#: I'm a graduate student here in mathematics. I've just come from China and I've never used a western library before. I'll be here for five years, so I'd like to learn to use the library as efficiently as possible. I wonder if someone might have time to show me around.\n#Person2#: I'd be very glad to show you around, but I'm very busy right now. Could you come back about 3 thirty?\n#Person1#: Sure. 3 thirty this afternoon.\n#Person2#: Good. See you later.\n#Person1#: Thank you. Good-bye.", "summary": "#Person1# requests #Person2# to show #Person1# around the library because #Person1# is new here. #Person2# is not available now and they'll meet in the afternoon.", "topic": "ask for help"}
{"fname": "train_166", "dialogue": "#Person1#: Ten sheets of rice paper, 25 brushes, two boxes of oil color and two boxes of water color. All these come up to $ 35. 50, sir.\n#Person2#: Ok, here is $ 50. Oh, can you make out an invoice for me?\n#Person1#: Sure, just a minute. Are you an artist, sir?\n#Person2#: No, I am a teacher. I teach art.\n#Person1#: That must be a very interesting job.\n#Person2#: It is. You must be new here. I do my shopping here regularly, once a week.\n#Person1#: Do you? Nice to meet you! And here is the invoice and your change.\n#Person2#: Thank you. Nice to meet you, too.", "summary": "#Person2# buys some drawing tools and asks for an invoice with #Person1#'s assistance.", "topic": "shopping"}
{"fname": "train_167", "dialogue": "#Person1#: How's the building work going?\n#Person2#: Well, I'm afraid we've had a slight delay.\n#Person1#: What's the problem? We really can't have any delays at this stage. We're working to a really tight schedule and we're already over budget.\n#Person2#: The cement arrived late but don't worry, I'm confident we can still meet the deadline. The crew is on stand-by and as soon as the concrete has set we can get started again.\n#Person1#: OK. Keep me informed. Jt must be ready on time.", "summary": "#Person2# tells #Person1# the building work has been delayed because the cement arrived late.", "topic": "the building work"}
{"fname": "train_168", "dialogue": "#Person1#: Good afternoon madam. What can I do for you?\n#Person2#: Hi. I want to check out. My room is 1005.\n#Person1#: OK. Please hold on a minute. So you checked in on Monday and stayed 3 nights in single room 1005. Is that right?\n#Person2#: Yes. Can I have a look at my bill?\n#Person1#: OK. Here you are. If there are no questions, could we have your signature in the blank below?\n#Person2#: OK. I would like to have my receipt report, please.\n#Person1#: Here it is. We are pleased to serve you here and we look forward to seeing you again. Wish you have a good day.", "summary": "#Person2# checks out in the hotel with the assistance of #Person1#.", "topic": "check out"}
{"fname": "train_169", "dialogue": "#Person1#: Hello, Mr. Green. This is Lin Tong. How are you?\n#Person2#: Hi, Mr. Lin. I am leaving tomorrow and I am just packing.\n#Person1#: Oh, sorry to interrupt you. But I am calling to say goodbye to you. I am awfully sorry to tell you that I am afraid I could not see you off at the airport tomorrow, because I will have to attend a very important meeting.\n#Person2#: It doesn't matter, Mr. Lin. I can understand. I know you are always very busy. Work must come first.\n#Person1#: Thanks a lot. You have been here for almost three weeks. How time flies!\n#Person2#: Yes. And I would like to convey my thanks to you for your help during my stay here in Nanjing.\n#Person1#: It is our pleasure. It has been a great pleasure to work with you.\n#Person2#: Me too. I am looking forward to cooperating with you again.\n#Person1#: Really? Great! We will. Well, what's your flight number? When are you leaving tomorrow?\n#Person2#: It's Flight No. 104, Northey Airlines, which leaves at ten O'dock tomorrow evening.\n#Person1#: OK, I will send someone to see you off.\n#Person2#: That is so thoughtful of you.\n#Person1#: My pleasure. Take care and have a nice trip.\n#Person2#: Thanks a lot. My wife and I will be welcoming and looking forward to your visit.\n#Person1#: Let's call it a deal. Hope to see you again soon. Keep in touch then. Byebye.\n#Person2#: Goodbye. Thanks again.", "summary": "Mr. Lin calls to tell Mr.Green he won't be to see off Mr.Green himself tomorrow at the airport. They express their gratitude and appreciation and say goodbye to each other on the phone.", "topic": "farewell phone call"}
{"fname": "train_170", "dialogue": "#Person1#: Albert? Could you co-sign this approval sheet? Accounting's getting really picky.\n#Person2#: I know. They'Ve already sent back two approvals I sent them. Where do I sign?\n#Person1#: Right here. It's for that new fax machine we're getting.\n#Person2#: Oh, right. I remember. There you are. Hope you don't have as many problems as I had!", "summary": "#Person1# requests Albert to help co-sign an approval sheet.", "topic": "sign approval sheets"}
{"fname": "train_171", "dialogue": "#Person1#: Where can I find information on this subject?\n#Person2#: I'm not sure. Let's look up the catalogue.\n#Person1#: Will you give some advice on this experiment?\n#Person2#: I advise that step be taken in power supply first.\n#Person1#: What's his suggestion for this work?\n#Person2#: His suggestion is that the work be started at once.\n#Person1#: The way I see it is that they'd join us.\n#Person2#: I think so too.", "summary": "#Person1# and #Person2# discuss an experiment. #Person1# asks #Person2# for suggestions.", "topic": "experiment discussion"}
{"fname": "train_172", "dialogue": "#Person1#: Linda, this is Todd calling.\n#Person2#: Todd, I am so happy you called!\n#Person1#: Linda, I wanted to tell you how much I enjoyed our time together last Friday night.\n#Person2#: Boy, Todd, that was one great movie you picked out! Thanks for asking me to go with you!\n#Person1#: I had a great time too and was thinking that maybe you might want to join me for a hike to the waterfalls on Saturday.\n#Person2#: A hike would be great! Let me pack us a nice picnic lunch, OK?\n#Person1#: Linda, that would be a perfect addition.\n#Person2#: I'll take care of the lunch then, and you can take care of the other plans. What time would you like to pick me up?\n#Person1#: I was hoping to leave by 9 o'clock so that it won 't be too hot for the hike.\n#Person2#: Nine is a great time to get started. I'll see you on Saturday!", "summary": "Todd calls Linda to express the joy being with her last time and wants to invite her on a hiking trip on Saturday.", "topic": "hiking invitation"}
{"fname": "train_173", "dialogue": "#Person1#: What is your policy on returns?\n#Person2#: If you bring them back with your receipt within seven days, you'll get a full refund. Also, if you need alterations to the pants, just bring them in and we'll do them for free.\n#Person1#: Sounds good.\n#Person2#: That'll be $ 70, please. Will you be paying by cash or charge?\n#Person1#: Charge. Here's my card.\n#Person2#: Okay, sir, here you are. Thank you very much.\n#Person1#: Thank you.", "summary": "#Person1# inquires #Person2# about the policy on returns and then purchases the pants.", "topic": "shopping"}
{"fname": "train_174", "dialogue": "#Person1#: What's for dinner tonight?\n#Person2#: It's whatever you're planning on cooking.\n#Person1#: You're not going to cook?\n#Person2#: No, I always cook.\n#Person1#: Yeah, and I love your cooking.\n#Person2#: Don't give me that. If you're hungry, then cook dinner.\n#Person1#: You're being serious?\n#Person2#: Look, I'm really tired tonight. I don't feel like cooking dinner.\n#Person1#: Okay, I'll make dinner tonight.\n#Person2#: Thank you. I'm going to bed.\n#Person1#: Do you want me to wake you up when dinner is ready?\n#Person2#: Yes, please.", "summary": "#Person2# is exhausted and doesn't feel like cooking. #Person1# will make dinner instead.", "topic": "make dinner"}
{"fname": "train_175", "dialogue": "#Person1#: do you have any plans for tomorrow night?\n#Person2#: not really. I wasn thinking of maybe going to a movie. Do you want to go with me?\n#Person1#: sure. What movies were you thinking about going to?\n#Person2#: have you heard of Hot Fuzz?\n#Person1#: yes. Isn't the director of that movie the same guy who directed Shaun of the Dead?\n#Person2#: that's the one. It's an actioncomedy. What do you think?\n#Person1#: to be honest, I didn't really like Shaun of the Dead. Besides, I like movies with a happy ending best.\n#Person2#: what do you have in mind?\n#Person1#: I was thinking of seeing You, Me and Dupree. It's a typical Hollywood blockbuster.\n#Person2#: isn't that the chick flick with Kate Hudson and Owen Wilson?\n#Person1#: yeah, I suppose you wouldn't want to see that, huh?\n#Person2#: not really. Do you like biographical / drama films?\n#Person1#: It depends on who the film is about. Which movie did you have in mind?\n#Person2#: Anne Hathaway is in a new movie called Becoming Jane which is based on a true story about Jane Austen.\n#Person1#: that sounds fantastic! What time is it playing?\n#Person2#: it's on at 8: 00 pm at the Phoenix Theatres. I have a membership there, so I can book the tickets ahead of time.\n#Person1#: great. Shall I meet you there around 7:45 tomorrow night?\n#Person2#: sounds good. I'll see you then!", "summary": "#Person1# and #Person2# plan to watch a movie tomorrow. #Person2# wants to watch Hot Fuzz while #Person1# prefers a film with a happy ending. They finally decide on Becoming Jane.", "topic": "watch a movie"}
{"fname": "train_176", "dialogue": "#Person1#: Hello. 138-2369.\n#Person2#: Hello. Is Anna there?\n#Person1#: No. I'm sorry Anna is out.\n#Person2#: Oh, well, could you please leave Anna a message for me?\n#Person1#: Sure. What is it?\n#Person2#: You know, Anna is coming for tea at my home. Would you ask her to see if she has my French dictionary? If she does, tell her to bring it with her.\n#Person1#: All right. And where are you calling from?\n#Person2#: 136, Rose Street. I'm Anna's friend Jenny.", "summary": "Jenny phones for Anna. #Person1# answers the phone and tells Jenny Anna isn't available.", "topic": "phone call"}
{"fname": "train_177", "dialogue": "#Person1#: What changes do you think will take place in the next 50 years?\n#Person2#: I imagine that the greatest change will be the difference between humans and machines.\n#Person1#: What do you mean?\n#Person2#: I mean it will be harder to tell the difference between the human and the machine.\n#Person1#: Can you describe it more clearly?\n#Person2#: As science develops, it will be possible for all parts of one's body to be replaced. A computer will work like the human brain. The computer can recognize one's feelings, and act in a feeling way.\n#Person1#: You mean man-made human beings will be produced? Come on! That's out of the question!\n#Person2#: Don't get excited, please. That's only my personal imagination!\n#Person1#: Go on, please. I won't take it seriously.\n#Person2#: We will then be able to create a machine that is a copy of ourselves. We'll appear to be alive long after we are dead.\n#Person1#: What a ridiculous idea!\n#Person2#: It's possible that a way will be found to put our spirit into a new body. Then, we can choose to live as long as we want.\n#Person1#: In that case, the world would be a hopeless mess!", "summary": "#Person2# imagines the greatest change in the future will be the difference between humans and machines. #Person1# thinks #Person2#'s ideas are ridiculous.", "topic": "future imagination"}
{"fname": "train_178", "dialogue": "#Person1#: Hello, Yang Mei. I hear you're going to the United States.\n#Person2#: Yes. I'm going with my grandma. We're going to see my parents in New Jersey.\n#Person1#: When are you leaving, then?\n#Person2#: This Friday evening. Our plane leaves at seven fifteen.\n#Person1#: How long will you be there?\n#Person2#: Six months.\n#Person1#: Six months! Do you go and see my grandparents in New York?\n#Person2#: Of course, I will. I want to see as many places as I can. How can I travel?\n#Person1#: Most people travel by car. The roads are very good.\n#Person2#: But I don't have a car and I can't drive. Is there any other way to travel?\n#Person1#: You can travel by bus. It's very cheap.\n#Person2#: Can't I travel by train?\n#Person1#: Yes, you can. The train is expensive in the States, but it's fast.\n#Person2#: Thank you very much. Well, must be off now. See you when I get back.\n#Person1#: Good luck and have a good trip!", "summary": "Yang Mei is going to the United States to see her parents and #Person1#'s grandparents. #Person1# offers suggestions about ways to travel.", "topic": "leave for US"}
{"fname": "train_179", "dialogue": "#Person1#: Can I help you, sir?\n#Person2#: Yes, please. I'd like to have a pair of shoes.\n#Person1#: What size would you like, please?\n#Person2#: Size eleven.\n#Person1#: OK. What about this pair?\n#Person2#: Sorry, I don't like white. Have you got any other colors?\n#Person1#: Oh, yes. We have also got blue, brown and black.\n#Person2#: Can I have a look at the black ones? Black is my favourite colour.\n#Person1#: Sure. Here you are.\n#Person2#: They look nice. What's the price?\n#Person1#: Fifty dollars.\n#Person2#: May I try them on?\n#Person1#: Yes, please.\n#Person2#: OK. I'll take this pair. Here's the money.\n#Person1#: Thank you.", "summary": "#Person2# buys a pair of black shoes with #Person1#'s assistance.", "topic": "shopping"}
{"fname": "train_180", "dialogue": "#Person1#: Tom, wake up! It's almost seven o'clock.\n#Person2#: Oh, morning, Mom. Did the alarm clock ring?\n#Person1#: Yes, it did.\n#Person2#: But I didn't hear it at all.\n#Person1#: What time did you set it for last night?\n#Person2#: Six o'clock.\n#Person1#: Hurry up, or you'll be late for school. Are you feeling ill?\n#Person2#: No. I'm only sleepy because I stayed awake the whole night.\n#Person1#: Breakfast is ready. Get dressed and get out of bed. Don't forget to wash you face and brush your teeth before you eat breakfast.\n#Person2#: OK, I'm coming.", "summary": "Mom wakes Tom up and hurries him to breakfast, or he will be late for school.", "topic": "get out of bed"}
{"fname": "train_181", "dialogue": "#Person1#: Hello, Lucy. This is Mac. How are you?\n#Person2#: Fine, thank you. A bit too busy, though, you know, I'm trying to put everything in order in mynew apartment.\n#Person1#: Oh, I see. Well, I was wondering if you'd like to go to a concert tomorrow evening. I think it'll begood. And if I remember correctly, you did say you like pop music.\n#Person2#: Yes, that's right. I do. It's nice of you to ask me, Mac. But I don't think I can. Margaret has already asked me to see a friend and then we'll go tothe cinema together. In fact, she's getting the tickets this evening.\n#Person1#: Oh, well. Never mind. What about next weekend? This concert is still on then, I think, if you're free next Saturday.\n#Person2#: Oh, I'd like to very much, but what time exactly?\n#Person1#: Well, it starts at 7:00 P.m., I think.\n#Person2#: Oh, good, that'll be fine. The basketball match will be over by 5:30, I'm sure.\n#Person1#: Good, I'll call you again when I get the tickets.\n#Person2#: Sure. Bye for now.", "summary": "Mac calls Lucy to ask her out for the concert tomorrow but Lucy has an appointment already. So Mac changes the time till next week and Lucy gladly agrees.", "topic": "concert invitation"}
{"fname": "train_182", "dialogue": "#Person1#: Excuse me. I'd like to find out about flights to New York.\n#Person2#: Well, let's see. One just left about five minutes ago; and there's another one at ten.\n#Person1#: What time is it, please?\n#Person2#: It's five to eight.\n#Person1#: So the plane leaves in about two hours.\n#Person2#: That's right. Have you bought your ticket?\n#Person1#: No, I haven't, Can I buy one here?\n#Person2#: I'm afraid you can't. You'd better go to the hooking office.", "summary": "#Person2# tells #Person1# the information about the flights to New York and suggests buying the ticket at the hooking office.", "topic": "ask for information"}
{"fname": "train_183", "dialogue": "#Person1#: Hi, Susan. How are you? I've been wondering when I'd run into you. What are you busy with?\n#Person2#: Nice to meet you here, Tim. I'm buying some Christmas gifts for those who work with me, but it's really a headache.\n#Person1#: Maybe I could give you some advice. Firstly, you'd better divide them into different groups-who were the people that are your friends as well as your workmates and who are the people you do not know well but you see pretty much daily.\n#Person2#: OK, then what should I do?\n#Person1#: For the friends, you want to get them personal gift. Do they like chocolate?\n#Person2#: This is what I always give, but I know Mary is on a diet.\n#Person1#: Does she like fruit or coffee? Anyway, think of the gift that you know your friend likes.\n#Person2#: Well, I think fruit is helpful to keep fit. What about the rest of them?\n#Person1#: Leave cards in their mailboxes or on their desks.\n#Person2#: Christmas cards?\n#Person1#: Yes, you can afford that. More importantly, it's true of them that you're thinking of them.\n#Person2#: Thank you for your suggestion, Tim. You really have saved me and my money as well.", "summary": "Susan gives Tim some useful advice on the Christmas gifts for his colleagues.", "topic": "Christmas gifts"}
{"fname": "train_184", "dialogue": "#Person1#: Hi, Jack. Who are you writing to?\n#Person2#: I'm writing to my parents telling them I'll stay here this summer.\n#Person1#: You're not going home? I thought you were going on a trip to Japan with your family.\n#Person2#: Well, I intended to go with them, but I thought again and changed my mind.\n#Person1#: Tell me. I'm interested in knowing what keeps you from joining your beloved family and staying here. It certainly is not studying.\n#Person2#: No, certainly not. Michael arranged for me to work at his uncle's institution.\n#Person1#: How much will you be paid?\n#Person2#: Judy, I don't do it for money, but for experience. Besides, it's voluntary work.\n#Person1#: You work without payment? That's really something.\n#Person2#: When will you leave for home?\n#Person1#: Tomorrow. We'll fly to Hawaii two days after. I really have to pack now.\n#Person2#: Go then. Have a nice vacation!\n#Person1#: I'll send you postcards.", "summary": "Jack tells #Person1# he is staying here during the vacation to gain some working experience while #Person1# is leaving for home.", "topic": "summer plans"}
{"fname": "train_185", "dialogue": "#Person1#: Do you think discrimination against women in the work force is still prevalent even today? \n#Person2#: From my own experience as a career woman, I would have to say that while things are getting better now than they used to be, it is still a widespread problem. Society is changing, but there is still a glass ceiling for women in many career tracks. \n#Person1#: dDo you think the glass ceiling phenomena is because of traditional social customs? Or are there more issues coming into play? \n#Person2#: I think it's a very complicated issue. A part of the difficulties women have advancing in the work force are due to few opportunities and many male managers. Don't underestimate the good ole' boy system. Men have power, so it's easier for them to stay in power. \n#Person1#: What about affirmative action? Hasn't legislation changed a lot of the make hierarchy? \n#Person2#: Affirmative action has given us management quotas and bans sexual discrimination, but it's still a man's world. ", "summary": "#Person2# shares with #Person1# her opinion about the glass ceiling phenomena for women and the affirmative action", "topic": "glass ceiling discussion"}
{"fname": "train_186", "dialogue": "#Person1#: Do you want to sign for a Korea language class? \n#Person2#: What for? Oh, I see, you mean next year our company will expand business to the South Korea market. \n#Person1#: Right, we have located a business partner in Seoul. The first contact proves to be successful. The general manager of South Korean company has scheduled to pay a visit to us next month. I think it is quite possible to set up a joint venture company with them soon. \n#Person2#: Well, sounds promising. But I think our company will provide us with the language training courses if it is necessary. We need not bother signing for the language by ourselves. \n#Person1#: A slow sparrow should make an early start. You know, I am not quick at learning any language. ", "summary": "As the company will expand the business to the South Korea market, #Person1# wants to sign for a Korean language course while #Person2# prefers taking the language training courses provided by the company.", "topic": "social talk"}
{"fname": "train_187", "dialogue": "#Person1#: I'd appreciate it if you could help me pick out a gift for my daughter. \n#Person2#: Would she be interested in a laptop? \n#Person1#: That's exactly what I was thinking of. \n#Person2#: A Mac would be an excellent gift. \n#Person1#: I like Macs. How much for a Mac? \n#Person2#: You can take a 15-inch Pro home right now for only $2, 100. \n#Person1#: A Mac it is. I'll take one home with me. \n#Person2#: She'll be very happy with this. And how do you plan to pay for it? \n#Person1#: I'll use my VISA, if that's okay. \n#Person2#: Now, if you'll just sign here, the Mac is all yours. \n#Person1#: Will she need anything besides what's in this box? \n#Person2#: Everything she needs is right here in the box. \n#Person1#: I appreciate your help. Maybe I'll be back for more computer stuff. \n#Person2#: Your daughter should get straight A's from now on. Good-bye. ", "summary": "#Person1# wants to buy a gift for #Person1#'s daughter and #Person2# recommends a laptop. #Person1# buys one with #Person2#'s assistance.", "topic": "purchase a gift"}
{"fname": "train_188", "dialogue": "#Person1#: I think he won't remember White Day . \n#Person2#: Silly , you should make sure he does . \n#Person1#: Uh-huh. How about you ? \n#Person2#: He's buying me a handbag, and then dinner at a gorgeous restaurant. \n#Person1#: You got a big return for a small gift. ", "summary": "#Person1# and #Person2# talk about White Day and their boyfriends.", "topic": "White Day"}
{"fname": "train_189", "dialogue": "#Person1#: So what kind of job did you find for this summer?\n#Person2#: I'm working for a marketing company. I'm doing telephone marketing.\n#Person1#: Oh, so you are one of those people who drive me crazy by calling me up in trying to persuade me to buy something that I have no need for. Do you like it?\n#Person2#: Believe it or not, I do. There are a lot of students working there and we have a lot of fun when we're not making calls. It's really easy since we just have to read from a text.\n#Person1#: Are you doing this full time?\n#Person2#: Yeah, but I work from 2:00 in the afternoon until 11:00 at night so I can sleep as late as I want to in the morning.", "summary": "#Person2# tells #Person1# #Person2# enjoys his job of telephone marketing because he gets along well with colleagues and has enough sleeping hours.", "topic": "telephone marketing"}
{"fname": "train_190", "dialogue": "#Person1#: Hello, Sunshine Flower Shop. This is Shareen speaking.\n#Person2#: This is Tom Hanks. I'd like to order some flowers for my mother and have them sent to her apartment.\n#Person1#: Fine, Mr. Hanks. What kind of flowers do you want?\n#Person2#: I'd like to send a dozen red carnations.\n#Person1#: A dozen red carnations? Our long stem red carnations are selling for 12 pounds a dozen this weekend. They are really quite nice.\n#Person2#: Alright then, I'll take those.\n#Person1#: I need your complete address, Mr. Hanks.\n#Person2#: The address is number 84 MW Street. For the card, just write something simple. How about 'dear mom, all my love, Tom'?\n#Person1#: Of course. OK, when should they arrive?\n#Person2#: They should be there before 5 o'clock in the afternoon on June seventeenth. My mom's telephone number is 8456086363. Please call her first before you deliver them.\n#Person1#: That should be no problem. Just one more question, Mr. Hanks. How do you intend to pay for it?\n#Person2#: You can put it on my visa card. The number is KH 3272645.\n#Person1#: Got it. Bye.\n#Person2#: Bye, thanks.", "summary": "Tom Hanks phones to order a dozen red carnations for his mother and then pays for them with #Person2#'s assistance.", "topic": "order flowers"}
{"fname": "train_191", "dialogue": "#Person1#: Well, I think my article can't be more awful.\n#Person2#: Not likely. Why are you so unconfident about your paper?\n#Person1#: You know, I missed the deadline for handing in the paper. So I'm uncertain about the content of my paper.\n#Person2#: Take it easy. Actually, I read your article last night and I found that you had applied the general knowledge to specific problems in your article.\n#Person1#: You think so? You mean I have done well?\n#Person2#: Yeah, your work is not bad. However, I have some suggestions for you. Keep to the point, but cross out the unimportant information carefully, or that may have caused some mistakes.\n#Person1#: OK, thanks.", "summary": "#Person1# feels awful about #Person1#'s paper. #Person2# encourages #Person1# and offers some refining advice.", "topic": "the paper"}
{"fname": "train_192", "dialogue": "#Person1#: I've read a report on the people who can use the foreign language, mainly English.\n#Person2#: Really? What's it about?\n#Person1#: It's mainly about different attitudes people have towards the foreign language learning. About 27% of the people think a foreign language is a must in their daily life.\n#Person2#: I can't agree more. There're more and more people learning foreign languages.\n#Person1#: That's ture. About 35% of the people at learning are willing to learn the foreign language.\n#Person2#: As far as I'm concerned, many people especially students are forced to do so because of exams.\n#Person1#: Yes, that accounts for twenty one percent. There are also about 15% of the people who take a foreign language to be useless and they take no interest in them at all.", "summary": "#Person1# and #Person2# are discussing different people's attitudes on the foreign language learning.", "topic": "foreign language learning"}
{"fname": "train_193", "dialogue": "#Person1#: Why do you have an umbrella with you? It's not supposed to rain today, is it?\n#Person2#: No, but it's supposed to be very hot. I'll use this umbrella to protect myself from the sun as soon as these clouds go away.\n#Person1#: I've never heard of using an umbrella for protection from the sun.\n#Person2#: Did you know that the Chinese invented the umbrella, and that it's first use was for protection against the sun, not the rain?\n#Person1#: I had no idea, you must get sunburned easily, huh?\n#Person2#: Oh, absolutely. I always get super red if I haven't put on sun cream.", "summary": "#Person1# thinks it weird for #Person2# to use an umbrella on a hot day. #Person2# tells #Person1# the first use of umbrellas was for protection against the sun.", "topic": "parasol"}
{"fname": "train_194", "dialogue": "#Person1#: Hello, is this the hotel service center?\n#Person2#: Yes, it is. What can I help you with, sir?\n#Person1#: It's me and my daughter. We're stuck in the elevator.\n#Person2#: Heavens! Don't worry, sir. I'll call the Fire Department and our mechanics to help you get out of there ASAP.\n#Person1#: So what should I do now? Just wait here?\n#Person2#: Yes, sir. And please do not touch any button in the elevator except for the phone.\n#Person1#: All right. But just make it quick, OK? I'm fine though. But my little girl, she is completely freaked out in suffering a lot. I'm not sure how long she can hold up?", "summary": "#Person1# calls the hotel service center because he is stuck in the elevator with his daughter. #Person2# answers the phone and will send help.", "topic": "emergency call"}
{"fname": "train_195", "dialogue": "#Person1#: Good morning, ma'am. Are you being helped?\n#Person2#: No, I'm not. I'm here to look for a winter coat.\n#Person1#: I can certainly help you with that. How about this one? It's made of very high quality wool.\n#Person2#: It's nice, but I actually need something warmer. This would work if I were staying here in Los Angeles, but it's too light for a Chicago winter.\n#Person1#: Ah, you need a very heavy coat then. Please follow me. look at this one. It is our warmest coat and it is also fashionable and very comfortable.\n#Person2#: Would it be possible to get a discount on it?\n#Person1#: Maybe we can give you a 5% discount.\n#Person2#: OK. I'll take it.\n#Person1#: Can I interest you in some gloves? There are 10% off now.\n#Person2#: No, thanks. I used to live in Connecticut, so I already have some.", "summary": "#Person2# wants to buy a winter coat and purchases one at discount with #Person1#'s assistance.", "topic": "shopping"}
{"fname": "train_196", "dialogue": "#Person1#: Have you decided where to go for the vacation?\n#Person2#: I will join John in his mountaineering trip.\n#Person1#: Woo cool. Which mountain are you going to conquer?\n#Person2#: We haven't made up our minds. Will you come with us?\n#Person1#: Of course, I will.", "summary": "#Person1# and #Person2# will join in John's mountaineering trip.", "topic": "a vacation"}
{"fname": "train_197", "dialogue": "#Person1#: It's too hot to read.\n#Person2#: We'd better go out for a walk.\n#Person1#: Which season do you like best?\n#Person2#: Spring.\n#Person1#: How about summer?\n#Person2#: I dislike it most.\n#Person1#: Why?\n#Person2#: Because the hottest season is summer in a year.\n#Person1#: But sometimes summer is more charming than the other seasons.", "summary": "#Person2# and #Person1# will go for a walk, #Person2# hates summer while #Person1# disagrees.", "topic": "favourite season"}
{"fname": "train_198", "dialogue": "#Person1#: Broadway Mall is having a big sale this weekend. You wanna go?\n#Person2#: Don't feel like it. I'm broke.\n#Person1#: Well, we can still do some window shopping, can't we?\n#Person2#: Just look around? Ah, that's boring.\n#Person1#: I'll go myself then.", "summary": "#Person1# will go to the mall alone since #Person2# dislikes window shopping.", "topic": "go shopping"}
{"fname": "train_199", "dialogue": "#Person1#: Hey, John! I haven't seen you in ages! What's new? What have you been up to?\n#Person2#: Pete! Nice to see you Well, on top the norm, you know, wife and kids and work, I'Ve actually gotten into doing some trading.\n#Person1#: Trading? You, big guy? What are you trading?\n#Person2#: Currencies.\n#Person1#: Currencies? As in Euros, Dollars, Pounds and Rupees?\n#Person2#: It's called Forex. Foreign Exchange. The great thing about it is that I don't have to invest a huge amount. I put in a margin deposit and then I can buy and sell up to 100 times that much!\n#Person1#: I don't understand. You're buying and selling money?\n#Person2#: You got it! Just last night I made USD 150!\n#Person1#: Last night?\n#Person2#: Yeah! It's a 24 hour market! I had bought some RMB earlier at a low asking price but last night it appreciated drastically so I made a split second decision and sold all my RMB at an amazing bid! I'\n#Person1#: You're kidding! I'm on! Where do I sign up?", "summary": "John tells Pete he is doing some trading called Forex. John earns a lot by buying and selling currencies with a little money, so Pete also wants to try it.", "topic": "forex"}
{"fname": "train_200", "dialogue": "#Person1#: What do you want to know about me?\n#Person2#: How about your academic records at college?\n#Person1#: The average grade of all my courses is above 85.\n#Person2#: In which subject did you get the highest marks?\n#Person1#: In mathematics I got a 98.\n#Person2#: Have you received any scholarships?\n#Person1#: Yes, I have, and three times in total.\n#Person2#: Have you been a class leader?\n#Person1#: I have been a class commissary in charge of studies for two years.\n#Person2#: Did you join in any club activities?\n#Person1#: I was an aerobics team member in college.\n#Person2#: What sport are you good at?\n#Person1#: I am good at sprint and table tennis.\n#Person2#: You are excellent.", "summary": "#Person2# asks #Person1# several questions, like academic records, the highest marks, scholarships, club activities, and skilled sports.", "topic": "ask questions"}
{"fname": "train_201", "dialogue": "#Person1#: What a lovely day, isn't it?\n#Person2#: Yes, it's nice and bright.\n#Person1#: I hope it stays like this.\n#Person2#: I hope so too.\n#Person1#: Is the weather usually like this here?\n#Person2#: It's usually a bit hotter than today.\n#Person1#: What's the weather like in winter?\n#Person2#: It's pretty cold and it often snows.\n#Person1#: I wonder what it's going to be like tomorrow.\n#Person2#: Let's hear the weather report later. What's the weather like in your hometown?\n#Person1#: Neither too cold, nor too hot.\n#Person2#: That's quite a lovely weather.\n#Person1#: Yes, especially in spring.\n#Person2#: Have you ever seen a hurricane?\n#Person1#: Once, when I was a child.\n#Person2#: Do they often happen in your country?\n#Person1#: Now and then.\n#Person2#: Oh, it's time for the weather reporter. Let's turn on the TV.", "summary": "#Person1# and #Person2# talks about local weather and weather in #Person2#'s hometown. They will hear the weather report.", "topic": "weather"}
{"fname": "train_202", "dialogue": "#Person1#: I can't believe the cost of apartments in New York City.\n#Person2#: Oh, you didn't know that apartments here are considered valuable, even if they are small and crowded?\n#Person1#: Of course I had heard about that, but now I know how expensive it is to rent a place here.\n#Person2#: I don't mind paying high rent to live in New York.\n#Person1#: Why? You pay so much for such a tiny space to live.\n#Person2#: Yeah, but so what! I'm proud to live in the world's most exciting city. And, the salaries here are the highest in the nation, too.", "summary": "#Person1# is surprised at the expensive rent in New York, but #Person2# thinks the city is exciting and the salary is high.", "topic": "rent"}
{"fname": "train_203", "dialogue": "#Person1#: Mr. Rogers?\n#Person2#: Mr. : Yes?\n#Person1#: I'm not feeling too well.\n#Person2#: Mr. : Would you like to go to the nurse's?\n#Person1#: Yes, I would.\n#Person2#: Mr. : Here's a hall pass for it. Do you need someone to walk you there?\n#Person1#: I can manage on my own. Thanks.\n#Person2#: Mr. : I'll drop by later to check on you.", "summary": "#Person1# isn't feeling well. Mr. Rogers gives #Person1# a hall pass. Mr. Rogers will check on #Person1#.", "topic": "feeling not well"}
{"fname": "train_204", "dialogue": "#Person1#: I like NBA very much.\n#Person2#: Did you watch NBA games before you came to the U. S. ?\n#Person1#: No, I didn't.\n#Person2#: What a pity!\n#Person1#: Do you like NBA?\n#Person2#: Yes, of course.\n#Person1#: Who do you like best of the NBA players?\n#Person2#: Kobe.\n#Person1#: So do I.\n#Person2#: Let's go to watch an NBA game tonight, shall we?\n#Person1#: That's fine.", "summary": "#Person1# and #Person2# like NBA and Kobe. They plan to watch an NBA game.", "topic": "NBA"}
{"fname": "train_205", "dialogue": "#Person1#: Hi, Kate.\n#Person2#: Hi, Don. What a surprise!\n#Person1#: Yeah, I saw someone walking like you, but I wasn't sure. We haven't seen each other for how long? Almost three months? But you look quite different now.\n#Person2#: Have you noticed what has changed?\n#Person1#: Oh, you look quite slender and more vivacious. What have you been taking? Are you on a diet?\n#Person2#: Yes. I'm on a diet, but I'Ve not taken anything. I just eat less and exercise more. And it really worked in the past three months. I'Ve lost twelve pounds.\n#Person1#: Wow! That's great. I sincerely want to achieve my weight loss goals, but it's difficult for me to keep up the exercise. Also you know, old habits are hard to break.\n#Person2#: What kind of exercise do you think I do? I just go to dance everyday after work. I'm taking an amateur dance class. I dance two hours everyday.\n#Person1#: Dance? You only go dancing? That's not hard. I can do that.\n#Person2#: Sure. Join my class next week.", "summary": "Kate becomes slender and more vivacious and she tells Don that she eats less and takes dancing classes. Don will join Kate's dance class next week.", "topic": "lost weight"}
{"fname": "train_206", "dialogue": "#Person1#: Mom, you know that Andrea and I sometimes worry about you.\n#Person2#: Really? Why would you worry about me? I'm just fine.\n#Person1#: You're almost 70 years old, Mom! Don't you think it would be better for you if you moved in with us?\n#Person2#: No way! I like my apartment, and I like to be independent.\n#Person1#: Do you ever get lonely living alone?\n#Person2#: Not at all. I see you and your family twice a week, and I enjoy seeing my own friends. I'm too busy to feel lonely!", "summary": "#Person1# and Andrea worry about #Person1#'s mom living alone, so #Person1# asks #Person1#'s mom to move in. #Person1#'s mom refuses.", "topic": "worry about someone"}
{"fname": "train_207", "dialogue": "#Person1#: Hey, Wen! Welcome to D. C. ! Glad you came out to visit!\n#Person2#: Thanks for inviting me. Actually, I've never been anywhere with so many black people before. It's different.\n#Person1#: Howard is eighty percent black. But there are whites, and even Asians here. Thankfully, it's also coed.\n#Person2#: Great! Is your, too?\n#Person1#: Sorry, nope. But the Alpha Phi Alpha's are throwing a party tonight.\n#Person2#: That's a black fraternity, right? So we should see some dancing!", "summary": "Wen thinks D.C. is different with so many black people. #Person1# invites Wen to a black fraternity party.", "topic": "an invitation"}
{"fname": "train_208", "dialogue": "#Person1#: Hi, my name is Ted, what's yours?\n#Person2#: What?\n#Person1#: I said, I'm Ted, who are you?\n#Person2#: Huh? Oh, my name is Laura.\n#Person1#: Do you somewhere often, Laura?\n#Person2#: Huh? I can't hear you, the music's too loud.\n#Person1#: Let's go outside and talk. So Laura, do you come here often?\n#Person2#: Hold on, my ears are still ringing from the music. . . what was it you asked me?\n#Person1#: I asked if you come here often.\n#Person2#: Sometimes, usually once every few weeks. Do you?\n#Person1#: No, this is my first time here.\n#Person2#: I usually come with a group of friends. We dance a little, have a few drinks, and just have a good time.\n#Person1#: Yeah, that's why I'm here. My friends dragged me here, because they think I spend too much time studying.\n#Person2#: That's good. It's good to hit the books, but you need to get out once in a while.\n#Person1#: I guess so. But the music is too loud. I don't mind getting out and meeting people, but next time I'll do it in a park.", "summary": "Ted and Laura are talking at a party. Laura sometimes goes to the place with her friends and has drinks. It is Ted's first time and he thinks the music is too loud, he would rather socialize in a park.", "topic": "a party"}
{"fname": "train_209", "dialogue": "#Person1#: Good morning, Miss.\n#Person2#: Morning. Can I help you?\n#Person1#: Yes, I'd like to know how to use the library. You know, I'm a new student here.\n#Person2#: All you need is your student identification card to check out books.\n#Person1#: Yes. Here's my identification.\n#Person2#: That's all you need.\n#Person1#: Thank you very much. By the way, how many books am I allowed to check out?\n#Person2#: You can check out two books at a time. But you can't check out newspapers, magazines and periodicals, they have to be read within library.\n#Person1#: How long can I keep the books?\n#Person2#: For two weeks. After that you must renew the book if you wish to keep them longer.\n#Person1#: I want a book on physics. Could you show me where I can find it?\n#Person2#: Yes, over there to your left.", "summary": "#Person1# asks #Person2# how to use the library. #Person2# tells #Person1# regulations. #Person1# will find book on physics.", "topic": "using the library"}
{"fname": "train_210", "dialogue": "#Person1#: Albert and I need a lot of things to furnish our house. But I don't know where the best place to shop is. Can you give me some advice?\n#Person2#: Sure, Carolyn. I'm happy to help you. What kinds of things do you need right now?\n#Person1#: Well, we have most of the furniture already. We mostly need kitchen utensils, bathroom accessories, cleaning and laundry accessories--things like that. And Albert wants to set up a little off\n#Person2#: Well, as for Albert, he should go to an office supply store. There's a very good one called Office Depot. They have everything he will need. And their prices are good too. It's very convey\n#Person1#: Can I write that down?\n#Person2#: Sure, it's spelled Office and then D - E - P - O - T. It's in the Yellow Pages.\n#Person1#: Thanks.\n#Person2#: And as for the kitchen things, do you want very high quality?\n#Person1#: What do you mean?\n#Person2#: I mean, do you want the best quality, or do you want good prices?\n#Person1#: Probably good prices. You know we will only be in America for about a year.\n#Person2#: Then I suggest you go to K-Mart or Wal-Mart.\n#Person1#: What are those stores?\n#Person2#: They are very large, discount department stores. That means their prices are very good. And you can find everything you need for the kitchen or bathroom.\n#Person1#: Even silverware?\n#Person2#: Yes, everything. They don't have the most expensive brands, but their quality is usually decent. The main thing is, they have good prices, and they are very convenient.\n#Person1#: I have a friend that said something about a place called Price Club. Do you know about that?\n#Person2#: I have never shopped there, but I think Price Club is a kind of membership store.\n#Person1#: What does that mean?\n#Person2#: That means you have to pay a membership fee to shop there. I have heard they have very good prices on electronics.\n#Person1#: Electronics?\n#Person2#: Yes. Like stereos and televisions.\n#Person1#: How much is the membership fee?\n#Person2#: I'm not sure. But if you are only going to stay a year, I don't think Price Club is good to join. They have great deals occasionally. They are very good for people who like to buy new things all\n#Person1#: I see. Thanks for these tips. We really need to buy a lot of little things.\n#Person2#: I know how it is. Moving is very troublesome.", "summary": "Carolyn asks #Person1# some places to shop to furnish the house. #Person1# suggests Office Depot for office supply. #Person1# also suggests K-mart and Wal-mart because the kitchen utensils and bathroom accessories have good prices there. #Person1# thinks Price Club is not suitable for Carolyn since they stay in America for short-term.", "topic": "furnishing the house"}
{"fname": "train_211", "dialogue": "#Person1#: Good morning and welcome. How can I help you?\n#Person2#: Could you tell me something about safety deposit box rental, please? I need somewhere safe to keep some insurance documents ; I just simply don't feel comfortable keeping them at home or in the office.\n#Person1#: We have 3 different types of boxes. We usually rent for 1 year and the fee depends on the size and location of the box.\n#Person2#: I think I'll go for the smallest, as it's just for documents. Will I be the only key holder? I'd perhaps feel a little nervous if I knew someone else could have access to it at any time.\n#Person1#: You can have more than 1 key if you'd like, but we must have signature cards for each box.\n#Person2#: That's great ; I can give an extra key to my wife. I feel perfectly comfortable with her having a key. Thanks for your help.\n#Person1#: If you have your ID and are willing to pay a year in advance, we can do that for you today, there is no need to wait.\n#Person2#: OK, I'll take a small, for 1 year, in this branch, please.", "summary": "#Person2# asks #Person1# about a safety deposit box. #Person2# chooses the smallest safe box for the documents and feels comfortable giving the extra key to his wife.", "topic": "a safe box"}
{"fname": "train_212", "dialogue": "#Person1#: Why not go to the supermarket today, the coupon will be past due in three days.\n#Person2#: Sure. Can we use it in Today Supermarket?\n#Person1#: Let me check. Yes, we can.\n#Person2#: I really don't know what to buy.", "summary": "#Person1# and #Person2# will use a coupon for a supermarket.", "topic": "a coupon"}
{"fname": "train_213", "dialogue": "#Person1#: Help! Help!\n#Person2#: What's the trouble, ma'am?\n#Person1#: I was taking a walk when a young man came at me from nowhere and snatched the bag off my hands and ran away.\n#Person2#: What did the young man look like?\n#Person1#: Well, he's young, tall and thin.\n#Person2#: To which direction did he run?\n#Person1#: Let me see. . . my right arm. . . oh, to the east.", "summary": "#Person2# was robbed and she describes the robber's appearance and the running direction to #Person1#.", "topic": "a robber"}
{"fname": "train_214", "dialogue": "#Person1#: What else should we do now after the floors are done and after the furniture is in?\n#Person2#: We need to redo the curtains and paint all the walls and ceilings.\n#Person1#: I'm the painter. You can be in charge of going to curtain shops to choose curtains. That will probably be pretty expensive too. Having good curtains made isn't cheap.\n#Person2#: You mean we can't just buy curtains already made?\n#Person1#: Absolutely not. The windows must be measured, and then the curtains need to be made professionally. So that will take a while. Maybe a month or so.\n#Person2#: While the curtains are being made, I can start having people look at the kitchen. I can't stand that old kitchen. I won't be able to cook there. I don't want to use that electric stove.\n#Person1#: We need to find an interior decorating company to redecorate the kitchen. I believe in Portland there are shops that specialize in kitchen renovation. I will look in the Yellow Pages. I'd like a kitchen mostly in ivory and light green.\n#Person2#: I agree. The colors must be soft and pleasant. You should feel comfortable when you cook our dinners.\n#Person1#: Me? Cook our dinners? Hah! You will be cooking, dear. You will cook.\n#Person2#: No, I don't think so. I'll be too busy having tea in our new tea room.\n#Person1#: Well, I suppose we'll have to hire a cook then. So you won't be able to afford any clothes next year.\n#Person2#: And you'll have to sell your motorcycle. And your cameras. Right?\n#Person1#: Maybe I'll cook once or twice a week. How is that?\n#Person2#: Four times might be enough. Not once or twice.", "summary": "#Person1# and #Person2# are going to redo the curtains and to paint the walls and ceilings. They also want to find an interior decorating company to redecorate the kitchen in ivory and light green. But they have a quarrel because neither of them wants to cook.", "topic": "furnishing the house"}
{"fname": "train_215", "dialogue": "#Person1#: Do you have some good ideas of losing weight?\n#Person2#: First of all, you should pay attention to what you eat. Don't eat too much food with high calories, such as chocolate, ice cream and the like.\n#Person1#: Any more?\n#Person2#: Stay away from fried foods. Fried foods are fried in oil or fat.\n#Person1#: Got it.\n#Person2#: Do not be a couch potato. You should do more exercise.\n#Person1#: Well, it seems that I should do some jogging from tomorrow on.", "summary": "#Person2# suggests #Person1# have less food with high calories and fried foods and to exercise more to lose weight.", "topic": "losing weight"}
{"fname": "train_216", "dialogue": "#Person1#: Hello, I want to order an Easy-own package. What would you recommend?\n#Person2#: Which function do you use more, making calls or sending short messages?\n#Person1#: About the same. But I'm looking for a job, so I have to answer the phone often.\n#Person2#: Then I recommend this package to you. You can receive all the calls free by paying just 10 yuan a month.\n#Person1#: That's good. How can I order it?\n#Person2#: Sending a message'KTCTWY'to 10086 will do.\n#Person1#: Thank you. I'll have a try.\n#Person2#: You're welcome.", "summary": "#Person2# recommends an Easy-own package for #Person1# based on that #Person1# has to answer the phone often.", "topic": "an Easy-own package"}
{"fname": "train_217", "dialogue": "#Person1#: Could you tell me something about your previous job?\n#Person2#: Yes. I worked in a small machinery factory. My work was very simple and there was not much work to do.\n#Person1#: Didn't you like it?\n#Person2#: No, I thought it was too dull. I'm capable of more responsibilities, so I decided to change my job.\n#Person1#: Why do you choose our company?\n#Person2#: Yesterday I saw your company's advertisement. Your company is an important international company. Working for it, I believe it can improve my abilities.\n#Person1#: What do you know about our company?\n#Person2#: Oh, the company is the fourth largest machine producer in the world. It was founded in the United States in 1980. I know that the company has made good use of advanced technology.", "summary": "#Person1# asks #Person2# to talk about the previous job and why #Person2# disliked it. #Person2# explains the reasons for choosing the company.", "topic": "a job interview"}
{"fname": "train_218", "dialogue": "#Person1#: How about your study at college?\n#Person2#: I was doing quite well at college. I completed my MBA degree in international trade with first-class honors.\n#Person1#: Why did you select your college?\n#Person2#: I selected my college because it had an excellent academic reputation.\n#Person1#: What do you like doing in your spare time?\n#Person2#: My favorite recreation is cooking. I learned to cook Chinese dishes and western style dishes as well. It keeps me busy and makes me happy.", "summary": "#Person1# asks #Person2# some questions, like #Person2#'study, why choosing the college and recreations in his spare time. #Person2# answered.", "topic": "ask some questions"}
{"fname": "train_219", "dialogue": "#Person1#: What kind of job are you interested in?\n#Person2#: I want a job in which I can use English, I would also like to be able to have some responsibility in my work.\n#Person1#: I really appreciate that I would expect my secretary to be able to work independently and take over some of my ordinary responsibilities, such as answering routine correspondence, taking phone calls for me and sometimes assisting me with personal affairs.\n#Person2#: Yes, I see. In my previous job, I did typing and filing everyday.\n#Person1#: Have you had any experience as a guide?\n#Person2#: Well, not exactly, but I have shown some of my foreign friends around Beijing.\n#Person1#: Once in a while we have visitors from abroad and I would like to be able to ask my secretary to take them shopping and sightseeing.\n#Person2#: I think I would like that.", "summary": "#Person2# prefers a job where #Person2# can use English and have some responsibility. #Person1# expresses some expected requirements for a secretary. #Person2# thinks #Person2# can do the job.", "topic": "a job"}
{"fname": "train_220", "dialogue": "#Person1#: What are you doing this weekend?\n#Person2#: My brother-in-law is having a small get-together at his house and he invited me.\n#Person1#: Is it a family thing or just friends?\n#Person2#: A bit of both. Some cousins, aunts and uncles will be there, but also some friends from the neighborhood.\n#Person1#: Is your great uncle Rick going to be there? He is really funny.\n#Person2#: Yeah he is going to be there with his step-son and his ex-wife.\n#Person1#: You mean your sister?\n#Person2#: No, Rick is actually my great uncle, so he is my grandmother's brother.\n#Person1#: You lost me.\n#Person2#: I'll explain later, let's go.", "summary": "#Person2#'s brother-in-law invites #Person2# to attend a small get-together with #Person2#'s relatives and friends. #Person1# is confused about #Person2#'s family relationship.", "topic": "a small get-together"}
{"fname": "train_221", "dialogue": "#Person1#: Good morning. I'm Mickey Huang, I have an appointment with Mr. wilson.\n#Person2#: Is this about the Sales Assistant position?\n#Person1#: That's right. My appointment is for 11 o'clock.\n#Person2#: Mr. wilson is on the line right now. Please have a seat. He'll be right with you.\n#Person1#: Thank you.\n#Person2#: Can I get you something, coffee, tea?\n#Person1#: No, I'm fine. Thank you.", "summary": "#Person1# will have an appointment with Mr. Wilson about the sales assistant position.", "topic": "an appointment"}
{"fname": "train_222", "dialogue": "#Person1#: You'v been work here for nearly a month, how do you feel about the job?\n#Person2#: Not bad. Thank you for your help. I am always busy with this job, I feel a bit tired.\n#Person1#: I had the same feeling when I first came to work here. but after a period of time, I feel better, I am sure you'll get used to this busy job.\n#Person2#: I also feel that work efficiency here is very high. and you have strong working ability and professional skill, it seems that you know all, that's really wonderful!\n#Person1#: You know the phrase, the survival the fittest. We have no choices.\n#Person2#: That's right, I have to work hard.", "summary": "#Person2# thinks the job is busy and tiring. #Person1# comforts #Person2# and #Person2# admires #Person1#'s professional skills and strong working abilities.", "topic": "feelings about job"}
{"fname": "train_223", "dialogue": "#Person1#: How may I help you?\n#Person2#: I need to check these books out.\n#Person1#: Do you have your library card?\n#Person2#: Here it is.\n#Person1#: It appears that you have late fees.\n#Person2#: Really?\n#Person1#: Yes, really.\n#Person2#: How much do I owe?\n#Person1#: You owe $ 24. 50 in late fees.\n#Person2#: I don't have that much today.\n#Person1#: I'm sorry, but until you pay it, you won't be able to check out any more books.\n#Person2#: I'll pay it as soon as possible.", "summary": "#Person1# helps #Person2# check books out, but #Person2# needs to pay late fees first. #Person2# will pay them later.", "topic": "check books out"}
{"fname": "train_224", "dialogue": "#Person1#: Do you have any particular hobbies, Tom?\n#Person2#: Oh, yes. I love playing badminton, table tennis and computer games. And playing the games has become my favorite.\n#Person1#: I hear many teenagers will spend hours and hours sitting at computers. And they don't care about their own health at all. How about you?\n#Person2#: I'm no better than them. They say it's mindless to sit in front of a machine all the time, but I think it's stimulating.\n#Person1#: You won't play online games full of violence, will you?\n#Person2#: Once in a while.\n#Person1#: It's no good. And I think spending several hours each day playing computer games is a waste of time. You might as well do something healthy and meaningful.\n#Person2#: I hope I can practice self-control again.", "summary": "Tom likes playing computer games most. #Person1# thinks sitting in front of a computer for hours is meaningless. Tom agrees and wants to practice self-control.", "topic": "hobbies"}
{"fname": "train_225", "dialogue": "#Person1#: What are you here for today?\n#Person2#: I need to fight this ticket that I got.\n#Person1#: Is the arresting officer here?\n#Person2#: Yes, he is, Your Honor.\n#Person1#: Plead your case.\n#Person2#: I was told by the officer that I ran a red light. That information isn't true.\n#Person1#: Why would the officer lie?\n#Person2#: I'm not sure, but the signal had a camera on it.\n#Person1#: Did the camera take a picture of your license plate?\n#Person2#: No, my picture wasn't taken.\n#Person1#: There was no picture taken, so I'll let you go.\n#Person2#: Thank you very much, Your Honor.", "summary": "#Person2# fights for a ticket. #Person1# lets #Person2# go because the camera didn't take the picture of #Person2#'s license plate.", "topic": "fight the ticket"}
{"fname": "train_226", "dialogue": "#Person1#: All right. I want to bring everybody in on this project. When can we start working on this?\n#Person2#: Well, we could probably get started with a strategy meeting tomorrow morning at 8: 00.\n#Person1#: I tell you what, 8: 00 is no good for me, but why don't you guys get started and I'll come by at around 8: 45 or so.\n#Person2#: That's fine with me. How much time are we going to have to work on this?", "summary": "#Person2# tells #Person2# they will start working on the project tomorrow morning. #Person1# will arrive late.", "topic": "a project"}
{"fname": "train_227", "dialogue": "#Person1#: Excuse me, how can I get to the bank? Bank of America; I mean. I don't know the way.\n#Person2#: Well, go straight ahead till you see a supermarket. The bank is just at the other side of the street.\n#Person1#: Is it far from here?\n#Person2#: Let me see. Er, it's 4 blocks away. Not very far, not very near.\n#Person1#: Can I take a bus or something?\n#Person2#: You may take Bus No. 104 or a street car B-201, 4 stops by bus and 3 stops by street car.\n#Person1#: But where can I take the street car?\n#Person2#: Oh, the stop is just over there, at the bookstore. See?\n#Person1#: Many thanks.\n#Person2#: You're welcome.", "summary": "#Person1# asks #Person2# the way to Bank of America. #Person2# tells #Person1# the direction and the options. #Person1# will take the streetcar.", "topic": "ask the direction"}
{"fname": "train_228", "dialogue": "#Person1#: Excuse me, ah, was my bedroom cleaned this morning?\n#Person2#: Yes, Madam. All the rooms are cleaned in the morning, Madam.\n#Person1#: Well, then I have a bit of a problem\n#Person2#: Is your room not satisfactory, Madam?\n#Person1#: No, it's not that. It's just that I can't find my necklace.\n#Person2#: I'm sorry, Madam. Can you tell me a little bit more about it?\n#Person1#: Well this morning I left my necklace here on the table by the bed but it's just nowhere to be found.\n#Person2#: I will report this to the manager right away, Madam.", "summary": "#Person1# lost her necklace after her room was cleaned. #Person2# will report it to the manager.", "topic": "lost necklace"}
{"fname": "train_229", "dialogue": "#Person1#: There is an element there about competition then, isn't there? Because British railways are a nationalized industry. There's only one railway system in the country. If you don't like a particular kind of big beans, you can go and buy another. But if you don't like a particular railway, you can't go and use another.\n#Person2#: Some people who write to me say this. They say that if you didn't have a monopoly, you wouldn't be able to do the things you do. Well, I don't think we do anything deliberately to upset our customers. We have particular problems. Since 1946, when the Transport Act came in, we were nationalized.\n#Person1#: Do you think that's a good thing? Has it been a good thing for the railways, do you think, to be nationalized?\n#Person2#: Oh I think so, yes. Because in general, modes of transport are all around. Let's face the fact. The car arrived. The car is here to stay. There is no question about that.\n#Person1#: So what are you saying then? Is it if the railways happen being nationalized, they would simply have disappeared?\n#Person2#: Oh, I think they would have. They're disappearing fast in America. Er, the French railways lose 1 billion pounds a year. The German railways, 2 billion pounds a year. But you see, those governments are preparing to pour money into the transport system to keep it going.\n#Person1#: So in a sense, you cope between two extremes. On the one hand, you're trying not to lose too much money. And on the other hand, you've got to provide the best service.\n#Person2#: Yes, you are right.", "summary": "#Person2# thinks it is good for the railways to be nationalized because more and more cars appear and the railways gain less and less. #Person1# thinks what #Person2# copes is two extremes: trying not to lose too much money and providing the best services.", "topic": "a nationalized industry"}
{"fname": "train_230", "dialogue": "#Person1#: Compared with the yellow one, you look more beautiful in this white skirt.\n#Person2#: Thank you. I like the white one better. But how much will you charge me?\n#Person1#: It costs $100, but I'd like to take off 30%, and that's it.", "summary": "#Person1# and #Person2# think the white skirt is better. #Person1# gives the price.", "topic": "buy a skirt"}
{"fname": "train_231", "dialogue": "#Person1#: OK. We have to make a decision. Who is the best one interviewed for the job?\n#Person2#: Um, let's see. First we saw Frank. He's very polite and relaxed. But he wasn't well dressed. He wasn't even wearing a tie.\n#Person1#: That's true, dressing well is important. Well, let's think about the others. What about Susan? She had a nice voice and was nicely dressed.\n#Person2#: Well, she did look very neat, very nicely dressed. But she was so shy. She wouldn't be very good at talking to people at the front desk.\n#Person1#: OK. Now who was next? Ar...Yes, David. What do you think?\n#Person2#: Eh... He seemed like a very bright guy. He dressed very nicely and had a really nice appearance.\n#Person1#: He was polite, but also very friendly and relaxed with me, the type of person people feel comfortable with right away.\n#Person2#: And he answered Dona's questions very well. I think he'll be good with the guests at the front desk.\n#Person1#: That's right. OK. Good! I guess we have our receptionist then, don't you?", "summary": "#Person1# and #Person2# are talking about the best one interviewed. They discuss Frank, Susan and David, and they think David's appearance and personality are the best candidate for receptionist.", "topic": "the best interviewee"}
{"fname": "train_232", "dialogue": "#Person1#: Good afternoon! Did you call for a plumber? \n#Person2#: Yes, yes I did. Please come in! I'm so glad you came! This old house is falling apart! Come on into the \n#Person1#: I see. Let me have a look. It seems that your toilet is clogged, and that's why it won't flush. Let me just get\n#Person2#: Oh, that must be because of my four-year-old daughter. She is always flushing things down the toilet. You know \n#Person1#: Yeah, I have a little one myself. Anyway, these water pipes are really rusty, so they also should be changed. That \n#Person2#: That would be great! Is it expensive? \n#Person1#: Let's see. . . I would say about eight hundred dollars. ", "summary": "#Person2# called for a plumber, so #Person1# comes to #Person2#'s house and finds the toilet is clogged. #Person1# suggests changing the water pipes and gives the price.", "topic": "a plumber"}
{"fname": "train_233", "dialogue": "#Person1#: Did you hear what happened in the Scott case? Some of the sensitive material were leaked to the press. Now every newspapers is all over it. \n#Person2#: Oh. . . I bet the firm is fuming. Do they know who spilled the beans? \n#Person1#: I'm sure they have their suspicions; there were only a few of the senior level lawers who were privy to the case details. \n#Person2#: What kind of repercussions will there be for the people who are held responsible? \n#Person1#: I'm sure there'll be canned! And there also might be some legal consequences. \n#Person2#: Why would the person who told have problems with the law? \n#Person1#: Because whoever let the cat out of the bag was breaking client confidentiality. \n#Person2#: I didn't think about that. That's pretty serious. Are there investigators working on finding out who it was? \n#Person1#: I'm sure management is on top of it. ", "summary": "#Person2# and #Person1# talks about information leak of Scott's case. They discuss about the suspects and legal consequences.", "topic": "leaking information"}
{"fname": "train_234", "dialogue": "#Person1#: May I help you, sir? \n#Person2#: Yes, please. I'd like to buy a gift for my younger brother. He's going to take a trip to South America. \n#Person1#: By air or by sea? \n#Person2#: By air. So my gift should be quite light. What can you suggest? \n#Person1#: How about this wallet? It's made of fine leather. \n#Person2#: My sister already gave him one. I like something unusual. \n#Person1#: This gift is the best for a man who has everything. \n#Person2#: Oh, a nice handkerchief. That's a great idea. I'll take it. ", "summary": "#Person2# wants to buy a gift for #Person2#'s younger brother and #Person1# finally recommends a handkerchief.", "topic": "buy a gift"}
{"fname": "train_235", "dialogue": "#Person1#: I am trying to decide what school to apply to? \n#Person2#: Are you thinking about a public school or a private one? \n#Person1#: I am not sure. What's the difference between them? \n#Person2#: Public schools are usually state funded, whereas private schools usually get their funding elsewhere. \n#Person1#: Which is better? \n#Person2#: One isn't necessarily better than the other. It depends a lot on the school administration and the teachers. \n#Person1#: I hear you have to wear uniforms at private school. \n#Person2#: Yes, sometimes. ", "summary": "#Person2# tells #Person1# the differences between a public school and a private school to help #Person1# choosing a school.", "topic": "school application"}
{"fname": "train_236", "dialogue": "#Person1#: This is ridiculous! I can't believe you've been sleeping with someone else! How could you do this! You know what? I'm out of here! \n#Person2#: Wait! Doctor how is this possible? I haven't cheated on my boyfriend! \n#Person3#: I have something to confess. . . I'm sorry Veronica, I lied. \n#Person2#: Wait. . . what? What do do you mean? \n#Person3#: I lied. You aren't even pregnant. there's no bun in the oven. I was just so overwhelmed with jealousy that I couldn't help myself. Veronica I love you! \n#Person2#: What are you talking about! ! ! Who are you? \n#Person3#: It's me! Daniel, don't you remember me? From high school. I sat behind you every day in class! I used to go to every football game and watch you in the cheerleading squad! \n#Person2#: You are insane! We never even spoke! Why did you lie like that to my boyfriend? \n#Person3#: Because Veronica. . . It's not fair! I love you; I have since the first day we met! Everything was going fine until that jerk came into the picture and ruined everything! I went to med school and became a doctor for you! You always said how you wanted to marry a doctor! You will be mine now. . . one way or another. . . \n#Person1#: I heard everything, you lying bastard! Get your hands off her! ", "summary": "The doctor tells a lie to #Person1# and #Person2# that #Person2# is pregnant because the doctor is jealous of #Person2#'s boyfriend. The doctor sat behind #Person2# every day and watch her in the cheerleading squad from high school because he loves #Person2#.", "topic": "a lie"}
{"fname": "train_237", "dialogue": "#Person1#: So Kim, have you ever had anything stolen? \n#Person2#: Stolen? No, why? \n#Person1#: My uncle just had his motorcycle stolen a few nights ago. I was just thinking about how clever criminals are these days. \n#Person2#: Criminals are clever? They're only successful when people are careless. \n#Person1#: I don't know. The ones who stole my uncle's motorcycle were pretty good. \n#Person2#: If your uncle had an alarm system, then it wouldn't have happened. \n#Person1#: He did. It was one of the best ones available. But that didn't stop them from disabling it. And on a crowded street too. \n#Person2#: Didn't anyone stop them? \n#Person1#: You would think that people would be smart enough to stop something like that. No one knew his motorcycle was being stolen. The thieves came in a truck and convinced everybody that my uncle was parked illegally and they were there to tow it away. \n#Person2#: Wow, they were good. I guess criminals aren't that dumb after all. \n#Person1#: That's not the end. They were so good that they convinced a bystander to help them lift the motorcycle and put it in the truck. ", "summary": "#Person1# tells Kim that the motorcycle of #Person1#'s uncle was stolen. The thieves were so clever because they convinced everyone that the motorcycle was parked illegally and even convinced a bystander to help them.", "topic": "being stolen"}
{"fname": "train_238", "dialogue": "#Person1#: Have you received your TOFEL test results yet? \n#Person2#: Yes, I did. I passed ! \n#Person1#: Congratulations! I knew you could do it. \n#Person2#: Well, I certainly couldn't have done it without your help. You are the best tutor I've ever had. \n#Person1#: Thank you , but it was your hard work that did it. \n#Person2#: You deserve credit, too. I've learned so much from You. ", "summary": "#Person2# passed the TOFEL test with the help of #Person1#.", "topic": "pass a test"}
{"fname": "train_239", "dialogue": "#Person1#: Good afternoon, sir. \n#Person2#: Good afternoon. I have a reservation under the name of Hilton. \n#Person1#: Could you spell that, please? \n#Person2#: Sure. It's H-I-L-T-O-N. \n#Person1#: One moment, please. Ah yes, Mr. Hilton, you booked a single room for three nights. Is that correct? \n#Person2#: Yes, that's right. \n#Person1#: I see from the computer that you are a frequent guest here. Do you have your loyalty card? \n#Person2#: Yes, here you are. And here's my credit card, too. \n#Person1#: Thank you. Right, your room number is 105. Here's your key and receipt. Thank you for choosing our hotel again, sir. \n#Person2#: Thank you, goodbye. \n#Person1#: Goodbye. ", "summary": "Hilton makes a reservation and #Person1# helps him check in and gives him the key and the receipt.", "topic": "a reservation"}
{"fname": "train_240", "dialogue": "#Person1#: This one looks great! I love the seashore. \n#Person2#: So do I. The sun . . . the sand . . . the ocean! \n#Person1#: And listen to this! What do you think of sailing, swimming, windsurfing, and fishing? \n#Person2#: Oh, Tom! They sound fantastic. I really like all those things. \n#Person1#: Yeah . . . me, too. \n#Person2#: Well, except fishing. To be honest, I hate fishing, but I love all the others. \n#Person1#: Hey! Look at this! We can stay in a big hotel or we can stay in a little cabin by the beach. \n#Person2#: You know. I really don't those big hotels. \n#Person1#: Neither do I. Let's stay in a cabin. It'll be much nicer right beside the ocean. ", "summary": "#Person1# and #Person2# are talking about the seashore. #Person2# likes everything but fishing. Both of them prefer to live in a cabin near the sea.", "topic": "the seashore"}
{"fname": "train_241", "dialogue": "#Person1#: Tom, what are you going to do this weekend?\n#Person2#: I have no idea. Usually I stay at home and watch TV. Sometimes I play computer games. Do you have any good ideas?\n#Person1#: Let's go to the cinema. I haven't seen a movie for a long time. I heard Ice Age 4 is really popular. Let's go and see it.\n#Person2#: Oh, I'm not really interested in cartoons. How about playing tennis at the gym?\n#Person1#: OK. I like sports. When and where shall we meet?\n#Person2#: Let's meet at the gym at 9:00 o'clock on Saturday morning.\n#Person1#: OK. See you then.\n#Person2#: See you.", "summary": "Tom and #Person2# are planning for this weekend. They would rather play tennis than watch movies. They will meet at gym.", "topic": "weekend plan"}
{"fname": "train_242", "dialogue": "#Person1#: Hello, how may I help you?\n#Person2#: Hello, I seem to have a problem with my computer.\n#Person1#: Alright. Let's see. What about tomorrow morning about 10:00?\n#Person2#: Oh, no. That won't do I'm afraid. I've got a very important report on the computer that must be finished and handed in by 9:00 AM tomorrow. By 10:00 it's too late I'm afraid. Can't you come now?\n#Person1#: Well, I'm at a job at the moment and my wife and kids are expecting me home by 8:00 PM for dinner.\n#Person2#: I know it's Sunday evening. Can you at least suggest someone else who can work? I've been calling numbers in the phone books and you're the only one that answered.\n#Person1#: Just a moment. Don't worry. Where are you now?\n#Person2#: I'm at my office. I work in the morning side area.\n#Person1#: Well, you're in luck. I have to pass your area on my way home. Now I should be finished here by 7:30, so what about around 7:45? Is that OK?\n#Person2#: That's great. Thank you.", "summary": "#Person2# is calling #Person1# to repair the computer. They can't agree on a time tomorrow, so #Person1# agrees to go there in a few minutes because #Person2# is in a hurry to write a report.", "topic": "repair a computer"}
{"fname": "train_243", "dialogue": "#Person1#: Welcome to tonight's Legendary Lives. I'm Shirley Morgan. Tonight, we are quite honored to invite David Hopkins, a well known chef with 30 years of cooking experience. Last year, his new book, Secrets in the Kitchen got on a New York Times best seller list for 6 months. Welcome to our program, David.\n#Person2#: Hello, Shirley, it's a pleasure to be here.\n#Person1#: David, I can't wait to see you uncovered a formulas for dishes. Exploring the How's and why's of cooking. Before that, may I ask you a question? What's the difference between a chef and a cook?\n#Person2#: I think cooks generally work at entry level jobs. They work at different places in the kitchen and follow recipes. In contrast, chefs have special training and understand better which food goes well together, so they can invent new recipes.\n#Person1#: I see, a chef is the cook, who has completed a professional course while a cook it's basically any person who cooks food. By the way, how do you become a chef?\n#Person2#: I am trained. 95% is about professional training and the other 5% is about talent.\n#Person1#: Would you mind describing us a day of a chef? We're so curious about that.\n#Person2#: Nothing special, I generally go to work 2 hours before service starts. The night before, I've written the lists of all the things we need to prepare the next day. I work in different roles depending on what is needed.\n#Person1#: Challenging. How long do you work everyday?\n#Person2#: 10 to 12 hours a day.\n#Person1#: An almost full time job! Do you have any tips for average cooks, like me?\n#Person2#: Cooking involves your passion and creativity. Kitchen is never a place to chop vegetables, and have a quick breakfast. It is good to make food that people really enjoy.\n#Person1#: I can't agree with you more. Miracles happen in the kitchen. Thanks for joining us, David.\n#Person2#: My pleasure.", "summary": "#Person1# welcomes David to attend the program as a well-known chef and asks some questions to him. She asks David what is the difference between a cook and a chef, what is a day for a chef and is there any tips for average cooks. David thinks that cooking should involve passion and creativity.", "topic": "attend a program"}
{"fname": "train_244", "dialogue": "#Person1#: Can you help me find some books? I need them for my class. I'm writing a report about US history.\n#Person2#: Of course. Do you know how to use our computers? Our entire book collection is on our website. You can look up the books you need, then I'll walk you over to their location in the main building.\n#Person1#: Thank you, but I'm not sure which books to look up on the computer. My topic is very general. How can I search for a few books on a topic instead of one specific book?\n#Person2#: I'll show you. Type your topic into the search box on the screen and a list of books will come up. Then pick the few books that you want and will look for them on the bookshelves.\n#Person1#: Thank you.\n#Person2#: Remember, you can only check out up to three books at a time.", "summary": "#Person2# tells #Person1# how to find the books related to the #Person1#'s topic with computer, #Person2# says #Person1# can only check out up to three books at a time.", "topic": "find some books"}
{"fname": "train_245", "dialogue": "#Person1#: Mom, I'm a little worried about college. I just don't know what to study. I don't know what my major should be.\n#Person2#: That can be a difficult decision, John.\n#Person1#: How can I decide?\n#Person2#: Well, I'd start with your interests. It will help you if you study something that you are interested in. What do you like to read and learn about or do?\n#Person1#: I guess I like dancing and helping people. Those are my interest I guess.\n#Person2#: What do you mean by helping people?\n#Person1#: If people have problems, I like to help solve them. Or if people are hurt, I like to try to do things that make them feel better.\n#Person2#: It sounds like you might be interested in medicine then.\n#Person1#: Uh... I don't know.\n#Person2#: Another thing I think you should consider is the possible jobs you might get and how much money you want to make.\n#Person1#: How do I figure that?\n#Person2#: You can research different jobs at the library and there are reports and data on how well different jobs pay.\n#Person1#: I want to have a well paid job so that I can have money to travel.\n#Person2#: Well, there you go. Income is going to influence you most in your choice of nature. There is one other thing you should consider, too.\n#Person1#: What's that?\n#Person2#: You know, scholarships, then money given to you for college. You might want to pick a major that will allow you to get a special scholarship. I know you'll make the right decision.\n#Person1#: Thanks, mom.", "summary": "John asks his mom how to choose a major. Mom tells John to consider based on his interest, expecting income and scholarship offers. Mom thinks John will make rihgt decision.", "topic": "choose a major"}
{"fname": "train_246", "dialogue": "#Person1#: I'm glad you could find time to meet with me, Mr. Johnson. I can't think of a nicer environment for our meeting today, the ambiance here is lovely!\n#Person2#: No problem, if possible I always combine business with pleasure. Now, let's hear more about these chocolates you're offering.\n#Person1#: Well, as you know, I have recently become the sole distributor for Grangers Gourmet Bon-bons here in the United States. They're a new manufacturer and are looking to break into the luxury market. Naturally, your restaurant sprang into my mind immediately. I think your brand exemplifies many of the same traits as Grangers and serving these chocolates would really add to your reputation for providing elegant, luxurious, first class dining.\n#Person2#: Mmmm, sounds interesting. . . gourmet chocolates, where are they produced? Belgium?\n#Person1#: Actually, the factory is located in Scotland.\n#Person2#: Really? I didn't think they were known for their luxury chocolate production. . .\n#Person1#: That's what makes this such a fantastic opportunity! The government is one hundred percent supportive of creating new export markets and has guaranteed a low tariff for all wholesale orders of over one thousand units. They'Ve also reduced the red tape involved at customs as well. Here, I brought these especially for you, try one!\n#Person2#: Oh, thanks. Mmm, hmm, creamy texture, very smooth. . .\n#Person1#: Unique, aren't they? I bet you'Ve never tasted anything like it! Quality is assured as I personally visit the factory to make sure no one's cutting corners with the ingredients. Only the creme make it through inspection.\n#Person2#: Yes, very interesting flavors. . . Slightly spicy, very unique, that's for sure. Exactly what ARE the ingredients?\n#Person1#: I have it on highest authority that this traditional secret recipe has been handed down in the Granger family for generations. I'm sure you can keep a secret. Buttermilk, cacao beans, sugar and Haggis.\n#Person2#: Haggis? What's Haggis?\n#Person1#: It's a traditional Scottish delicacy ; you take sheep's liver, heart and lung and stuff it inside of the sheep's stomach.", "summary": "Mr. Johnson meets #Person2# offering gourmet chocolates that have low tariff and unique taste, made in Scotland where the government is supportive of creating new export markets, and the ingredients of chocolates are buttermilk, cacao beans, sugar, and Haggis.", "topic": "chocolates"}
{"fname": "train_247", "dialogue": "#Person1#: Excuse me. What should I wear if I want to go to an interview?\n#Person2#: You should wear a tie to go with your suit.\n#Person1#: I am afraid I would tense up during the interview.\n#Person2#: It doesn't matter. Just do your best to sell yourself.", "summary": "#Person2# advises #Person1# to wear a tie with a suit and do the best in an interview.", "topic": "an interview"}
{"fname": "train_248", "dialogue": "#Person1#: Mr. Black, I'd like to take some time off. I'Ve been feeling exhausted these days.\n#Person2#: That's no problem. Let me see. . . You still have ten days annual leave left, is that right?\n#Person1#: Yes. I was wondering if I could take another two weeks off.\n#Person2#: That's long leave. How's your project coming along?\n#Person1#: The project I'm in charged of now will be done by the end of this week. I'd like to take my leave from next Monday on.\n#Person2#: Well, all right. But you make sure to tie up loose ends before you leave.\n#Person1#: Thank you, Mr. Black. There are no immediate projects coming up at the moment. Mr. Smith will be in charge during my absence. He is taking part in several projects as my assistant and knows how to maintain relationships with our clients.\n#Person2#: Great! I hope you have a good relaxation and come back refreshed.\n#Person1#: I will. Many thanks, Mr. Black.", "summary": "#Person1# asks Mr. Black's permission to take some time off. Mr. Black reminds #Person2# makes sure to tie up loose ends of the project, and says Mr. Smith will be in charge during the absence.", "topic": "ask for leave"}
{"fname": "train_249", "dialogue": "#Person1#: I would like to make an offer on this house, but I don't know much about the process.\n#Person2#: As your realtor, I am here to take care of this process. How much were you planning on offering?\n#Person1#: I really like the house and will pay the full asking price of three hundred and fifty thousand dollars.\n#Person2#: We want to leave ourselves some bargaining room. Let's offer three hundred and twenty thousand dollars.\n#Person1#: That sounds good, but I don't want this house to get away from me.\n#Person2#: The market is fairly down right now, so the offer is a realistic one.\n#Person1#: When will we know if they accept the offer?\n#Person2#: The owners usually respond to an offer within a few days.\n#Person1#: Should I be contacting my bank in the meantime?\n#Person2#: You are already pre-qualified for your loan, so you are in good shape.", "summary": "#Person1# follows #Person1#'s realtor's advice and offers a price lower than the full asking price of three hundred and fifty thousand dollars on a house that #Person1# really likes.", "topic": "make house offer"}
{"fname": "train_250", "dialogue": "#Person1#: There is a tornado warning on. My mother just told me she heard it on the radio.\n#Person2#: What is a tornado warning?\n#Person1#: It means that a tornado has been seen somewhere in the area.\n#Person2#: Really? In New Berlin?\n#Person1#: No. Not necessarily in town. But in southern Wisconsin somewhere. A tornado has been spotted. They have two stages here. This is what is called a tornado watch. That means that the weather conditions are perfect for a tornado.\n#Person2#: I understand. They think a tornado might come.\n#Person1#: Yes. People should look out, because maybe there will be tornadoes coming. So it's called a watch.\n#Person2#: And the second stage is called a tornado warning.\n#Person1#: Yes. If a tornado has been spotted, they announce a tornado warning. So if there's a tornado warning on, it means a tornado is out there somewhere.\n#Person2#: It's scary.\n#Person1#: Well. Tornadoes can be dangerous, it's true. If we hear something like a loud train coming, then we have to go in the basement.\n#Person2#: What do you mean a loud train?\n#Person1#: That is what tornadoes sound like. They sound like trains. They're very loud.\n#Person2#: But if you hear them coming, isn't it already too late?\n#Person1#: Maybe. It depends on the tornado. Some can move across the ground at 200 miles an hour. That is very fast. Others aren't so fast.\n#Person2#: Have you seen a lot of them?\n#Person1#: I've only seen one in my life. I was looking out the window. It was around two miles away. It was very interesting to watch. But it was heading toward my friend's house. So I quickly called them on the phone.\n#Person2#: Did it hit their house?\n#Person1#: No, it didn't. But they are glad I called them.\n#Person2#: What were they doing when you called?\n#Person1#: They were all sitting in the living room watching TV. They had no idea a tornado was coming toward their house. If it had hit them, they could have all been killed.\n#Person2#: That's terrible. Do many people die in tornadoes?\n#Person1#: Not so many really. But a lot of houses are destroyed sometimes.", "summary": "#Person1# explains to #Person2# the details about tornados in terms of two stages which are a tornado warning and a tornado watch. #Person1# further explains the sound of tornados and the causes of such sound, as wells as the danger of tornado. Then #Person1# continues expressing the danger of tornado by giving a personal experience of #Person1# encountering a tornado.", "topic": "a tornado warning"}
{"fname": "train_251", "dialogue": "#Person1#: Did you do anything fun over the weekend?\n#Person2#: I didn't want to go out last weekend, so I decided to stay at home and watch a movie.\n#Person1#: Why didn't you want to go out?\n#Person2#: I was very tired after working all week. Sometimes on the weekend I don't have enough energy to go out to a movie theater.\n#Person1#: Did you download a movie or rent it at the store?\n#Person2#: I downloaded it so that I didn't have to remember to return it.", "summary": "#Person2# tells #Person1# that #Person2# didn't go out last weekend and stayed at home watching a downloaded movie.", "topic": "last weekend"}
{"fname": "train_252", "dialogue": "#Person1#: I heard you are going to move.\n#Person2#: Yes, I found a better house near my office. I'm very satisfied with it. But I'm worrying.\n#Person1#: What are you worried about?\n#Person2#: I'm worrying about how to move all of my household stuff. You know, I have a lot of stuff.\n#Person1#: You can call a mover.\n#Person2#: How much dose that cost?\n#Person1#: Around 200 RMB for a truck.\n#Person2#: I think it's a little expensive.\n#Person1#: But think about it, you just need to pack your stuff and leave everything for the movers, how much trouble you will save.\n#Person2#: That's right.\n#Person1#: I know a mover which has a very good reputation for their service. I'll leave you their phone number.\n#Person2#: Wonderful.\n#Person1#: It's 8357688 8.\n#Person2#: Okay, thanks a lot. You did me a great favor just now.\n#Person1#: You're welcome.", "summary": "#Person2# is going to move but worried about how to move the household stuff. Then #Person1# suggests #Person2# leave everything for the movers, and leaves #Person2# a phone number of a reputable mover.", "topic": "call a mover"}
{"fname": "train_253", "dialogue": "#Person1#: This is my admission card, and these are the books.\n#Person2#: OK, a moment, please.\n#Person1#: By the way, can I renew the borrowing?\n#Person2#: For which one?\n#Person1#: Sense and Sensibility, English version.\n#Person2#: Yes, of course.\n#Person1#: Can I just do it here?\n#Person2#: Sorry. No, you cannot. You should go to the other counter.\n#Person1#: OK, thanks.\n#Person2#: Sorry, this biography is over the deadline. You have to pay extra for it.\n#Person1#: I was thinking of buying this from the bookstore when my father got this from the library. . . anyway, how much should I pay?\n#Person2#: 3 Yuan, please.\n#Person1#: Here you are. Thanks.\n#Person2#: You are welcome. See you next time.", "summary": "#Person2# helps #Person1# return books. #Person1# renews the borrowing of one book as well as pays 3 Yuan because of overdue.", "topic": "return books"}
{"fname": "train_254", "dialogue": "#Person1#: Tom, aren't you a little too old to be trick-or-treating?\n#Person2#: What are you talking about? Where is your Halloween spirit? Didn't you ever dress up in a costume and go around the neighborhood trick-or-treating with your friends?\n#Person1#: Of course, I did, but when I was ten! Trick - or-treating is for kids, plus, I'm sure people will think you're a kidnapper or something, running around with kids NCP at night.\n#Person2#: Whatever, I'm going next door I heard Mrs. Robinson is giving out big bags of M & Ms!", "summary": "#Person1# thinks Tom is too old to be trick-or-treating but Tom insists on doing it.", "topic": "trick-or-treating"}
{"fname": "train_255", "dialogue": "#Person1#: He's only interested in harassing you. How can he expect us to have so much time to waste?\n#Person2#: I almost want to send him a virus to shut his stupid computer down.\n#Person1#: As obnoxious as Bean is, we should still try to finish this case.\n#Person2#: True-well, do you have any forwards for me to send him?\n#Person1#: Yeah! Remember that one about putting light bulbs in your mouth?", "summary": "#Person1# and #Person2# are complaining Bean is obnoxious.", "topic": "an obnoxious man"}
{"fname": "train_256", "dialogue": "#Person1#: Would you mind if I make a suggestion?\n#Person2#: Of course not, go ahead.\n#Person1#: Maybe you should try to quit smoking. You know it is very bad for your health.\n#Person2#: Well, sure it is. Actually, I have been cutting down the amount since two months ago. I used to smoke a pack of cigarettes for a single day. Now I limit it to 6 cigarettes a day.\n#Person1#: You have made a big progress. Quitting smoking is not an easy job. But it will be rewarding in the long run.\n#Person2#: Thank you for your suggestion.\n#Person1#: You're welcome.", "summary": "#Person1# suggests #Person2# try to quit smoking, while #Person2# has been cutting down smoking amount since two months ago.", "topic": "quit smoking"}
{"fname": "train_257", "dialogue": "#Person1#: Life's so boring.\n#Person2#: Well, most of the time it is, I guess.\n#Person1#: What do you think will make you happy?\n#Person2#: I think money will make me happy.\n#Person1#: You heard people say that money doesn't guarantee happiness.\n#Person2#: It will for me. Then I can do all the things I want to do.\n#Person1#: You'll get bored eventually.\n#Person2#: Then I can find something new to do. If I don't have to worry about money, then I don't have to work.\n#Person1#: That's true, I guess. If I didn't have to work, I think I would be happy.\n#Person2#: You see. . . money doesn't equal happiness, but it takes away a lot of responsibilities.", "summary": "#Person1# would be happy if #Person1# didn't have to work. #Person2# thinks money doesn't equal happiness but it can take away many responsibilities.", "topic": "money and happiness"}
{"fname": "train_258", "dialogue": "#Person1#: Excuse me. Do you study Chinese at the university here?\n#Person2#: Yes, I do. But my characters are very bad.\n#Person1#: It takes a long time to learn Chinese writing.\n#Person2#: Are you Chinese?\n#Person1#: Yes, I am. I am from Taiwan. I came here to study political science.\n#Person2#: How do you like it?\n#Person1#: I like it so far. But my English still needs work.\n#Person2#: I want to study Mandarin and international relations.\n#Person1#: Does the Chinese department here teach regular characters or simplified characters?\n#Person2#: They teach regular characters.\n#Person1#: I see. I'm from Taiwan, so I know regular characters better than simplified.\n#Person2#: You just said your English needs work, yes?\n#Person1#: Yes, that's true. Especially my writing. I think my papers aren't good enough. I make too many grammatical mistakes.\n#Person2#: Well, I am very serious about learning Chinese. But for me the hard part now is pronunciation. You have the four tones in Chinese. It is very hard. Maybe, if you have time, maybe we could do a language exchange.\n#Person1#: You mean you and I?\n#Person2#: Yes, why not? I mean, if you come to this cafe often, maybe we could meet here and practice Chinese and English.\n#Person1#: That sounds like a good idea. How often would you like to do it?\n#Person2#: Let's see. . . My schedule right now is quite busy. But I think I could spend 90 minutes a week in language exchange.\n#Person1#: How would we manage it though? How would we spend the 90 minutes?\n#Person2#: First, we could spend 45 minutes working on your English writing. If you want, I could help you edit your papers. Or we could do English conversation. Whatever you want. And then the next 45 minutes you would help me with my Chinese.\n#Person1#: Would I help you with writing?\n#Person2#: No. For me right now, the important thing is spoken Chinese. I need practice. So you could tutor me in speaking. We could use my textbook, and you could ask me questions. Then you could correct my mistakes.\n#Person1#: I think it sounds like a good system. But when is it convenient to meet?\n#Person2#: Well, today is Monday. Actually, for me Monday at this time would be the best. I am free from now until 11\n#Person1#: Me too. In fact, I'm free until 1\n#Person2#: So if you want to meet at 10\n#Person1#: It sounds good. I will bring the papers I'm working on.\n#Person2#: And I will bring my textbook and a tape recorder. I would like to record some things so I can practice on my own.\n#Person1#: Let me give you my phone number.\n#Person2#: Sure. I'll give you mine too. Then we can call if we have to cancel for some reason.", "summary": "#Person2# studies Chinese but #Person2#'s characters are very bad, #Person2# thinks the hard part now is pronunciation. #Person1# needs to improve English writing since #Person1# makes too many grammatical mistakes. #Person2# suggests they do a language exchange, where they will spend 90 minutes a week on every Monday at 10. They will spend 45 minutes working on #Person1#'s English writing, or they do English conversation. #Person1# would help #Person2# with #Person2#'s Chinese speaking.", "topic": "a language exchange"}
{"fname": "train_259", "dialogue": "#Person1#: How can I help you today, Alice?\n#Person2#: Well, I came to talk to you because I want to apply for a scholarship.\n#Person1#: Oh, good. You're an excellent student. I'd be very willing to help you with that.\n#Person2#: Thanks. I really appreciate it. In fact, I do need a letter of recommendation for this scholarship.\n#Person1#: What kind of scholarship is it?\n#Person2#: It's an undergraduate scholarship offered by the American Minority Students Scholarship Association. I'm eligible for it because I'm Asian American.\n#Person1#: Fine. I know about that scholarship. You have to be a student in your junior year, and you have to have a grade point average of 3. 7 or higher.\n#Person2#: I'm a junior now, and my GPA is 3. 92.\n#Person1#: Excellent. So you'll have a good chance of getting it.\n#Person2#: Well, I hope so. The competition is probably pretty heavy. And they want a writing sample too.\n#Person1#: Do you have an essay you want to send them?\n#Person2#: No, they want a special essay. I must write an essay on a particular question they pose.\n#Person1#: What is the question?\n#Person2#: They give applicants a topic. The topic is, The Place of Ethnic Minorities in a Democratic Society. My essay must be three pages typed and double-spaced.\n#Person1#: That's a pretty short essay.\n#Person2#: Yes, but I need to write it by next week.\n#Person1#: Good luck. I'm sure you will do a good job.\n#Person2#: I came here today to talk to you because. . . Well, I need to ask two favors.\n#Person1#: Sure. What are they?\n#Person2#: First, I need a letter of recommendation.\n#Person1#: I'd be happy to write one for you.\n#Person2#: And second. . . Well, I'm not sure if it's normal.\n#Person1#: What is it? Do you want me to read your essay?\n#Person2#: Yes, if you could. I mean, if you could read it to make sure there are no mistakes. Or maybe you'd have some suggestions.\n#Person1#: Of course I could read it. That's no problem. But you need to get it to me soon.\n#Person2#: I will. I want to write the first draft tonight. So I could bring it tomorrow morning.\n#Person1#: Alright. If you can bring it to me tomorrow morning, I can talk with you after class on Friday. So I'll have some feedback for you before the weekend.\n#Person2#: That would really help me a lot. I'm very grateful.\n#Person1#: Don't mention it. I'm always willing to help good students.", "summary": "Alice wants to apply for a scholarship offered by the American Minority Students Scholarship Association since she is eligible for it that she is Asian American, a student in junior year and has GPA 3. 92. To get the scholarship, Alice must write an essay on the topic--The Place of Ethnic Minorities in a Democratic Society. #Person1# is helping her write a letter of recommendation, read her essay, and give some suggestions.", "topic": "apply for scholarship"}
{"fname": "train_260", "dialogue": "#Person1#: What is your major?\n#Person2#: My major is Business Administration, I am especially interested in Marketing.\n#Person1#: Which university are you attending?\n#Person2#: I attended Suzhou University.\n#Person1#: Have you received any degrees?\n#Person2#: Yes. I received my Bachelor degree in Business Administration.\n#Person1#: What course did you like best?\n#Person2#: Project Management. I was very interested in this course when I was a student. And I think it's very useful for my present work.\n#Person1#: Do you feel that you have received a good general training?\n#Person2#: Yes, I have studied in an English training program and a computer training program since I graduated from university. I am currently studying Finance at a training school.\n#Person1#: English and computer skills are comparatively important to this post, especially in the starting period. Wharfs your ability in these two fields?\n#Person2#: I passed college English Test Band - 4, with good skill in listening, speaking, reading and writing. I haven't got any certificate of computer skills, because I don't think certificates are necessary if what's needed is merely operating a computer. I think, to know how to use a computer is more important. And I'm quite familiar with Microsoft Office", "summary": "*#Person1# interviews #Person2# who has a bachelor's degree in Business Administration has received good training in English, computer and finance, is good at English, and is familiar with Microsoft Office, but hasn't got any certificate of computer skills.", "topic": "an interview"}
{"fname": "train_261", "dialogue": "#Person1#: Jane, we are going to have a board meeting next Friday. Will you please arrange it for me?\n#Person2#: Certainly, Mr. Robert. But can I have your plan?\n#Person1#: Sure. Actually it's a routine board meeting. The things to be discussed are all written here.\n#Person2#: Very good. May I keep it? I need it to draw up a notice of the meeting and the agenda.\n#Person1#: Go ahead. It's for your reference. While you are at it, make me a special agenda and don't forget to have enough room at the side for notes.\n#Person2#: You mean you need a more detailed agenda for yourself?\n#Person1#: Exactly. As I am supposed to the chair of the meeting, I don't want it to get out of control.\n#Person2#: I see. Ok, then where do you think we will have the meeting?\n#Person1#: The conference room on the second floor, is that ok?\n#Person2#: Yes, I will see that the room is ready by Friday. And I will check there are enough chairs, and the lighting and air-conditioning are all right.\n#Person1#: Good, and please get some water, glasses and ash tray ready as well.\n#Person2#: Sure, I will. What about the minutes? Do you think I am responsible for that too?\n#Person1#: Definitely. The minutes have to be taken accurately.\n#Person2#: But I am not familiar with the members of the board.\n#Person1#: Oh, that's easy. I will write you a list of their names. You can make a seating plan with the names and give each one a number.\n#Person2#: That's a good idea. All right, I'll withdraw and get down to it if you don't mind.", "summary": "Jane is helping Mr. Robert arranging a board meeting in the conference room, saying she will check the room in advance, make him a special agenda and take the minutes accurately, as well as make a seating plan according to a list of names of board members Mr. Robert will write.", "topic": "a board meeting"}
{"fname": "train_262", "dialogue": "#Person1#: How are your stocks doing, Jim?\n#Person2#: Oh, all right. I lost a bunch of money in the last two years, but this year has been pretty good.\n#Person1#: Yeah, I lost money investing in the internet too.\n#Person2#: Just goes to show that you should buy companies not ideas.\n#Person1#: I changed my strategy around too. I invest in good companies now.\n#Person2#: Yeah, me too. Did you hear about Ted?\n#Person1#: No. What happened?\n#Person2#: He lost his kids'college money by trading.\n#Person1#: Oh, boy. His wife can't be happy about that.", "summary": "#Person1# and #Person2# are talking about their stocks and investment options, and about Ted losing his kids' college money.", "topic": "stocks"}
{"fname": "train_263", "dialogue": "#Person1#: May I help you, sir?\n#Person2#: Fill it up with regular, please.\n#Person1#: Should I take a look at your battery?\n#Person2#: No, thanks. I'm in a hurry.\n#Person1#: Your car is ready.\n#Person2#: Good! How much is it?\n#Person1#: 250 yuan, please!\n#Person2#: That is expensive.\n#Person1#: You should know about the oil crisis.", "summary": "#Person1# helps #Person2# fill up the car for 250 yuan.", "topic": "fill it up"}
{"fname": "train_264", "dialogue": "#Person1#: Can I ask you a question?\n#Person2#: Sure, go ahead.\n#Person1#: How do you get along with the American students in your classes?\n#Person2#: I don't have much contact with them.\n#Person1#: Really? Why not? Don't you go up and talk to them?\n#Person2#: No, I don't. I'm too afraid of making mistakes in English. I don't want to be laughed at.\n#Person1#: You won't get anywhere that way. You're the one who needs to practice English, so you should make the first move. Besides, most American students are really friendly and outgoing. They will be glad to talk to you.\n#Person2#: Thanks for the advice. I guess you're right. It's just hard to overcome my shyness. I really will try from now on. I promise.", "summary": "#Person1# is advising #Person2# makes a talk with the American students to practice English since #Person2# is afraid of being laughed at making mistakes in English.", "topic": "practice English"}
{"fname": "train_265", "dialogue": "#Person1#: What's the date today Mr. Brown. I don't have a calendar.\n#Person2#: Today is Tuesday, 25th September, 2001.\n#Person1#: 25th Sep? Oh, I have an appointment tonight.\n#Person2#: What time is your appointment?\n#Person1#: It is at 8 o'clock.\n#Person2#: What time is now? Do you have the correct time?\n#Person1#: I don't know what time it is. It must be about 6 o'clock. I have to go now. I don't want to be late.\n#Person2#: You won't be late. It's still early.", "summary": "#Person1# asks Mr. Brown about the date. #Person1# remembers an appointment tonight and leave.", "topic": "an appointment"}
{"fname": "train_266", "dialogue": "#Person1#: Can I help you, Miss?\n#Person2#: Do you have anything which can prevent wrinkles and freckles?\n#Person1#: What is your skin type?\n#Person2#: My skin is kind of oily.\n#Person1#: This nutrition cream is for anti-wrinkling and whitening which is a newcomer brand.\n#Person2#: How much is it?\n#Person1#: $ 60. The price is reasonable for its large quantity. What's more, there are some gifts attaching for you.\n#Person2#: Sounds good. What are the gifts attaching?\n#Person1#: You can take one tonic or hand cream.\n#Person2#: I will choose the tonic.\n#Person1#: No problem. You can try this kind of gel which can prevent freckle, the effect will be better if you use this powder foundation applied with it.\n#Person2#: That's the very thing I want.", "summary": "#Person1# is helping #Person2# to get a nutrition cream to prevent wrinkles, and a gel to prevent freckles.", "topic": "wrinkles and freckles"}
{"fname": "train_267", "dialogue": "#Person1#: Why don't you begin by telling me something about yourself?\n#Person2#: What do you want to know?\n#Person1#: The usual, you know, something about your background and experience and anything personal that you feel is pertinent.\n#Person2#: Well, I was born in Shanghai and went to school there, right up through college. My father is a lawyer, and my mother is a teacher.\n#Person1#: Sounds as if you come from a professional family.\n#Person2#: That right. One of my sisters is a doctor and the other one teaches at a university.\n#Person1#: What made you decide to get into computers?\n#Person2#: Oh, nothing in particular, I guess. I always liked mathematics and tinkering with machines.\n#Person1#: Now what about your experience? How long have you been working with computers?\n#Person2#: More than five years now. After I did my engineering degree, I began to specialize in computer technology and I even had my own company for a while.\n#Person1#: It certainly sounds impressive. Why don't you have your credentials sent to me and I'll show them to the board? We'll probably get back to you in a week.\n#Person2#: Thanks very much.", "summary": "#Person2# comes from a professional family and has been working with computers for more than five years. #Person2# specializes in computer technology and had a company for a while. #Person1# asks for #Person2#'s credentials, they will get back to #Person2#.", "topic": "background and experience"}
{"fname": "train_268", "dialogue": "#Person1#: Who is Cindy's husband?\n#Person2#: Cindy's husband is Ron.\n#Person1#: How many children do Cindy and Ron have?\n#Person2#: They have two children-one son and one daughter-as well as one daughter-in-law and one son-in-law.\n#Person1#: Do they have any grandchildren?\n#Person2#: Yes, they have three grandchildren-one girl and two boys.\n#Person1#: Does their daughter get along well with her in-laws?\n#Person2#: Yes, she gets along with them quite well.\n#Person1#: Do they have a large family?\n#Person2#: Their family is very similar to Cindy and Ron's family.", "summary": "#Person1# asks #Person2# for information about Cindy and Ron's family which have two children and three grandchildren.", "topic": "family information"}
{"fname": "train_269", "dialogue": "#Person1#: What is your long-term goal in this career?\n#Person2#: My long-term goal is to become an expert in this field.\n#Person1#: What would you do to achieve that?\n#Person2#: In order to achieve that objective. I would work step by step and make further study.", "summary": "#Person1# asks #Person2#'s long-term goal and plans.", "topic": "a long-term goal"}
{"fname": "train_270", "dialogue": "#Person1#: Bill, I'm expecting a big increase in turnover with the coming of the Mid-Autumn Festival. But wholesales are unwilling to supply my orders unless I pay them an advance of 50 % of the full price, for my business is fairly new. I hope that you can make me an advance on loan.\n#Person2#: Do you have stocks or a title deed of a house to pledge as security?\n#Person1#: No. I should be grateful if you could see your way to make an advance against my personal reputation. You may inspect my accounts. From my accounts you can see that I've promptly met all my obligations.\n#Person2#: We do not allow any request for a loan against personal security. This is a common regulation. But we may consider it if you can provide a reliable guarantor.\n#Person1#: Yes, I can. You know Mr. Macready, the famous car dealer here in New York. He agreed to act as my guarantor of a loan in the sum of US $ l0, 000 until the end of this year.\n#Person2#: Good. He is a man of high standing. I think we can grant the loan you need after some further discussion. But I suggest you borrow on overdraft instead of on loan.", "summary": "#Person1# requests a loan against personal security, but it doesn't work. #Person2# suggests providing a reliable guarantor and thinks they can grant the loan if Mr. Macready is #Person1#'s guarantor. #Person2# suggests #Person1# borrow on overdraft instead of on loan.", "topic": "grant the loan"}
{"fname": "train_271", "dialogue": "#Person1#: Say, have you heard about Jennie?\n#Person2#: No, what happened?\n#Person1#: She's had her baby.\n#Person2#: Oh, that's wonderful! When?\n#Person1#: A couple of weeks ago.\n#Person2#: Was it a boy or a girl?\n#Person1#: A girl.\n#Person2#: Oh, that's great! That's what she wanted, isn't it?\n#Person1#: Yeah, she always likes the girls.\n#Person2#: What are they going to call her?\n#Person1#: Christine, I think.", "summary": "#Person1# tells #Person2# Jennie's had a baby girl, and Jennie like girls.", "topic": "a baby"}
{"fname": "train_272", "dialogue": "#Person1#: Suppose the company offer you a pay raise of 50%, would you be so determined to leave and look for a job as well?\n#Person2#: Yes, I've set my mind down on it. I'd like to find a job with full scope to show my ability.", "summary": "#Person1# refuses a pay raise and determines to leave the company.", "topic": "dimission"}
{"fname": "train_273", "dialogue": "#Person1#: You don't look very happy. What seems to be the problem?\n#Person2#: I've got to write a long composition for my English class, and I just can't come up with any ideas, and it is due tomorrow.\n#Person1#: That shouldn't be. too difficult. Remember those pictures you were showing me last week?\n#Person2#: Sure.\n#Person1#: Why don't you write something about the camel ride you took?\n#Person2#: That sounds like a good idea. I can also write about our visit to the North Africa.\n#Person1#: Well, now that you're feeling better, I think I'll be on my way. I've got to finish my composition too.\n#Person2#: Thanks for your help. I'm much more relaxed now and once I get organized, it won't be so difficult.", "summary": "#Person2# can't come up with any ideas of the composition. #Person1# advises #Person2# to write a composition about the camel ride. #Person2# is very grateful.", "topic": "a composition"}
{"fname": "train_274", "dialogue": "#Person1#: Reception. Can I help you?\n#Person2#: Yes, please. I'm Mrs. Browning calling from room 203.\n#Person1#: Yes, Madam. What can I do for you?\n#Person2#: I'm not clear about the checkout time. I mean how soon do I have to leave my room?\n#Person1#: Normally it's by 12 noon on the day when you'll leave.\n#Person2#: Oh, dear.\n#Person1#: Is there a problem, Madam?\n#Person2#: Well, you see, my plane takes off at 5 o'clock tomorrow afternoon. Can I keep the room a bit longer?\n#Person1#: I see. Which room are you in, Madam?\n#Person2#: Room 203, the name is Browning.\n#Person1#: Ah yes, Mrs. Browning. You may keep your room till 2 p.m., if you wish.\n#Person2#: Oh, you are so kind. Thank you very much.\n#Person1#: My pleasure.", "summary": "#Person1# answers Mrs. Browning's question about checkout time, and extends it to 2 p.m.", "topic": "checkout time"}
{"fname": "train_275", "dialogue": "#Person1#: Hi, Ruth. This is Steve speaking. How was the football game yesterday?\n#Person2#: Great. Why did you miss it? Steve?\n#Person1#: My parents didn't let me go because I had a fever. I'm still in bed.\n#Person2#: Too bad you weren't there. We all went together-- Jenny, Jimmy, George and I.\n#Person1#: It must have been freezing sitting outside, wasn't it?\n#Person2#: It was. We were all wrapped up in blankets, wool hats, and heavy coats.\n#Person1#: I hear it started snowing in the middle of the game.\n#Person2#: It did, lightly at first, then harder. But it didn't stop the game. That was the most exciting moment and it was so funny watching the players slipping in the snow.", "summary": "Steve had a fever. He calls Ruth to ask about the football game yesterday. Although it was cold outside, Ruth thinks that was great.", "topic": "the football game"}
{"fname": "train_276", "dialogue": "#Person1#: Hello. This is the emergency 911 operator.\n#Person2#: Help. Help. Please help me!\n#Person1#: Yes sir. Please calm down and explain exactly what is happening.\n#Person2#: Calm down! My car is stalled on the freeway, I have a lady passenger, and she's going into labor.\n#Person1#: Now relax sir. Explain exactly where you are.\n#Person2#: I'm ... I'm in the southbound lane of the Lincoln Expressway, about 15 miles from the Washington Tunnel, and this lady isn't going to wait.\n#Person1#: Okay. What's your name sir and your passenger's?\n#Person2#: It's ... it's Bob, and I have no idea about the woman. She's in no condition to tell me.\n#Person1#: Okay, now what's the nearest landmark to your location? Pay careful attention.\n#Person2#: Umm, I see golden arches ... McDonalds.\n#Person1#: Okay, is there anyone else with you?\n#Person2#: No, and I've tried to get someone else to stop. [The sound of a bottle breaking.]\n#Person1#: Hey, what was that? [Ahhhh!]\n#Person2#: Ah, someone threw a bottle at me. How soon can someone get here?\n#Person1#: I've just dispatched an ambulance to your location. They should be there any second.\n#Person2#: Hey, is there anything I can do while we wait for the ambulance?\n#Person1#: Yes, uh, keep her calm and warm.\n#Person2#: Okay. Please hurry. Oh, they're too late. It's a boy!", "summary": "#Person2# calls 911 for help, saying #Person2#'s car is stalled on the freeway and a lady passenger is going into labor, stating the nearest landmark to the location is McDonalds'. After #Person1# just sent an ambulance, the lady has had a boy.", "topic": "an emergency call"}
{"fname": "train_277", "dialogue": "#Person1#: Sorry, I'm late. Did you hear about the trains?\n#Person2#: Yes, I heard they were running late.\n#Person1#: Well, I realized I might be late, so I tried to find a bus and on my way I bumped into Jerry. He offered me a lift on his motorbike. But unfortunately, he was exhausted by flameout, so in the end, I had to walk.", "summary": "#Person1# explains that #Person1# had to walk due to the late of the train and the flameout of Jerry's motorbike.", "topic": "the late trains"}
{"fname": "train_278", "dialogue": "#Person1#: Hi, Queenie, how are you enjoying yourself at university?\n#Person2#: Hi, Jack, it's a lot of work. But I am having a good time. Are you planning to attend college next year?\n#Person1#: Yeah. Can you tell me what facilities they have for disabled students? My wheelchair doesn't always allow me to get into buildings.\n#Person2#: You should inquire at Student Services. They can discuss your medical history with you confidentially and make allowances. My friends Shannon and Rosie use computers to do their exams, so in your case, I'm sure it would not be a problem.\n#Person1#: What about the wheelchair access?\n#Person2#: The newer buildings have elevators and wide doors, but the older buildings have not been upgraded to accommodate handicapped people as far as I know. What faculty are you planning to go into?\n#Person1#: I am thinking of doing engineering.\n#Person2#: Hmm. Engineering is in the old Adams building. I don't know if there is an elevator.\n#Person1#: Do the buses that go out to campus have facilities to bring wheelchairs on board?\n#Person2#: Yes, that I know for sure. All the buses are equipped with electronic lifts, and there are seats that fold back.\n#Person1#: What about the sidewalks?\n#Person2#: I think most of the sidewalks have been leveled at the corners, so you could probably use your wheelchair, but I am not sure. In fact, if you would like, why don't you come with me? I'll be taking the bus and I could show you around once we got there.\n#Person1#: That's really nice of you, Raphel. I'd really like that.\n#Person2#: Okay, I will come to your house about 8:30 in the morning and we can take the commuter train into town, then catch the bus up to the university.\n#Person1#: Great, I look forward to it.", "summary": "Jack asks Queenie the facilities for disabled students at university. Queenie suggests Jack inquiry the Student Services. Queenie says that the newer buildings have wheelchair access, but the older buildings have not been upgraded, and all the buses have facilities to bring wheelchairs on board, so he could probably use the wheelchair on the sidewalks. They will go to university together.", "topic": "special facilities"}
{"fname": "train_279", "dialogue": "#Person1#: Susan, I've got a few questions. Let's see. Can you type?\n#Person2#: No,I can't type.\n#Person1#: What about shorthand?\n#Person2#: I don't know. I've never tried.\n#Person1#: So you can't take shorthand and you can't type. What can you do, may I ask?\n#Person2#: Well, I can play the piano and the violin.\n#Person1#: Play the piano and the violin?\n#Person2#: Yes, and I can sing and dance.\n#Person1#: Susan, what are you doing here?\n#Person2#: I want a job. I want to work here.\n#Person1#: But you can't take shorthand, and you can't even type.\n#Person2#: No, of course I can't. I'm an actress.\n#Person1#: But I want a secretary.\n#Person2#: Is this the Grand Theater?\n#Person1#: No, of course not. It's the Grand Hotel. The Grand Theater is on the opposite street.", "summary": "Susan, an actress who can play musical instruments but can't type, is wrongly interviewed for a secretary by #Person1#.", "topic": "a wrong place"}
{"fname": "train_280", "dialogue": "#Person1#: Is it your first time to join the sports meeting of Junior High School? \n#Person2#: Yes, and it's great. What are the events at the sports meeting? \n#Person1#: Long-distance race, dash, hurdle race, relay race, standing long jump, high jump, shotput and so on. \n#Person2#: Our neighbor, Bruce, will take part in the relay race. Let's go have a look. \n#Person1#: OK, let's go. \n#Person2#: The competition will begin in 5 minutes, it's tense here. \n#Person1#: Wonderful, Bruce is taking the lead. \n#Person2#: Other competitors have almost caught up with him. They are neck and neck. \n#Person1#: Come on, Bruce. Come on, Bruce. \n#Person2#: Wow, Bruce crossed the line first. ", "summary": "It is the sports meeting of Junior High School. #Person1# and #Person2# cheer for their neighbor Bruce in the relay race.", "topic": "cheer for Bruce"}
{"fname": "train_281", "dialogue": "#Person1#: May I help you? \n#Person2#: My daughter. She is missing. I don't know where she is. \n#Person1#: What dose she look like? \n#Person2#: She has blond hair and blue eyes. \n#Person1#: What was she wearing? \n#Person2#: She has a yellow dress on and red sneakers. \n#Person1#: When did you last see her? \n#Person2#: I just saw her down the street. I don't know where she is. \n#Person1#: How long has it been? \n#Person2#: Oh, it's been uh... fifteen minutes. ", "summary": "#Person2#'s daughter is missing for fifteen minutes. #Person2# tells her appearance characters to #Person1#.", "topic": "the missing daughter"}
{"fname": "train_282", "dialogue": "#Person1#: I can't wait to retire. \n#Person2#: And then what? \n#Person1#: And then I'm moving to Florida where I can play golf all day, every day! \n#Person2#: That sounds boring to me. \n#Person1#: What do you plan on doing after you retire? \n#Person2#: Yes, I think I will do something new. I've always wanted to be a teacher. \n#Person1#: I admire your energy, Ruth. You are young at heart. ", "summary": "#Person1# wants to play golf after retirement while Ruth wants to be a teacher.", "topic": "after retirement"}
{"fname": "train_283", "dialogue": "#Person1#: You are saying he will be promoted to the general manager? \n#Person2#: Yeah. \n#Person1#: Are you sure? \n#Person2#: Yes. I bet my bottom dollar that he will get promoted. \n#Person1#: Just because he gets on well with everybody? \n#Person2#: Partly, and he's also a hard working man. ", "summary": "#Person1# and #Person2# bet whether a man will get promoted.", "topic": "the general manager"}
{"fname": "train_284", "dialogue": "#Person1#: Isn't this great? I always wanted to own a farm, live out in the country, grow my own food! \n#Person2#: This is very beautiful. Though I have to confess, I don't know the first thing about farming! \n#Person1#: That's fine! Don't worry about it! \n#Person2#: What was that? \n#Person1#: Relax, it was just a goat! \n#Person2#: And that? \n#Person1#: It's just the cows that are grazing over there. We can milk them later. \n#Person2#: What was that? \n#Person1#: Honey, seriously, It's just a sheep. Relax! Relax, that was just the horses and donkeys that are in the stable. \n#Person2#: You know what? I don't think I can hack it here out in the countryside. I'm going back to the city! ", "summary": "#Person1# wants to own a farm and knows some livestock. #Person2# thinks the farm is beautiful but #Person2# can't stand the countryside after seeing the livestock.", "topic": "in the countryside"}
{"fname": "train_285", "dialogue": "#Person1#: Let' s got out tomorrow night. We can go to a bar and try to find you a girlfriend. \n#Person2#: I don' t think that' s a good idea. I am just not good with approaching someone and starting up a conversation. \n#Person1#: Maybe you just need a few pick-up lines, you know, break the ice. \n#Person2#: Pick-up lines don' t work! \n#Person1#: Come on! You can just walk up to a girl and say'If you were a booger I' d pick you first. ' \n#Person2#: What? Come on! That's just lame! No girl would fall for that! \n#Person1#: Fine, then you can say, 'So there you are! I' ve been looking all over for YOU, the woman of my dreams! ' \n#Person2#: That' s a good one! I think that' s pretty funny. \n#Person1#: Yeah, so you make her laugh, you make a fool of yourself a little bit and then you buy her a drink. \n#Person2#: Ok, how does this sound, 'I was so enchanted by your beauty that I ran into that wall over there. So I am going to need your name and number for insurance purposes. ' \n#Person1#: Nice! Let' s go! ", "summary": "#Person1# teaches #Person2# how to start up a conversation with girls at the bar. It is about a few pick-up lines to break the ice. #Person2# thinks pick-up lines don't work but finally gets it.", "topic": "start a conversation"}
{"fname": "train_286", "dialogue": "#Person1#: God, I didn't realize. I didn't, I didn't know... \n#Person2#: ... Who you were with? I didn't know whom you were with. \n#Person1#: Excuse me? \n#Person2#: Sorry, it's from the Godfather. It's when the, when the movie producer realizes Tom Higgins had emissary of vito corleon, it's just before the horse's head ends up in the bed with all the bloody sheets, you know, wakes up, and aaah! Never mind. \n#Person1#: You were spying on me, weren't you? You probably rented those children. \n#Person2#: Why would I spy on you? \n#Person1#: Because I am your competition which you know perfectly well, or you would not put up that sign just around the corner. \n#Person2#: The entrance to our store is around the corner. And there's no other way of saying that. It's not the name of our store. It's where it is. And you do not own the phrase around the corner. \n#Person1#: What is that? What are you doing? You're taking all the caviar! That caviar is a garnish? \n#Person2#: Look, the reason I came into your store is because I was spending the day with annabell and matt. And I was buying them presents. I'm the type of guy who likes to buy his way into the hearts of children who are his relative. And there's only one place to find a children's book in the neighborhood. That will not always be the case. And it was yours. And it is a charming little bookstore. You probably sell what 350, 000 worth of books in a year. ", "summary": "#Person1# thinks #Person2# was spying on #Person1# because #Person1# is #Person2#'s competitor. But #Person2# tells #Person1# that #Person2# came into the store is because #Person1#'s store is the only place selling a children's book.", "topic": "a store"}
{"fname": "train_287", "dialogue": "#Person1#: How often do you exercise? Do you play any sports?\n#Person2#: I do sports at school, that's about 3 hours every week. But that's all. I don't do any sports outside of school.\n#Person1#: Not even any cycling or walking?\n#Person2#: Very rarely. Because my mom takes me to school in the car.\n#Person1#: Did you know that doing jobs around the house like cleaning or gardening can help you lose weight?\n#Person2#: Really? I hate cleaning and gardening. If I have free time, I like reading books.\n#Person1#: What do you usually eat for breakfast and lunch?\n#Person2#: I'm usually in a hurry in the morning, so I just eat some biscuits. At lunchtime, I buy a large bag of potato chips.\n#Person1#: And what do you eat at home in the evening?\n#Person2#: Usually fish with vegetables or sometimes spaghetti.\n#Person1#: Do you often eat snacks between meals?\n#Person2#: Sometimes. I always eat a chocolate bar during my break and I often have a yogurt or an ice cream when I arrive home from school.", "summary": "#Person2# does sports at school but doesn't do it outside of school, and doesn't do cycling or walking since #Person2#'s mother drives #Person2# to school. #Person2# eats biscuits for breakfast, potato chips for lunch, fish with vegetables or spaghetti for dinner, and snacks between meals.", "topic": "sports and meals"}
{"fname": "train_288", "dialogue": "#Person1#: Can you give me a ride to the airport tomorrow?\n#Person2#: Depends on what time you need to be at the airport.\n#Person1#: Well, my flight leaves at 10:30 in the morning.\n#Person2#: Did you check in online already?\n#Person1#: Yes, I checked in and I don't have any bags to check.\n#Person2#: So we should leave by 9:00, so you can be there by 9:30.\n#Person1#: It's an international flight.\n#Person2#: Oh, so you need to be there 2 hours before your flight.\n#Person1#: Can you get me to the airport by 8:30?\n#Person2#: That's when I take the kids to school so I'm sorry.\n#Person1#: So how am I going to get to the airport then?\n#Person2#: Guess you'll have to pay for a cab.", "summary": "#Person1#'s flight leaves at 10:30. #Person1# asks #Person2# to give a ride to the airport. #Person1# will take a cab since #Person2# doesn't have time.", "topic": "go to airport"}
{"fname": "train_289", "dialogue": "#Person1#: You're watching TV again Peter.\n#Person2#: I have washed all the bowls and plates.\n#Person1#: But you haven't watered the flowers or fed the birds.\n#Person2#: I'm sorry. I forgot, I will do it now.\n#Person1#: Your dad just did that for you.\n#Person2#: Oh that was really nice of him. Well mom, I turned on the TV only because I want to know the result of the game between Manchester United and Manchester City.\n#Person1#: Why didn't you just search online?\n#Person2#: My computer isn't working.\n#Person1#: Didn't you turn it off after you finished your homework?\n#Person2#: Oh that's right. I forgot. No wonder!", "summary": "Peter is watching TV and forgot to do some housework. Peter turns off the TV and uses his computer instead.", "topic": "I forgot"}
{"fname": "train_290", "dialogue": "#Person1#: So here are your four ticket sir, is there anything else I can do for you?\n#Person2#: Yes, I was wondering if I could get regular information about what's on?\n#Person1#: Certainly, I can add your name to our mailing list. Would that be ok?\n#Person2#: That would be very good. Yes, please. Oh, and there is something else, sorry one of our group is hard of hearing and I heard that you can supply special headphones?\n#Person1#: That's right, as long as you tell us in advance, we can always do that. I'll book those for you now, and you can just collect them here tomorrow before the show.\n#Person2#: Thanks very much for your help.\n#Person1#: No problem.", "summary": "#Person1# helps #Person2# get regular information by adding #Person2#'s name to the mailing list, and will book special headphones for someone who is hard of hearing.", "topic": "before the show"}
{"fname": "train_291", "dialogue": "#Person1#: Hi, Jack. Who are you writing to?\n#Person2#: I'm writing to my parents, telling them I'll stay here this summer.\n#Person1#: You're not going home? I thought you were going on a trip to Japan with your family.\n#Person2#: Well, I intended, but I thought again in changed my mind.\n#Person1#: Tell me. I'm interested in knowing what keeps you from joining your beloved family and staying here?\n#Person2#: Michael arranged for me to work at his uncle's institution.\n#Person1#: How much will you be paid?\n#Person2#: Judy, I don't do it for money, but for experience. Besides, it's voluntary work.\n#Person1#: You work without payment? That's really something. What kind of work is it?\n#Person2#: I'll be a teacher in one of his uncle's orphanages. When will you leave for home?\n#Person1#: Tomorrow. We'll fly to Hawaii 2 days after.\n#Person2#: Have a nice vacation.\n#Person1#: I'll send you postcards.", "summary": "Judy and Jack are discussing summer vacation. Jack will stay because Michael arranged a voluntary work at Michael uncle's institution, while Judy will fly to Hawaii.", "topic": "summer vacation"}
{"fname": "train_292", "dialogue": "#Person1#: Was that the telephone ringing?\n#Person2#: I didn't hear anything.\n#Person1#: I thought I heard it ring 2 or 3 times.\n#Person2#: Sometimes when the windows are open, you can hear the neighbor's phone.\n#Person1#: Well, I'm expecting an important phone call and I don't want to miss it.", "summary": "#Person1# heard the telephone ringing while #Person1# didn't.", "topic": "telephone is ringing"}
{"fname": "train_293", "dialogue": "#Person1#: Excuse me, did you find a green wool scarf? I was here about 5 minutes ago.\n#Person2#: I can look.\n#Person1#: Thanks.\n#Person2#: But I only have a gray scarf here. Sorry. Where were you in the store, Sir?\n#Person1#: Well, first I was in the shoe section. Then I looked at sweaters and jackets.\n#Person2#: Just a minute. Hi. It's Sue at the register upstairs. Did you find a green wool scarf? OK. You're in luck! They have your scarf in the shoe section.\n#Person1#: Oh, what a relief! Thanks for your help.\n#Person2#: My pleasure.\n#Person1#: Oh, it's 4:30. Is there a subway station near here?\n#Person2#: Yes, there's one down there. Toronto has a good public traffic system. There are buses, street cars and trains to different parts of the city and areas outside the city.", "summary": "Sue asks #Person1#'s location, helps #Person1# find #Person1#'s green wool scarf in the shoe section and tells #Person1# where the subway station is.", "topic": "find a scarf"}
{"fname": "train_294", "dialogue": "#Person1#: Yikes! What was that noise?\n#Person2#: I had to blow my nose.\n#Person1#: Did you have to blow right next to the phone?\n#Person2#: Did you hear that?\n#Person1#: Of course I heard that. I thought a plane had crashed into your house.\n#Person2#: It wasn't that loud.\n#Person1#: I will blow my nose sometime for you, and you'll see.\n#Person2#: Okay. I'll take your word for it.\n#Person1#: I thought you had an elephant in your house.\n#Person2#: You're funny.\n#Person1#: What did you say? I think I've gone deaf.\n#Person2#: I'm going into the bathroom to blow my nose. I'll be right back.", "summary": "#Person1# complains that the noise of #Person2#'s blowing nose was very loud. #Person2#'ll go into the bathroom to blow the nose.", "topic": "phone call"}
{"fname": "train_295", "dialogue": "#Person1#: Excuse me, but please empty your pockets of all the metal things and put them in this tray.\n#Person2#: Including my keys?\n#Person1#: Yes, and please step over there.\n#Person2#: All right. What shall I do now?\n#Person1#: Just open your bags so we can check them. After that you can pick them up right behind that X-ray machine.\n#Person2#: I've got film in my bag.\n#Person1#: That's all right. This machine will not damage the film.\n#Person2#: That's fine.\n#Person1#: Can I have your boarding pass? We need to stamp it.\n#Person2#: Sure. Here you are.\n#Person1#: Thank you.\n#Person2#: Am I through now?\n#Person1#: Yes. Here is your boarding pass.\n#Person2#: Thank you and goodbye.", "summary": "#Person2#'s going through the security. #Person1# checks #Person2#'s bags and stamps #Person2#'s boarding pass.", "topic": "airport security"}
{"fname": "train_296", "dialogue": "#Person1#: I need to find a new furniture set for my living room.\n#Person2#: Where are you going to find one?\n#Person1#: I have no idea.\n#Person2#: Do you want to know where I bought mine?\n#Person1#: Where'd you get it from?\n#Person2#: I got it from IKEA.\n#Person1#: How much did it cost you?\n#Person2#: It cost me a couple thousand for the whole set.\n#Person1#: Is the furniture sturdy?\n#Person2#: The furniture is built extremely well.\n#Person1#: I don't mind paying a lot as long as the quality is good.\n#Person2#: Well, trust me. The quality is fantastic.", "summary": "#Person1# wants a new furniture set. #Person2# got #Person2#'s at IKEA which is expensive but of high quality.", "topic": "shopping"}
{"fname": "train_297", "dialogue": "#Person1#: Can I take your order now, Madam?\n#Person2#: Yes, what would you recommend?\n#Person1#: I'm happy to recommend the fish, It testes delicious, and it is today's special. Our chef is from the coast, and love seafood. Today special is actually his favorite dish. so I'm sure it is a dish that you would love if you are a fan of seafood.\n#Person2#: It does sound wonderful, maybe I'll try it.\n#Person1#: Is there anything else? Maybe I can interest you in one of fine appetizers, such as the escargot.\n#Person2#: Not today, thanks. But I'd like to know any of the vegetarian dishes.\n#Person1#: Yes, here's the menu. What would you think of your order.\n#Person2#: Oh, sorry. Maybe I don't want the fish, I think I had the greenbean dish instead.\n#Person1#: What kind of soup would you like?\n#Person2#: I'd like the egg drop soup.\n#Person1#: Ok, is that all?\n#Person2#: Yes.\n#Person1#: what would you like anything to drink or you wait?\n#Person2#: Just iced water, thanks.", "summary": "#Person1# recommends the fish. #Person2# looks at the menu and orders the green bean dish, egg drop soup, and iced water instead.", "topic": "order food"}
{"fname": "train_298", "dialogue": "#Person1#: What game do you like?\n#Person2#: I like board games. I like chinese chess and draughts.\n#Person1#: I ' Ve never played Chinese chess before, but I ' Ve seen old men playing it in the street. It looks complicated.\n#Person2#: It ' s about as complicated as chess. The basic rule and moves are simple enough, but there are many strategies that players need to learn.\n#Person1#: I like playing cards. I ' m pretty good at poker. Do you play cards?\n#Person2#: I ' m terrible at cards and so I never play games which involve gambling, like poker. If I did, I ' d lose all my money.\n#Person1#: Do you play bridge?\n#Person2#: Yes, I do. It ' s hard to find four players though, so I don ' t play very often. Do you know anyone who plays? If so, we could set up a game.\n#Person1#: I can play quite well. I have a friend who likes playing, but she ' s not very good at it. Shall I invite her to play?\n#Person2#: Sure, I have a friend who play fairly well. We should find out when our friends are free and arrange a game.\n#Person1#: I ' ll call my friend now. you call yours.", "summary": "#Person2# likes board games such as Chinese chess and draughts while #Person1# likes cards. They both play bridge and they decide to call their friends and arrange a game.", "topic": "games"}
{"fname": "train_299", "dialogue": "#Person1#: Good evening. What'll you have?\n#Person2#: I'd like a beer. What kind of beer do you have?\n#Person1#: Draft beer and cans beer. Which do you prefer?\n#Person2#: A draft beer please.\n#Person1#: OK. Here you are.\n#Person2#: Could I have some fruit?\n#Person1#: Of course. Wait for a moment, please.", "summary": "#Person2# orders a draft beer and some fruit.", "topic": "shopping"}
{"fname": "train_300", "dialogue": "#Person1#: Would you like me to show you our new cleaning unit? It's a clever design.\n#Person2#: Yes, I'd like to see that. What does it clean exactly?\n#Person1#: It washes the solvent off all the metal parts - the blades, trays etc. - and then sends it back into the system.\n#Person2#: What does the unit consist of?\n#Person1#: Well, it's basically two tanks, one for the dirty solvent and one for the clean solvent, a pump and a washing unit. Oh, and there's a cooling system and a filter. It's all controlled by a PLC system, that stands for Process Logic Control.", "summary": "#Person1# introduces a new cleaning unit to #Person2# and explains it.", "topic": "cleaning unit introduction"}
{"fname": "train_301", "dialogue": "#Person1#: Have we sold out all the newspapers for today?\n#Person2#: Yes. What a good job we have done!\n#Person1#: Why are so many extra gifts left here?\n#Person2#: Many customers didn't want them.\n#Person1#: How about giving them to that old man?\n#Person2#: Good idea.\n#Person1#: By the way, do you think it's a good idea to give free gifts to attract customers?\n#Person2#: I'm not sure, but still it did attract a large crowds today.\n#Person1#: I think it should be more useful to hand out some fliers which is also cheaper.\n#Person2#: But people can just throw them into the trash can as they turn around.\n#Person1#: That's true.\n#Person2#: Anyway, let's just finish out job and get back home.\n#Person1#: Okay. How tiring the job is!", "summary": "#Person1# and #Person2# have sold out all the newspapers for today. They're talking about strategies to attract more customers.", "topic": "work discussion"}
{"fname": "train_302", "dialogue": "#Person1#: Hi, Janice. Our first weekend after being employed is coming. Show me your plan.\n#Person2#: My mom phoned me this morning, and asked me to go back home to have housework chores.\n#Person1#: What are you assigned to do?\n#Person2#: God knows. Speaking of chores, I would rather do some washing than cooking.\n#Person1#: For me, I think I will iron my shirt and trousers. Actually, weekends tend to be the most hectic day in the whole week.\n#Person2#: I really hope that I could sleep like a log all through two nights. But. . . Some one said that weekends are a bit like rainbows ; they look good from a distance but disappear before we get up close to them.\n#Person1#: I couldn't agree more.", "summary": "Janice'll go back home and do chores this weekend. #Person1#'ll iron #Person1#'s shirt and trousers. They think weekends are less attractive than expected.", "topic": "weekend"}
{"fname": "train_303", "dialogue": "#Person1#: Tom! How are you? We missed you at the party last night. Are you OK?\n#Person2#: I don't know. I didn't really feel like going out. I guess I'm feeling a little homesick.\n#Person1#: Come on. We'Ve been through this already! Look, I know the adjustment was hard when you first got here, but we agreed that you were gonna try and deal with it.\n#Person2#: I was. It's just that the holidays are coming up and I won't be able to home because I can't afford the airfare. I'm just longing for some of the comforts of home, like my mom's cooking and being around my family.\n#Person1#: Yeah, it can get pretty lonely over the holidays. When I first got here, I'd get depressed and nostalgic for anything that reminded me of home. I almost let it get to me, but then I started going out, keeping myself busy and before I knew it, I was used to to it.\n#Person2#: I see what you mean, but I'm still bummed out.\n#Person1#: OK. how does this sound. let's get you suited up and hit the dance club tonight. I hear that an awesome DJ is playing and there will be a lot of pretty single girls there!\n#Person2#: You know, I could really go for that. You don't mind being my wingman for tonight?\n#Person1#: Not at all! It be fun! It will be like a boys'night out. . . well kinda. . .\n#Person2#: Great! I must warn you though, whatever happens, don't let me go on a drinking binge. Trust me, it's not a pretty picture!", "summary": "Tom tells #Person1# he felt homesick so he didn't go to the party yesterday. #Person1# invites him to get suited up and hit a dance club tonight. Tom cheers up.", "topic": "homesick"}
{"fname": "train_304", "dialogue": "#Person1#: Look what you've done!\n#Person2#: I'm very sorry, sir. I'll bring you a cloth immediately.\n#Person1#: Yes, and hurry up!\n#Person2#: I'd like to apologize for my carelessness. May I clean it up for you?\n#Person1#: No, I'll do it myself.\n#Person2#: Here is my card, sir. Could you send me the cleaning bill and I will refund the cost to you?\n#Person1#: I should think so, too!\n#Person2#: I'm very sorry to have caused you this trouble.\n#Person1#: Yes, and please be more careful in the future!\n#Person2#: I will, sir. I'm really very sorry.\n#Person1#: That's OK.", "summary": "#Person2# stained #Person1#'s clothes by accident. #Person1#'s angry. #Person2# apologizes and promises to pay for the cleaning bill.", "topic": "accident"}
{"fname": "train_305", "dialogue": "#Person1#: Hello.\n#Person2#: Mark, this is Lucy.\n#Person1#: What's up?\n#Person2#: I have a friend. He is my best friend and he wants to learn English. He would pay about 100 yuan per hour. Are you interested?\n#Person1#: I don't know.\n#Person2#: So I take it you are not interested.\n#Person1#: No, Lucy. Don't get me wrong. I mean school will be open on Sept. 2nd, and I will have a very tight schedule by then.\n#Person2#: Don't worry. My friend says he can always arrange his schedule around your schedule.\n#Person1#: That will be fine. When can I see him?\n#Person2#: Let's do it this way. I'll take him to your place this Saturday. Then you two can make a schedule.\n#Person1#: Make sure you come here before noon. I will be picking up my friend at the airport in the afternoon.\n#Person2#: How are you going to get there?\n#Person1#: By bus, of course.\n#Person2#: I am sure my friend can give you a ride.\n#Person1#: Great. By the way, what does your friend do?\n#Person2#: He is a lawyer.\n#Person1#: Ok, see you then.\n#Person2#: See you.", "summary": "Lucy's lawyer wants to learn English from Mark. Mark hesitates because he'll be busy. Lucy tells him her friend can always arrange the schedule around Mark's so Mike agrees. They'll meet to make a schedule.", "topic": "phone call"}
{"fname": "train_306", "dialogue": "#Person1#: Do you know who's just got married? Old Mc Donald.\n#Person2#: Never! He's over 80, isn't he?\n#Person1#: He's nearly 90.\n#Person2#: Good gracious! Are you sure?\n#Person1#: I am. Whatsmore, his wife is 84.\n#Person2#: Is she really?\n#Person1#: Yes, she is. And guess what, he is her sixth husband.\n#Person2#: Really? Quite a woman, isn't she?", "summary": "#Person1# tells #Person2# old Mc Donald has just married an 84-year-old woman.", "topic": "gossip"}
{"fname": "train_307", "dialogue": "#Person1#: Hello Mary. I haven't seen you for ages. Are you still seeing Paul?\n#Person2#: No. We broke up last month. I'm taking a break from dating for a while.\n#Person1#: Did you break up amicably? Sometimes couples row a lot before splitting up.\n#Person2#: We just decided to stop seeing each other. It was all very amicable. Are you still going out with mike?\n#Person1#: Yes, I am. We're thinking about getting engaged. We'Ve been dating for over a year now.\n#Person2#: Good for you! Have you seen Kelly recently? Is she still dating nick?\n#Person1#: I havn't seen her for a while. She stopped seeing nick because he was cheating on her. He was seeing a girl form his office. One day, she saw them holding hands and ended the relationship immediately.\n#Person2#: She was right to do that. I heard the Neil and Tina getting married soon.\n#Person1#: Really? They'Ve been together for a long time. When are they getting married?\n#Person2#: I think it's 26th September. I'll check and make sure that Tina remembers to invite you to the hen night.\n#Person1#: Thanks. Hey, look at that guy over there. I think he fancies you.\n#Person2#: He certainly looks interested, doesn't he? Shall we invite him over to our table?", "summary": "#Person1#'s getting engaged with Mike while Mary broke up with Paul amicably. #Person1# then tells Mary their friends' gossips. And they find a guy and decide to invite him over.", "topic": "relationships discussion"}
{"fname": "train_308", "dialogue": "#Person1#: Hello, may I speak with the property manager, please?\n#Person2#: Hello, this is the property manager. How may I help you?\n#Person1#: During that horrible rainstorm last night, my roof began to leak.\n#Person2#: What room was the leak in?\n#Person1#: It was in our bedroom.\n#Person2#: Are you on the top floor, or is there another apartment above you?\n#Person1#: We are on the top floor.\n#Person2#: I will be sending someone out as soon as I can get hold of the roofer. Will you be home this morning?\n#Person1#: Yes, we will be in.\n#Person2#: Fine. If you do end up going somewhere, we can just use our pass key.", "summary": "#Person1# reports the leak of #Person1#'s bedroom roof to the property manager. The manager'll send a roofer out as soon as possible.", "topic": " a leak roof"}
{"fname": "train_309", "dialogue": "#Person1#: How's it going?\n#Person2#: I'm fine, thank you.\n#Person1#: Did you need help with something?\n#Person2#: If I could, I would like to view the apartment sometime today.\n#Person1#: That won't be possible today.\n#Person2#: Why is that?\n#Person1#: You can only view the apartment with an appointment.\n#Person2#: I would like to make one right now if I can.\n#Person1#: Are you available this Friday?\n#Person2#: Can we do it at 6 o'clock?\n#Person1#: Your appointment for Friday at 6 pm has been confirmed.\n#Person2#: All right. I'll see you on Friday.", "summary": "#Person1# tells #Person2# people can't view apartments without appointments. #Person1# helps #Person2# make an appointment for Friday at 6 pm.", "topic": "appoint a view"}
{"fname": "train_310", "dialogue": "#Person1#: Could I meet with you to discuss the project?\n#Person2#: Good idea. We could meet on Monday or Tuesday. Which day would you prefer?\n#Person1#: Tuesday would be good for me.\n#Person2#: OK. Do you think we should meet in the morning or in the afternoon?\n#Person1#: I think the afternoon would be best.\n#Person2#: That will work out. I will e-mail the exact time tomorrow. I need you to bring your plans with you.\n#Person1#: Yes, I will bring my plans with me to the meeting.\n#Person2#: Should we invite the whole committee or should we just have the sub-committee there?\n#Person1#: I feel that the whole committee needs to be there.\n#Person2#: Yes, I agree. We'll make sure that they get notified. Can you find the meeting place?\n#Person1#: Yes, I know how to get there on my own.\n#Person2#: Great! We will send you all the details later. Looking forward to meeting with you!", "summary": "#Person1# and #Person2# would meet with the whole committee to discuss the project plans on Tuesday afternoon.", "topic": "arrange a meeting"}
{"fname": "train_311", "dialogue": "#Person1#: Hi. I just lost my purse when I was shopping on the street. I guess somebody stole it from me.\n#Person2#: Sorry to hear that. Could you tell me what were in your purse?\n#Person1#: My mobile phone, passport and some cash.\n#Person2#: When did you come to America?\n#Person1#: Just a couple of days ago.\n#Person2#: Could you recall when and where you lost it?\n#Person1#: I have no idea.\n#Person2#: OK. I have written it down. Who is your emergency contact person in America?\n#Person1#: That is my friend Tim who lives nearby.\n#Person2#: OK. We will contact you as soon as we have any clues.", "summary": "#Person1# reports to #Person2# that #Person1# lost a purse. #Person2# asks for #Person1#'s emergency contact person to contact her if any clues are found.", "topic": "lost a purse"}
{"fname": "train_312", "dialogue": "#Person1#: Can you show me how to use this phone?\n#Person2#: Yes, I can help you with that. Pick up the receiver and hit one of the buttons. Do you hear a tone?\n#Person1#: No, I don't hear anything.\n#Person2#: Next you dial 9 on the keypad. You should hear the tone change. Did you hear it change?\n#Person1#: I'm not sure.\n#Person2#: OK. Well, after you get the line to change you have an outside line. Who are you trying to call?\n#Person1#: I am trying to call a client.\n#Person2#: To call a number on the outside you now just dial the number. For inside calls, punch in the extension number. Has someone given you an extension list?\n#Person1#: No, I don't know anyone's extension.\n#Person2#: All of the extensions are listed on the wall chart over there if you ever need help.", "summary": "#Person2# shows #Person1# how to use the phone to make outside and inside calls.", "topic": "make phone calls"}
{"fname": "train_313", "dialogue": "#Person1#: Could I ask some questions regarding to the social benefits?\n#Person2#: Go ahead, please.\n#Person1#: How long is my paid vacation every year?\n#Person2#: You'll have 10 days paid vacation every year.\n#Person1#: What about the insurance and housing policies?\n#Person2#: We will provide you with life insurance, health insurance, accident insurance, housing benefits, heating allowance and transportation allowance.\n#Person1#: How often is the bonus?\n#Person2#: You'll be paid a bonus at the end of every year.\n#Person1#: Do I have training opportunities?\n#Person2#: We provide our employees with training opportunities at home and abroad.\n#Person1#: Well, I don't have any other questions so far. I would like to think for a couple of days before I give you my final answer.\n#Person2#: Sure. I will ask Lucy to call you in two days.\n#Person1#: Ok, thank you for your time and patience.\n#Person2#: You're welcome.", "summary": "#Person1# asks #Person2# about the social benefits of #Person1#'s offer. #Person2# tells #Person1# about the paid vacation, insurance and housing policies, the frequency of the bonus, and training opportunities. #Person2#'ll give #Person1# the final answer soon.", "topic": "social benefits"}
{"fname": "train_314", "dialogue": "#Person1#: Excuse me, can you tell me where I can go fishing?\n#Person2#: I like fishing too. I usually fish near the lake.\n#Person1#: I want to go fishing today, but I have left my rod and fishing line at home.\n#Person2#: What a shame.", "summary": "#Person2# tells #Person1# #Person2# usually fishes near a lake. #Person1# wants to go fishing but has left the equipment at home.", "topic": "go fishing"}
{"fname": "train_315", "dialogue": "#Person1#: Would you show me this brooch?\n#Person2#: Yes, I would.\n#Person1#: What is this made of?\n#Person2#: It's sapphire. We have only one brooch of this type. Will you try it on?\n#Person1#: Yes, I will. But how much is it?\n#Person2#: Only 700 yuan.\n#Person1#: It's expensive for me.\n#Person2#: How about this one? This is 500 yuan and the same kind of material as that one.\n#Person1#: It is genuine, isn't it?\n#Person2#: Oh, yes. Any kind of goods are dependable as our shop is well-known throughout the city.", "summary": "#Person2# likes a sapphire brooch but it's too expensive. #Person1# recommends another one which is cheaper but also genuine.", "topic": "shopping"}
{"fname": "train_316", "dialogue": "#Person1#: Is it possible that I have a business trip abroad and work in American once in a while?\n#Person2#: Yes. We are a foreign-invested company and there are many chances to go abroad.\n#Person1#: Is there any training program for the employees to make a further study?\n#Person2#: Sure. We attach great importance to the all-round development of the staff, and the development of individuals will motivate them to work more diligently and efficiently.", "summary": "#Person2# tells #Person1# about chances of going abroad and the training program for their employees.", "topic": "job interview"}
{"fname": "train_317", "dialogue": "#Person1#: I'm trying to decide what school to apply for.\n#Person2#: Are you thinking about a public school or a private one?\n#Person1#: I'm not sure. What's the difference between them?\n#Person2#: Public schools are usually state funded, whereas private schools usually get their funding elsewhere.\n#Person1#: Which is better?\n#Person2#: One isn't necessarily better than the other. It depends a lot on the school administration and the teachers.\n#Person1#: I hear you have to wear uniforms at private schools.\n#Person2#: Yeah, sometimes.", "summary": "#Person1#'s deciding what school to apply for. #Person2# offers information about public schools and private ones.", "topic": "school application"}
{"fname": "train_318", "dialogue": "#Person1#: Is there anything I can do for you, Mr. King?\n#Person2#: I'm leaving for Shanghai tomorrow morning. When do I have to settle my bill?\n#Person1#: Is it all right for you to pay the bill this evening?\n#Person2#: That will do. Where shall I go to pay the money?\n#Person1#: At the Cashier's Counter of our hotel, right in the lobby downstairs.\n#Person2#: Would you please get the bill ready before supper?\n#Person1#: All right. Is your companion leaving for Shanghai with you?\n#Person2#: No, he will stay here for two more days. Please keep the room for him.\n#Person1#: Shall I make out a single bill or two separate bills?\n#Person2#: Two separate bills, please.\n#Person1#: OK. I'll surely have the bill ready for this evening.\n#Person2#: Will you give the bill to me at around six o'clock?\n#Person1#: No problem. By the way, do you have any comment to make on our hotel?\n#Person2#: I have had a good stay here. Your service is wonderful. I'm very satisfied with it.\n#Person1#: Thank you for your compliments. You're welcome to our hotel again.\n#Person2#: OK, I will.", "summary": "Mr. King's leaving for Shanghai and he wants to pay the hotel bill this evening. #Person1#'ll have the bill ready around six o'clock. Mr. King's satisfied with the service of the hotel.", "topic": "check out"}
{"fname": "train_319", "dialogue": "#Person1#: What's the matter, Alice?\n#Person2#: Sorry, Mr. Harrison. I missed my train.\n#Person1#: Why did you miss the train?\n#Person2#: Because I left home a little late.\n#Person1#: Did you get up late or something?\n#Person2#: No. My aunt called me at the last minute.\n#Person1#: Tell her not to call you in the morning.\n#Person2#: I will, Mr. Harrison. I'm really sorry for being late.\n#Person1#: If you are late again, I can't let you pass for this class.\n#Person2#: Oh, please.", "summary": "Alice's late for the class because she missed the train. Mr. Harrison says she will not pass the class if being late again.", "topic": "late for class"}
{"fname": "train_320", "dialogue": "#Person1#: What do you like to do in your spare time?\n#Person2#: I like to be with people. Last weekend I went to a Japanese friend's place. What about you?\n#Person1#: I like spending time in my room, reading, writing and thinking.\n#Person2#: Oh, I just remembered something important. You said you like writing, right? Could you write an article about what you saw and heard in London? You can write whatever you like.\n#Person1#: You really want to read my article?\n#Person2#: Not me, an editor of a magazine wants to read it.\n#Person1#: Who is the editor?\n#Person2#: My father. He recently discovered that you just got back from studying English in England. He would like to hear your views on British culture.\n#Person1#: Thank you and your father. I will try my best. But, you know, my English is poor...\n#Person2#: Don't worry. My father will help you correct it.", "summary": "#Person1# and #Person2# are talking about their hobbies, which reminds #Person2# of#Person1# likes writing. #Person2#'s father is a magazine editor and he wants to read articles about #Person1#'s views on British culture.", "topic": "daily casual talk"}
{"fname": "train_321", "dialogue": "#Person1#: Hi, Ms. Rowling, how old were you when you started to write? And what was your first book?\n#Person2#: I wrote my first book when I about six. It was about a small tiger. And I've been writing ever since.\n#Person1#: Why did you choose to be an author?\n#Person2#: Well, if you want to achieve happiness, step one would be finding out what you love doing most. Step two would be finding someone to pay you to do this. I consider myself very lucky to be able to support myself by writing.\n#Person1#: Do you have any plans to write books for adults?\n#Person2#: I suppose I might write one. But I never really imagine a target audience when I'm writing. The ideas come first. So it really depends on the ideas that grasp me next.\n#Person1#: Where did the ideas for the Harry Potter books come from?\n#Person2#: I've no idea where the ideas came from. And I hope I'll never find out. It would spoil my excitement.", "summary": "Ms. Rowling tells #Person1# about her experience of being a writer and ideas for the Harry Potter books.", "topic": "an interview with Ms. Rowling"}
{"fname": "train_322", "dialogue": "#Person1#: Let's see. That's two pairs of trousers, one lady's dress and one man's overcoat.\n#Person2#: And this sports shirt too, all cleaned and ironed. When will they be ready?\n#Person1#: Is Sunday morning soon enough?\n#Person2#: Well, yes, but I need that coat earlier.\n#Person1#: We do have a special quick service at an extra charge of 15%.\n#Person2#: When will it be ready?\n#Person1#: Tomorrow afternoon. Any time after four o'clock.\n#Person2#: How late are you open?\n#Person1#: Until 9 o'clock in the evening, sir.\n#Person2#: Fine. That leaves me plenty of time to pick it up after work.\n#Person1#: OK. You can come for the coat any time after 4 o, clock.\n#Person2#: Good. Thank you.", "summary": "#Person2# sends some clothes to #Person1#'s store to have them cleaned and ironed. #Person2# needs the coat earlier so he has a special quick service.", "topic": "at a laundry"}
{"fname": "train_323", "dialogue": "#Person1#: Excuse me, Is there an airline flying to New York this afternoon?\n#Person2#: Sorry, sir. I can't sell you a ticket. Our computer is down.\n#Person1#: If your computer is down, just write me a ticket.\n#Person2#: Sorry, I can't. The computer is the only one allowed doing so.\n#Person1#: Hmm... Then what do all you people do?\n#Person2#: We give the computer the information about your trip, and then it tells us whether you can fly with us or not.\n#Person1#: So when it goes down, you go down with it.\n#Person2#: I am truly sorry, sir. But there is nothing I can do.\n#Person1#: How long will the computer be down?\n#Person2#: Sorry, I've got no idea. Sometimes it's down for 10 minutes; sometimes for two hours. There's no way we can find out without asking the computer, and since it's down, it won't answer us.\n#Person1#: Well, let's forget the computer. Is there any other airline flying to New York within the next few hours?\n#Person2#: I wouldn't know. Only the computer knows. It just can't tell me.", "summary": "#Person1# wants an airline ticket to New York this afternoon, but the computer is down and #Person2# can do nothing without it. #Person1#'s being unreasonable.", "topic": "buy plane tickets"}
{"fname": "train_324", "dialogue": "#Person1#: Hi, Gary. How handsome you are in the blue coat!\n#Person2#: Thank you. I'm very glad to hear that.\n#Person1#: I like your new coat very much. Where did you get it?\n#Person2#: Well, I got it from the department store where there are many clothes, from shirt to skirt, from jacket to coat.\n#Person1#: Oh. I know that store. Clothes there are expensive for me. How much did it cost you?\n#Person2#: Not as much as the saleswoman asked for. She wanted $90.\n#Person1#: So. how much did you pay for it in the end?\n#Person2#: I tried to make her bring down to half the price.\n#Person1#: Wow! How smart you are! In fact, I have been attracted by a cool hat in that store for a long time. Can you help me bring its price down?\n#Person2#: I'm not sure, but I can have a try.\n#Person1#: Then, thank you very much.", "summary": "Gary tells #Person1# he managed to bring down the price of his new blue coat to half. #Person1# requests Gary to help #Person1# bargain for a cool hat.", "topic": "bring down price"}
{"fname": "train_325", "dialogue": "#Person1#: Did you have any kind of punishment in your life and studies? \n#Person2#: Yes, just once. \n#Person1#: What was the reason? \n#Person2#: I once played truant when I was in college because I intended to organize a donation activity for the disaster-hit areas in Sichuan. ", "summary": "#Person2# tells #Person1# that #Person2# once was punished because #Person2# played truant in college.", "topic": "punishment"}
{"fname": "train_326", "dialogue": "#Person1#: I have to do some shopping. \n#Person2#: What are you going to look for? \n#Person1#: I'm trying to buy a new bedroom set. \n#Person2#: What store are you going to? \n#Person1#: I'm not sure. \n#Person2#: You don't know? \n#Person1#: I have no idea where to find one. \n#Person2#: Would you like me to tell you where I got mine. \n#Person1#: I would appreciate that. \n#Person2#: I went to get mine from IKEA. \n#Person1#: Is the furniture at IKEA cheap? \n#Person2#: They're not cheap, but neither is their furniture. ", "summary": "#Person1# wants a new bedroom set. #Person2# tells #Person1# #Person2# got #Person2#'s from IKEA.", "topic": "buy a bedroom set"}
{"fname": "train_327", "dialogue": "#Person1#: hey, Lily, what are you doing? \n#Person2#: waiting for someone. \n#Person1#: you mean the boy you met on MSN? \n#Person2#: you're right. He is so funny and I think I'm in love with him. \n#Person1#: you must be joking. You can't fall in love with someone you've never met! \n#Person2#: I know, but I keep thinking of him every day. And I get really depressed when he's not online. \n#Person1#: I think it's just a crush. You can't be serious. \n#Person2#: well, this might be silly. But I just can't get him off my mind. And I can't help missing him. \n#Person1#: did you tell him? \n#Person2#: yes. He said I'm his dream girl. \n#Person1#: you shouldn't take it too seriously. It might be a lie. \n#Person2#: I know. I can't tell whether he's serious or not so I need your advice. \n#Person1#: I think you should enlarge your circle of real life friends, and then the right person will come along. ", "summary": "Lily tells #Person1# she's in love with a boy she met on MSN. #Person1# suggests she shouldn't take it too seriously and should enlarge her circle of real friends.", "topic": "online affection"}
{"fname": "train_328", "dialogue": "#Person1#: Gordon, you're ever so late. \n#Person2#: Yes, I am sorry. I missed the bus. \n#Person1#: But there's a bus every ten minutes, and you are over an hour late. \n#Person2#: Well, I missed several buses. \n#Person1#: How on earth can you miss several buses? \n#Person2#: I, ah. . . , I got up late. \n#Person1#: Oh, come on, Gordon, it's the afternoon now. Why were you late really? \n#Person2#: Well, I. . . I lost my wallet, and I. . . \n#Person1#: Have you got it now? \n#Person2#: Yes, I found it again. \n#Person1#: When? \n#Person2#: This morning. I mean. . . \n#Person1#: I am not convinced by your explanation. ", "summary": "Gordon's over an hour late and tries to make excuses, but #Person1# doesn't believe him at all.", "topic": "be late"}
{"fname": "train_329", "dialogue": "#Person1#: Make yourself at home.My house is always open to you. \n#Person2#: I've been looking forward to seeing you. \n#Person1#: Would you care for a drink? \n#Person2#: Just a cup of soda for me,please. \n#Person1#: What are you going to do next month? \n#Person2#: I'm thinking of going to Europe. \n#Person1#: Oh,really? And what are you going to do there? \n#Person2#: Oh,I think I'll just travel around for a while \n#Person1#: Lucky you! ", "summary": "#Person2# is being a guest at #Person1#'s home. #Person2# tells #Person1# next month #Person2#'s traveling to Europe.", "topic": "casual talk"}
{"fname": "train_330", "dialogue": "#Person1#: Why do you want to be a teacher? \n#Person2#: It's a job I have been dreaming of for many years. While it is difficult, I am convinced that there is nothing more noble and rewarding than this profession. \n#Person1#: Do you know about our school? \n#Person2#: Yes, a little. I know your school is one of the best known in this town. There are about 200 children in the school. ", "summary": "#Person2# wants to be a teacher because it's #Person2#'s dream job.", "topic": "job interview"}
{"fname": "train_331", "dialogue": "#Person1#: I am having a hard time at my job. \n#Person2#: What's wrong, Julia? \n#Person1#: My colleagues quickly get promotions, while I always get sidelined. I don't know what to do anymore. \n#Person2#: Don't give up so soon. \n#Person1#: But I don't know what else I can do. I am willing to work hard. Sometimes I make mistakes and the boss is not happy. \n#Person2#: Mistakes are just a lessons to learn from. \n#Person1#: Tell that to my boss. \n#Person2#: Do you know Abraham Lincoln? \n#Person1#: Yes. \n#Person2#: He grew up poor in Kentucky and barely had a year of schooling, but he went on to become the President of United States. \n#Person1#: He was also assassinated because of his views. \n#Person2#: He is known as American's greatest president. Do you know why? Because he fought against slavery and secession at a time in history where others were too afraid to do anything. He succeeded because of his ambition and generous spirit. \n#Person1#: Well, if he can become president, then I can at least get a promotion. \n#Person2#: That's the spirit. Never give up on your dream. ", "summary": "Julia's having a hard time at her job. #Person2# takes Lincoln as an example to inspire her to never give up.", "topic": "cheer up"}
{"fname": "train_332", "dialogue": "#Person1#: Are you studying any languages here? \n#Person2#: Yes, I'm studying in the Foreign Languages Department. \n#Person1#: What are you majoring in? \n#Person2#: I'm majoring in English. \n#Person1#: Is it difficult to learn? \n#Person2#: Yes. The language is hard to learn, but it's interesting. \n#Person1#: Do you know anything about Britain and America? \n#Person2#: I'm reading a lot of books about the two countries. I like the culture. \n#Person1#: Right. It's important to learn the culture of a nation if you want to learn the language well. \n#Person2#: You're right. ", "summary": "#Person2# majors in English. #Person1# thinks learning the culture of a nation is important if people want to learn its language.", "topic": "language learning"}
{"fname": "train_333", "dialogue": "#Person1#: How was your doctors' appointment?\n#Person2#: It was fine. He says that I'm pretty healthy overall. But I told him that I have trouble sleeping sometimes and he offered me sleeping pills.\n#Person1#: Did you take them?\n#Person2#: No, I'm afraid they're harmful to my health.\n#Person1#: So what are you going to do?\n#Person2#: I think I will schedule an appointment with the psychologist. Maybe I can't sleep because I have too much anxiety. Talking to someone may help.\n#Person1#: You know I used to have trouble sleeping and I found a few things that help. If I exercise outdoors in the morning, it relaxes me all day. Also, if I don't use my phone or computer after 8:00 pm, then I can easily fall asleep at 10.\n#Person2#: Those are good suggestions. Maybe I should try those things before I pay to see a psychologist.\n#Person1#: Yeah, you might as well try.", "summary": "#Person2# has trouble sleeping sometimes and is going to see the psychologist. #Person1# offers some good suggestions that #Person2# may try.", "topic": "sleep well"}
{"fname": "train_334", "dialogue": "#Person1#: I need to make a plane reservation.\n#Person2#: We can book your trip right now, what is your destination?\n#Person1#: I need to fly to New York City.\n#Person2#: What date would you like me to book this plane ticket for you?\n#Person1#: I need a flight on July fourth.\n#Person2#: You can fly out of Los Angeles International or Burbank Airport. Which do you prefer?\n#Person1#: I will fly out of whatever airport with the cheapest price.\n#Person2#: If you have a choice, would you rather fly in the morning or later in the day?\n#Person1#: I would like to book an afternoon flight.\n#Person2#: I have booked you a flight in the afternoon, your ticket will arrive in the mail, within 3 days.", "summary": "#Person1# books an afternoon plane ticket to New York City on July fourth with #Person2#'s assistance.", "topic": "book plane tickets"}
{"fname": "train_335", "dialogue": "#Person1#: Hi, where are you working now?\n#Person2#: In a clothing factory, but I'm trying to find another job.\n#Person1#: Really, why?\n#Person2#: You know, I've been working there for more than 6 years, but I can't even buy a house.\n#Person1#: But do you like the job and the people?\n#Person2#: Yes, of course. The job is nice and the people are nice too.\n#Person1#: Well, if you like the job, I suggest that you apply for a loan.\n#Person2#: But applying for a loan is complicated, isn't it?\n#Person1#: Absolutely not, but you must consider 3 things.\n#Person2#: What are they?\n#Person1#: The interest rate, the banks reputation and the loan term. Choose a bank with the best service and the lowest interest.\n#Person2#: Oh, it's such a good idea. Thanks a lot.", "summary": "#Person2# wants to find another job because #Person2# cannot afford a house though #Person2# likes the job. #Person1# suggests #Person2# apply for a loan instead.", "topic": "apply for loan"}
{"fname": "train_336", "dialogue": "#Person1#: I wrote this song last night. I've been feeling very creative lately.\n#Person2#: It was interesting. I've never heard a song about bees before.\n#Person1#: I was just thinking about these last night and how they buzz around the flowers. I had to pick up my guitar and start composing.\n#Person2#: I bet you have a lot of other songs.\n#Person1#: Oh yeah, I wrote one about the ocean the other day. And I have others about socks, my mom, picking apples and tons of other things. I think I'm going to put them all on an album.\n#Person2#: Good idea.\n#Person1#: Maybe I will get really famous and go on tour. Want to be in my band?\n#Person2#: Well, my style is really different from yours. Your songs are so happy and light.\n#Person1#: I have some sad songs, too. We would make a really good team I think. Come over to my place later and let's see how we sound together.", "summary": "#Person1# shares #Person1#'s original songs with #Person2# and invites #Person2# to join #Person1#'s band.", "topic": "band invitation"}
{"fname": "train_337", "dialogue": "#Person1#: Can I help you with anything?\n#Person2#: Yes, I'm looking for an engagement ring for my girlfriend.\n#Person1#: Congratulations, that is very exciting. Do you know what kind of ring you're looking for?\n#Person2#: Not really. I'm not too good at this kind of stuff.\n#Person1#: Do you know what she likes?\n#Person2#: She really likes colorful stones. I know that she prefers red and yellow. She likes diamonds. But I think she would also like a ruby or something else that's really bright.\n#Person1#: We have some gorgeous ruby rings over here. Does she like silver or gold?\n#Person2#: Gold.\n#Person1#: This one here is really nice. The gold band is on the thinner side.\n#Person2#: I like that one. Do you have anything with a smaller stone?\n#Person1#: This one here has a small stone. There was a nice design on the band, too.\n#Person2#: I think this may be the one. I'm going to send a photo of it to my mom.", "summary": "#Person2# wants an engagement ring for his girlfriend. #Person1# recommends some gorgeous ruby rings. #Person2# chooses a gold one with a smaller stone and will ask his mom for advice.", "topic": "buy an engagement ring"}
{"fname": "train_338", "dialogue": "#Person1#: Dad, can you take me shopping this weekend? I need to find a dress.\n#Person2#: The big dance is this weekend? Wow, sure, I can do that. When is it?\n#Person1#: It's at the end of the month.\n#Person2#: Wow, I cannot believe you were almost done with high school. I still remember your first day of kindergarten.\n#Person1#: Yeah, I'm not so little anymore. I'm heading off at college at the end of the summer.\n#Person2#: Don't remind me. I'm really going to miss you.\n#Person1#: Ah, thanks, dad.", "summary": "#Person1# wants her dad to take her shopping to buy a dress for the high school big dance. Her dad is nostalgic about her growth.", "topic": "shopping"}
{"fname": "train_339", "dialogue": "#Person1#: Hi Mike, could you please tell me something about your study experiences?\n#Person2#: OK. I studied in Australia for 5 years, in America for a year and in Japan for more than 3 years.\n#Person1#: Is that so? Did you also study in your home country Canada?\n#Person2#: Yes, of course. I went to primary school in Canada.\n#Person1#: You've had quite a lot of experiences around the world.\n#Person2#: Yes, it's been interesting.\n#Person1#: So what did you and your friends like to do for fun when you were in America?\n#Person2#: Well, teenagers all like to have parties and American students like to have parties at their own houses. Every weekend different students would invite me to their places, and we would have a great time.", "summary": "Mike tells #Person1# his study experiences around the world, then introduces fun activities when he was in America.", "topic": "study experiences"}
{"fname": "train_340", "dialogue": "#Person1#: What is the schedule for tomorrow?\n#Person2#: Let me see, a meeting with bill lines at 10:00 in the morning and all the paperwork is ready, and then a trip to the national lab at 3:00 in the afternoon and at 7:00 in the evening we'll have dinner with Mr. Cooper manager of LG company.\n#Person1#: Another busy day, but please don't plan anything for Saturday. I'm going to a basketball match with my family.", "summary": "#Person2# tells #Person1# the schedule for tomorrow. #Person1# asks #Person2# not to plan anything for Saturday.", "topic": "schedule"}
{"fname": "train_341", "dialogue": "#Person1#: Hello, I want to ask you how to draw money.\n#Person2#: There is quite a long line in front of the bank windows. Please use this machine.\n#Person1#: How to use it?\n#Person2#: Please plug your bank card here and then operate by steps.\n#Person1#: What can I do if the card doesn't come out after I plug it?\n#Person2#: It doesn't happen generally.\n#Person1#: What can I do if only one hundred yuan come out after I withdraw 500 yuan?\n#Person2#: Sir, please take it easy.\n#Person1#: If I withdraw 500 yuan, 5000 yuan comes out. Haha, how nice!\n#Person2#: Sir, please don't lose yourself into daydreams. There are many people waiting here.", "summary": "#Person2# tells #Person1# how to draw money from the machine, then #Person1# keeps imaging situations where the machine is broken.", "topic": "draw money"}
{"fname": "train_342", "dialogue": "#Person1#: How are those jeans?\n#Person2#: They fit me well and I like the style, but I find them a little bit too long.\n#Person1#: What if you roll them up a little?\n#Person2#: I guess I could, but then they would look different.\n#Person1#: I see, we can make them shorter for you if you want.\n#Person2#: Yeah, that would be great.\n#Person1#: Sure thing, though it will take about 2 hours. You can pay for them first and come back in the afternoon or evening to pick them up.\n#Person2#: That's fine. Can I pick them up tomorrow?\n#Person1#: No problem.", "summary": "#Person2# likes new jeans but they are too long. #Person1# offers to make them shorter. #Person2#'ll pick them up tomorrow.", "topic": "buy jeans"}
{"fname": "train_343", "dialogue": "#Person1#: Hello, I want to know how much it costs to have a manicure and pedicure.\n#Person2#: Usually it's 60 dollars for a manicure, and 80 dollars for a pedicure. But with this special discount, the total for both is only one hundred and 20 dollars, and you can get them painted.\n#Person1#: That's nice. I'd like to give it a try. I think I like passion red. please.\n#Person2#: Alright.Do you want your cuticles cut, too?\n#Person1#: No.\n#Person2#: Would you like the shapes square or round?\n#Person1#: Square. But with round at the edges, please.\n#Person2#: All right, it's done. Please follow me to the drying section.\n#Person1#: How long will it take to get them dry?\n#Person2#: Ten or about five minutes. You'll be all set.\n#Person1#: I see, thank you.", "summary": "#Person2# tells #Person2# doing a manicure and pedicure together is one hundred and 20 dollars. #Person2# finishes the operation and takes #Person1# to the drying section.", "topic": "manicures and pedicures"}
{"fname": "train_344", "dialogue": "#Person1#: Hi there. Welcome to Lincoln Corporate Services. How can we help?\n#Person2#: Hi. I was wondering what kind of fixed asset loans you have? Do you have Fixed Asset Loans?\n#Person1#: Yes, we do. You'll go through the acceptance application, then a first review, then an evaluation and examination and finally get approval. Why don't you read through this brochure? It outlines all of the important aspects of the loan, the terms and conditions, etc.\n#Person2#: That's a good idea, to familiarise myself with it. Then, I'll be back if we decide to go ahead.", "summary": "#Person1# introduces how to apply for fixed asset loans and gives #Person2# a brochure to know more.", "topic": "enquiry on loans"}
{"fname": "train_345", "dialogue": "#Person1#: Doctor, save my baby, please\n#Person2#: What symptoms does he have?\n#Person1#: He has had a fever for one day. Just now at home, he had febrile convulsions with teeth and fists clenched and eyes turned up. We were at a loss what to do. We called an ambulance and brought the baby here.\n#Person2#: How long did the convulsion last?\n#Person1#: About 3 minutes.\n#Person2#: Does he have any other complaints?\n#Person1#: Three days ago, he began to cough, sneeze and have a running nose. Yesterday, he began to have a fever.\n#Person2#: Have you taken his temperature?\n#Person1#: It was 38 C this morning and it was 39 C just now.\n#Person2#: Let me examine him to see if there is any rash. No rash.\n#Person1#: Is it serious? Is it meningitis?\n#Person2#: No, it is not meningitis. Just a high fever and convulsions, which results from a virus upper respiratory tract inflection.\n#Person1#: Does he have to be admitted to hospital?\n#Person2#: No. No need for admission. I'll give the baby analgia nose drops to bring down the temperature first. Then I will give you a prescription. The pink tablets are used for his fever. When his temperature is over 38  C, give him one tablet. The other tablets are sedatives for his convulsions. The white liquid is for the cold. Give the baby plenty of water to drink.\n#Person1#: Thank you very much, doctor.", "summary": "#Person1#'s baby has a fever and febrile convulsions. The doctor asks about the symptoms and duration. Then the doctor examines the baby and says there is no need for hospital admissions since it's not serious, and tells #Person1# what #Person1# needs to do.", "topic": "seeing doctor"}
{"fname": "train_346", "dialogue": "#Person1#: Lucy, I ' d like to fix the light in the corridor, it keeps flashing, which drives me crazy. Would you like to help me with the ladder?\n#Person2#: Monica, wait a moment. I think we ' d better call the repair man to do it.\n#Person1#: I think I can handle it by myself.\n#Person2#: I ' d like you to have a look at the safety manual of our company.\n#Person1#: I see. If I got hurt when fixing the light, even during office hours, I wouldn ' t get compensation from our company since repairing is not my responsibility.\n#Person2#: Other company rules also need your attention.\n#Person1#: Like this one? Never wear loose clothes or hair when operating the shredder. Yeah, thank you for telling me.\n#Person2#: Don ' t mention it.", "summary": "Monica wants to fix the light by herself, and Lucy stops her by advising her to look at the safety manual.", "topic": "safety discussion"}
{"fname": "train_347", "dialogue": "#Person1#: Hi, Becky, what's up?\n#Person2#: Not much, except that my mother-in-law is driving me up the wall.\n#Person1#: What's the problem?\n#Person2#: She loves to nit-pick and criticizes everything that I do. I can never do anything right when she ' s around.\n#Person1#: For example?\n#Person2#: Well, last week I invited her over to dinner. My husband and I had no problem with the food, but if you listened to her, then it would seem like I fed her old meat and rotten vegetables. There's just nothing can please her.\n#Person1#: No, I can't see that happening. I know you're a good cook and nothing like that would ever happen.\n#Person2#: It's not just that. She also criticizes how we raise the kids.\n#Person1#: My mother-in-law used to do the same thing to us. If it wasn't disciplining them enough, then we were disciplining them too much. She also complained about the food we fed them, the schools we sent them too, and everything else under the sun.", "summary": "Becky complains that her mother-in-law likes to criticize everything she does for example the food Becky made and how they raise the kids. #Person1#'s mother-in-law did the same thing on children rasing.", "topic": "complaints about mother-in-law"}
{"fname": "train_348", "dialogue": "#Person1#: Do you take a bus to and from work?\n#Person2#: Yeah, everyday. And there ' s only one choice. All the other buses are going the other direction.\n#Person1#: Hmm. I have the same problem. When I leave work, it ' s always rush hour. So the buses are always crowded.\n#Person2#: Oh, yeah, it ' s terrible. I will tell you the funniest thing I have seen in China. It ' s when so many people try to get onto one city bus, and the last guy is squeezed in so tight that the door is tightly pressed against his butt.\n#Person1#: That sounds terrible the way you describe it. But you know, not long ago I really suffered on the bus.\n#Person2#: What happened? Were you having a hard time getting on a bus?\n#Person1#: You just can ' t imagine! I waited for the first bus but it was too full, so I waited for the second, and it was still very crowded. Then I decided not to wait for the next one, and got on the second bus. It was so full that I had to stand on one foot! No kidding!\n#Person2#: Hmm. Good exercise, uh?\n#Person1#: Yeah, absolutely!\n#Person2#: And it ' s so much fun. One day, the bodies were so tightly packed that some girl ' s behind was pressed against my front. I was afraid to put my hands down for fear of accidentally groping her.\n#Person1#: You were so happy, weren ' t you?\n#Person2#: What do you think? I ' m a good boy.", "summary": "#Person1# and #Person2# are talking about crowded buses. #Person1# says #Person1# once stood on one foot on a full bus as he decided not to wait for another one, and #Person2# says he tried desperately to not accidentally put hands on a girl since the bus was too full.", "topic": "crowded bus"}
{"fname": "train_349", "dialogue": "#Person1#: Tomorrow I'll take you to some places that I'm sure you will have interest in.\n#Person2#: Where else haven't I been to yet?\n#Person1#: Not many but these ones. They are the Folk Antique Handicrafts and Collectibles Exhibition Halls!\n#Person2#: Sounds great! How many kinds of folk collections they have?\n#Person1#: Well, there're actually over 200 kinds of folk collections in this city, that's half the collections of antique objects in China. There's one exhibition hall for multiple collection, and several individual display rooms for private collections.\n#Person2#: Private collectors! Oh, they must have excellent collections. I'll go and see each of them. What kinds of collections can I see? Come on, David, don't keep me in suspense!\n#Person1#: No hurry! I'll tell you now. The collections include ancient cases and caskets, tea sets, abacuses, precious sea shells and conches, jars and water abacuses for study use, drama costumes, agates, ancient coins, butterflies, fans, mini musical instruments, root-carving, rare stones and rocks, model ships, model cars.\n#Person2#: Enough, David! I can't wait anymore. Let's go right now!\n#Person1#: Okey, Okey. We'll start from the Folk Collection Exhibition House, a multi-folk collection exhibition hall, where the best of local antique objects are on constant display. The hall itself used to be the site of a local club in the late King Dynasty, a well preserved piece of antique architecture itself. Academic research seminars and exchanges between domestic and international experts are often organized there.\n#Person2#: Very interesting. That's really a place I must go and see. And then?\n#Person1#: If you have interest in butterflies, you must go to the Butterfly Exhibition. Mr. Chen, owner of the private museum, has a large collection of specimen of over 1 000 species of butterflies from more than 20 countries for public display. Quite a lot of them are state-level treasures.\n#Person2#: Mr. Chen himself has become an authority in this area, and master of butterfly sample making, I should say.", "summary": "David tells #Person2# tomorrow he will take #Person2# to the Folk Antique Handicrafts and Collectibles Exhibition Halls. David introduces the number of collections displayed in different rooms and kinds of collections. #Person2# can't wait to visit. They will start from the Folk Collection Exhibition House and #Person1# recommends the Butterfly Exhibition owned by Mr. Chen.", "topic": "exhibition tour"}
{"fname": "train_350", "dialogue": "#Person1#: Excuse me, but can you tell me the way to the railway station?\n#Person2#: Just go straight along this street, turn left at the first crossing and walk straight ahead about 100 meters. You can't miss it.\n#Person1#: About how long will it take me to get there?\n#Person2#: It's about 20 minutes'walk, I think.\n#Person1#: I see. Is there a bus I can take?\n#Person2#: Yes, you can take the No. 5 bus over there. Get off at the next stop.\n#Person1#: Thank you so much for your help.\n#Person2#: It's my pleasure.", "summary": "#Person2# tells #Person1# the way to the railway station and the bus #Person1# can take to get there.", "topic": "asking for directions"}
{"fname": "train_351", "dialogue": "#Person1#: Hello Mr. Fang! It's good to see you again. What can we do for you today?\n#Person2#: Hello, Miao Ping. I'd like to open a Foreign Currency Account today.\n#Person1#: That shouldn't be a problem, Mr. Fang. Have you got your Certificate of Use of Foreign Exchange Account and the Foreign Exchange Account Opening Notice with you? Our most widely used currencies are US dollar, Japanese yen and Hong Kong dollar.\n#Person2#: I need to open a US dollar account, trade with America is going up each year.\n#Person1#: We will transact this for you as soon as we can after the materials you have given me have been checked and verified.\n#Person2#: Good, thanks. I look forward to hearing from you.", "summary": "Miao Ping helps Mr. Fang open a US dollar account and tells him they will transact immediately after checking and verifying his materials.", "topic": "opening an account"}
{"fname": "train_352", "dialogue": "#Person1#: Hello, Jason, there is going to be a screening of Final Destination 3 at our campus cinema tomorrow. I plan to go to see it.\n#Person2#: Is it a horror movie?\n#Person1#: Yeah, I love horror movies. Would you like to go with me tomorrow?\n#Person2#: No way. I will be scared out of my wits.\n#Person1#: That's funny, I didn't know a big fellow like you could be so soft and timid on the inside.\n#Person2#: Hey, how would you like to taste my fist?\n#Person1#: Alright, all joking aside, what kinds of moves do you like?\n#Person2#: Um, let me see, romance, comedy. documentary, action, science fiction, animated and so on.\n#Person1#: That is to say, you like all genres except for horror movies.\n#Person2#: Yeah. It seems like we don't speak the same language as far as movies are concerned.\n#Person1#: Not quite. I also greatly enjoy romance and comedy.\n#Person2#: The Notebook is this type of movie.\n#Person1#: Really? I haven't heard of it.\n#Person2#: Well then, this could be a nice opportunity to enjoy it together. I bet you'd love it.\n#Person1#: Ok. I can't wait to see it. Let's go!", "summary": "#Person1# invites Jason to watch a horror movie with #Person1#. Jason refuses because he doesn't want to be scared. They discuss the genres they like and decide to watch a romantic comedy called The Notebook.", "topic": "movie discussion"}
{"fname": "train_353", "dialogue": "#Person1#: Did everyone fill out their entry permits?\n#Person2#: Yes. The videographer has already started filming my parents trying to speak English with the flight attendants.\n#Person1#: Speaking of flight attendants, they keep smiling at me. I wonder why. . .\n#Person2#: It'll be the year 2000! The flight attendants are coming over here. They're carrying bottles of champagne!\n#Person1#: That's because it's time.\n#Person2#: Time for what?\n#Person1#: It's time to make our wedding wish come true. . .\n#Person2#: You mean get married now? On the plane?\n#Person1#: Why not? I've got the rings ready.\n#Person2#: I don't know what to say, Jack!\n#Person1#: Hopefully, you'll say ' yes '. . .", "summary": "Jack and #Person1# are on a plane talking about the flight attendants. Then Jack proposes to #Person1# suddenly which surprises #Person2#.", "topic": "proposal"}
{"fname": "train_354", "dialogue": "#Person1#: Why are you in such a hurry?\n#Person2#: I should finish it as soon as possible.\n#Person1#: Don't worry, do it step by step\n#Person2#: Why can I learn it?\n#Person1#: Don't worry, do it step by step.\n#Person2#: I feel I really stupid.", "summary": "#Person1# encourages #Person2# who feels self-abased in learning.", "topic": "encouragement"}
{"fname": "train_355", "dialogue": "#Person1#: I hear that there is a festival called Duanwu in China.\n#Person2#: Yes. It is also called Dragon Boat Festival.\n#Person1#: Why are you celebrating this festival?\n#Person2#: We celebrate it to commemorate a great patriotic poet of China, Qu Yuan.\n#Person1#: What do you do on that day?\n#Person2#: We'll have rice dumplings. What's more, there are also dragon boat matches in some places of southern China.\n#Person1#: I see.", "summary": "#Person2# introduces #Person1# to the origin and customs of the Dragon Boat Festival.", "topic": "Dragon Boat Festival"}
{"fname": "train_356", "dialogue": "#Person1#: Who is responsible for the accident? Is it Tony's fault?\n#Person2#: No. I don't suppose he's to blame. The man in the other car made a big mistake.\n#Person1#: You mean Tony is the victim? No, I don't think so. He's equally responsible because he tried to overtake you.\n#Person2#: Yeah. I think everyone should go easy on driving.", "summary": "#Person1# and #Person2# agrees that everyone is responsible for the accident.", "topic": "accident"}
{"fname": "train_357", "dialogue": "#Person1#: That was a great party. Thanks for staying behind to help me clear up.\n#Person2#: It certainly was a great party. It's a pity that a glass and a plate got broken and someone spilled a drink over here.\n#Person1#: I expected that something might get broken. That doesn't bother me. That spilled drink won't leave a stain, will it?\n#Person2#: I doubt it, I'll deal with it right away. Luckily it wasn't a glass of red wine, I'll just get a bowl of water and a cloth.\n#Person1#: I'm going to put all the rubbish into this big plastic bag.\n#Person2#: Afterwards, we can do the washing up together. Everything will be finished within an hour. Your friend Keith is really funny. I liked his magic tricks.\n#Person1#: Yes, he's very good. . isn't he? He told some funny stories too.\n#Person2#: Amanda told some very funny jokes. At the beginning of the party, she was being very serious.\n#Person1#: I think that she had a litter too much of the punch.\n#Person2#: What did you put in that punch? It tasted great, but was quite strong.\n#Person1#: That's my little secret. Did you like the snacks that I prepared?\n#Person2#: Very much. The birthday cake was delicious, wasn't it? Emily told me that she and karen made it themselves.\n#Person1#: That cake tasted so good! It disappeared within minutes, so I think everyone liked it a lot. How's that stain?\n#Person2#: All cleaned up. Are you ready to start on the washing up?", "summary": "#Person1# helps #Person2# clear up the things after a party. #Person2# thinks it was great except that someone spilled a drink. Then they discuss how to clean the spilled drink and talk about the people and food at the party. The stain is cleaned up as they talk.", "topic": "after a party"}
{"fname": "train_358", "dialogue": "#Person1#: It's taking you forever to do my hair.\n#Person2#: Give me a minute.\n#Person1#: You should've been done already.\n#Person2#: There you go.\n#Person1#: I don't think that you're done.\n#Person2#: What's wrong?\n#Person1#: My hair looks hideous.\n#Person2#: What's so bad about it?\n#Person1#: It doesn't look good at all.\n#Person2#: Sorry about that.\n#Person1#: I really hope that you didn't expect me to pay you for this.\n#Person2#: Well, let me talk to my manager, okay?", "summary": "#Person1# is unsatisfied with the haircut made by #Person2# and refuses to pay for it.", "topic": "haircut"}
{"fname": "train_359", "dialogue": "#Person1#: Don't be too sad. If you really think that you have no feeling with him, then, in my opinion, getting divorced maybe is the best way to solve the problem.\n#Person2#: I know clearly at the bottom of my heart. I just can't set my mind at rest because of the child. She's little. She cannot understand us and accept such truth.\n#Person1#: Yeah, child is the matter. Don't tell Jenny the truth, only tell her the white lie. When she grows up, you find the suitable opportunity to tell her.\n#Person2#: I see. OK.", "summary": "#Person1# encourages #Person2# to divorce but #Person2# is worried about her daughter. #Person1# suggests her telling the white lie.", "topic": "getting divorced"}
{"fname": "train_360", "dialogue": "#Person1#: Do you know who Ammo Hung is?\n#Person2#: Of course. He is now 50 years old. And he started out studying alembics, singing, dancing and martial arts at the age of nine, and has tarred in 140 kung fu films. He has also become an independent producer and director.\n#Person1#: You know only one aspect of him. Do you know what he would do in the kitchen?\n#Person2#: I have no idea. Tell me.\n#Person1#: In the kitchen, with his wife by his side he still puts on quite a dinner time show.\n#Person2#: What does he do there?\n#Person1#: Imagine a chef chopping vegetables on fast forward. Picture a man making a stir-fry, tossing the mixture up in the air, and then catching it, every last bit, in his work. And his culinary motto is'Enjoy the moment. 'If you want to know hey theycook, visit www. StudioClassroom. com. tw for the recipe.", "summary": "#Person2# tells about the things #Person2# knows about Ammo Hung including his achievement and career, and #Person1# says Ammo Hung also puts on a cooking show and introduces it.", "topic": "cooking show"}
{"fname": "train_361", "dialogue": "#Person1#: Mary, today a man from an intermediary gave me a call.\n#Person2#: What did he say?\n#Person1#: He said he saw my job-seeking information on the Internet, and could offer me an appropriate job.\n#Person2#: What kind of intermediary is it?\n#Person1#: It's a recruiting agency which specializes in introducing talented people to companies and businesses.\n#Person2#: What job did he recommend to you?\n#Person1#: It's on telemarketing.\n#Person2#: Does he ask you to pay some fees?\n#Person1#: No, he said the employers will pay for it.\n#Person2#: Then what do you think about it?\n#Person1#: I feel it is OK and I want to give it a try.\n#Person2#: Sure, but you must verify that first and don't easily make a promise.\n#Person1#: Of course, I will.\n#Person2#: Good luck!", "summary": "#Person1# tells Mary a man from an intermediary recommends a job on telemarketing to #Person1# for free. Mary asks #Person1# to verify the offer carefully.", "topic": "a job offer"}
{"fname": "train_362", "dialogue": "#Person1#: Peter, listen to the lyrics of this song.\n#Person2#: What's so special about this song?\n#Person1#: It's from the musical that is so popular in New York right now. Do you like it?\n#Person2#: Not very much. It sounds too emotional to me.\n#Person1#: That's why it is so popular. It was recorded by Barbara Tutin. I've heard that when she sang this song on stage the opening night, she created quite a sensation.\n#Person2#: I'm afraid my association with Broadway musicals is rather limited.\n#Person1#: Well, then, you need an introduction. The school drama club is putting on a musical production. How about going together?\n#Person2#: I have a better idea. Let's go to a jazz concert and I'll give you an education in jazz.", "summary": "#Person1# wants to interest Peter in musicals by inviting him to the school drama club, but Peter prefers giving #Person1# an education in jazz.", "topic": "music preference"}
{"fname": "train_363", "dialogue": "#Person1#: Is your turn, Sir. I ' m sorry that you have to wait. Saturday is busy day for us.\n#Person2#: I suppose so. Hair cut, please.\n#Person1#: How so you want to your hair cut? Any particular way?\n#Person2#: I'd just like to trim. Don't cut too short.\n#Person1#: Yes, sir. How about the sideburns?\n#Person2#: I think they need a little trimming.\n#Person1#: Can I use the clippers?\n#Person2#: No, don't use them, please.\n#Person1#: All right, Sir.\n#Person2#: Would you trim off a bit there, about the ear.\n#Person1#: Don't you think it needs about a little taken off and talk to.\n#Person2#: oh, yes. That would be better.\n#Person1#: About like this?\n#Person2#: No, not that much. And yes, that'fine.\n#Person1#: Shave also, Sir.\n#Person2#: Yes.\n#Person1#: How do you want to your mustache trimmed?", "summary": "#Person2# wants to get a haircut and tells #Person1# his requirements on trimming off certain parts. After the haircut #Person2# asks #Person1# to shave as well.", "topic": "haircut"}
{"fname": "train_364", "dialogue": "#Person1#: Would you go to the bookstore with me?\n#Person2#: It sounds a good idea. Let's go.\n#Person1#: Do you know Jeffery has published his second detective novel?\n#Person2#: Yes. I heard about that. And I know you want to buy it, but I'm not interested in detective novels.\n#Person1#: So what are you interested in?\n#Person2#: Magazines about fashions, such as Cosmo Polian.\n#Person1#: I know that magazine. It's very popular.\n#Person2#: Yes. I can lend you some.\n#Person1#: Thank you. But I'm not interested.", "summary": "#Person1# is interested in Jeffery's detective novels, while #Person2# is interested in Magazines about fashions.", "topic": "book preference"}
{"fname": "train_365", "dialogue": "#Person1#: Hello, my name is Bill Martin and we have a reservation for party tonight.\n#Person2#: Yes, what can I do for you?\n#Person1#: I need to cancel that. We have had a last minute change of plans.\n#Person2#: I see. Would you like me to reschedule you for another night?\n#Person1#: OK, we will let you know as early as possible. By the way, will we be able to get a refund on this cancellation?\n#Person2#: Certainly.\n#Person1#: Thank you very much.\n#Person2#: That's all right. I hope we can help you at some other time. Good-bye.\n#Person1#: Good-bye.", "summary": "Bill Martin wants to cancel the reservation for the party tonight and asks for a refund on the cancellation.", "topic": "cancelling reservation"}
{"fname": "train_366", "dialogue": "#Person1#: I am so busy today.\n#Person2#: Can I help you?\n#Person1#: I'm not sure. Perhaps you could do the shopping.\n#Person2#: I'll be glad to help.\n#Person1#: Or maybe make the beds.\n#Person2#: All you have to do is ask for help.\n#Person1#: Thanks. That's terrific!\n#Person2#: I'm ready and willing to help.", "summary": "#Person1# is busy and #Person2# is very willing to help.", "topic": "willingness to help"}
{"fname": "train_367", "dialogue": "#Person1#: Good morning, is there anything I can do for you?\n#Person2#: Can you enlarge the picture?\n#Person1#: Yes, what size do you want?\n#Person2#: I want it enlarged to 5 inches.\n#Person1#: No problem. Come and get your picture on Friday.", "summary": "#Person2# requests #Person1# to enlarge the picture.", "topic": "enlarging the picture"}
{"fname": "train_368", "dialogue": "#Person1#: I simply couldn't help giving him the fish-eye when I knew all that.\n#Person2#: But Ben is not a bad man. I know him from A to Z.\n#Person1#: However, he disappointed us very much this time.\n#Person2#: I can understand that. But. . .", "summary": "#Person2# supports Ben while #Person1# complains about him.", "topic": "personal opinions"}
{"fname": "train_369", "dialogue": "#Person1#: Good morning. What can I do for you, sir?\n#Person2#: Good morning. I'd like to have a haircut.\n#Person1#: Very well. Please sit down here. Do you want me to cut your hair very close?\n#Person2#: Please cut the sides shorter, but not so much at the back.\n#Person1#: It's such a hot season, isn't it? May I suggest thinning out the top?\n#Person2#: That's a good idea. But leave the front as it is now.\n#Person1#: ( several minutes later ) Now it's done. Is it satisfactory?\n#Person2#: Very good, thanks.\n#Person1#: Anything else I can do for you, sir?\n#Person2#: No, thanks.", "summary": "#Person1# cuts #Person2#'s hair by thinning out the top without cutting the front based on #Person1#'s suggestions and #Person2#'s requirements.", "topic": "haircut"}
{"fname": "train_370", "dialogue": "#Person1#: Hi, I need to talk with the property manager right away!\n#Person2#: This is the property manager. What seems to be the problem?\n#Person1#: This morning, when we woke up, there was water pouring in from the ceiling!\n#Person2#: Could you tell me what room had the leak?\n#Person1#: There were several rooms, but the worst leak was in the bathroom.\n#Person2#: Could you please remind me which floor you are on?\n#Person1#: We are on the second floor, one of the middle floors.\n#Person2#: I will be sending the assistant manager to check it out. May we look at it this morning?\n#Person1#: Actually, I have to go to school right now.\n#Person2#: If you aren't there, we will use our master key to get in and check things out.", "summary": "#Person1# calls the property manager to fix the leaks in their rooms, and the manager decides to send the assistant manager to check things out.", "topic": "leaks in rooms"}
{"fname": "train_371", "dialogue": "#Person1#: Can I help you?\n#Person2#: My wife and I want to go to Beijing for a tour. Can you arrange it?\n#Person1#: Yes, we can arrange that.\n#Person2#: I'd like to know what kind of tour your travel agency has.\n#Person1#: Our travel agency provides all kinds of tours, ranging from individual tour to group package tour.\n#Person2#: Excellent.\n#Person1#: When do you expect to come?\n#Person2#: September 28th.\n#Person1#: What specific places do you wish to visit?\n#Person2#: We would like to visit the Great Wall, the Ming Tombs and the Imperial Palace.\n#Person1#: OK.", "summary": "#Person2# helps #Person1#, who wants to visit specific places, arrange a tour to Beijing on September 28th.", "topic": "tour arrangement"}
{"fname": "train_372", "dialogue": "#Person1#: Hello. Can I help you?\n#Person2#: Hello. Is my laundry ready? My room number is 210.\n#Person1#: I'm afraid it is still being washed.\n#Person2#: Can you take the stain off?\n#Person1#: Yes, we can. But you need wait a moment.\n#Person2#: That's right. Can I get it back in the afternoon? I really need them tonight.\n#Person1#: Yes, it will be ready then.\n#Person2#: OK. By the way, please get them pressed.\n#Person1#: No problem.", "summary": "#Person2# requests #Person1# to get the laundry ready and pressed by the afternoon.", "topic": "laundry"}
{"fname": "train_373", "dialogue": "#Person1#: Miss Liu, please come in.\n#Person2#: What can I do for you, sir?\n#Person1#: Copy this report for me.\n#Person2#: OK. But which size should I use?\n#Person1#: You should use the A4 paper is all right.\n#Person2#: I see. Should I have it bound?\n#Person1#: It is unnecessary.\n#Person2#: That is all right.", "summary": "#Person1# asks Miss Liu to copy a report for him.", "topic": "copying a report"}
{"fname": "train_374", "dialogue": "#Person1#: I've never been to a restaurant like this before.\n#Person2#: It's really different, isn't it?\n#Person1#: That's a good word to describe it.\n#Person2#: I hope you're hungry because the pizza here is huge as well as to die for.\n#Person1#: I am hungry. I think I could eat a lot by myself.\n#Person2#: Well, let's order one for a starter.\n#Person1#: I'm in the mood for a Californian pizza.\n#Person2#: That happens to be my favorite. Waiter, I think we're ready to order.", "summary": "#Person2# takes #Person1# to an unusual restaurant and they decide to order a Californian pizza.", "topic": "restaurant talk"}
{"fname": "train_375", "dialogue": "#Person1#: This hotel in India just got ranked the number one hotel in the world!\n#Person2#: What, by some silly website that specializes in top ten lists just to sell more ads?\n#Person1#: No, by Travel + Leisure magazine.\n#Person2#: Oh, really? They really know their stuff. Hey, that looks more like a palace!\n#Person1#: It's designed after the ancient palaces of northern India.\n#Person2#: It looks like a lot of the rooms have balconies.\n#Person1#: Yeah, those are the suites that have direct access to private pools. But all the rooms have Wi-Fi, flat screen TVs, king-size beds, daily newspapers, and...\n#Person2#: OK, stop talking! We've got to make our reservations!\n#Person1#: Well, hang on a second. You don't really like Indian food.\n#Person2#: But I thought they offer other choices besides Indian food...\n#Person1#: Maybe. Also, this part of India is pretty quiet. There's no shopping or clubbing. People go there to relax.\n#Person2#: That's OK. I can go shopping anywhere.\n#Person1#: The rooms start at $350 per night, and those suites are $750 per night.\n#Person2#: Whoa! I thought India was supposed to be inexpensive!", "summary": "#Person1# shows #Person2# the hotel in India which got ranked the number one hotel worldwide. #Person2# wants to make their reservations at that hotel and they discuss the details, and #Person2# is surprised at the price.", "topic": "making a reservation"}
{"fname": "train_376", "dialogue": "#Person1#: Good morning, can I help you?\n#Person2#: Yes, I'd like to know something about the weather in New York this week.\n#Person1#: Well, it's fairly hot and there's much rain in the evenings.\n#Person2#: I see, thanks very much for your help.", "summary": "#Person1# tells #Person2# the weather in New York.", "topic": "weather information"}
{"fname": "train_377", "dialogue": "#Person1#: What happened? I've been waiting for almost an hour.\n#Person2#: Vm sorry, but I had car trouble.\n#Person1#: Oh, that's too bad. Couldn't you have telephoned?\n#Person2#: I was going to, but I didn't have any change for a pay phone.\n#Person1#: You could've gotten some change in a store.\n#Person2#: But I was out on the edge of town. There wasn't any place to get change.\n#Person1#: Well, at least you're here now. No need to wait any longer. So, let's get started.", "summary": "#Person2# is late because #Person2# had car trouble and couldn't get change to phone anyone.", "topic": "being late"}
{"fname": "train_378", "dialogue": "#Person1#: How are your home-stay families chosen?\n#Person2#: We have special requirements that our families must meet before they are invited to have our international students. We require that the family lies live within a reasonable distance of the school, have enough living space for the student, and live in a clean, safe and comfortable area. We also work with families who enjoy having international students. We try to match each student with a family as best we can.\n#Person1#: If I stay with a home-stay family, what should I expect?\n#Person2#: The family will treat you as a guest, and you will be expected to obey house rules. All families provide a single or shared room and a choice of meals. In most cases, students will be expected to share the bathroom. Experiences has shown us that living with a family is the most interesting and effective way to learn the language. Remember, your home-stay family will have different customs and habits from what perhaps you are used to. Meals will be prepared by the family. All home-stay families are within 30 minutes, travelling time of the school. The smaller the city, the less time it takes to reach the school.", "summary": "#Person1# asks #Person2# how home-stay families are chosen. #Person2# also says that the family will treat the student as a guest and the student should obey house rules. #Person2# also talks about the experience of living with the family.", "topic": "home-stay enquiry"}
{"fname": "train_379", "dialogue": "#Person1#: Excuse me, sir. I am coming to apply for the position of accountant. \n#Person2#: Oh, please sit down. What university did you graduate from? \n#Person1#: I graduated from Tianjin College of Commerce. \n#Person2#: What was your major at college? \n#Person1#: My major was accounting. \n#Person2#: Can you name some of the courses you completed in relation to accounting? \n#Person1#: Sure. I took such courses as accounting principles, commercial accounting, cost accounting, industrical accounting, electronic data processing accounting, and accounting involved in foreign capital enterprises. \n#Person2#: What kind of work are you doing now? \n#Person1#: I'm engaged in accounting. \n#Person2#: What are your responsibilities in your present work? \n#Person1#: My work involves various routine bookkeeping and basic accounting tasks including journal entries, verifying data and reconciling discrepancies, preparing detailed reports from raw data, and checking accounting documents for completeness, mathematical accuracy and consistency. \n#Person2#: Are you familiar with the PRC Financial and Tax Regulations? \n#Person1#: I think so. \n#Person2#: Can you tell me something about this balance sheet now? \n#Person1#: Of course. This balance sheet contains three major sections, that is, assets, liabilities and owner's equity. So, you see, the total current liabilities of your company are $3, 372, 000, and the owner's equity is $5, 400, 000. That means that the total assets, which is equal to the sum of the creditor's and the owner's equities, are $8, 772, 000. \n#Person2#: What's the creditor's equity? \n#Person1#: The creditor's equity is the same as liabilities. ", "summary": "#Person1# wants to apply for the position of accountant. #Person2# interviews #Person1# and asks about #Person1#'s educational background. #Person1# is engaged in accounting currently and #Person1#'s work involves various routine bookkeeping and basic accounting tasks. #Person1# also explains the balance sheet and the definition of creditor's equity.", "topic": "job interview"}
{"fname": "train_380", "dialogue": "#Person1#: Hey, that's a very nice hairdo you're wearing! \n#Person2#: Oh you're exaggerating. I'm never really good at making hairdo. \n#Person1#: You did it yourself? Wow, you are good! \n#Person2#: Thanks for saying so, but my husband thinks otherwise. \n#Person1#: He's just got no idea of how good you are. ", "summary": "#Person1# compliments #Person2#'s hairdo, which #Person2#'s husband doesn't like.", "topic": "hairdo"}
{"fname": "train_381", "dialogue": "#Person1#: Guess what? Paul and Susan are engaged. \n#Person2#: Really? When did that happen? \n#Person1#: A week ago? They met last summer and now just sink. They will be married soon. \n#Person2#: Have they set a date for the wedding? \n#Person1#: No, not yet. But Susan says they'd like to get married in November or December. Then they'll go to Hawaii for their honeymoon. ", "summary": "#Person1# tells #Person2# Paul and Susan, who met last summer, are engaged.", "topic": "engagement"}
{"fname": "train_382", "dialogue": "#Person1#: Hello, is this the ABC Company? \n#Person2#: Yes. May I help you? \n#Person1#: We have just arrived from Tokyo and we've been looking for our reserved car of your company all over, but we cannot find it. \n#Person2#: What is your reservation number? \n#Person1#: Our reservation number is J-221. \n#Person2#: Let me see. Oh, yes. We have your reservation number. \n#Person1#: You mean you haven't arranged any car. \n#Person2#: I'm sorry to say 'No. ' \n#Person1#: Here, I'll take a taxi instead. How do you refund us? ", "summary": "#Person1# calls #Person2# to ask the location of their reserved car, but #Person2# hasn't arranged it.", "topic": "car reservation"}
{"fname": "train_383", "dialogue": "#Person1#: Thanks for coming shopping with me. \n#Person2#: I'm so honored that you thought to ask me. \n#Person1#: I've never given a speech in front of a thousand people before. \n#Person2#: You're going to do great. And you're going to look great. \n#Person1#: Thanks. Now let's decide which one of these suits looks best for this occasion. \n#Person2#: I still like the olive one best. There's a tailor here who can take up the sleeves for you. \n#Person1#: The question is, can he have it done before Friday? \n#Person2#: These guys are professional. I think they can have it done tomorrow. Let's ask. ", "summary": "#Person2# helps #Person1# to pick a suit for #Person1#'s speech which needs to be tailored before Friday.", "topic": "buying a suit"}
{"fname": "train_384", "dialogue": "#Person1#: Steven, would you like to go dance with us tonight? \n#Person2#: John, I am just not in the mood for this. \n#Person1#: You look so upset. What's going on? \n#Person2#: I lost the table tennis game yesterday. \n#Person1#: Oh, what a pity! \n#Person2#: I just don't want to play table tennis any more. \n#Person1#: Is it that bad? It's nothing more than a game. \n#Person2#: My opponent bowled me with the very first ball. I was wondering if it's appropriate for me to play table tennis. \n#Person1#: Oh, come on! Failure is the mother of success. Don't lose heart. I'm sure you'll succeed. \n#Person2#: Perhaps you are right. But I still need some time to recover from the failure. \n#Person1#: I understand. ", "summary": "Steven lost the table tennis game and feels upset. John encourages him but Steven thinks he needs time to recover.", "topic": "losing a game"}
{"fname": "train_385", "dialogue": "#Person1#: What are you going to do for your year abroad, Tim? \n#Person2#: Study study study! I want to learn a lot. \n#Person1#: You're going to take courses? \n#Person2#: Yes, I'm going to take some university courses there. \n#Person1#: Sounds hard. \n#Person2#: Yes, but I think it's probably for the best. \n#Person1#: Won't you get lonely? \n#Person2#: Hey, I'm a pretty cool guy; I'll make friends. And I'll have a lot of extra-curricular activities too. You know, like fencing or theater or something. ", "summary": "Tim tells #Person1# he plans to study, make friends, and enjoy activities during the year abroad.", "topic": "future plan"}
{"fname": "train_386", "dialogue": "#Person1#: I was thinking of starting my own business. I know you wanted me to take over your restaurant business but I can't stand working in the food industry.\n#Person2#: OK, but what do you really want to do?\n#Person1#: I want to sell skateboards, clothing and shoes.\n#Person2#: You want to run a clothing shop?\n#Person1#: No, it's actually a skateboarding shop.\n#Person2#: What would make your shop different from all the others?\n#Person1#: I thought we could make our own T-shirts. Maybe you and dad could lend me some money first.\n#Person2#: Sounds OK to me, but you'll have to talk to your dad about this too.", "summary": "#Person1# wants to start a skateboarding shop and make their own T-shirts by lending money from #Person2# and #Person1#'s dad.", "topic": "starting a business"}
{"fname": "train_387", "dialogue": "#Person1#: Hey, Peter. I'm sorry.\n#Person2#: Hi, Diana. What's wrong?\n#Person1#: We were going to Hong Kong this weekend. But I'm afraid I can't go.\n#Person2#: How come?\n#Person1#: I have a really big geography test and I have to study for it.\n#Person2#: We can go next weekend instead?\n#Person1#: No, I don't want to ruin your weekend. You go ahead and please take the book I bought to my friend Sally. Tell her I have to study all weekend, because I can't afford to fail the test.\n#Person2#: OK, then I'll go with them. But it's a pity you can't come.", "summary": "Diana cannot go to Hong Kong because she has a test and she asks Peter to go without her.", "topic": "change in plan"}
{"fname": "train_388", "dialogue": "#Person1#: Good morning. What can I do for you?\n#Person2#: I am looking for a flat for 2 people near the university.\n#Person1#: Well. There are several places available and the rent ranges from 80 to $150 a month. What are your requirements?\n#Person2#: I think of flat for no more than $100 a month is good. I prefer to live in a quiet street and I need at least 2 bedrooms.\n#Person1#: Well, we have got 2 flats that meet your requirements. This one costs $85 a month, it's 2 miles away from the university.\n#Person2#: Well. That's a little far to walk. What about the other one?\n#Person1#: The second one is 3/2 miles away from the university, but it is smaller and more expensive. It's $100 a month.\n#Person2#: Can we go to have a look at the second one now? I want to examine the room before making a final decision.\n#Person1#: No problem, but please wait for 5 minutes. I need to finish typing this piece of material.\n#Person2#: OK.", "summary": "#Person2# wants a flat for 2 people near the university which is under $100 a month. #Person1# recommends two flats and #Person2# decides to see the nearer one.", "topic": "house renting"}
{"fname": "train_389", "dialogue": "#Person1#: I like that picture you put up on the wall yesterday.\n#Person2#: Oh, thank you. It's a photograph that I took on my vacation last year.\n#Person1#: You took it yourself? I didn't know you were a photographer.\n#Person2#: Oh yes, I've been taking pictures for years.\n#Person1#: It sounds interesting! Do you have anymore of your pictures here and may I see them?\n#Person2#: Yes, certainly! Some of them are faces, just faces of People whom I see what I'm walking around.\n#Person1#: Do you let them know that you're taking pictures of them?\n#Person2#: I try not to? I don't like pictures of People who set themselves for the Camera. I like People who are going about their business without knowing the cameras there.\n#Person1#: I suppose you need a lot of equipment. How many cameras do you have? Well I have a dozen of them, but I use two of them more than the others.", "summary": "#Person1# compliments #Person2#'s photograph and #Person2# has been taking pictures for years. #Person1# asks #Person2# about the backgrounds when #Person2# took the pictures and the equipment #Person2# use.", "topic": "photographer"}
{"fname": "train_390", "dialogue": "#Person1#: Darling, I'm going to stop by Bergner's first. It's got some quality stuff. Who knows, some of their dresses might be on sale.\n#Person2#: Bergner's?\n#Person1#: It's a fairly well known store like Penny's. I need to get something for Lisa's birthday. She's into name brands. Any suggestions?\n#Person2#: A Gucci handbag or Calvin Klein T-shirt might be nice. Oh, I have a 15% discount card for Penny's. Let's go ahead and use it. Here it is.\n#Person1#: It's wonderful. We can save some money for our home. Oh no, I was supposed to give Helen a call in hour ago. It's already 4:45. I left my phone with her. She must be still waiting for my call.\n#Person2#: Use my phone, darling.\n#Person1#: OK. Is my telephone number 61199621?\n#Person2#: Oh my God! You still don't remember it. It's 61299621. Only the last number is different from mine. Mine is 2.\n#Person1#: Don't blame me. I have changed it for only 3 days.\n#Person2#: OK, you should write it down on your notebook.", "summary": "#Person1# tells #Person2# they need to buy Lisa a gift and #Person2# recommends some brands. Then #Person1# suddenly remembers #Person1# hasn't called Helen who is with #Person1#'s phone and asks #Person2# #Person1#'s telephone number.", "topic": "during shopping"}
{"fname": "train_391", "dialogue": "#Person1#: Oh, Eric. Could you please turn the TV off? I'm trying to study.\n#Person2#: Oh, come on. I've just got home from work. I need to relax.\n#Person1#: That's not the point. You don't have to relax with the sound so loud.\n#Person2#: Well, do you mind closing your bedroom door? So I won't have to turn the TV off.\n#Person1#: No, sorry, I can't. The door is broken, no remember?\n#Person2#: OK. I'll turn the TV off now, but I want to watch my favorite program in an hour.\n#Person1#: Sure, no problem.", "summary": "#Person1# asks Eric to turn the TV off and Eric finally agrees to watch later.", "topic": "turning off TV"}
{"fname": "train_392", "dialogue": "#Person1#: Mom! I hate eating vegetables!\n#Person2#: You don ' t have to eat them. I don ' t mind.\n#Person1#: Thanks mom! Can I have dessert now? I love chocolate cake!\n#Person2#: No dessert for you unless you eat all your vegetables.\n#Person1#: But I don ' t like them! It ' s not fair!\n#Person2#: You can have some fruit for dessert. If you eat an apple and a banana, I might let you have a small piece of chocolate cake.\n#Person1#: Ok... actually, I don ' t mind eating peas and carrots, buy I hate broccoli and cauliflower.\n#Person2#: I ' ll remember that for next time. You ' ll get extra peas and carrots, buy no broccoli or cauliflower. OK?\n#Person1#: Thanks mom!", "summary": "#Person1# hates eating vegetables but #Person2# says #Person1# cannot eat dessert unless #Person1# finishes the vegetables. #Person1# agrees to eat peas and carrots.", "topic": "eat vegetables"}
{"fname": "train_393", "dialogue": "#Person1#: This is our rock-bottom price, Mr. Lee.\n#Person2#: If that's the case. there's not much point in further discussion. We might as well call the whole deal off.\n#Person1#: What I mean is that we'll never be able to come down to your price. The gap is too great.\n#Person2#: I think it unwise for either of us to be inflexible. How about meeting each other halfway?\n#Person1#: What's your proposal?\n#Person2#: Your unit price is 100 dollars higher than we want. Well, I suggest we meet each other halfway.\n#Person1#: Do you mean a further reduction of 50 dollars in our price? That's impossible!\n#Person2#: What would you suggest?\n#Person1#: The best we can do is another 30 dollars off. That's definitely the lowest we can go.\n#Person2#: That still leaves a gap of 20 dollars. Let's meet each other half-away again and split the difference ; I think this is a price we can both be satisfied with.\n#Person1#: OK. We can meet halfway again.", "summary": "#Person1# and Mr. Lee are discussing the price, and they finally agree to meet each half-way again and split the difference.", "topic": "bargain"}
{"fname": "train_394", "dialogue": "#Person1#: Good morning, Ms. Chan. What can I get you today?\n#Person2#: Good morning, Mr. Church. I'd like some lamb chops for the children's lunch.\n#Person1#: Shoulder chops, Ms. Chan?\n#Person2#: Yes. I'll take four shoulder chops and I'd like a small chicken.\n#Person1#: Would you like to choose a chicken?\n#Person2#: Which one is cheaper?\n#Person1#: This one is our cheapest.\n#Person2#: How much is all that? I don't have much cash. Can I give you a check?\n#Person1#: Yes, of course, Ms. Chan.", "summary": "#Person1# helps Ms. Chan get some lamb chops for the children's lunch and a small chicken.", "topic": "buying food"}
{"fname": "train_395", "dialogue": "#Person1#: Hi, boss. You wanted to see me?\n#Person2#: Zina. Look, I know when I hired you, I told you I'd pay you a salary. But I just can't.\n#Person1#: Excuse me? I hope I didn't just hear what I think I just heard.\n#Person2#: I know it's awkward, but you're going to be thanking me later. I'm going to make you rich.\n#Person1#: You're going to make me rich by not paying me?", "summary": "Zina is suprised when #Person2# tells Zina that he'll not pay her a salary.", "topic": "awkward news"}
{"fname": "train_396", "dialogue": "#Person1#: Hello, is Jack there?\n#Person2#: Speaking.\n#Person1#: Jack! It's Rose here.\n#Person2#: Hi, Rose. How's everything?\n#Person1#: Fine, thanks. I'm having several friends over for dinner this Saturday. And I was wondering if you have the time to join us.\n#Person2#: Sounds good. What time do you want me to come?\n#Person1#: Is six o'clock okay?", "summary": "Rose calls Jack and invites him for dinner this Saturday.", "topic": "dinner invitation"}
{"fname": "train_397", "dialogue": "#Person1#: How do you like this waltz?\n#Person2#: It's very nice, I like it very much.\n#Person1#: Well, then, may I invite you for the first dance?\n#Person2#: My pleasure. But I'm afraid I'm not much of a dancer, and I suppose you dance often.\n#Person1#: Me? Oh, no. In fact, I took up dancing quite recently.\n#Person2#: Oh, really? But you're doing the waltz wonderfully well.\n#Person1#: I'm glad you say so, you dance beautifully too. It's lucky that I got a partner.\n#Person2#: Thank you for your compliments. It's just that you are a good leader. Do you like the fox-trot and tango?\n#Person1#: Yes. And what dances do you do best?\n#Person2#: Disco is my favorite. I like it better than any other dances because it can release one's pent-up feelings, and is a healthy exercise. But I don't do the rock and roll and the break dance.\n#Person1#: Oh, well, the music has stopped. Thank you for the dance.\n#Person2#: My pleasure. Let's go and have a drink.\n#Person1#: Fine.", "summary": "#Person1# invites #Person2# for the first dance. #Person1# compliments #Person2#'s beautiful dance, and #Person2# says #Person1# is a good leader. #Person2# tells #Person1# #Person2# likes disco best. Then they go for a drink.", "topic": "dancing"}
{"fname": "train_398", "dialogue": "#Person1#: Here's your drink, sir.\n#Person2#: No, that's not right. I didn't order a coffee. I ordered a cola.\n#Person1#: Oh, I'm terribly sorry, sir. I'll go and get you cola right away.\n#Person2#: Waiter!\n#Person1#: Yes, sir. I'll bring your drink right away.\n#Person2#: It's not that. There's an animal in my soup.\n#Person1#: Is there, sir? I'm very sorry. I'll change it straight away.\n#Person2#: I've never been to such a dirty restaurant, and never seen such slow service.\n#Person1#: I'm really sorry.", "summary": "#Person2# ordered a cola, but #Person1# gives him a coffee, and #Person2# finds an animal in the soup.", "topic": "wrong order"}
{"fname": "train_399", "dialogue": "#Person1#: Good morning, Mary!\n#Person2#: Good morning, John!\n#Person1#: I want to have a few friends over for a dinner party to celebrate my birthday. Would you be able to come the next weekend on Saturday?\n#Person2#: I'd be delighted to, John. Saturday did you say?\n#Person1#: Yes, if that's all right for you.\n#Person2#: I'm pretty sure I'll be all right. In fact, I'd be delighted to come over and celebrate your birthday with you. What time are you planning to start?\n#Person1#: Oh, good. If you could come around six thirty or seven o'clock, that would give us some time to chat a whit over a glass of wine before dinner.\n#Person2#: That sounds fine. I'll be there around seven.", "summary": "John invites Mary to his dinner party to celebrate his birthday the next weekend on Saturday, and Mary agrees.", "topic": "birthday party invitation"}
{"fname": "train_400", "dialogue": "#Person1#: What did you think of the movie?\n#Person2#: I didn't like it. Not a bit. I couldn't stand the music. Besides the story was so boring that it put me to sleep.\n#Person1#: I noticed that, it was not exciting as I expected, but the music was great. I'm always found Jazz. And that movie had a lot of Jazz.\n#Person2#: I know. However, Jazz always annoys me. I really don't enjoy music in a movie.\n#Person1#: I'm sorry to hear that. What kind of movie do you like?\n#Person2#: Anything with a lot of action, I like thrillers and chillers.\n#Person1#: Oh, I see.\n#Person2#: Well, I enjoy the popcorn and being with you. You're more important than the movie.\n#Person1#: Thanks for the sweet words.\n#Person2#: Any time.", "summary": "#Person1# and #Person2# both think the movie isn't exciting. #Person1# likes Jazz, while #Person2# thinks Jazz annoys him. #Person2# prefers movies with a lot of action.", "topic": "movie prefrence"}
{"fname": "train_401", "dialogue": "#Person1#: Lodge, You must come around sometime, You have to check out my mew stereo.\n#Person2#: Sure, When is good time for you?\n#Person1#: Can you make it on Tuesday?\n#Person2#: What time do you want me there?\n#Person1#: Anytime after six will be fine.\n#Person2#: All right, It's a date.", "summary": "#Person1# asks Lodge to come to check out #Person1#'s stereo.", "topic": "check out stereo"}
{"fname": "train_402", "dialogue": "#Person1#: Hi, I'm Jake. I'm new to the choir. What's your name?\n#Person2#: Hello, there, my name is Tonia.\n#Person1#: Do you sing alto?\n#Person2#: Actually, I can do both soprano and alto but the director asked me to sing alto for the next perforate. What about you.\n#Person1#: Looks like we both float back and forth. I'm baritone.\n#Person2#: Our bass section is really good. You're going to love singing with them.\n#Person1#: I heard them warming up earlier. You're right.\n#Person2#: It's good to have you in the group. We can always use a good baritone!", "summary": "Jake is new to the choir, and Tonia welcomes him. Tonia can do soprano and alto, and Jake's baritone.", "topic": "choir freshman"}
{"fname": "train_403", "dialogue": "#Person1#: Hey! I have a surprise for you.\n#Person2#: What is it?\n#Person1#: Open this card and read.\n#Person2#: A trip to China for summer vacation. Wow! What a wonderful surprise! Thank you. This is the best surprise I've ever had.", "summary": "#Person1# prepares a surprise for #Person2#.", "topic": "surprise"}
{"fname": "train_404", "dialogue": "#Person1#: Hi, sir. Come and have a look here. We have all kinds of sweaters.\n#Person2#: I'm looking for a sweater for my wife. Tomorrow is her birthday. And I know she needs a woolen sweater.\n#Person1#: How do you like this grey one? It's pure wool, one hundred percent of Xinjiang wool.\n#Person2#: It feels good. Are there cowl-neck pullovers with the same color? My wife prefers a turtleneck to a V-shaped collar.\n#Person1#: Yes, we do. What size do you want?\n#Person2#: Size one. By the way, what if I bring home this sweater and my wife doesn't like it?\n#Person1#: Well, you can always bring it back to us for a full refund.\n#Person2#: All right. Could I have it gift-wrapped, please?\n#Person1#: Yes, just a moment, please.", "summary": "#Person2# wants a sweater for his wife as a birthday present, and #Person2#'s wife prefers a turtleneck. #Person1# recommends one, and #Person2#'ll take it.", "topic": "buying a sweater"}
{"fname": "train_405", "dialogue": "#Person1#: Hello. Can I help you, ma'am?\n#Person2#: Yes. Could you tell me how to send some money to someone with an account with a bank in Germany?\n#Person1#: Well, you can pay by mail, telegraphic or SWIFT transfer. Or you can have a banker's draft and mail it yourself to the beneficiary.\n#Person2#: Which is the best way?\n#Person1#: It depends on the amount and how fast you want that person to receive the money. A SWIFT transfer is the fastest method but a banker's draft is usually the cheapest. How much do you wanna send?\n#Person2#: $ 800.\n#Person1#: Why don't you send it by mail payment order?\n#Person2#: How long does it take?\n#Person1#: About a week.\n#Person2#: I don't know. Can I send it more quickly?\n#Person1#: Sure. You can have a Telegraphic or a SWIFT transfer.\n#Person2#: And how long do those take?\n#Person1#: Both a Telegraphic Transfer and a SWIFT transfer will normally be credited to the payee's account within three or four working days, depending on whether the beneficiary's bank is among our correspondent banks or we have to route the transfer through a third bank.\n#Person2#: I see. How can I pay by Telegraphic Transfer?\n#Person1#: You have to fill out this form, ma'am.", "summary": "#Person1# tells #Person2# how to send money to someone with an account with a bank in Germany and recommends a Telegraphic and a SWIFT transfer to send it quickly.", "topic": "transfer money"}
{"fname": "train_406", "dialogue": "#Person1#: Where did you get assigned to go this time around?\n#Person2#: They asked me to go to Paris to check on the new office that was just established there. And you?\n#Person1#: Hong Kong again. I would like to go somewhere different for a change.\n#Person2#: Teach me Cantonese and I'll pull some strings to get a trade with you next time around.\n#Person1#: If you really want to learn, remind me when you get back from your business trip.\n#Person2#: You're on.\n#Person1#: When do you leave?\n#Person2#: I'm scheduled to fly out on the tenth.", "summary": "#Person1# and #Person2# shares where they got assigned to go. #Person2# asks #Person1# to teach #Person2# Cantonese, and #Person1# agrees.", "topic": "learn Cantonese"}
{"fname": "train_407", "dialogue": "#Person1#: Good afternoon, you look a little stuck. Can I help?\n#Person2#: The thing is, I've got all of this information here, all of these leaflets, but I can't make head nor tail of them!\n#Person1#: I see. What is it exactly that you are interested in?\n#Person2#: I'm not sure which would be better for me ; buying some insurance or putting my money in a Savings Deposit.\n#Person1#: Well, that all depends on how much you want to invest.\n#Person2#: I was thinking of around 10, 000 RIB.\n#Person1#: That's a nice round figure to deal with! OK, if you were to buy this insurance policy, your yearly fixed income from it would be 94. 35 RIB.\n#Person2#: And for the Savings Deposit?\n#Person1#: For the Savings Deposit you could actually get more. You see, in time deposit, the interest rate is 1. 58 % after the 20 % interest tax. So, technically you could get more than a third more.\n#Person2#: Wow! A third more? Very good.", "summary": "#Person2# tells #Person1# #Person2# cannot decide which one to invest. #Person1# calculates the benefits of buying insurance and the Savings Deposit, and finds can get more from the latter.", "topic": "investment"}
{"fname": "train_408", "dialogue": "#Person1#: Hello sir, may I help you?\n#Person2#: Yeah, I accidentally dropped my phone in the toilet.\n#Person1#: I see. Well, you have come to the right place. We have over one hundred models of more than twenty leading mobile phone manufacturers.\n#Person2#: Sounds good. I don't want it to be too expensive, maybe something mid-range.\n#Person1#: We have this new ETC smart phone. It comes with the Android OS so you can download applications. It also has a built-in camera, mp3 player and touch screen. It works on the 3G network so you have fast access to the internet wherever you are.\n#Person2#: What about Wi-fi?\n#Person1#: Of course! You can access the internet from any hotspot as well as from home.\n#Person2#: One last thing. Is it waterproof?", "summary": "#Person2# accidentally dropped his phone in the toilet and wants to buy a new one. #Person1# recommends one to him.", "topic": "buying a phone"}
{"fname": "train_409", "dialogue": "#Person1#: Well, my particular interest is collecting stamps, especially the rare ones. What about you?\n#Person2#: I'm afraid that's not my cup of tea. I just find skin-diving attracting.\n#Person1#: So have you ever been to the stamp display of the town?", "summary": "#Person1# likes collecting stamps, and #Person2# likes skin-driving.", "topic": "hobbies"}
{"fname": "train_410", "dialogue": "#Person1#: What did you do at the office today?\n#Person2#: I had a really busy day. I had to work a little overtime. In the morning an important client called to place a large order. I had to check some things with my colleagues before confirming the order.\n#Person1#: What kind of things did you need to check?\n#Person2#: The most important thing was to check that we had the goods in stock. If the goods are in stock, we can deliver them immediately. I also had to check the price. This customer is very important, so they get special prices.\n#Person1#: I see. Did anything else happen?\n#Person2#: I received a lot of emails from potential clients that I had to answer. Each time, I had to check files to see what we had agreed at earlier meetings. Each client has different conditions and requirements.\n#Person1#: It must be difficult to remember the details for each individual client.\n#Person2#: Yes. That's why we have everything on computer files. We don't use much paper at our office. After lunch, I had to deal with a complaint from a client.\n#Person1#: I hate dealing with complaints. Was it a legitimate complaint?\n#Person2#: Yes, it was. I managed to sort out the problem, but I was tied up with the matter for over an hour.\n#Person1#: You certainly had a busy day.\n#Person2#: That's not all! I also had to finish writing a sales report for my boss. In the end, I finished everything. I wonder what will be waiting for me tomorrow morning.", "summary": "#Person2# was busy today. #Person2# tells #Person1# that #Person2# checked the goods in stock, received emails from clients, and dealt with the complaints. #Person2# also needs to finish writing a sales report for #Person2#'s boss.", "topic": "a busy day"}
{"fname": "train_411", "dialogue": "#Person1#: Good morning. Welcome to Time After Time Watches.\n#Person2#: I'd like to buy a watch.\n#Person1#: Well, you've come to the right place. What kind of watch are you looking for?\n#Person2#: Well, I'm not sure. Let's see. How much is this one?\n#Person1#: Hmm. . . This Rolex? $ 1, 000.\n#Person2#: Oh. I don't think I can afford that. How about this one?\n#Person1#: This one is $ 500.\n#Person2#: Wow. That's too much for me. Don't you have anything cheaper?", "summary": "#Person2# would like to buy a watch, and #Person1# recommends some. #Person2# thinks they're expensive.", "topic": "buy a watch"}
{"fname": "train_412", "dialogue": "#Person1#: Bob, did you see our supervisor? I need him to sign this paper.\n#Person2#: He is in his office, but you'd better choose your words carefully while talking to him.\n#Person1#: What's up?\n#Person2#: Nothing. But he is in a bad mood today.\n#Person1#: Thanks for the warning.\n#Person2#: That's all right.", "summary": "Bob reminds #Person1# to choose words carefully while talking to the supervisor.", "topic": "supervisor"}
{"fname": "train_413", "dialogue": "#Person1#: Did you enjoy the restaurant?\n#Person2#: I didn't really like it all that much.\n#Person1#: What do you think the problem was?\n#Person2#: Well, they are pretty new. I just didn't feel that they were ready to open yet.\n#Person1#: How did you feel about the food?\n#Person2#: The food wasn't all that exciting.\n#Person1#: I don't think that the service was good, either.\n#Person2#: Yes, the service certainly didn't add to the experience.\n#Person1#: Would you like to return to this restaurant?\n#Person2#: Maybe we could try it again in a few months when things have settled down.", "summary": "#Person2# didn't enjoy the restaurant and tells #Person1# where the problems lie in.", "topic": "suggestions"}
{"fname": "train_414", "dialogue": "#Person1#: You're making my blood boil.\n#Person2#: Calm down. Madam.\n#Person1#: I'm about to explode! You'Ve made a mess of this matter.\n#Person2#: I am very sorry to hear that you'Ve been having so many problems.\n#Person1#: Sorry isn't good enough! What can you do to help me?\n#Person2#: I understand why you're angry, Mrs. Wilson, and believe me, we are doing everything in our power to work this out.\n#Person1#: Well, obviously, what you're doing is not good enough!\n#Person2#: If you could just give us a few more days, we should be able to get this straightened out.", "summary": "Mrs. Wilson is angry because #Person2# has made a mess of the matter.", "topic": "problem solution"}
{"fname": "train_415", "dialogue": "#Person1#: How have you been doing lately?\n#Person2#: Actually, I haven't been sleeping well. I am kind of out of it.\n#Person1#: Is there some reason why you can't get enough sleep?\n#Person2#: I go to bed, but I just can't get comfortable enough to stay asleep.\n#Person1#: When do you turn in for the night?\n#Person2#: I usually try to go to bed around 11\n#Person1#: Do you have a lot on your mind when you try to go to sleep?\n#Person2#: My mother is ill with cancer, and I think about her a lot.\n#Person1#: Do you ever meditate or read before bedtime?\n#Person2#: I usually watch a lot of television before I go to bed. Maybe I should try something else to help me quiet down.", "summary": "#Person2# tells #Person1# #Person2# cannot sleep well and thinks about mom's cancer when trying to sleep. #Person2#'ll try something to help quiet down.", "topic": "not sleep well"}
{"fname": "train_416", "dialogue": "#Person1#: My amenities bill says that I owe $ 10 for a movie, but I never ordered one.\n#Person2#: Let's see. It says that you were charged Monday at 9:00 p. m. for the movie'Titanic. '\n#Person1#: That's absolutely wrong! I was out exploring the city Monday night.\n#Person2#: Okay, let me see what I can do for you.\n#Person1#: Thank you. I didn't think it would be this simple.\n#Person2#: I can take the $ 10 off your bill, but I need to charge you $ 2 for the service.\n#Person1#: Are you serious? I have to pay $ 2 for a movie I never watched?\n#Person2#: Unfortunately, sir, it's how the computer is programmed.\n#Person1#: This is outrageous! I'm never coming back to this hotel again!\n#Person2#: I'm sorry, sir. Perhaps you'd like to write a letter to headquarters.", "summary": "#Person1#'s amenities bill says #Person1# owes $10 for a movie, but #Person1# never ordered one. #Person2# explains and tells #Person1# what #Person2# can do, but #Person1# isn't satisfied.", "topic": "amenities bill"}
{"fname": "train_417", "dialogue": "#Person1#: Jack, I don't know how to write my resume. Could you tell me about that?\n#Person2#: You should first write your name and contact information.\n#Person1#: What does the contact information include?\n#Person2#: Such as your land line phone number, mobile phone number and e-mail box.\n#Person1#: Anything else?\n#Person2#: Then you should write your objectives, such as seeking a position in foreign trade.\n#Person1#: I see. It is the position desired\n#Person2#: Yes. After that you should emphasize your skills, educational background and related experience.\n#Person1#: I see. Skills are about specialty, and educational background is easy as well. But what about related experience? I have little work experience.\n#Person2#: Don't worry. It will take time to accumulate experience. You need to be confident for yourself.\n#Person1#: I see. By the way, should I write the educational background starting from elementary school?\n#Person2#: Generally from the college\n#Person1#: Thank you very much. I will write it right now.", "summary": "#Person1# doesn't know how to write #Person1#'s resume and asks Jack for help. Jack instructs #Person1# and encourages #Person1# to stay confident.", "topic": "resume"}
{"fname": "train_418", "dialogue": "#Person1#: I don't think Poppas is right for this position.\n#Person2#: I agree. He's got experience as a computer operator but he has very little training in programming. What about Anderson?\n#Person1#: I like him. He seems very enthusiastic and he knows a lot about programming.\n#Person2#: That's true. Do you think he is dependable enough, though? He's already had two different jobs this year. He might work for a couple of months and then decide to leave.\n#Person1#: I suppose so. But his last supervisor wrote a three-page letter of recommendation. He says Anderson is an excellent programmer.\n#Person2#: He probably is. But we don't want him to leave after we've spent a lot of time training him. Actually, I think Logan is the best candidate.\n#Person1#: She hasn't worked since she got married, hasn't she?\n#Person2#: She's been taking care of her family. But she is really devoted.\n#Person1#: Oh, yes. The letter from her principal says she did a wonderful job. Do you think she'll be a good programmer?\n#Person2#: I bet she will. She has an excellent letter of recommendation from her teacher at the institute she attended.\n#Person1#: That's true.\n#Person2#: And Logan seems more professional. She was well-dressed and seemed to have a very positive attitude about working for us.", "summary": "#Person1# and #Person2# are discussing who is more suitable for the position. They both agree that Logan is more suitable than Anderson and Poppas, for Logan is really devoted and seems more professional.", "topic": "suitable person"}
{"fname": "train_419", "dialogue": "#Person1#: Good morning, Plaza Hotel. Can I help you?\n#Person2#: Hello, I'm just checking the room rates. How much are the single rooms, please?\n#Person1#: Well, sir, the singles are now from 180 to 240 dollars.\n#Person2#: And the doubles?\n#Person1#: The double rooms are now 270 to 330 dollars.\n#Person2#: That includes tax, I suppose.\n#Person1#: No. But the price does include breakfast and service charge is extra.\n#Person2#: Thank you very much. I think I got that. That's singles from 180 to 240 dollars, doubles to 270 dollars.\n#Person1#: No. The price of doubles is from 270 to 330 dollars.\n#Person2#: Oh, I see. And can I get an extra bed if we need one?\n#Person1#: Yes, of course. An extra bed is 45 dollars.\n#Person2#: Okay, that's fine. Thank you very much.\n#Person1#: You're welcome.", "summary": "#Person2# is checking the room rates and #Person1# tells #Person2# the prices. The price doesn't include tax and service charge but includes breakfast.", "topic": "room rates"}
{"fname": "train_420", "dialogue": "#Person1#: Good afternoon. ABC Imports. May I help you?\n#Person2#: Yes, may I speak to Mr. James Johnson, please?\n#Person1#: I'm afraid Mr. Johnson isn't available right now. Would you like to leave a message?\n#Person2#: This is Richard Alexander with Star Electronics. It's very important that he returns my call this afternoon.\n#Person1#: Does he have your office number and your mobile phone number?\n#Person2#: I think so, but let me give them to you again.\n#Person1#: Okay.\n#Person2#: My office number is 714-555-2000; my cell phone number is 909-555-2308. He can reach me at my office number before 6 p.m. or anytime today on my mobile.\n#Person1#: Very well, I'll give him your message as soon as he returns to the office.", "summary": "Richard wants to speak to Mr. James Johnson, but #Person1# tells him Mr. James isn't available and asks Richard to leave a message.", "topic": "leave a message"}
{"fname": "train_421", "dialogue": "#Person1#: Hi, Tom. What are you reading?\n#Person2#: Oh, hi, Tanya. This is a newspaper, the Community News. It carries only good news.\n#Person1#: Oh, yeah. I think I've seen that.\n#Person2#: Yeah, isn't it a great idea? I'm so fed up with all the bad news you read about all the time. It's about time someone offers some creative choice to the mainstream newspapers.\n#Person1#: I don't know.., the problem with it is, if it's only good news, how do you know you're getting the whole story, and not just sugar-coated truth? It doesn't sound like objective journalism - that both sides of a story and all facts are being reported.", "summary": "Tom tells Tanya he's reading a newspaper. Tom says it only carries good news, and Tanya thinks it doesn't like objective journalism.", "topic": "good news"}
{"fname": "train_422", "dialogue": "#Person1#: What's going on here?\n#Person2#: You mean, what's happening? Well, constable, I'm trying to get out of the window and Freud here is helping me.\n#Person1#: Why are you climbing through the window and not leaving by the front door?\n#Person2#: Well, you see I can't find the key and I'm in a hurry. Come on, Freud, we're wasting time.\n#Person1#: Just a minute you two. I don't think you're telling me the truth. This isn't your house, is it?\n#Person2#: No, it's my brother's. I'm staying with him for a while.\n#Person1#: Is he at home?\n#Person2#: I'm afraid not. He's just in jail for house-breaking at the moment.", "summary": "#Person2# explains to #Person1# why he is climbing through the window, but #Person1# doesn't believe his excuses.", "topic": "house-breaking"}
{"fname": "train_423", "dialogue": "#Person1#: Catherine, you look great in these photos.\n#Person2#: Oh, thanks. I got into that wedding dress with great difficulty. It was too small.\n#Person1#: Why didn't you get one your size?\n#Person2#: Oh, it was my grandmother's - my mother wore it on her wedding day, and I really wanted to wear it on mine. I suffered for six months so I could wear it.\n#Person1#: How did you do it?\n#Person2#: Do you know this diet that many actors are doing? I don't think it's very healthy if you do it for a long time, but it really works.\n#Person1#: I think meat is not allowed in your diet.\n#Person2#: No, actually, you can eat things like, um, roast chicken, steak, and bacon, but you can't eat any bread and butter.\n#Person1#: Is it the diet that you love but have to avoid?\n#Person2#: That's right. Dieting is so boring. Hopefully, I won't need to wear the wedding dress again anyway.", "summary": "#Person1# thinks Catherine looks great in the photo, and Catherine tells #Person1# how she suffered to lose weight in six months to wear the wedding dress.", "topic": "lose weight"}
[truncated: 11,669,587 more chars]
