# Supplementary material for: Novel framework for dialogue summarization based on factual-statement fusion and dialogue segmentation
Source: PLoS One. 2024 Apr 16;19(4):e0302104. doi: 10.1371/journal.pone.0302104 (PMC11020369; doi:10.1371/journal.pone.0302104)
Supplement: S1 File — (ZIP) [file pone.0302104.s001.zip › DialogSum/dialogsum.validation.jsonl]

{"fname": "dev_0", "dialogue": "#Person1#: Hello, how are you doing today?\n#Person2#: I ' Ve been having trouble breathing lately.\n#Person1#: Have you had any type of cold lately?\n#Person2#: No, I haven ' t had a cold. I just have a heavy feeling in my chest when I try to breathe.\n#Person1#: Do you have any allergies that you know of?\n#Person2#: No, I don ' t have any allergies that I know of.\n#Person1#: Does this happen all the time or mostly when you are active?\n#Person2#: It happens a lot when I work out.\n#Person1#: I am going to send you to a pulmonary specialist who can run tests on you for asthma.\n#Person2#: Thank you for your help, doctor.", "summary": "#Person2# has trouble breathing. The doctor asks #Person2# about it and will send #Person2# to a pulmonary specialist.", "topic": "see a doctor"}
{"fname": "dev_1", "dialogue": "#Person1#: Hey Jimmy. Let's go workout later today.\n#Person2#: Sure. What time do you want to go?\n#Person1#: How about at 3:30?\n#Person2#: That sounds good. Today we work on Legs and forearm.\n#Person1#: Hey. I just played basketball earlier, so my legs are a little sore. Let's work out on arms and stomach today.\n#Person2#: I'm on a weekly schedule. You're messing everything up.\n#Person1#: C'mon. We're only switching two days. You can do legs on Friday.\n#Person2#: Aright. I'll meet you at the gym at 3:30 then.", "summary": "#Person1# invites Jimmy to go workout and persuades him into working out on arms and stomach.", "topic": "do exercise"}
{"fname": "dev_2", "dialogue": "#Person1#: I need to stop eating such unhealthy foods.\n#Person2#: I know what you mean. I've started eating better myself.\n#Person1#: What foods do you eat now?\n#Person2#: I tend to stick to fruits, vegetables, and chicken.\n#Person1#: Those are the only things you eat?\n#Person2#: That's basically what I eat.\n#Person1#: Why aren't you eating anything else?\n#Person2#: Well, fruits and vegetables are very healthy.\n#Person1#: And the chicken?\n#Person2#: It's really healthy to eat when you bake it.\n#Person1#: I guess that does sound a lot healthier.", "summary": "#Person1# plans to stop eating unhealthy foods, and #Person2# shares #Person2#'s healthy recipe with #Person1#.", "topic": "healthy foods"}
{"fname": "dev_3", "dialogue": "#Person1#: Do you believe in UFOs?\n#Person2#: Of course, they are out there.\n#Person1#: But I never saw them.\n#Person2#: Are you stupid? They are called UFOs, so not everybody can see them.\n#Person1#: You mean that you can them.\n#Person2#: That's right. I can see them in my dreams.\n#Person1#: They come to the earth?\n#Person2#: No. Their task is to send the aliens here from the outer space.\n#Person1#: Aliens from the outer space? Do you talk to them? What do they look like?\n#Person2#: OK, OK, one by one, please! They look like robots, but they can speak. Their mission is to make friends with human beings.\n#Person1#: That means that you talk to them? In which language?\n#Person2#: Of course in English, they learn English on Mars too.\n#Person1#: Wow. Sounds fantastic!", "summary": "#Person2# believes in UFOs and can see them in dreams. #Person1# asks #Person2# about UFOs and aliens in #Person2#'s dreams and finds #Person2#'s dreams fantastic.", "topic": "UFOs and aliens"}
{"fname": "dev_4", "dialogue": "#Person1#: Did you go to school today?\n#Person2#: Of course. Did you?\n#Person1#: I didn't want to, so I didn't.\n#Person2#: That's sad, but have you gone to the movies recently?\n#Person1#: That's a switch.\n#Person2#: I'm serious, have you?\n#Person1#: No, I haven't. Why?\n#Person2#: I really want to go to the movies this weekend.\n#Person1#: So go then.\n#Person2#: I really don't want to go by myself.\n#Person1#: Well anyway, do you plan on going to school tomorrow?\n#Person2#: No, I think I'm going to go to the movies.", "summary": "#Person1# didn't go to school today. #Person2# wants to skip class tomorrow to go to the movies.", "topic": "go to school"}
{"fname": "dev_5", "dialogue": "#Person1#: Honey, I think you should quit smoking.\n#Person2#: Why? You said I was hot when smoking.\n#Person1#: But I want you to be fit.\n#Person2#: Smoking is killing. I know.\n#Person1#: Check out this article. It says smoking can lead to lung cancer.\n#Person2#: I don't believe it.\n#Person1#: But you know that smoking does harm to health, right?\n#Person2#: Of course I know it, but you know it's hard to quit smoking. . .\n#Person1#: Stop beating around the bush. Will you quit or not?\n#Person2#: Yes, ma'am. Whatever you say.", "summary": "#Person1# asks #Person2# to quit smoking for health. #Person2# thinks it's hard but agrees.", "topic": "quit smoking"}
{"fname": "dev_6", "dialogue": "#Person1#: Excuse me, Mr. White? I just need you to sign these before I leave.\n#Person2#: Sure, Sherry. Sorry to have kept you waiting. If you hadn't told me, I probably would have just forgotten all about them.\n#Person1#: That's my job, sir. Just one more signature here, please.\n#Person2#: There you are.", "summary": "Sherry reminds Mr. White to sign.", "topic": "workplace conversation"}
{"fname": "dev_7", "dialogue": "#Person1#: Hey, Karen. Look like you got some sun this weekend.\n#Person2#: Yeah? I guess so. I spent the weekend at beach.\n#Person1#: That's great. Where did you stay?\n#Person2#: Some friends of my parents live out there, and they invited me there.\n#Person1#: So, what did you do out there? I mean besides bask in the sun, obviously.\n#Person2#: I jogged up and down the beach and played volleyball. You know I never realized how hard it is to run on sand. I couldn't get through a whole game before I had to sit down.\n#Person1#: Not to mention cooler. Did you go swimming?\n#Person2#: I wanted to, but the water is too cold, and I just wetted in up to my knees.\n#Person1#: It all sounds so relaxing. I wish I could get away to the beach like that.\n#Person2#: It looks like you could use it. Don't tell me you spent the weekend in the library again.", "summary": "#Person1# asks Karen where Karen stayed and how Karen spent the weekend at the beach. #Person1# thinks it's relaxing and wishes to go there.", "topic": "holidays"}
{"fname": "dev_8", "dialogue": "#Person1#: How do you usually spend your leisure time? I mean, do you have any special interests out of your job?\n#Person2#: Of course. You see, almost everyone has some kind of hobby\n#Person1#: Yeah, you're quite right and what's your hobby?\n#Person2#: I like taking photos out of door.\n#Person1#: Oh, photography, It's really a good hobby.\n#Person2#: Yes, I usually develop and print all my own photos.\n#Person1#: You yourself have a photo studio?\n#Person2#: Yes, simple as it is. It does work.", "summary": "#Person1# asks about #Person2#'s hobbies. #Person2# likes photography and has a photo studio.", "topic": "hobby"}
{"fname": "dev_9", "dialogue": "#Person1#: have you ever seen Bill Gate's home on the internet?\n#Person2#: no. what's it like?\n#Person1#: it's got its own library, theatre, swimming pool, and a guest house. The house itself has about ten different rooms that are all hooked up to computers so you can get things done in each room through.\n#Person2#: would you want to live there?\n#Person1#: I think his house is fantastic, but I wouldn't want to live there. You would have to hire one or two people to clean all the rooms in the house, plus a few people to take care of the gardens.\n#Person2#: what's your dream home like then?\n#Person1#: my dream home is actually just a small cottage in a quite village in England.\n#Person2#: would you want to buy an old cottage or build a new one yourself?\n#Person1#: old homes are great because they've got character. I think that's important.\n#Person2#: it that why you wear second-hand cloths as well? Because they've got character?\n#Person1#: no, that's just because I don't have enough money to buy new cloths all the time!\n#Person2#: I see. If you lived in an old house, would it be decorated in a modern way?\n#Person1#: no, I'd definitely try to restore it to its original state. I love to imagine what it'd be like to live in another time in history and living in a house decorated like it would have been 200 years a", "summary": "#Person1# and #Person2# talk about Bill Gate's home. #Person1# thinks it's fantastic but wouldn't want to live there. #Person2# asks about #Person1#'s dream house. #Person1# wants to live in a small and old cottage for its character.", "topic": "dream home"}
{"fname": "dev_10", "dialogue": "#Person1#: I am tired of everything in my life.\n#Person2#: What? How happy you life is! I do envy you.\n#Person1#: You don't know that I have been over-protected by my mother these years. I am really about to leave the family and spread my wings.\n#Person2#: Maybe you are right.", "summary": "#Person1# feels tired because of #Person1#'s mother's over-protection.", "topic": "happy life"}
{"fname": "dev_11", "dialogue": "#Person1#: There are advertisements everywhere here in hong kong. The city is so bright at night, with all the neon signs.\n#Person2#: I like it. It makes the city feel alive. I like all the different colors and I like the billboards with eye-catching pictures and slogans.\n#Person1#: I think that there are too many of them. I think that companies spend far too much money on advertising. They should have lower prices instead. Then they would see more.\n#Person2#: I see your point, but if companies didn't spend money on advertising, no one would hear about their products. I agree that some form of advertising can be annoying. I don't like it when people try to give you leaflets with information about products you have no intention of buying.\n#Person1#: I really hate receiving spam. I also dislike having to listen to advertisements and jingles when they are broadcast in stores or on the subway.\n#Person2#: Yes, that annoys me too. With billboards, you can look away, but with broadcasts, you can't avoid them. I like the way that advertising agencies use comedy in their campaign.\n#Person1#: I like that too. I don't like the way that advertising campaign often tell you if you don't buy a certain product, you're not cool or modern or efficient or something.\n#Person2#: That kind of advertising seems to be very common with brand name products. They are always trying to maintain brand loyalty.", "summary": "#Person1# and #Person2# talk about advertisements in Hong Kong. #Person2# likes the billboards, while #Person1# thinks there're too many advertisements. They both hate leaflets and broadcasts but like the way that advertising agencies use comedy in their campaign.", "topic": "advertisement"}
{"fname": "dev_12", "dialogue": "#Person1#: Hi, Mr. Zhang. What's wrong? You don't look so happy. How was your date?\n#Person2#: I was turned down again. It's frustrating. I guess you'Ve got to teach me some skills.\n#Person1#: Me? I'm even less experienced than you are.\n#Person2#: At least you know what American women generally like in a man.\n#Person1#: Believe it or not, I guess American women like a man in good shape, which Chinese women may not care about so much. That's my honest opinion. I know you have been trying very hard.\n#Person2#: American men are naturally taller than Chinese men. So even if I exercise, there aren't many chances.\n#Person1#: No, that's not true. I'Ve met two American women who were married to Chinese. But those Chinese look very strong and healthy. So if you exercise more often, I bet it will surely be easier for you to date American girls. How old is Jacky Chan? He's small and short. But I bet he can have any American woman he wants.\n#Person2#: You know, that's going to be a tremendous change for me. Because I never exercise.\n#Person1#: Why don't you try then? Even if it doesn't help you find an American girl, you could still have a stronger and healthier body. You won't lose anything by doing that.", "summary": "Mr. Zhang was turned down again and asks #Person1# to teach some skills. #Person1# thinks American women like a man in good shape and suggests Mr. Zhang try to exercise.", "topic": "dating experience"}
{"fname": "dev_13", "dialogue": "#Person1#: What sports do you think women excel at most?\n#Person2#: I think women excel in every sport except the ones that are taboo for us to join in, like football.\n#Person1#: I mean which ones are they better at than men?\n#Person2#: Why do you care? Women and men are different all around. I don't think they can be compared.\n#Person1#: That's a good point. Let me change my question. What sports do women like best?\n#Person2#: Well, I know some women who love golf and I know others who love contact sports.\n#Person1#: Are you saying that women can't be generally categorized?\n#Person2#: Are you suggesting that anyone can be?", "summary": "#Person1# asks #Person2# what sports women excel at and is better than men. #Person2# thinks men and women could not be compared.", "topic": "women and sports"}
{"fname": "dev_14", "dialogue": "#Person1#: Is there a city where it's always warm?\n#Person2#: Yes, there are many cities where it's almost always warm. San Diego, for example.\n#Person1#: Are there any other cities where it's always hot?\n#Person2#: Many. Most of the cities in the southern part of the United States are hot all year.\n#Person1#: But why do so many people live there?\n#Person2#: Most people grow accustomed to the climate, but there are many others who complain about it all the time.\n#Person1#: Are there any cities where it rains a lot?\n#Person2#: Several. Two good examples are Seattle, in the state of Washington, and Portland, Oregon.\n#Person1#: Tell us about some cold cities.\n#Person2#: In the north there are many cities which are very cold in the winter. Boston and Chicago are two of them.\n#Person1#: Is it always cold in Chicago and Boston?\n#Person2#: Oh, no. On the contrary, there are many beautiful days, especially in the spring and fall.", "summary": "#Person1# wants to know the cities where it's always warm, hot, rains a lot, and cold respectively, and #Person2# tells #Person1# these cities accordingly.", "topic": "different climates"}
{"fname": "dev_15", "dialogue": "#Person1#: Julia, I would like to have a word with you. Have a seat.\n#Person2#: Thank you.\n#Person1#: According to your performance, I decided to give you a salary increase. From next month, there will be a 2, 000 yuan raise to your salary. Although your first raise might not sound considerable, the company believes that with your ability, sooner or later you'll get a better raise.\n#Person2#: Thank you very much. Mr. George. As a newcomer, I understand that you have your consideration and I am satisfied with the raise.\n#Person1#: I think you deserved this.\n#Person2#: Thank you again. I'll keep doing my best.", "summary": "Mr. George decides to give Julia a salary increase according to her performance, and Julia feels satisfied.", "topic": "salary increase"}
{"fname": "dev_16", "dialogue": "#Person1#: I'm afraid it's bad news for you. You haven't got the position.\n#Person2#: Oh, no! I can't have failed. Are you sure?\n#Person1#: I'm afraid so. I'm terribly sorry.\n#Person2#: It sucks. But Arden told me he's satisfied with my qualifications and experience.\n#Person1#: He's the only one of the several to decide this.\n#Person2#: How am I going to face the fellows in our office? They thought I would be promoted. They must be waiting for my good news.\n#Person1#: I don't think the thing can be that serious. You should face the result. Besides, I don't think the position is the best for you.\n#Person2#: But I lost the chance.\n#Person1#: Keep working hard, and then you will get another chance of promotion someday.", "summary": "#Person1# tells #Person2# #Person2# hasn't got the position. #Person2# feels disappointed and #Person1# encourages #Person2# to keep working hard.", "topic": "lose promotion"}
{"fname": "dev_17", "dialogue": "#Person1#: Hello, Sara are you finished packing yet? Do you need a hand?\n#Person2#: Thanks. Dad, but I can manage it myself.\n#Person1#: Make sure you have your ID card. You will need it while you travel.\n#Person2#: Yes, I know. The problem is that I can't find it. Where did you put it?\n#Person1#: All your important documents and certificates should be in the desk drawer.\n#Person2#: Oh, yes, here it is.\n#Person1#: Sara?\n#Person2#: What's up?\n#Person1#: Did you buy a map? Traveling can be really inconvenient without one, and you could even wind up lost\n#Person2#: No. Dad. We have a tour guide.\n#Person1#: Also, take these pills in case you have any airsickness, and take some cold medicine, too. How about some band-aids?\n#Person2#: No, I won't get sick. I promise. Ok. I've finished. Bye, Dad. See you!\n#Person1#: Take care, dear! Be careful! Oh Sara, wait a minute! You forget your raincoat and umbrella.\n#Person2#: Dad, that's all right. I don't think it will rain. And it doesn't make any sense to take that many things on a trip. Besides I like to travel light. Bye!", "summary": "#Person1# reminds Sara of several items to pack for the trip. Sara decides not to take them except her ID card because she likes to travel light.", "topic": "travel packing"}
{"fname": "dev_18", "dialogue": "#Person1#: Can I help you, ma'am.\n#Person2#: Yes, will you keep our bags until 6 p. m. ?\n#Person1#: Are you all our guests?\n#Person2#: Yes, we checked out just now.\n#Person1#: Please fill in this form.\n#Person2#: Is this all right?\n#Person1#: So you are leaving this evening. We keep your bags until 6 p. m. Here's your tag.\n#Person2#: Thanks a lot.", "summary": "#Person2# asks for #Person1#'s help to keep the bags until 6 p.m.", "topic": "keep the bags"}
{"fname": "dev_19", "dialogue": "#Person1#: sorry, Brad. But you are going to have to re-do this.\n#Person2#: What's the problem, Ms. Murphy?\n#Person1#: It's badly organized. I can't present this to the board.\n#Person2#: I'm sorry. Ms. Murphy. I'll re-work it. Can I give it back to you this afternoon?", "summary": "Ms. Murphy asks Brad to re-do the work badly organized.", "topic": "working conversation"}
{"fname": "dev_20", "dialogue": "#Person1#: Did you know that drinking beer helps you sing better?\n#Person2#: Are you sure? How do you know?\n#Person1#: Well, usually people think I'm a terrible singer, but after we all have a few beers, they say I sound a lot better!\n#Person2#: Well, I heard that if you drink enough beer, you can speak foreign languages better. . .\n#Person1#: Then after a few beers, you'll be singing in Taiwanese?\n#Person2#: Maybe. . .", "summary": "#Person1# says drinking beer helps sing better, but #Person2# heard it helps speaking foreign languages.", "topic": "drinking beer"}
{"fname": "dev_21", "dialogue": "#Person1#: Good afternoon, Miss Qi.\n#Person2#: Good afternoon. It's very nice to see you again.\n#Person1#: How are you feeling today?\n#Person2#: I'm much better. The stomachache is gone, and the doctor is about to give me another endoscope examination to see whether the ulcer has healed.\n#Person1#: That's good. Well, these are for you. I hope you will like them.\n#Person2#: How beautiful they are! Thank you so much.\n#Person1#: I've also brought some magazines for you. I hope they'll keep you from getting bored while you're in the hospital.\n#Person2#: You're so thoughtful!\n#Person1#: It's time for me to leave. I hope you will recover soon. See you later.\n#Person2#: Thank you for coming. Good - bye.", "summary": "#Person1# visits Miss Qi in the hospital and brings some magazines to keep her from getting bored.", "topic": "visit a patient"}
{"fname": "dev_22", "dialogue": "#Person1#: Amy, you don't look so well. What happened?\n#Person2#: Yes. I feel terrible. I have been coughing for the whole morning.\n#Person1#: Do you feel anything else?\n#Person2#: Yes. I feel chilly and sluggish.\n#Person1#: Have you had similar feelings before?\n#Person2#: No. This is my first day abroad. I am not sure what is wrong with me.\n#Person1#: Don't worry. I believe you are just not agreeing with the local climate. I will get you some medicine. You will be alright after a good rest.\n#Person2#: Thank you very much.", "summary": "Amy feels terrible. #Person1# thinks she's not agreeing with the local climate and will get her some medicine.", "topic": "local climate"}
{"fname": "dev_23", "dialogue": "#Person1#: Would you like to order now, madam?\n#Person2#: Yes, please. I'd like the steak and mushrooms.\n#Person1#: How would you like your steak, rare, medium, or well-done?\n#Person2#: I'd like it well done, please.\n#Person1#: What kind of potatoes would like to go with that, mushed, boiled, or baked?\n#Person2#: I think i have bake potatoes. And i now have ice tea with lemon on the side, please.\n#Person1#: Good, and would you care for soup or salad to start with?\n#Person2#: I'd like cream onion soup please.\n#Person1#: Will you have dessert to be, madam?\n#Person2#: I want to skip desert. That is all, thank you.\n#Person1#: OK, I'll be with you in a moment.", "summary": "#Person1# helps #Person2# order a well-done steak, mushrooms, baked potatoes, ice tea, and soup.", "topic": "order food"}
{"fname": "dev_24", "dialogue": "#Person1#: I've been working hard for a whole year. I really need a break.\n#Person2#: That's true. You need to take some time off to relax.\n#Person1#: You said it. I'm looking forward to my annual vacation.\n#Person2#: When are you going to take your vacation?\n#Person1#: Later this month. I can't wait!\n#Person2#: I really envy you. You know I'm not taking my vacation until December.", "summary": "#Person1# will take an annual vacation, but #Person2# cannot take it until December.", "topic": "annual vacation"}
{"fname": "dev_25", "dialogue": "#Person1#: Waiter, get me rag, please. I have just spilled my wine.\n#Person2#: Let me help you.\n#Person1#: Thank you. Please bring me some paper napkins.\n#Person2#: Here you are.\n#Person1#: I think I should be more careful next time.", "summary": "#Person1# spilled the wine and asks #Person2# for rags.", "topic": "at the restaurant"}
{"fname": "dev_26", "dialogue": "#Person1#: What's wrong with you?\n#Person2#: I'm trying to send the instruction book by E-mail, but I failed many, many times. And there is something wrong with the net maybe. It's so slow.\n#Person1#: Well, maybe the net is slow now. Try it again.\n#Person2#: I am used to editing with Word 2003, and there are many pictures in the book.\n#Person1#: It's beyond question. You can save it the same as a document.\n#Person2#: I merely know how to send the direct letter. But I am not familiar with the attachment.\n#Person1#: It's the same as usual. The only difference lies in that you need to paste the book as an attachment.\n#Person2#: Can I mail the book if it is a large file?\n#Person1#: There are limitations to the capacity of an E-mail. Commonly it's no more than 4 MB.\n#Person2#: What if it exceeds the capacity?\n#Person1#: You can divide it into several documents to mail. Or you can download the mentioned software from the warning.", "summary": "#Person2# failed to send the instruction book by E-mail. #Person1# helps and teaches #Person2# how to do it.", "topic": "send an E-mail"}
{"fname": "dev_27", "dialogue": "#Person1#: Bill, will you be free at noon?\n#Person2#: Yes. What can I do for you?\n#Person1#: We need a new filing cabinet in the office. Could you go downtown with me after lunch?\n#Person2#: All right. Have you got an idea about what type to buy?\n#Person1#: Yes, the same as the one we have. And we also need some small articles in the office, such as pens, clips, erasers and sticky notes.\n#Person2#: Can you remember them all?\n#Person1#: Susan has already given me a list of all the stationery which we need to buy.", "summary": "#Person1# invites Bill to buy office supplies which Susan has listed for #Person1#.", "topic": "go shopping"}
{"fname": "dev_28", "dialogue": "#Person1#: Do you know anything about health food?\n#Person2#: It is so popular among people to preserve health now, so I read some books about health food.\n#Person1#: Can you give me some examples?\n#Person2#: Drinking warm and fresh water in the morning on wakening up is one of ways to keep healthy.\n#Person1#: Really? Why we must have warm and fresh water?\n#Person2#: Warm water can be good for your stomach, which is empty at that moment. And freshness can keep the water active to clean your digest system.\n#Person1#: Anything else?\n#Person2#: Yogurt, because it has protein, vitamins and it is acidic. If you drink it everyday, your stomach will be more comfortable.", "summary": "#Person1# asks #Person2# about health food and concrete examples. #Person2# lists warm and fresh water and yogurt and explains the reason.", "topic": "healthy food"}
{"fname": "dev_29", "dialogue": "#Person1#: The bridegroom looks a bit nervous.\n#Person2#: On this occasion, most people do.\n#Person1#: Oh, they are playing the wedding March. Here they come.\n#Person2#: She is a beautiful bride.\n#Person1#: I am so happy for them.\n#Person2#: Are you crying?\n#Person1#: Yes, I always cry at weddings.\n#Person2#: Harris and Anne are perfect for each other.\n#Person1#: Yes, they are.\n#Person2#: You and Tom also make a great couple.\n#Person1#: In fact, we are beginning to make preparations.\n#Person2#: For the wedding?\n#Person1#: No, no, for the engagement.\n#Person2#: Try to catch this bouquet then.", "summary": "#Person1# and #Person2# are touched by the wedding, and #Person1# says #Person1# and Tom are preparing for their engagement.", "topic": "wedding"}
{"fname": "dev_30", "dialogue": "#Person1#: We've been cramming for tomorrow's history exam since early this morning. What do you say we take a break and listen to some music, okay?\n#Person2#: Now that you mention it, I'm getting a little bumed-out from studying nonstop, too. Listening to some music for a while would suit me just fine.\n#Person1#: While you're picking out a record to play, I'll grab a couple of beers out of the refrigerator.\n#Person2#: You sure have a lot of discs here.\n#Person1#: Yeah, I've got everything from rock n'roll to the latest new - wave stuff.\n#Person2#: To tell you the truth, I'm strictly into classical music. You don't happen to have any Bach or Mozart, do you?\n#Person1#: Sorry, my taste in music doesn't go back any further than the 1960's. Music written before then is just history to me.\n#Person2#: Well, speaking of history, let's get back to the books. We'Ve got an exam tomorrow, remember?", "summary": "#Person1# and #Person2# are preparing for the history exam. #Person1# suggests taking a break to listen to some music, but they have different music tastes. Then they get back to books.", "topic": "prepare for exams"}
{"fname": "dev_31", "dialogue": "#Person1#: Excuse me. Have you got any books on genetic engineering? I've looked for them everywhere, but I can't find any.\n#Person2#: I'm not sure if we've got any now. Books of that kind are on this shelf. Well, I'm afraid we've sold out.\n#Person1#: What a pity! I should have come earlier.\n#Person2#: Come some time next week if you like. I think we'll have got some by then.\n#Person1#: Ok, I will.", "summary": "#Person1# wants books on genetic engineering. #Person2# says they're sold out and asks #Person1# to come next week.", "topic": "buy books"}
{"fname": "dev_32", "dialogue": "#Person1#: Excuse me. Does this bus go to the National Library of China?\n#Person2#: Yes, there are three stops left.\n#Person1#: How long is the ride?\n#Person2#: Well, you will get there in about a quarter of an hour if the traffic isn't too heavy.\n#Person1#: Thank you. Would you please let me know when we get to the stop? I'm a stranger here.\n#Person2#: Sure, madam. I'll remind you.", "summary": "#Person1# asks #Person2# to remind her when they get to the stop.", "topic": "take a bus"}
{"fname": "dev_33", "dialogue": "#Person1#: How are you, Mrs. Brandon?\n#Person2#: Pretty good. How are you doing?\n#Person1#: Not so good. I lost my job today.\n#Person2#: I'm sorry to hear that.\n#Person1#: How are your students doing?\n#Person2#: They are very nervous about their final test.\n#Person1#: I remember you gave our class a hard final test in my first year of college. Many of us failed. But I really learned a lot from you. You see, I can speak very good English.\n#Person2#: Thank you for saying so.", "summary": "#Person1# lost the job but is grateful for Mrs. Brandon from who #Person1# learned a lot.", "topic": "casual chat"}
{"fname": "dev_34", "dialogue": "#Person1#: Good afternoon, Dr. Anderson's office.\n#Person2#: Hello, my name is John Keat, and I was hoping I could come in today to see the doctor.\n#Person1#: Are you a patient of Dr. Anderson?\n#Person2#: Well, no. I'm at a convention from Mexico and the manager of the hotel where I'm staying suggested that I call you.\n#Person1#: Well, I see. What seems to be the problem?\n#Person2#: Well, I got this ringing in my ears. It's so terrible that I can hardly hear people talking now.\n#Person1#: Are you in any pain or is there any fluid?\n#Person2#: No discharge, just a slight earache.\n#Person1#: Does the pain happen all the time, or once in a while.\n#Person2#: It has been aching for two days and it's never stopped. I thought it might be due to my flying in the air, and after some rest it'll be all gone. But who knows it's getting worse. I need to see the doctor.\n#Person1#: The doctor will be busy at the hospital until this evening. The earliest you could see him would be tomorrow morning at ten.\n#Person2#: The time is good for me. I'll come in then if that's okay.\n#Person1#: That will be fine; in the meantime you should try to take it easy. Don't press your ear and don't have water in when you take a shower.\n#Person2#: Do I have to bring something when I'm seeing the doctor, since I have never seen a doctor in Canada.\n#Person1#: For foreign visitors, I guess you may bring your passport for the hospital registration.\n#Person2#: Yes, I will. Thank you for your help.\n#Person1#: Thanks for calling. See you.", "summary": "John Keat comes to Dr. Anderson's office and describes his earache to #Person1#. John Keat wants to see the doctor, but #Person1# says the doctor will be busy until this evening. #Person1# tells John to come tomorrow at ten with his passport.", "topic": "see a doctor"}
{"fname": "dev_35", "dialogue": "#Person1#: The hike will last for 2 hours. We'll start at sea level and then climb up a few hills. Are you ready?\n#Person2#: I sure am. The one-hour yoga class this morning really made me full of energy. I'm feeling so good. I bet I can race you up those hills.\n#Person1#: That won't be necessary. We want to take our time to enjoy the sights along the way. We'll point out certain plants, some of the insects, and watch out for possible snakes.\n#Person2#: Snakes? Uh, I definitely will be racing you up the hill!\n#Person1#: Not to worry. Nature is a wonderful thing. We are all meant to enjoy it together - snakes, spiders, trees, and us humans.", "summary": "#Person1# and #Person2# plans to hike. #Person2# wants to race #Person1#, but #Person1# thinks they should enjoy the sights along the way.", "topic": "climb hills"}
{"fname": "dev_36", "dialogue": "#Person1#: Anne, thanks so much for introducing me to Caroline! Our first date went so well. I'm so excited to be in love right now.\n#Person2#: I'm just glad to see you so happy, Gary!\n#Person1#: I want to climb the highest mountain and shout, Caroline, will you marry me?!\n#Person2#: Wow, you'd better not. Before you ask her to marry you, maybe you should ask her out on a second date. Only one date is not enough for you to know each other well.", "summary": "Gary thanks Anne for introducing him to Caroline, and Anne suggests a second date.", "topic": "dating"}
{"fname": "dev_37", "dialogue": "#Person1#: Can I help you?\n#Person2#: Yes. Are there any spare rooms here?\n#Person1#: Would you be interested in a three-bedroom flat? I have a few now.\n#Person2#: That might be more rooms than I need. I don't have much furniture.", "summary": "#Person1# suggests a three-bedroom flat. #Person2# wants fewer rooms.", "topic": "recommend flats"}
{"fname": "dev_38", "dialogue": "#Person1#: Sound and Vision, Administrative Department, Eve Wheeler speaking. Can I help you?\n#Person2#: Good afternoon, madam. This is John Cruise. I wish to register a complaint about my video recorder.\n#Person1#: I see. I hope I can be of some help. Can you explain what the problem is, please?\n#Person2#: Well, the recorder has severely damaged two quite valuable tapes of mine. And you guaranteed that this machine is the best there. I hope you understand that a simple repair is just not enough. I demand compensation for the lost tapes as well.\n#Person1#: I'm sorry. That's all very unfortunate. I'm sure something can be done. I will put you through to our legal consulant, Mrs. Schroder. One moment, please. (dialing sound...) Hello, Mr. Cruise? Thank you for waiting. I'm awfully sorry, but Mrs. Schroder is having a meeting right now. Could she call you back later this afternoon?\n#Person2#: I hope you're not trying to get rid of me.\n#Person1#: Not at all, sir. I have noted your complaint and I will urge Mrs. Schroder to call you back as soon as possible. Could I have your phone number, please?\n#Person2#: Yes. It's 0181 945 8719.\n#Person1#: Thank you very much. Goodbye.", "summary": "John Cruise calls Eve to register a complaint about his video recorder and explains what the problem is. Eve promises to urge their legal consultant to call him back.", "topic": "after-sales service"}
{"fname": "dev_39", "dialogue": "#Person1#: Excuse me, can you tell me how to get to the Rainbow Restaurant from here?\n#Person2#: Drive two blocks and turn left. Continue on until you reach Heath Street and turn right. Then turn left at the second stop light. You can't miss it.", "summary": "#Person1# asks #Person2# the way to the Rainbow Restaurant.", "topic": "ask for directions"}
{"fname": "dev_40", "dialogue": "#Person1#: Adam, could you show me around the school? \n#Person2#: No problem. \n#Person1#: What's the tallest building? \n#Person2#: You mean the white building near the playground? \n#Person1#: Yes. \n#Person2#: That is the library. And it has more than 1, 000, 000 books. \n#Person1#: What's the building to the south of the library? \n#Person2#: You know, our school is divided into two parts, the junior high school and the senior high school. That is the new classroom building for our senior high school. \n#Person1#: Is there a swimming pool in your school? \n#Person2#: Yes. There is a large swimming pool, but it is only available in summer. \n#Person1#: I do envy you. And I hope I can enter your school one day. \n#Person2#: I believe that you can make your dream come true. ", "summary": "#Person1# asks Adam to show #Person1# around the school. #Person1# envies Adam and hopes to enter Adam's school one day.", "topic": "show around school"}
{"fname": "dev_41", "dialogue": "#Person1#: Excuse me. I'm a stranger here and lost my way. \n#Person2#: Can I help you? \n#Person1#: Sure. Can I get to the central department stall this way? \n#Person2#: uh... Yes. Turn right, then take the second turning on your left. \n#Person1#: Is it far? \n#Person2#: It's about fifteen minutes' walk. That's all. \n#Person1#: And do you know where the national bank is? \n#Person2#: Yes. It's on this street. Keep walking for two blocks and it's on the corner on the right. \n#Person1#: Thanks very much. \n#Person2#: You are welcome. Good luck. \n#Person1#: Thank you. I won't miss it. ", "summary": "#Person1# lost the way and asks #Person2# for the way to the central department stall and the national bank.", "topic": "ask for directions"}
{"fname": "dev_42", "dialogue": "#Person1#: Some people pile on their agonise and try to seek other's sympathy by telling them how miserable they are. \n#Person2#: Yeah. They take the advantage of other people's hospitality and generosity. \n#Person1#: I was fooled once. A lady told me she needed some money to keep the pot boiling. So I gave her some money and bailed her out of the situation. But later I learned that she had lied to me. \n#Person2#: You are still wet behind the ears. You should have seen through her. \n#Person1#: Nothing rang a bell. ", "summary": "#Person1# and #Person2# talk about people taking advantage of other's hospitality and generosity. #Person1# shares #Person1#'s own experience.", "topic": "casual talks"}
{"fname": "dev_43", "dialogue": "#Person1#: I'm looking for a pan I can use in my kitchen. \n#Person2#: What size pan were you thinking of? \n#Person1#: I've already got a small pan. I need a big one. \n#Person2#: Well, this one might work for you. \n#Person1#: Oh, no, that's way too heavy a pan for me. \n#Person2#: Here, lift this aluminum pan. It's the same size. \n#Person1#: Yes, it's very lightweight. But I don't want this aluminum handle. \n#Person2#: Here's a similar aluminum pan. But it has a heat-resistant handle. \n#Person1#: Oh, this feels very nice. It's perfect. I'll take it. \n#Person2#: I knew we'd find the right pan sooner or later. How would you like to pay? \n#Person1#: Cash. But first, I need a lid for this pan. \n#Person2#: Oh, no problem. Here's the lid that comes with the pan. ", "summary": "#Person1# wants a pan, and #Person2# recommends a big aluminum pan with a heat-resistant handle and a lid. #Person1# pays for it by cash.", "topic": "buy a pan"}
{"fname": "dev_44", "dialogue": "#Person1#: Come in, come in! \n#Person2#: Hi, Gary, what happened? I was waiting for you at the theater. Why didn't you meet me there? \n#Person1#: I thought we were supposed to meet here. \n#Person2#: Don't you know our movie starts at seven? And we were going to meet at the theater at five to seven. Then it doesn't make sense to meet at the apartment. \n#Person1#: I'm sorry. We must have misunderstood each other. \n#Person2#: Why don't you try to be clearer about your intentions? \n#Person1#: You're right. I am sorry. Let's go and watch the movie. \n#Person2#: It's okay. I don't want to go now. We've already missed ten minutes of the movie. I don't want to see a movie without watching the beginning. ", "summary": "#Person2# and Gary misunderstood each other, so they missed the beginning of the movie. Gary apologizes, but #Person2# doesn't want to see the movie anymore.", "topic": "daily conversation"}
{"fname": "dev_45", "dialogue": "#Person1#: Good morning, I'm Daniel. I'm applying for the positon of manager. \n#Person2#: Yes. Sit down, please. How did you learn about our company? \n#Person1#: I got to know your company through such famous brands as LUX, LIPTON and WALLS. After making a customer survey, I was glad to find out how your products are appreciated by millions of Chinese. \n#Person2#: Why would you like to work with us? \n#Person1#: It's the job I'm interested in. And your company is the best-known. Although I don't have much experience as a manager, the job description you sent to me was very interesting. It's a job I've been dreaming of and I feel suited to fill it. \n#Person2#: Oh, really? Would you transfer to another company if it is not what you expected? \n#Person1#: I don't think so. As the saying goes, A great oak needs deep roots. I'm really interested in this job. \n#Person2#: That's fine. Thanks for coming to see us. I hope to be able to let you know about the job within the week. ", "summary": "Daniel applies for the position of manager, and #Person2# interviews Daniel. Daniel talks about how he learned about the company and why he'd like to work here.", "topic": "job interview"}
{"fname": "dev_46", "dialogue": "#Person1#: What's wrong with you, Lucy?\n#Person2#: Our dog Rusty is lost. Someone left the backyard gate open and he got out. My daughter is so upset right now.\n#Person1#: Have you called the local dog shelters?\n#Person2#: Well, they haven't seen him. They said they would call me if they find our dog, but I don't expect miracles. It's 2 days and...\n#Person1#: We can always look for miracles. Does he have any identification on him?\n#Person2#: He's wearing his sweater. He's brown with white spots and... Sorry, 'm not thinking straight. You know, he's a big part of our family. We got him when he was a little puppy. I'm just worried he was stolen or is injured somewhere.\n#Person1#: I understand. I used to pet dogs, too. Let's walk around the neighborhood. Hey, look! There he is.\n#Person2#: Rusty! Come here boy! Oh, Glenn, I can't thank you enough. I owe you a big favor.", "summary": "Lucy's dog Rusty was lost. Glenn asks Lucy about Rusty's identification and helps Lucy find Rusty when they walk around the neighborhood.", "topic": "find a dog"}
{"fname": "dev_47", "dialogue": "#Person1#: Oh, Patrick. I can't get this phone to work. Can you help me?\n#Person2#: Are you trying to make a call?\n#Person1#: Yes, I just got it and I can't get the thing to work.\n#Person2#: Let me see. OK, you turn it on.\n#Person1#: I didn't turn it on.\n#Person2#: No, see you wait for the screen to light up. Then you enter the phone number and press the C button, right here. Got it?\n#Person1#: OK. I've got it. Ha! It's ringing. Hi, baby, it's me. Listen, I'm going to be a little late. I'm still at work in the office. OK? I'll be back by about 6:00.", "summary": "#Person1# asks Patrick to help make a call. Patrick tells #Person1# how to use the phone and get through successfully.", "topic": "use phones"}
{"fname": "dev_48", "dialogue": "#Person1#: May I help you?\n#Person2#: Yes, I'd like to book 3 seats to Calgary, Canada on a flight, leaving sometime before next Sunday.\n#Person1#: Economy class?\n#Person2#: Yes.\n#Person1#: One way or round trip?\n#Person2#: One way.\n#Person1#: There aren't any direct flight, sir. You will have to change in Vancouver.\n#Person2#: That's alright.\n#Person1#: There is a Canadian Airlines flight 30 leaving Beijing next Friday at 10 o'clock am. It has 3 seats available. Will that be alright?\n#Person2#: That's fine.\n#Person1#: Your name, please.\n#Person2#: BASIL, Basil. How much is the ticket?\n#Person1#: $580 for one.", "summary": "#Person1# helps Basil book three seats of economy class to Calgary, Canada on a flight next Sunday.", "topic": "book tickets"}
{"fname": "dev_49", "dialogue": "#Person1#: Hong, it seems like you really struggle to learn English, is this level too hard for you?\n#Person2#: I don't know. I think it's just boring. I don't like the workbooks because the lessons talk about baby things. I'm not a little child. I want to learn something more exciting.\n#Person1#: Hmm, I have an idea that you'll like. This week, you can do a special project for class.\n#Person2#: Oh, what's that?\n#Person1#: I want you to watch some YouTube videos of people speaking in different English accents. I'll send you the links for the ones you should watch, they're very funny. One person does about 30 different accents in 10 minutes.\n#Person2#: Wow, that's great, but, won't it be harder for me to learn English if I'm listening to so many different ways of speaking the language?\n#Person1#: It shouldn't, this is just a fun project to help you get more interested in the lessons. There is a more serious side to it, though. I want you to write a one page essay about the videos and tell the class about your project on Friday. You can show some of the videos during your presentation too if you like. I think the whole class will benefit from this.\n#Person2#: I can't wait to get started. Thank you, Miss Winters.", "summary": "Hong thinks learning English is boring and wants something more exciting. So Miss Winters asks Hong to do a special project for the class to get more interested in the lessons.", "topic": "learn English"}
{"fname": "dev_50", "dialogue": "#Person1#: Have any plans for the weekend, Tom?\n#Person2#: Yeah, I ' m going for a hike in the southern Rocky Mountains.\n#Person1#: Oh, do you go hiking often?\n#Person2#: I go as much as I can. I love hiking because you can really get in touch with nature.\n#Person1#: It would be nice to get out of the city. Do you want some company?\n#Person2#: Sure. But, it will be a long hike, 30 miles in three days. Have you been hiking before?\n#Person1#: Yeah, I go a lot too. I saw a bear and a mountain lion on my last hike.\n#Person2#: Wow! You must have been pretty far away from the city.\n#Person1#: Yeah, my friend and I hiked in a very wild part of the national forest.\n#Person2#: Well, bring him along too. We ' ll have a great time this weekend.\n#Person1#: Thanks, I ' ll ask him.", "summary": "#Person1# asks Tom about his weekend plan and whether he needs a company. Tom is going for a hike and invites #Person1# and #Person1#'s friend to go together.", "topic": "weekend plan"}
{"fname": "dev_51", "dialogue": "#Person1#: I've got an idea. Let's make this game even more interesting.\n#Person2#: How? Do you want to play strip-trivia or something?\n#Person1#: Well, if you want to! Seriously, though, let's make a bet.\n#Person2#: Why don't we just make it a friendly game?\n#Person1#: Don't be such a chicken! Whoever loses has to treat everyone to a movie.", "summary": "#Person2# wants to play the game friendly, but #Person1# wants to make a bet.", "topic": "play a game"}
{"fname": "dev_52", "dialogue": "#Person1#: Here is your spicy diced chicken with peanuts, sir.\n#Person2#: Thank you. It looks very attractive.\n#Person1#: I would advise you to enjoy the dish while it is hot.\n#Person2#: Tasty and tender! It must be one of the famous local dishes.\n#Person1#: Yes. It's a traditional dish.\n#Person2#: And it must be very particular in cooking.\n#Person1#: You are right, sir. To prepare it, a Sichuan food chef first fries some chilli until they turn reddish brown, and then puts diced chicken breast meat into the pot with other condiments and peanuts. That's why the dish has a bright colour.\n#Person2#: I see.\n#Person1#: Enjoy yourself, sir.", "summary": "#Person2# likes his spicy diced chicken with peanuts very much. #Person1# tells him how to cook it.", "topic": "dish"}
{"fname": "dev_53", "dialogue": "#Person1#: So what's wrong with the drain?\n#Person2#: It's clogged and water won't go down.\n#Person1#: Let me take a look. You know why? It's clogged with hair. No wonder water won't go down.\n#Person2#: Well, I guess people who lived here before didn't clean the bathtub.\n#Person1#: You're darn right!\n#Person2#: What should I do now?\n#Person1#: Don't worry. I'Ve got some acid here. It will help dissolve the hair down there.\n#Person2#: Ur, it stinks!\n#Person1#: Now you know you have to clean your bathtub every time when you use it.", "summary": "#Person1# helps #Person2# to dissolve the hair that clogs the drain and tells #Person2# to clean the bathtub.", "topic": "drain problem"}
{"fname": "dev_54", "dialogue": "#Person1#: Can you effect shipment during September?\n#Person2#: I don't think we can make it.\n#Person1#: Then when at the earliest can we expect the shipment?\n#Person2#: By the middle of October.\n#Person1#: It's too late. You see, in our market October is the season for the kind of commodity. So the goods must be shipped before October or we won't be ready for the season.\n#Person2#: Well, considering our long standing good business relationship, we'll try hard to negotiate with our manufacturers for an earlier delivery.\n#Person1#: Thanks. Then may I suggest that you put down in the contract'shipment on September 15 or earlier'?\n#Person2#: Let me see. Now the workers will have to work on three shifts for it. Well, we can manage it on 20th September. That's the best we can do.\n#Person1#: Oh, that's very considerate of you. I'lI take your word for it.", "summary": "#Person1# requests for earlier shipment to catch the season. #Person2# finally agrees to manage it on 20th September.", "topic": "negotiate about shipment"}
{"fname": "dev_55", "dialogue": "#Person1#: Mr. Brown, are your children always kicking up a row like this? I cannot concentrate on my paper.\n#Person2#: Sorry, Mr. Black. I'm trying to make them quiet.\n#Person1#: I'm afraid if the noise goes on, I shall have no alternative but to leave.\n#Person2#: Sorry, sir. Believe me, everything will be all right.", "summary": "Mr. Black complains about the children's noise to Mr. Brown.", "topic": "complaint"}
{"fname": "dev_56", "dialogue": "#Person1#: I don't understand why some parents keep beefing and complaining about their daughters not being able to follow suit.\n#Person2#: Yeah. Li Na's mother has been building a fire under her since her neighbour's daughter got married with a Canadian. She's almost driving Li Na crazy.\n#Person1#: If I were Li Na, I would ask her if she had done that.\n#Person2#: She is as meek as a lamb. She never goes against anyone or anything. She's as good as gold, you know?", "summary": "#Person1# and #Person2# talk about Li Na who is pressed by her mother for marriage.", "topic": "mother and daughter"}
{"fname": "dev_57", "dialogue": "#Person1#: How do you like these dishes?\n#Person2#: Fine, they are colorful and tasty.\n#Person1#: Did you enjoy your dinner?\n#Person2#: Yes, I did. I have never tasted anything like this.\n#Person1#: Would you like some more rice?\n#Person2#: No, thanks. I'm full.\n#Person1#: Another piece of meat pie?\n#Person2#: No, thanks. I'm on diet.\n#Person1#: How about the dessert?\n#Person2#: Ice cream, please.", "summary": "#Person2# enjoyed the dinner and asks #Person1# for ice cream as dessert.", "topic": "catering service"}
{"fname": "dev_58", "dialogue": "#Person1#: This place serves good breakfasts, don't you think?\n#Person2#: Yes. But I'm not used to eating American-style breakfast.\n#Person1#: What are you planning to do today?\n#Person2#: I saw yesterday that they rent windsurfers at the beach. I want to rent one.\n#Person1#: Have you done windsurfing before?\n#Person2#: No, but it looks fun. I always wanted to try it.\n#Person1#: Can you take a little advice from a friend?\n#Person2#: Sure. What?\n#Person1#: Don't waste your money. Windsurfing is very hard. And it will be windy today. They will charge you fifty dollars for a half-hour, and you won't be able to windsurf. You will fall and fall and fall.\n#Person2#: But I always wanted to try it.\n#Person1#: Yes, but it takes a long time to learn. You would spend a thousand dollars to learn it on a rental windsurfer.\n#Person2#: Well, I will see. How was your day at the office?", "summary": "#Person2# wants to try windsurfing but is stopped by #Person1# who thinks it's hard and will cost a lot.", "topic": "windsurfing"}
{"fname": "dev_59", "dialogue": "#Person1#: Ben, what are you doing?\n#Person2#: Well, I would say that I'm just drifting - - here, in the pool.\n#Person1#: Why?\n#Person2#: Well, it's very comfortable just to drift here.\n#Person1#: Have you thought about graduate school?\n#Person2#: No.\n#Person1#: Would you mind telling me then, what were those four years of college for? What was the point of all that hard work?\n#Person2#: You got me.\n#Person1#: Now listen, Ben. Look, I think it's a very good thing that a young man, after he's done some very good work, should have a chance to relax and enjoy himself, and lie around, and drink beer and so on. But after a few weeks I believe that person should want to take some stock in himself and his situation and start to think about getting off his ass.", "summary": "#Person1# tells Ben that a young man should actively prepare for himself and his situation after relaxation.", "topic": "future plan"}
{"fname": "dev_60", "dialogue": "#Person1#: The stepmother was very wicked. She couldn't stand a happy smile on the boy's face.\n#Person2#: And?\n#Person1#: And she did her best to pull out the thorn in her flesh and the boy lost whatever made him happy.\n#Person2#: Poor child!", "summary": "#Person1# and #Person2# talk about the wicked stepmother.", "topic": "wicked stepmother"}
{"fname": "dev_61", "dialogue": "#Person1#: Well, no one could survive without water, but you see pollution has been making more and more water unable for drinking.\n#Person2#: Yeah. Water pollution has for a long time been a major concern among the environmental issues.\n#Person1#: But what are the sources of water pollution?\n#Person2#: They could generally be divided into two categories\n#Person1#: Well, direct ones are the pollution directly from factories, refineries waste treatment plants etc. , aren't they?\n#Person2#: Yeah. They are emitted directly into urban water supplies.\n#Person1#: But what about the indirect ones?\n#Person2#: Indirect sources include contaminants that enter the water supply from soils or groundwater systems and from the atmosphere via rainwater.\n#Person1#: I see. For the sake of us all, we should be an active participator in the prevention of it.\n#Person2#: Sure. It's an issue asking for everyone's participation.", "summary": "#Person1# and #Person2# talk about water pollution and its direct and indirect sources. They agree they should be an active participator in the prevention of it.", "topic": "water pollution"}
{"fname": "dev_62", "dialogue": "#Person1#: I'm not sure, is this our stop?\n#Person2#: Yeah, get off the bus.\n#Person1#: Do you have any idea where we are?\n#Person2#: I'm really not sure.\n#Person1#: This can't be the right stop.\n#Person2#: I don't think this is right.\n#Person1#: We got off too early, didn't we?\n#Person2#: Yeah, we did get off too early.\n#Person1#: I should've just stayed on the bus.\n#Person2#: I messed up.\n#Person1#: Great, we have to walk now.\n#Person2#: You want to wait for the next bus?", "summary": "#Person1# and #Person2# get off the bus too early due to #Person2#'s mistake.", "topic": "wrong stop"}
{"fname": "dev_63", "dialogue": "#Person1#: OK, now let's go on to talk about initial deposits.\n#Person2#: Good idea. How much do I need to deposit?\n#Person1#: For Agreement Savings, we ask for 100, 000 RMB.\n#Person2#: And how do I withdraw if I need to?\n#Person1#: You can use a Type A Agreement Savings Account the same was as a Settlement Account.\n#Person2#: I'm sorry, refresh my mind. What's different about a Type B Account?\n#Person1#: With a Type B Account, it cannot be directly involved in any transaction and it cannot be applied to any external withdrawal service.", "summary": "#Person1# tells #Person2# about the deposit amount and how to withdraw it.", "topic": "deposit"}
{"fname": "dev_64", "dialogue": "#Person1#: To which gate do I need to go to catch connecting flight 101 to New York City?\n#Person2#: Go to gate 18. The plane is now boarding. You must hurry.\n#Person1#: Show me the fastest way to get there.\n#Person2#: Instead of walking, you can take this shuttle to get you there faster.\n#Person1#: Do you think the plane will leave without me?\n#Person2#: No, I'll call the attendants at the gate. I will tell them you're on your way.\n#Person1#: Thank you so much. I would really appreciate that.\n#Person2#: You are welcome. Have a safe trip.", "summary": "#Person2# asks #Person1# to take the shuttle to catch the plane and will call the attendants at the gate.", "topic": "catch a flight"}
{"fname": "dev_65", "dialogue": "#Person1#: Uh. . . that's Greek to me.\n#Person2#: That means they have tapered legs.\n#Person1#: Well, mine are baggy. They're the kind of pants you can lounge around in.\n#Person2#: Mine are, too.\n#Person1#: So maybe we should go out after all.\n#Person2#: Yeah. Let's just lounge around!", "summary": "#Person1# and #Person2# think their pants are comfortable to lounge around.", "topic": "lounge around"}
{"fname": "dev_66", "dialogue": "#Person1#: Excuse me, madam. Is this seat taken?\n#Person2#: No.\n#Person1#: Do you mind my sharing the same table with you?\n#Person2#: Of course not. There are so many people here today.\n#Person1#: Yes. I can't even find a seat.", "summary": "#Person1# wants to share the seat. #Person2# agrees.", "topic": "find a seat"}
{"fname": "dev_67", "dialogue": "#Person1#: Wangfujing Grand Hotels. How can I help you?\n#Person2#: Do you have any rooms available next Saturday and Sunday night?\n#Person1#: Could you hold the line, please? I will check out our room availability for those days. . . Yes. we have a few vacancies next weekend. We have double rooms, suites and deluxe suites in Japanese, Roman. French and presidential styles, which one do you like best?\n#Person2#: A double room, please.\n#Person1#: OK. Could I have your name, please?\n#Person2#: My name is Monica Cellar.\n#Person1#: OK, Ms. Monica. I've reserved a double room for you next Saturday and Sunday night. We will see you then!\n#Person2#: Thank you.", "summary": "Monica calls the reception to make a room reservation for next Saturday and Sunday nights and #Person1# helps her.", "topic": "reserve a room"}
{"fname": "dev_68", "dialogue": "#Person1#: We can offer you a 5 % discount.\n#Person2#: Your price is rather out of line, much higher than we expected. We can't buy with your offer.\n#Person1#: Well, what do you suggest then? How about 8 %?\n#Person2#: When we say your prices are much too high, we don't mean the are higher only by 2 or 3 percent. If we are to place an order with you. I think a discount of about 15 % would be sufficient.\n#Person1#: What? You want to drive me bankrupt! You can't expect us to make such a large reduction.\n#Person2#: There's no point in making a counter offer because the gap is too great.\n#Person1#: How about lo %? This price is already a little tight, our profit margin is not that large.\n#Person2#: Ok. I can settle for that.", "summary": "#Person1# offers a discount but #Person2# is not satisfied. After negotiation, they agree on a 10% discount.", "topic": "bargain"}
{"fname": "dev_69", "dialogue": "#Person1#: You are seemingly upset. What's behind you?\n#Person2#: Arden wants to have a trademark for our new series of products registered. But I have no idea on the registering process.\n#Person1#: That's not as complicated as you suppose.\n#Person2#: Is it so easy? I never experienced this. Can you tell me something about it?\n#Person1#: It is known that there is a time limit for trademarks. And we should not have a similar trademark with the one in the same field.\n#Person2#: Based on what you said, does it mean that we can not have a trademark like 'genova', right?\n#Person1#: Correct. And our country follows the priority of use principle.\n#Person2#: Can you tell something about the preparation for the register?\n#Person1#: Some relative documents will be needed and the fee may be quite dear. So you need to learn more about the process and regulations about this issue.", "summary": "#Person2# is upset because #Person2# doesn't know the registering process of a trademark. #Person1# gives #Person2# some tips and suggests #Person2# learn more about this issue.", "topic": "trademark"}
{"fname": "dev_70", "dialogue": "#Person1#: your mp3 looks so cool. Where did you get it?\n#Person2#: I bought it online.\n#Person1#: really? Do you often shop online?\n#Person2#: yes. I buy most of my daily necessities online.\n#Person1#: I've never tried E-shopping. Is it better than shopping at an actual store?\n#Person2#: yes, much better. You can log in a website, browse through many items and categories comfortably at home, order the goods, pay by credit or debit card, and the goods will be delivered to your home.\n#Person1#: sounds good, and I don't have to queue up at the cashier.\n#Person2#: and you can still go ' window shopping ' just like in a real shopping mall.\n#Person1#: well, are there any other advantages?\n#Person2#: yes, most of the shops are closed at 22 or even earlier, but the internet operates 24 hours a day, seven days a week, and can be accessed anywhere.\n#Person1#: are there many choices of online shopping?\n#Person2#: sure. You can buy almost anything you can think of.\n#Person1#: perhaps I should have a try.", "summary": "#Person2# bought an MP3 online but #Person1# never tried e-shopping. #Person2# tells #Person1# about the advantages of shopping online. #Person1# thinks #Person1# should have a try.", "topic": "shopping online"}
{"fname": "dev_71", "dialogue": "#Person1#: OK, Mr. Wang. Thank you very much for coming to the airport to see us off. Your great country and your hospitality have left a very deep impression on all of us and your working attitude and your way of doing business have changed my opinions about Chinese people.\n#Person2#: Really? I'm glad to hear that.\n#Person1#: That's true. And this trip has been a very productive one for us.\n#Person2#: Thank you again for your visit. We are looking forward to your reply.\n#Person1#: Believe me, Mr. Wang. I'll do my best to promote the transaction.\n#Person2#: We are happy that we have established business relations. I really hope that we'll have more business to do and more opportunities to meet each other.\n#Person1#: It's very kind of you to say so.\n#Person2#: You are very nice and helpful. Hope to see you again.\n#Person1#: I think we will have opportunities to meet each other in the future.\n#Person2#: OK, I think it's time for you to check in. If you run into any difficulty, we'll be here to assist you immediately.\n#Person1#: Fine. Thank you very much. Bye-bye.\n#Person2#: Goodbye.", "summary": "Mr. Wang sees #Person1# off at the airport and they share good expectations of their business relationship.", "topic": "see off"}
{"fname": "dev_72", "dialogue": "#Person1#: Hello.\n#Person2#: Hello. Is there anything I can do for you?\n#Person1#: Yes, please. I'd like to open a savings account. Would you please give me some advice?\n#Person2#: Certainly, I'll be very happy to help you. Usually we offer current or fixed accounts for individuals.\n#Person1#: What's the difference between the two?\n#Person2#: If you open a fixed account, the interest rate is higher.\n#Person1#: Then how about the current account?\n#Person2#: You may withdraw the money at any time. You just need to present your deposit book.\n#Person1#: Thank you for your help. I think I'll open a current account.\n#Person2#: OK. Do you have your ID card on you?\n#Person1#: Yes.\n#Person2#: Good. Everything is done. Here is your deposit book and ID card.\n#Person1#: Thank you very much.\n#Person2#: It's my pleasure.", "summary": "#Person2# helps #Person1# open a savings account and explains the differences between current and fixed accounts.", "topic": "open an account"}
{"fname": "dev_73", "dialogue": "#Person1#: There have been too many unplanned shutdowns over the past few months. We'll have to make a few changes to the way we operate. We need to reduce our downtime.\n#Person2#: I agree, but the maintenance team is fully stretched dealing with problems. We don't have time to carry out any preventive maintenance.\n#Person1#: We need to establish routine maintenance procedures. It costs us too much in lost production if we wait until something breaks down before we fix it.", "summary": "#Person1# proposes to build maintenance procedures to reduce lost production during downtime.", "topic": "deal with shutdown"}
{"fname": "dev_74", "dialogue": "#Person1#: Excuse me, I'm afraid you've parked in the wrong spot.\n#Person2#: Oh, really? Isn't this spot C408?\n#Person1#: No, it's D408, my parking space. I have already paid for it.\n#Person2#: I'm sorry, I must have been confused. I had thought it's C section, but actually it's D section. I'll move my car right away.\n#Person1#: It's no big deal. Thank you.", "summary": "#Person1# asks #Person2#, who parked in #Person1#'s spot, to move the car away.", "topic": "move the car"}
{"fname": "dev_75", "dialogue": "#Person1#: Why don't you watch where you're going?\n#Person2#: Me? You're the one who pulled out in front of me!\n#Person1#: There was plenty of room for me to pull out. You didn't have to stay in the lane you were in.\n#Person2#: Hey, listen. I had every right to stay in the lane I was in. You were supposed to wait until I passed to pull out. And anyhow, you didn't give me any time to change lanes. All of a sudden--BANG--there you are right in front of me.\n#Person1#: I think my arm is broken.\n#Person2#: Sorry about your arm, but it serves you right. You need to learn how to drive. You're lucky you didn't get killed. And I'm lucky to be alive too.\n#Person1#: Listen, let's just wait until the police get here. Then we can decide whose fault this accident was.\n#Person2#: Fine with me. I know the laws of the road. I'm not worried.\n#Person1#: I have a cell phone in my car. Now it's probably on the floor on the passenger side. Why don't you get it for me, and then I can call the police?\n#Person2#: Alright.\n#Person1#: It doesn't work. It looks like it's broken. I need to get to a hospital. You should drive me there.\n#Person2#: Oh, yeah? It's better if we make a police report first. Then you can go to the hospital.\n#Person1#: Damn it! I'm injured here. We could wait all day for the police.\n#Person2#: Well, you'll just have to wait. I'm not going to move my car until the police arrive. I'll go into one of those houses over there and use their phone. Don't worry. You'll get to the hospital in time.\n#Person1#: It really hurts.\n#Person2#: Yes, maybe it does. But if you're going to drive like you did just now, you will have to get used to a little physical pain. You know what I mean?\n#Person1#: To hell with you. The accident was your fault.\n#Person2#: I'm afraid it wasn't. And when the police get here, you will also see that it wasn't. But enough of this bickering. I'm going to go find a phone. Don't move that arm while I'm gone. Alright?\n#Person1#: To hell with you.", "summary": "A car accident happens because #Person1# pulls out in front of #Person2#'s car. #Person1#'s arm and the cell phone were broken, so #Person2# needs to find a phone to call the police to decide whose fault this accident was.", "topic": "a car accident"}
{"fname": "dev_76", "dialogue": "#Person1#: I hear a businessman is building a dog park in our city.\n#Person2#: Really? What for?\n#Person1#: Obviously because there's a law against having dogs in the streets.\n#Person2#: Does it mean that dogs have to stay at home all the time?\n#Person1#: Sounds pretty cruel, right? Maybe a dog park is a good idea.\n#Person2#: Maybe they should just allow people to walk their dogs in the streets.\n#Person1#: But then streets could be a mess.\n#Person2#: Couldn't people clean up after their dogs?\n#Person1#: Would they?", "summary": "#Person1# and #Person2# talk about the advantages and disadvantages of the dog park.", "topic": "dog park"}
{"fname": "dev_77", "dialogue": "#Person1#: Hi Kevin!\n#Person2#: Hi Laura, long time no see! What have you been up to lately?\n#Person1#: Not much. I can assure you. And you?\n#Person2#: Much the same except I do have some big news.\n#Person1#: Come on. This suspense is killing me.\n#Person2#: No, really, what have you been doing these past few weeks? The last time I saw you, you were looking for a new job.\n#Person1#: Well, that's not exactly true. I was thinking about changing jobs. Luckily, they offered me a new position in the accounting department.\n#Person2#: A step up in the big business world.\n#Person1#: I wouldn't exaggerate, but I am pleased. I had been hoping to get a promotion for a while. So when it finally came through, I was relieved. Actually, that's why I was looking for a new job. I just didn't want to work there anymore if they weren't going to recognize my efforts.\n#Person2#: Right, sometimes you can do your best and it seems like the others don't know you exist. I hope the money's better.\n#Person1#: I got a reasonable raise, now enough about me. I'm dying to hear your news.\n#Person2#: I am getting married.\n#Person1#: No, you said you'd never get married.\n#Person2#: That was then and this is now. You've got to meet Andrea, she's great!\n#Person1#: This is all news to me. I didn't even know you were dating.\n#Person2#: We weren't. We've just been dating for two weeks now.\n#Person1#: And you getting married?\n#Person2#: I know. I can't help it. I just know she's the one.\n#Person1#: Well, congratulations! That's fantastic!\n#Person2#: Thanks, I'm glad to hear you feel way.", "summary": "Laura and Kevin meet each other after a long time and share their personal latest news. Laura got a job promotion and an increase in wage while Kevin got married to Andrea after dating for 2 weeks.", "topic": "share news"}
{"fname": "dev_78", "dialogue": "#Person1#: Where were you yesterday?\n#Person2#: I was at home asleep.\n#Person1#: Asleep! I thought that you had to take an exam.\n#Person2#: I was sick. I had a fever. I couldn't get out of bed.\n#Person1#: You still look a little sick. You couldn't go back to bed.\n#Person2#: I'm going now. I just came here to speak to my professor.\n#Person1#: What did he tell you?\n#Person2#: He said that I'd be able to take a make-up.\n#Person1#: Well, that's all right then. Are you going straight home?\n#Person2#: I have to stop at the drugstore on the way. I need some aspirin.\n#Person1#: Do you think that you should walk that far?\n#Person2#: I have to walk. I didn't bring my car. 1 didn't think I'd be able to drive today.\n#Person1#: Well, take care of yourself.\n#Person2#: OK. Thanks.", "summary": "Being sick, #Person2# didn't take the exam but can do a make-up. #Person2# finished a talk with the professor and is on the home.", "topic": "being sick"}
{"fname": "dev_79", "dialogue": "#Person1#: What a great day! Hey, Tom, do you want to go to the beach this weekend?\n#Person2#: Yeah, that is a great idea. Maybe Sara would like to come along with us.\n#Person1#: I doubt it.\n#Person2#: Why? You are kidding! You know, she loves watching the sea.\n#Person1#: But yesterday afternoon she told me that she would go home this Saturday.\n#Person2#: What happened?\n#Person1#: She said that her mother was ill and stayed in the hospital, and therefore she wanted to go home to see her.\n#Person2#: I am sorry to hear that. Well, What do you think? Should we take some food?\n#Person1#: That sounds great. Maybe we could have a picnic on the beach. Then let's take some sandwiches, chips, and uh... some salad as well.\n#Person2#: We should also take some drinks like Coke and beer.\n#Person1#: Good. In addition, we had better pack beach towels and sun cream.\n#Person2#: OK. Please don't forget to give me a call and let's go down together.", "summary": "#Person1# invites #Person2# to the beach at the weekend as Sara, whose mom is ill, cannot go. They list some food, drink, and other belongings to take.", "topic": "weekend plan"}
{"fname": "dev_80", "dialogue": "#Person1#: Yes, I'd like to report a theft.\n#Person2#: Okay. Can you tell me exactly what happened.\n#Person1#: Well, I was walking home from work two days ago, enjoying the nature all around me ... the birds, the frogs, the flowing stream ... [Okay, Okay] when this woman knocked me right off my feet, grabbed my stuff, and ran off through the trees. [Hmm]. I was so surprised by the ordeal that I didn't go after her.\n#Person2#: Yeah. Can you describe the woman for me?\n#Person1#: Yeah. He was about a hundred and ninety centimeters tall ...\n#Person2#: Wait. You said a woman robbed you.\n#Person1#: Well, I'm not really sure. [Hmm]. You see, the person was wearing a white and black polka dot dress, a light red sweater over it, and she ... or he ... was wearing a pair of basketball shoes.\n#Person2#: Humm. What else can you tell me?\n#Person1#: Okay. Like I said, the person was about 190 centimeters tall, heavy build, with long wavy hair. She ... or he ... was probably in his or her late 30's. I didn't get a good look at the person's face, but well ... uh ....\n#Person2#: What? Was there something else?\n#Person1#: Well, the person ... had a beard.\n#Person2#: Ah! What was, uh, taken ... exactly?\n#Person1#: Well, just my left shoe. Bizarre, isn't it?\n#Person2#: Ah. The 'bearded woman' has struck again!\n#Person1#: The 'bearded woman'?\n#Person2#: Yeah. It's this man who dresses up like a woman and, for some unknown reason, removes the left shoe from his victims. He's really quite harmless, though, and he usually returns the shoe to the crime scene a couple of days later.\n#Person1#: Hey, he can keep my shoe, and I'll just take off my left shoe every time I walk through the park.", "summary": "#Person1# reports a theft to a policeman. #Person1# describes the appearance of the thief and the policeman recognizes the bearded woman who often removes the victim's left shoe and returns after days.", "topic": "a theft"}
{"fname": "dev_81", "dialogue": "#Person1#: I don't know what Jim's got to grumble about. My work load has doubled in the past year and I still manage. He is not doing anything different from when he arrived, as far as I can see.\n#Person2#: Yeah, but he's not as energetic as you are. Well, no one is. But the boss doesn't blame me when I get a bit behind. He is very understanding with me. But with Jim, he goes on and on.\n#Person1#: I haven't noticed it. But you're probably right. I wonder why he does it.", "summary": "#Person1# doesn't understand why Jim grumbles. #Person2# thinks he's not as energetic as #Person1# is and the boss is not understanding with him. #Person1# wonders why.", "topic": "colleague's grumble"}
{"fname": "dev_82", "dialogue": "#Person1#: I'd like to find a job.\n#Person2#: We have several part-time jobs available here, Would you like to look through the list?\n#Person1#: Yes, thank you. I'd like to apply for the job at the computer center.\n#Person2#: Please fill out the form.", "summary": "#Person1# wants to find a job at the computer center.", "topic": "find a job"}
{"fname": "dev_83", "dialogue": "#Person1#: What did the boss say to you? \n#Person2#: He asked me to beef up in the work. \n#Person1#: Yeah. You look so unhappy recently. What's the matter. \n#Person2#: Nothing, thanks. I am just not in the mood these days. ", "summary": "The boss asks the unhappy #Person2# to beef up in the job.", "topic": "being unhappy"}
{"fname": "dev_84", "dialogue": "#Person1#: I'll always remember my college days. \n#Person2#: Oh yeah? \n#Person1#: It was one of the best times in my life. It was tough, but I made it. I became a college graduate. \n#Person2#: How did you feel when you graduated? \n#Person1#: It was a pround day for me. My family attend the graduation ceremony. I was so nervous. I couldn't find my cap and gown, but all worked out in the end. \n#Person2#: What did you do after graduation? \n#Person1#: I was planning to attend gradate school, but then I was offered a good job doing marketing, so I changed my mind. \n#Person2#: Sounds like you're happy with your decision. \n#Person1#: I sure am. So what about you? How did you feel when you graduated? \n#Person2#: It was also a proud day for me, but I also felt like a kind of loss that day. \n#Person1#: How could it be? \n#Person2#: While seeing others going to work or continue their study, I didn't know what I would do. \n#Person1#: You didn't have an offer? \n#Person2#: I had one, but I didn't like the job very much. I wanted to attend graduate school, but I was afraid it would be too tough. \n#Person1#: I think you lack in the power of decision. Once you make your decision, don't be overtaken by misgivings and fear. Just go full steam ahead! ", "summary": "#Person1# and #Person2# share their feelings about the graduation day and different plans after graduation. #Person1# encourages #Person2# to have more power on a decision.", "topic": "future planning"}
{"fname": "dev_85", "dialogue": "#Person1#: hey Jayden, I was wondering if you could do me a favor. \n#Person2#: that depends. What is it? \n#Person1#: it's kind of a big favor. I'm absolutely flat broke, and I owe my landlady $200. she's given me until Friday to give it to her, but I don't get paid until next Monday. Do you think you could loanm \n#Person2#: I'd love to help you out, but I'm a bit short on cash this month as well. I had to get a new engine put into my car, and that ate up my savings. \n#Person1#: if you can't give me the full amount, a fraction of it would still help. I'll pay you back on Monday. I promise. \n#Person2#: let's see, I've got about $50 to get me through the weekend. I can only spare about $20. I would give you more if I had it, I just don't have much money to my name right now. \n#Person1#: thanks a lot Jayden. Every little bit will help. Tell you what, if you aren't doing anything tonight, why don't you come over and have dinner at my place. \n#Person2#: that'd be great. Thanks! What time should I come over? \n#Person1#: how about at 6 pm? \n#Person2#: see you then! ", "summary": "#Person1# owes the landlord $200 and wants to borrow some from Jayden who is tight on cash as well. Jayden only lends #Person1# $20 and #Person1# will come over at 6 pm.", "topic": "borrow money"}
{"fname": "dev_86", "dialogue": "#Person1#: How old are you? \n#Person2#: Nine . . . but I'll be ten on May 1st. When is your birthday? \n#Person1#: I'm older than you! I'll be ten on April 14th. \n#Person2#: Are you going to have a birthday party? \n#Person1#: Maybe. I'll have to ask my mother. ", "summary": "#Person1# and #Person2# talk about their birthday.", "topic": "age and birthday"}
{"fname": "dev_87", "dialogue": "#Person1#: this party rocks! \n#Person2#: you said it. Good beer, good music, and on top of that, there are so many hot girls here! \n#Person1#: I'm with you on that. Check out that one over there. I think I'm in love! \n#Person2#: well, she's alright, but not really my cup of tea. What about the blond with the red dress? \n#Person1#: oh, that's Janice. She's just new in town. You have a thing for blonds, eh? \n#Person2#: yeah! She could do anything she wants to me! \n#Person1#: I bet. Why not go over and talk to her? She's really nice. \n#Person2#: I don't think so. I get so nervous talking to girls. I always put my foot in my mouth, scare her off, and end up looking like a real fool. Besides, she is way out of my league. \n#Person1#: come on! Man up! You'll never know until you try. \n#Person2#: okay okay, just let me have another cup of beers to get my head in the game. \n#Person1#: all right. But I think you ought to move soon. \n#Person2#: why? \n#Person1#: I can see five other guys eying her up. \n#Person2#: okay, here I go! \n#Person1#: good luck! ", "summary": "#Person1# and #Person2# see a blond, but #Person2# is nervous talking with girls. After #Person1#'s encouragement and another cup of beer, #Person2# decides to talk to the blond.", "topic": "talk to girls"}
{"fname": "dev_88", "dialogue": "#Person1#: Mary? Are you still there? \n#Person2#: Yes. What do you want? \n#Person1#: Did your bid win? \n#Person2#: What do you care, dork? \n#Person1#: Hey! I'm trying to be nice, and you still want to fight! Did you get the statue or not? \n#Person2#: You mean fat boy? \n#Person1#: Sorry. I take that back. I mean the copper Buddha you wanted. ", "summary": "#Person1# asks Mary the result of the bid not very nicely so Mary doesn't want to answer.", "topic": "inappropriate words"}
{"fname": "dev_89", "dialogue": "#Person1#: Good morning! \n#Person2#: Good morning, Gav! Did you sleep well last night? \n#Person1#: I slept like a baby. I fell asleep right away last night, didn't wake up once, and didn't have any nightmares! \n#Person2#: That's great news! You look much more relaxed than you did yesterday. \n#Person1#: I feel much better, but I'm still worried about something. \n#Person2#: What's that? \n#Person1#: Well, I have to drive to school for a meeting this morning, and I'm going to end up getting stuck in rush-hour traffic. \n#Person2#: That's annoying, but nothing to worry about. \n#Person1#: For me, traffic jams are quite stressful, because I'm pretty impatient. How can I prevent myself from getting stressed if I get stuck in a traffic jam? \n#Person2#: Just breathe deeply when you feel yourself getting upset. \n#Person1#: Ok, I'll try that. \n#Person2#: Is there anything else bothering you? \n#Person1#: Just one more thing. A school called me this morning to see if I could teach a few classes this weekend and I don't know what to do. \n#Person2#: Do you have any other plans this weekend? \n#Person1#: I'm supposed to work on a paper that'd due on Monday. \n#Person2#: Try not to take on more than you can handle. \n#Person1#: You're right. I probably should just work on my paper. Thanks! ", "summary": "Gav had a good sleep last night but worries about the traffic jam and classes to teach. #Person2# asks Gav's plan for the weekend and #Person2# gives the suggestions when Gav feels upset.", "topic": " annoying things"}
{"fname": "dev_90", "dialogue": "#Person1#: I don't think the teacher had a right to say that. The teacher was wrong to have accused her in front of the whole class. \n#Person2#: You've got to be joking! It's the teacher's right to say anything wants, and if she saw Myra cheating, she certainly had the right to say so. \n#Person1#: I agree she had the right to say something, but I feel she should have done it privately. \n#Person2#: You're right. If I were the teacher, I wouldn't have done that. ", "summary": "Both #Person1# and #Person2# think the teacher should say to Myra privately if she saw Myra cheating.", "topic": "teacher's right"}
{"fname": "dev_91", "dialogue": "#Person1#: Listen, Karen, I need your help. I don't know anyone here yet. \n#Person2#: I'm glad to help you. What's wrong? \n#Person1#: My mother-in-law just went into the hospital in L. A. Hank and I will be flying there tonight. \n#Person2#: I'm sorry to hear it. What's wrong with her? \n#Person1#: Doctors aren't sure yet. But the real problem is Suzy. She has a bad cold, and we don't want to take her with us. But we don't know who can stay with her. \n#Person2#: You need a babysitter. \n#Person1#: Yes, I'd ask Jill, the girl I've had before, but I need someone overnight. Maybe even for two nights. \n#Person2#: I could have Suzy stay at my place. \n#Person1#: I don't want to do that to you, Karen. \n#Person2#: Why not? \n#Person1#: Your own kids would get Suzy's cold. I think it would be better to have a good babysitter here. But I don't know who to ask. I need someone more mature than Jill. It might even be for two or three days. \n#Person2#: I know who we can ask. There is a girl I know, Sara Ralston. She is 17, and she will usually take this kind of job. I know her from my church, and I trust her completely. \n#Person1#: I'd like to talk with her. This is short notice, I know. But Hank and I are leaving tonight. \n#Person2#: I'll get you her number. I hope she can do it. She is very responsible. \n#Person1#: I'm glad you know someone. I knew you would be the best person to ask about this. I don't want to insult Jill or her mother. I think Jill maybe could do it. But I'd rather have someone a little older. \n#Person2#: I'll go home and get Sara's number. I'll call her first myself. \n#Person1#: Great. Then call me and let me know if she's free. ", "summary": "#Person1# asks Karen for help to find a mature babysitter for two or three days because #Person1# will fly to L.A. to see #Person1#'s mother-in-law in the hospital and has to leave Suzy, who has a cold, at home. Karen recommends Sara who is mature and responsible, and she will contact her.", "topic": "find a babysitter"}
{"fname": "dev_92", "dialogue": "#Person1#: Anna just email to say that the managers meeting is put off till next Monday. Will you have everything ready by then, Sabrina? Hey Sabrina, what's wrong?\n#Person2#: I'm so worried. I haven't heard from my sister for 2 weeks.\n#Person1#: How often do you call each other?\n#Person2#: Normally at least once a week. But she's now a volunteer teacher in a mountain village in Africa. I can only write her.\n#Person1#: The Mail can be really slow sometimes. I'm sure you'll hear from her soon.\n#Person2#: I hope so.\n#Person1#: You know the saying 'no news is good news'. If something were wrong, someone would have called you.\n#Person2#: Maybe you're right. Thanks, Jason.", "summary": "Sabrina is worried about her sister because she hasn't heard from her sister for 2 weeks. #Person1# comforts her.", "topic": "worry"}
{"fname": "dev_93", "dialogue": "#Person1#: Hi, there. I think I'm coming down with something. I need some medicine to get me through the next few days.\n#Person2#: Wow, you look terrible. What's going on?\n#Person1#: Well, my throat hurts. My nose has been running and I have a bad cough. It could just be cold, but I don't know for sure.\n#Person2#: You should take some cold medicine and get some rest. You don't look well.\n#Person1#: I have a very important job and I can't miss any work. So, give me something strong.\n#Person2#: All right. But if you have the flu, only rest will help. If you're still sick in 3 days, you should go see a doctor.\n#Person1#: Thanks for your help.", "summary": "#Person1# asks #Person2# for some strong medicine to get through the important days. #Person2# agrees but still suggests #Person1# see a doctor.", "topic": "strong medicine"}
{"fname": "dev_94", "dialogue": "#Person1#: There is only 20 minutes left. I've got an appointment. I'm meeting a friend in the City of Westminster at 9:00 AM. I hope not to miss it.\n#Person2#: Well, I'm going there, too. I can give you a lift if you like.\n#Person1#: Could you really? That would be kind.\n#Person2#: Where are you meeting your friend?\n#Person1#: Near the park. But if you can drop me at an underground station that will be fine.\n#Person2#: The park's not far out of my way. I'll take you there.\n#Person1#: That's very kind of you.", "summary": "#Person2# will give #Person1# a lift to meet a friend.", "topic": "give a lift"}
{"fname": "dev_95", "dialogue": "#Person1#: How was your summer trip?\n#Person2#: It was great. My friend and I travelled throughout India.\n#Person1#: Sounds hot! How did you get along without studying the local language?\n#Person2#: Most People there speak English. But there were some remote places in the mountains where we had to learn a few words to communicate. Usually it was easy. One time, though, it got a little awkward. I was asking a baker for some bread and I said 'I want money' instead of 'I want bread'. The words for money and bread were so similar that I got them mixed up.\n#Person1#: How did the baker react?\n#Person2#: He looked a little scared but my friend quickly cleared up the confusion. We ended up becoming friends with the guy and he introduced us to more young people. Whenever we told the story of our meeting, it would make everyone laugh.", "summary": "#Person2# tells #Person1# about a funny experience about language confusion during the summer trip in India.", "topic": "trip experience"}
{"fname": "dev_96", "dialogue": "#Person1#: So, now ,have you been asked for an interview, yet?\n#Person2#: Yes, I already have an interview schedule with the manager on Wednesday.\n#Person1#: Oh, that's the day after tomorrow, congratulations. Where will the interview be held?\n#Person2#: In a building which is very close to where you work, we can meet up then, and I'll tell you about it over some coffee.", "summary": "#Person2# has an interview schedule on Wednesday and will tell #Person1# about it over coffee.", "topic": "interview"}
{"fname": "dev_97", "dialogue": "#Person1#: I've been wondering how to start running. I want to run a marathon and I know you're a good runner.\n#Person2#: Well, you need to start out slowly. See if you can run a mile without stopping and then start increasing your distance.\n#Person1#: OK, do you think I should run on a running machine at the gym or outside?\n#Person2#: Well, it depends on what you like. Running inside is nice, because you can stay at a steady speed. But outside is nice too, because you're surrounded by nature and fresh air.\n#Person1#: Maybe I'll try running outside first and see how it feels.", "summary": "#Person1# wants to start a marathon and #Person2# gives #Person1# some suggestions.", "topic": "start running"}
{"fname": "dev_98", "dialogue": "#Person1#: So Izek, is there a Christian church nearby?\n#Person2#: There is one, just 2 blocks from here, on the west end of the Ivy Street. So are you a Christian if you don't mind me asking?\n#Person1#: No. It's just I'm doing this essay about the influence of Christian religion on western cultures. So I just want to do some research personally.\n#Person2#: I see. Actually, one of the priests in that church is my cousin. I can arrange a meeting between you 2 if you like.\n#Person1#: Really? That would be great. Thank you so much.\n#Person2#: It's OK. I'm glad I could be of some help to my new working partner.", "summary": "#Person1# wants to research Christian and Izek helps to arrange a meeting with the priest.", "topic": "Christian research preparation"}
{"fname": "dev_99", "dialogue": "#Person1#: Well, it's a nice room. Hmm... is there anything that I should know?\n#Person2#: Well. I don't allow the cat to go upstairs at all, and I don't allow people to smoke in the bedrooms.\n#Person1#: Oh, I agree with that. I don't smoke anyway.\n#Person2#: And I don't allow people to stick pictures up on the walls.\n#Person1#: Oh, I see. Can I use small nails or something?\n#Person2#: Oh yes, something like that is quite acceptable, and there just two more things if you don't mind. If you go out, would you please remember to close the window?\n#Person1#: Right. I'll do that.\n#Person2#: And there is the kettle. When you boil it, could you please put it on the floor?\n#Person1#: Alright. I'll do that then.", "summary": "#Person2# tells #Person1# some matters needing attention when #Person1# lives in the room.", "topic": "room rules"}
{"fname": "dev_100", "dialogue": "#Person1#: Excuse me, sir. You can't park here.\n#Person2#: I am just waiting for my friends. It won't be long.\n#Person1#: Sir, the curb here is not for parking.\n#Person2#: But I didn't see the sign, Ma ' am.\n#Person1#: There is a sign at the corner of the street. When you turned in here, you should have seen it.\n#Person2#: I didn't see it.\n#Person1#: I am sorry, sir. I have to give you a ticket. You can appeal to the court within 14 days. You will avoid paying the fine if you can prove that you are not at fault.", "summary": "#Person2# didn't see the sign and parks at a no-parking area, so #Person1# gives #Person2# a ticket.", "topic": "parking"}
{"fname": "dev_101", "dialogue": "#Person1#: That China-gown of Tang-Dynasty style is so beautiful. Would you show it to me, please?\n#Person2#: Absolutely. Here it is.\n#Person1#: Could I try it on?\n#Person2#: Please do, the fitting-room is over there.\n#Person1#: It feels a little tight around the waist. Do you have a bigger one?\n#Person2#: I'm sorry. We don't have this color in your size. We have some green ones in your size. Would you please have a look at this green one?\n#Person1#: OK. How much does it cost?\n#Person2#: It's 486 yuan.", "summary": "#Person1# tries on a little tight China-gown at a store and buys one with #Person2#'s assistance.", "topic": "China-gown of Tang-Dynasty"}
{"fname": "dev_102", "dialogue": "#Person1#: Hello, I brought a lap-top computer with me. Do you know how can I use the internet in my room?\n#Person2#: Well, right now, we can't afford internet use in the rooms. But you can go to the web bar in our hotel. It's on the 12 floor.\n#Person1#: Thank you. I think I will go there.", "summary": "#Person2# tells #Person1# the place to use the internet.", "topic": "use the internet"}
{"fname": "dev_103", "dialogue": "#Person1#: Can I have a look at that digital camera please?\n#Person2#: Yes of course. This is a really good one actually.\n#Person1#: How much does it cost?\n#Person2#: This one is 1500 yuan.\n#Person1#: It looks pretty good. I think I'll take it.\n#Person2#: Would you like anything else?\n#Person1#: That's all thank you.", "summary": "#Person1# buys a camera with #Person2#'s assistance.", "topic": "buy a camera"}
{"fname": "dev_104", "dialogue": "#Person1#: we really were lucky. We got the last available table for two---and we didn't even have a reservation! Did you see the long lines behind us?\n#Person2#: yeah, I'm glad that we didn't have to wait long. I'm starving!\n#Person1#: let's take a look at the menu so we can order. Do you want to choose an appetizer for us to share?\n#Person2#: what would you rather have, samosas or poppadoms?\n#Person1#: I heard that one of their specialities is the samosa.\n#Person2#: well, let's get a plate of those then.\n#Person1#: sounds good. What are you going to have for your main course?\n#Person2#: I think I might have a dahl.\n#Person1#: what's in a dahl?\n#Person2#: it's got chickpeas and vegetables in a spicy curry sauce with rice.\n#Person1#: that sounds nice. Do you want to share some kebabs as well?\n#Person2#: ok. How about some lamb kebabs?\n#Person1#: that's my favourite. Do you want to have some wine or beer?\n#Person2#: I think I'll have a beer.\n#Person1#: ok, shall I flag down the waitress?\n#Person2#: I wouldn't recommend it. I think we should wait until she comes round.\n#Person1#: you're right. That might seem a bit rude. It's a good thing I've got you with me!\n#Person2#: what would you do without me?", "summary": "#Person1# and #Person2# are discussing what to eat at a popular restaurant, and they decide to order until the waitress comes around.", "topic": "at a restaurant"}
{"fname": "dev_105", "dialogue": "#Person1#: You went out on a date last night, didn't you?\n#Person2#: Yes, I did, but Linda stood me up. She didn't keep the date for the first time.\n#Person1#: How come?\n#Person2#: I don't know.\n#Person1#: Why don't you phone her for a date again?\n#Person2#: I did phone her this morning, but she hung up on me. I think she is going to walk out on me.\n#Person1#: Don't jump to conclusions. Look at the bright side, try to make another date again.\n#Person2#: I will. Thanks for your advice.", "summary": "#Person1# advises #Person2# to make another date when #Person2# was stood up by Linda.", "topic": "a date"}
{"fname": "dev_106", "dialogue": "#Person1#: Excuse me. This chicken doesn't taste right to me.\n#Person2#: What seems to be the problem?\n#Person1#: How should I know? It's just kind of cold in the middle. It just doesn't taste right. Do you want to try it?\n#Person2#: Well, let me get that out of your way. Would you like to order something else from the menu? Or I could bring you another order of chicken if you'd like.\n#Person1#: Another one? I don't want another one. Give me something simple. You've got steak, right?\n#Person2#: Yes, we do. How would you like it cooked?\n#Person1#: Half done.", "summary": "#Person1# complains to #Person2# about the chicken #Person1# ordered and wants to change for steak.", "topic": "complaint about food"}
{"fname": "dev_107", "dialogue": "#Person1#: Will you be joining Billy and I at the Bar?\n#Person2#: Which one will you be going to?\n#Person1#: We are going to try the new one that opened up on 17th Street.\n#Person2#: Sure, I've been meaning to visit that place myself.\n#Person1#: I want to stop off at my apartment to get changed so I should be there by 9 pm.\n#Person2#: OK, can I bring a date with me?\n#Person1#: Certainly. But if there are going to be four of us, I had better make reservations.\n#Person2#: Yes. that is a very good idea. It would be a shame if we could not find a place to sit.\n#Person1#: Then I'II make reservations for 9 pm for a party of four.\n#Person2#: I'll be there. Oh, is there a cover charge at the bar?\n#Person1#: Not that I know of. Why do you ask?\n#Person2#: I want to make sure I bring enough money for my date and I.\n#Person1#: I hear the drinks and food there are moderately priced. You should be fine.\n#Person2#: One last question. Is there a dress code there?\n#Person1#: No, its very casual there. Leave your jacket and tie at home.\n#Person2#: Perfect. I wanted to have a casual evening tonight.\n#Person1#: I'll see you there at 9pm.\n#Person2#: Okay. See you then.", "summary": "#Person1# invites #Person2# to the bar. #Person2# concerns about the available seat, cover charge, and dressing code. #Person1# explains to #Person2#.", "topic": "a bar"}
{"fname": "dev_108", "dialogue": "#Person1#: ABC Rent-a-Car. May I help you?\n#Person2#: I would like to rent a car. What kind of car do you have?\n#Person1#: We have Volkswagen, Pinto, Plymouth and Datsun.\n#Person2#: What is the rate?\n#Person1#: Twenty dollars per day for Volkswagen, Pinto and Datsun, and twenty-seven dollars for Plymouth.\n#Person2#: How about mileage and gas?\n#Person1#: There is no charge for mileage. And fill up the gas when you return the car to us as it is not included.\n#Person2#: OK. I'll try a Pinto. I want to rent a car for one week.\n#Person1#: All right, sir. May I have your driver's license?\n#Person2#: Here you are.", "summary": "#Person2# asks #Person1# about the information on renting a car and then rents one.", "topic": "rent a car"}
{"fname": "dev_109", "dialogue": "#Person1#: When in Rome, do as the Romans do, they say.\n#Person2#: What do you mean?\n#Person1#: Roman is living in Rome, of course. And go to work by car, or bus, or on foot.\n#Person2#: I think the Romans do what everyone else does.\n#Person1#: Certainly.\n#Person2#: And Roman really loves life. He knows how to enjoy himself.\n#Person1#: Not always. But they like good meal.\n#Person2#: Really?\n#Person1#: How can I go there to have a taste?\n#Person2#: By air of course.", "summary": "#Person1# and #Person2# discuss Roman's lifestyle and good food.", "topic": "Roman's life"}
{"fname": "dev_110", "dialogue": "#Person1#: Jenny, you look terrible. What's eating you?\n#Person2#: Don't brother me!\n#Person1#: Hey, Chillon, I'm just trying to help.\n#Person2#: Sorry, Sally, it's not your fault.\n#Person1#: So, what's the problem?\n#Person2#: I drew a blank on ~ about the test.\n#Person1#: No kidding! Didn't you study for it?\n#Person2#: Yeah, but nothing was clear during the test.\n#Person1#: That's too bad, anyway, I'm sure things will turn around next master.\n#Person2#: I'm thinking of dropping out.\n#Person1#: You can't do that, Jenny!\n#Person2#: I'm dead serious about this, Sally.\n#Person1#: Come on, let's talk about it.", "summary": "Jenny did a poor job in the test and is thinking of dropping out. Sally comforts Jenny.", "topic": "drop out"}
{"fname": "dev_111", "dialogue": "#Person1#: You honestly believe the world's improving every year?\n#Person2#: Yes, I do. I think that science is making us wiser. What do you think?\n#Person1#: I don't think you're right there.\n#Person2#: I believe industry is making us wealthier.\n#Person1#: I don't believe that.\n#Person2#: And in my opinion, medicine is making us healthier.\n#Person1#: I agree with you in the sense. But we're all more miserable than ever, aren't we?\n#Person2#: I don't agree with you. I maintain that we're healthier, wealthier and wiser than we were a hundred years ago.\n#Person1#: That's your opinion not mine.", "summary": "#Person2# believes people now are healthier, wealthier and wiser while #Person1# doesn't.", "topic": "different opinions"}
{"fname": "dev_112", "dialogue": "#Person1#: Hey Mike. I forgot about registration. I'm a day late, so all the classes are mostly full. What do you think I should do?\n#Person2#: You're screwed. You can't do anything about that. You have to hope that you get some classes that will be useful.\n#Person1#: Do you think going to the registration building will help at all?\n#Person2#: No. They will tell you the same thing in a worse way.\n#Person1#: Did you register yet?\n#Person2#: Of course. Registering for classes is not something you want to miss.\n#Person1#: What classes do you think are still open?\n#Person2#: Well, I know psychology 101 is a big class, so there will always be seats in that class. You can also get into Sociology.\n#Person1#: That's helpful. Thanks. But what do you think about philosophy. I wanted to take that class this semester.\n#Person2#: I took that class last year. The professor is really cool, so if you go to his office, you can have him sign a card that will let you in even if the class is full.\n#Person1#: He does that?\n#Person2#: I guess that's because so many people drop out of that class.\n#Person1#: That makes sense. I think I'll do that. Thanks for all the help.\n#Person2#: No problem, man.", "summary": "#Person1# forgot about class registration, so #Person1# asks Mike for advice. Mike recommends #Person1# to get into psychology, sociology and philosophy. #Person1# thanks Mike for his help.", "topic": "class registration"}
{"fname": "dev_113", "dialogue": "#Person1#: Hi Mary, how's it going?\n#Person2#: well, last night I had a big argument with Ann.\n#Person1#: terrible. It must be something serious. You two are such close friends.\n#Person2#: now that I look back at it, it wasn't that big a deal. I shouldn't have lost my temper.\n#Person1#: really? What happened?\n#Person2#: it's just we've been planning to go the beach for a while, and we decided we could both make it this weekend. Then out of nowhere she called me up, said her boyfriend had made plans and that she leaves.\n#Person1#: that's pretty harsh.\n#Person2#: I know, but I was so upset. I mean, come on! Does she have to do everything her boyfriend says?\n#Person1#: you know she probably feels just as bad.\n#Person2#: well, I think I was being a little selfish myself. I know they don't get to see each other very often.\n#Person1#: well, in that case I guess maybe you can be more understanding. You shouldn't let a trivial thing like this stand in the way of your friendship. After all you can go to the beach anytime you want.\n#Person2#: yeah, I'll call her later to patch things up.", "summary": "Mary had an argument with Ann who didn't meet her as planned due to Ann's boyfriend. #Person1# comforts Mary. Mary decides to call Ann to patch things up.", "topic": "a big argument"}
{"fname": "dev_114", "dialogue": "#Person1#: Hello, Neal. How are you?\n#Person2#: I'm fine, thanks. And you?\n#Person1#: Very well, thanks. Nice to see you again. I haven't seen you for a long time. What have you been doing lately?\n#Person2#: Oh, nothing much really. I went to Singapore to study for a period.\n#Person1#: Wow, that's great. What have you been studying?\n#Person2#: Natural language processing.\n#Person1#: Oh, that's hard. I've been studying for my exams. My school exams will begin next month.\n#Person2#: Really? Good luck for them.\n#Person1#: Thanks. And how are your parents?\n#Person2#: They're both very well, thanks.\n#Person1#: Where are you going now?\n#Person2#: I'm going to read some paper and then attend a seminar. Why don't you come with me?\n#Person1#: I can't. I have to meet my supervisor.\n#Person2#: Well ,it's been nice talking to you.\n#Person1#: Good bye. See you again sometime.", "summary": "Neal and #Person1# haven't see each other for a while. Neal went to study aboard and #Person1# has been studying for exams. Neal is going to study and #Person1# is going to meet #Person1#'s supervisor.", "topic": "greeting"}
{"fname": "dev_115", "dialogue": "#Person1#: Susan, Is the manager in this office?\n#Person2#: Yes. But he is meeting a client.\n#Person1#: Oh, that's too bad. I just got a phone call saying that my wife is now in the hospital. She is going to deliver a baby. I must take the day off to go to the hospital. May I talk to him to ask for leave?\n#Person2#: I am afraid not, but I think I could convey your leave to him after the client goes.\n#Person1#: Oh, that's very kind of you. Thank you very much. I've got to go.", "summary": "#Person1# has to ask for leave because #Person1#'s wife is in the hospital. Susan will convey #Person1#'s leave to the manager.", "topic": "ask for leave"}
{"fname": "dev_116", "dialogue": "#Person1#: I'm looking for a pan I can use in my kitchen.\n#Person2#: What size pan were you thinking of?\n#Person1#: I've already got a small pan. I need a big one.\n#Person2#: Well, this one might work for you.\n#Person1#: Oh, no, that's way too heavy a pan for me.\n#Person2#: Here, lift this aluminum pan. It's the same size.\n#Person1#: Yes, it's very lightweight. But I don't want this aluminum handle.\n#Person2#: Here's a similar aluminum pan. But it has a heat-resistant handle.\n#Person1#: Oh, this feels very nice. It's perfect. I'll take it.\n#Person2#: I knew we'd find the right pan sooner or later. How would you like to pay?\n#Person1#: Cash. But first, I need a lid for this pan.\n#Person2#: Oh, no problem. Here's the lid that comes with the pan.", "summary": "#Person1# wants to buy a pan and chooses a satisfying one with #Person2#'s assistance.", "topic": "buy a pan"}
{"fname": "dev_117", "dialogue": "#Person1#: ABC Company, my name is Lucy. How can I help you?\n#Person2#: Hello, Lucy, this is Monica. I'm calling for the accountant position. I saw the information about the vacancy on your company's website. Is it still available?\n#Person1#: Thank you for your interest. The position is still available. Have you already sent your CV to us?\n#Person2#: No, not yet. First, I want to check about the availability and see if you could give more information.\n#Person1#: It is quite urgent for us to fill this position now and I would like to stress that English is a must because of the international contacts and most likely traveling abroad very soon. If all these is not problem for you, I recommend you to mention these in your cover letter and send it to me directly.\n#Person2#: The notification period of my current job is not that long and I'm quite profession to English and I am happy with the traveling abroad as I'm good dealing with the people from other cultures. It makes the whole job even more interesting. I will send my resume to you still this week.", "summary": "Monica calls ABC company to check the availability of the accountant position. Lucy introduces the requirements of the job and Monica will send the resume.", "topic": "an accountant position"}
{"fname": "dev_118", "dialogue": "#Person1#: This is 911.\n#Person2#: Send an ambulance fast! My husband is having a heart attack!\n#Person1#: Slow down and tell me your address.\n#Person2#: I live on 1177 Oak lane in Smithfield. Oh, hurry, I don't know what to do!\n#Person1#: An ambulance is on its way right now. They should be there any minute. Are you close to him right now?\n#Person2#: yes, yes, he's right here by me.\n#Person1#: Is he breathing?\n#Person2#: Yes, he's breathing, but he's not conscious! Oh, please hurry!", "summary": "#Person2# calls #Person1# to send an ambulance because #Person2#'s husband is having a heart attack.", "topic": "call an ambulance"}
{"fname": "dev_119", "dialogue": "#Person1#: Can I help you?\n#Person2#: Yes. When is the next train to New York City?\n#Person1#: Let me see. . . the train to New York City. . . here it is. . . daily except Sunday at ten thirty, twelve twenty and fifteen ten.\n#Person2#: Aren't there any trains before ten thirty?\n#Person1#: Sorry, not before ten thirty.\n#Person2#: Then one to New York at ten thirty.\n#Person1#: One way or round trip?\n#Person2#: One way.\n#Person1#: A soft seat or hard one?\n#Person2#: How much is a soft?\n#Person1#: 15 dollars. And for a hard one, only 6 dollars.\n#Person2#: Then one hard seat, please.\n#Person1#: OK. Here is your change. The train leaves on platform 8.", "summary": "#Person2# buys a one-way hard-seat train ticket to New York City with #Person1#'s assistance.", "topic": "buy a ticket"}
{"fname": "dev_120", "dialogue": "#Person1#: Can you believe that Obama is our new President?\n#Person2#: I'm so happy about that.\n#Person1#: Did you vote for him?\n#Person2#: I sure did. How about you?\n#Person1#: I voted for him.\n#Person2#: I have complete confidence in our new President.\n#Person1#: Is that right?\n#Person2#: I know he will help change America.\n#Person1#: I hope so, because America needs a change.\n#Person2#: I feel like things are already changing, because he was elected.\n#Person1#: I agree with you completely.\n#Person2#: I'm not worried about our country now that it's in his hands.", "summary": "Both #Person1# and #Person2# voted for Obama and believe he will change America.", "topic": "Obama"}
{"fname": "dev_121", "dialogue": "#Person1#: How do I know if I qualify for unemployment benefits?\n#Person2#: Are you working fewer hours than you used to work?\n#Person1#: I got laid off.\n#Person2#: You usually qualify if you got laid off or are working a lot fewer hours.\n#Person1#: Do all jobs provide unemployment?\n#Person2#: Most jobs provide unemployment, but some don't.\n#Person1#: Do you think that my job pays unemployment?\n#Person2#: You can call your unemployment office, and they can check for you.\n#Person1#: Will I be able to collect a lot of money on unemployment?\n#Person2#: There is a formula to determine the amount based on how much you earned. They will let you know when you file your claim.", "summary": "#Person1# consults #Person2# about unemployment benefits. #Person2# suggests calling the unemployment office to check the formula.", "topic": "unemployment benefits"}
{"fname": "dev_122", "dialogue": "#Person1#: have you read the feature article about Oprah Winfrey in this magazine?\n#Person2#: no, what's it about?\n#Person1#: apparently, she's being given an award for donating so much money to charity.\n#Person2#: she's very generous with her money. I think that's because she was poor when she was young.\n#Person1#: I heard that she's one of the wealthiest women in the world.\n#Person2#: I'd believe it. She owns magazines, television shows and she has a huge fan base.\n#Person1#: you know ; I heard that she was opening a school for underprivileged girls in Africa.\n#Person2#: did they mention that in the article?\n#Person1#: yes, she's not only building the school, but is also using her own money for the upkeep of the school and to pay the teachers a fair salary.\n#Person2#: that's really commendable. I think more celebrities should use their money to help people like Oprah has.\n#Person1#: I agree. So many celebrities waste their money on sports cars, expensive clothing, and luxurious hotels.\n#Person2#: it's amazing how much money they can spend. I heard Britney Spears once spent $ 24, 000 a night on a hotel room!\n#Person1#: what a waste. It's good to see some stars that are more concerned with charity than status symbols.", "summary": "#Person1# talks about Oprah Winfrey with #Person2# and they think highly of Oprah Winfrey because she is concerned with charity rather than status symbols.", "topic": "a celebrity"}
{"fname": "dev_123", "dialogue": "#Person1#: Thank you for your interest in this job. You'll be hearing from us. Send the next applicant in on your way out, please.\n#Person2#: Thank you very much for offering me this opportunity.\n#Person1#: It has been pleasant talking with you.\n#Person2#: I have enjoyed talking with you too. Thank you.\n#Person1#: May I call you at your home about our final decision?\n#Person2#: Yes, please. My telephone number is 367 - 1314. You can call me between four and six in the afternoon.\n#Person1#: We'll get in touch with you by next Wednesday. Thank you for your interest in this job.\n#Person2#: Thank you for your interview.", "summary": "#Person2# finishes the job interview and gives #Person1# #Person2#'s telephone number to be informed of the result.", "topic": "telephone number"}
{"fname": "dev_124", "dialogue": "#Person1#: Dental clinic. This is Mr. Adams.\n#Person2#: Hi. My name's David Johnson. I'd like to make an appointment.\n#Person1#: All right, David. Is this for a checkup or a cleaning?\n#Person2#: A checkup. I think I have a bad cavity. Half the side of my head hurts.\n#Person1#: What tooth is giving you pain?\n#Person2#: One of the back ones.\n#Person1#: Let me see. . . We can see you this afternoon if you can come in at four thirty.", "summary": "#Person2# calls #Person1# to make an appointment for a checkup.", "topic": "make an appointment"}
{"fname": "dev_125", "dialogue": "#Person1#: Have you moved into your new house yet, Michael?\n#Person2#: We just moved in yesterday, actually.\n#Person1#: So, what do you think about the place? Are you glad that you moved in?\n#Person2#: It's great! Unfortunately, we're going to spend a fortune doing everything up.\n#Person1#: How old is the house then?\n#Person2#: It's about 200 years old. It has a lot of history!\n#Person1#: Sounds fascinating. Where is your new house located?\n#Person2#: It's just off of the ring road.\n#Person1#: Do you have a big yard?\n#Person2#: It's bigger than our last one. I've got flowers in the front, and fruits, vegetables and a fish pond in the back.\n#Person1#: Is your house well-lit?\n#Person2#: Oh, yes. Our windows let plenty of natural light in. They've also got wonderful views of the park behind our house.\n#Person1#: How many rooms does your house have?\n#Person2#: Right now, there are three bedrooms, two barrooms, a kitchen, a sitting room, a dining room, and a living room. We're hoping to add on a green room and a guest bedroom. In fact, when the guest bedroom is ready, you should come and stay with us for a weekend.\n#Person1#: I'd be up for that!", "summary": "#Person1# and #Person2# talk about #Person2#'s new house which has a long history, a big yard and many rooms. #Person2# invites #Person1# to come and stay when the guest bedroom is ready. #Person1# is willing to go.", "topic": "a new house"}
{"fname": "dev_126", "dialogue": "#Person1#: Good afternoon.\n#Person2#: Good afternoon. Can I help you?\n#Person1#: I've got this important letter to send to Hainan. Can I send it by registered mail?\n#Person2#: Certainly.\n#Person1#: How much will I have to pay?\n#Person2#: Two yuan, please.\n#Person1#: Here are the letter and the money.\n#Person2#: Wait a moment. It seems that your letter is overweight. Let me weight it.\n#Person1#: Is it overweight?\n#Person2#: I'm afraid it is. So you will have to pay two yuan extra. The total charge is four yuan.\n#Person1#: All right. Here is the money.\n#Person2#: Here are the stamps and your receipt.\n#Person1#: What shall I do with the receipt?\n#Person2#: You can keep it until the addressee tells you that the letter has been delivered. It is the proof that you sent the letter if it fails to arrive.\n#Person1#: Thank you.\n#Person2#: Not at all.", "summary": "#Person2# helps #Person1# send an important letter to Hainan by registered email. #Person2# asks #Person1# to keep the receipt until the letter is delivered.", "topic": "send a letter"}
{"fname": "dev_127", "dialogue": "#Person1#: Now we have settled the terms of payment. Is it possible to effect shipment during September?\n#Person2#: I don't think we can.\n#Person1#: Then when is the earliest we can expect shipment?\n#Person2#: By the middle of October, I think.\n#Person1#: That's too late. You see, November is the season for this commodity in our market, and our Customs formalities are rather complicated.\n#Person2#: I understand.\n#Person1#: Besides, the flow through the marketing channels and the red tape involved take at least a couple of weeks. Thus, after shipment it will be four to five weeks altogether before the goods can reach our retailers. The goods must therefore be shipped before October ; otherwise we won't be in time for the selling season.\n#Person2#: But our factories are fully committed for the third quarter. In fact, many of our clients are placing orders for delivery in the fourth quarter.\n#Person1#: Mr. Brown, you certainly realize that the time of delivery is a matter of great importance to us. If we place our goods on the market at a time when all other importers have already sold their goods at profitable prices, we shall lose out.\n#Person2#: I see your point. However, we have done more business this year than any of the previous years. I am very sorry to say that we cannot advance the time of delivery.\n#Person1#: That's too bad, but I sincerely hope you will give our request your special consideration.\n#Person2#: You may take it from me that the last thing we want to do is to disappoint an old customer like you. But the fact remains that our manufacturers have a heavy backlog on their hands.\n#Person1#: But can't you find some way to get round your producers for an earlier delivery? Make a special effort, please. A timely delivery means a lot to us.\n#Person2#: All right. We'll get in touch with our producers and see what they have to say.", "summary": "#Person1# thinks the earliest shipment #Person2# can provide is too late and requests #Person2# to advance the time of delivery. #Person2# refuses due to several specific reasons, but finally #Person2# is persuaded to contact the producers to see if they can help.", "topic": "time of delivery"}
{"fname": "dev_128", "dialogue": "#Person1#: I have a good feeling about this house.\n#Person2#: Yes, I liked it the first moment I pulled up to it.\n#Person1#: I love the paint job!\n#Person2#: If you like the outside, you are going to really love the inside.\n#Person1#: What a beautiful home!\n#Person2#: You'll notice that the window treatments, carpeting, and drapes are all new.\n#Person1#: I like the way the blinds give you privacy from the street.\n#Person2#: Follow me into the kitchen. You will love it.\n#Person1#: I love that they put a wine storage area in the kitchen.\n#Person2#: The best part is the bedroom and attached bathroom.\n#Person1#: I love the relaxing colors in the tile and floor covering!\n#Person2#: Let's take a few pictures so that we can remember what we like about this home.", "summary": "#Person1# and #Person2# come to see a house and they both have good impressions of this house.", "topic": "a house"}
{"fname": "dev_129", "dialogue": "#Person1#: What is your favorite kind of music?\n#Person2#: I listen to various types of music.\n#Person1#: What genres?\n#Person2#: I enjoy listening to both Rock and R & B.\n#Person1#: What interests you in that type of music?\n#Person2#: I enjoy the different types of instruments that they use.\n#Person1#: That is a perfect reason to like a certain kind of music.\n#Person2#: That's exactly what I think too.", "summary": "#Person1# asks #Person2# the favorite music genres and why #Person2# loves them.", "topic": "music"}
{"fname": "dev_130", "dialogue": "#Person1#: Good afternoon, how can I help you?\n#Person2#: Someone has stolen my gold necklace.\n#Person1#: I am sorry to hear about that. Would you mind coming with me to my office and tell me exactly what happened here?\n#Person2#: Of course not.\n#Person1#: Are you sure that it isn't somewhere in your room?\n#Person2#: Yes, I've looked everywhere in my room and I can't find it.\n#Person1#: Ok, when and where did you last see it?\n#Person2#: Last night on the dresser. I took it off before I went to the shower, and forgot to put it back on after the shower. And this morning I left the hotel in a hurry without wearing it.\n#Person1#: Are you sure you didn't wear it this morning?\n#Person2#: Yes, I am positive.\n#Person1#: Did you remember to lock your door before you left then?\n#Person2#: Yes, I think I did. It has to be one of your maids who took it. I want my necklace back.\n#Person1#: Well, I understand how you feel, and we will try to do our best to help you. But first please allow me to send one of the housemaids to your room to look for it again thoroughly, just in case it's still in there. If she finds it, we will all be happy. If she doesn't, we will turn the whole matter to the police. But I must say that the hotel can't be held responsible for your loss. You should have locked your gold necklace away at the hotel's safety box. If you had read your key card carefully, you would have realized that we specially warned you to do so.\n#Person2#: That just isn't good enough. Cet me your general manager. I want to speak to him now.\n#Person1#: I am sorry, ma'am. Our general manager is not in town. But I'd be more than glad to get you our assistant manager, if you like. But I am afraid that he will say the same thing. We have very clear instructions about valuables and we must follow them. And now if you will excuse me, I'll go and find our assistant manager for you.", "summary": "#Person2# claims that her necklace has been stolen. #Person1# asks #Person2# about some details. #Person1# suggests sending one housemaid to look for it again thoroughly. If she doesn't find it, they will turn the case to the police, but the hotel will not be responsible for #Person2#'s loss. #Person2# is not satisfied with the answer and wants to speak to the general manager. #Person1# refuses.", "topic": "a lost necklace"}
{"fname": "dev_131", "dialogue": "#Person1#: What seems to be the problem?\n#Person2#: I have a really bad toothache! My cheek is swollen and I can't eat anything.\n#Person1#: Let's have a look. Mmmm. This doesn't look too good. I think we may have to pull out your wisdom tooth. It's pressing against your molars and that's one of the reasons you are experiencing so much pain\n#Person2#: When you pull my tooth will you also have to extract the nerve and the root?\n#Person1#: First we will take some x-rays and see what we're dealing with. I also noticed a small cavity up front here, so you are going to need a filling.\n#Person2#: I guess that's what I get for not flossing or brushing my teeth three times a day.\n#Person1#: It could be that, or maybe you are eating too many sweets. In any case, I'll administer an anesthetic and you won't feel a thing!", "summary": "#Person2# is having a bad toothache. #Person1# checks #Person2#'s teeth and suggests pulling out the wisdom tooth.", "topic": "a bad toothache"}
{"fname": "dev_132", "dialogue": "#Person1#: Right, well, in the studio this morning, for our interview spot is Peter Wilson. Peter works for Green Peace. So, Peter, welcome.\n#Person2#: Thanks a lot. It's good to be here.\n#Person1#: Great! Now, Peter, perhaps you can tell us something about Green Peace and your job there.\n#Person2#: Sure. Well, I'll start by telling you roughly what Green Peace is all about. I actually work in London for the Green Peace organization. We've been going for a few decades and we're a non-violent, non-political organization. We're involved in anti-nuclear activity, conservation and protection of animals and protection and support of our eco-system. I'm the action organizer and arrange any protests.\n#Person1#: Right! A pretty important role, Peter. What sort of protest would you organize?\n#Person2#: Well, recently we've been involved in anti-nuclear campaigns. I've personally arranged for the demonstration against radioactive waste dumping in the Atlantic Ocean. We've got a few small Green Peace boats that we harass the dumping ship with.\n#Person1#: Say? Hold on, Peter. I thought you said your organization was non-violent. What do you mean by 'harass'?\n#Person2#: Well, we circle round and round the ships and get in the way when they try to dump the drums of nuclear waste in the sea. We talk to the men and try to change, you know, yell at them to stop. We generally make ourselves as much of a nuisance as possible. \n#Person1#: Well, people may think differently of your methods, but there's no doubt you're doing a great job. Keep it up and good luck. And thanks for talking with us.", "summary": "#Person1# interviews Peter Wilson who is the action organizer of Green Peace organization. #Person1# asks Peter to introduce to the audience what Green Peace is and what work it does. Peter also introduces detailed anti-nuclear campaigns.", "topic": "in the studio"}
{"fname": "dev_133", "dialogue": "#Person1#: My hand still hurts from the fall on the ice yesterday. I wonder if I broke something.\n#Person2#: I'm no doctor, but it's not black and blue or anything. Maybe you just need to rest it for a few days.", "summary": "#Person1#'s hand hurts and #Person2# advises #Person1# to rest.", "topic": "be hurt"}
{"fname": "dev_134", "dialogue": "#Person1#: Good morning. May I help yon?\n#Person2#: I'd like to rent a car, please.\n#Person1#: Okay. Full-size, mid-size, or compact, madam?\n#Person2#: Compact is OK. What's the rate?\n#Person1#: 78 dollars a day.\n#Person2#: And I'd like to have insurance just in case.\n#Person1#: If you want full coverage insurance, it will be 8 dollars per day.\n#Person2#: All right, I'll take that, too.\n#Person1#: Here is our brochure, madam. Er... compact... OK. Please choose a model in this section.\n#Person2#: How about this one?\n#Person1#: All right. How many days would you like to use it?\n#Person2#: Just one day.\n#Person1#: May I see your driver's license, please?\n#Person2#: Is an international driving license fine?\n#Person1#: Yes, it is. Thank you. Please fill in this form.", "summary": "#Person2# rents a compact car with full coverage insurance. #Person1# asks #Person2# to show the driver's license.", "topic": "rent a car"}
{"fname": "dev_135", "dialogue": "#Person1#: Maria, I know you've arrived here only recently. Can you tell me if there is anything that has surprised you about British people?\n#Person2#: People here are more serious than that in Spain. Spanish people are lazy but fun to be with. Also, before I came to England, people told me that the English are very polite. It is known internationally. But I don't think it is true. Using words like please, thank you, sorry, and excuse me is one thing, but real politeness is more than that, I think.", "summary": "#Person2# tells #Person1# #Person2# thinks it surprising that English is more serious and less polite than expected.", "topic": "British people"}
{"fname": "dev_136", "dialogue": "#Person1#: Hello.\n#Person2#: Hello, dad?\n#Person1#: Yes... Mary! How are you? Anything wrong?\n#Person2#: Oh, no. I just wanted to call and see how you and mom are. It's been quite a while since I saw you last time.\n#Person1#: Oh, we're both fine. Your mother is down at the new shopping center shopping.\n#Person2#: For a new dress?\n#Person1#: No, for shoes this time, I think. How's David?\n#Person2#: He's fine. He likes his work and was given a raise last month by Mr. Smith. We are all pretty pleased about that.\n#Person1#: Yes, I think you should be. And how are the children?\n#Person2#: Well, George's home from school today. It's nothing serious, just a bad cold. And. it's his birthday, too!\n#Person1#: Oh, I thought his birthday was May 24th.\n#Person2#: No. April 24th.\n#Person1#: Well, that's too bad. Tell him we'll send him a present.\n#Person2#: All right. Diane's still taking dancing lessons.\n#Person1#: She must be pretty good by now. How about Tom?\n#Person2#: He's OK, too. He's having a part-time job at a garage now.\n#Person1#: Well, it's certainly good to hear your voice.\n#Person2#: OK, dad. Nice talking to you and give Morn our love.\n#Person1#: All right. Good-bye.", "summary": "Mary calls her dad to check if everything is fine at home. Mary also tells her dad how her family members have been doing.", "topic": "a call"}
{"fname": "dev_137", "dialogue": "#Person1#: Did you see today's newspaper? That building over there in Centerville was just struck by lightning for the fourth time.\n#Person2#: I'm not surprised. If the conditions for lightning to strike are right one time, they might be as good another time.\n#Person1#: Well, I don't take any chances. If I'm caught in a thunderstorm, I will look for a building or a closed car. Also, I was told that if you're stuck outdoors, the best thing you can do is to keep yourself close to the ground and avoid bodies of water.\n#Person2#: To tell you the truth, even when I'm at home, I don't take baths or showers during a thunderstorm. And I don't use anything that works electrically. Maybe I'm too anxious.\n#Person1#: I wouldn't say that. According to the article, lightning starts thousands of fires every year in the United States alone. Hundreds of people are injured or even killed. I think you're just being sensible.", "summary": "#Person1# and #Person2# are talking about what they would do and what they wouldn't do if caught in a thunderstorm.", "topic": "a thunderstorm"}
{"fname": "dev_138", "dialogue": "#Person1#: Good morning, Lucy. Can I help you?\n#Person2#: Good morning, sir. I'd like to talk with you about my studies for a minute, if I may.\n#Person1#: Certainly, come in and have a seat.\n#Person2#: Thank you. I have a record of my studies for last year. Would you like to see it?\n#Person1#: Yes, let me see now. You are studying mathematics, aren't you?.\n#Person2#: Yes, I am. But I'd like to apply for admission to the engineering college next year.\n#Person1#: I see. Have you asked your parents for their advice about this?\n#Person2#: Yes, I have. They think it is a good idea.\n#Person1#: Well, your record here has been very good. I don't think you will have much trouble.\n#Person2#: I hope not. Anyway, I am going to apply. And I'd like to ask you to write a recommendation for me, if it is not too much trouble.\n#Person1#: No trouble at all. I'd be glad to do it. Is there anything else?\n#Person2#: No, sir. I think that is all. Thank you very much.\n#Person1#: All right, Lucy. Good luck to you.\n#Person2#: Thank you, Good-bye.", "summary": "Lucy is going to apply for the engineering college. She asks #Person1# to see her study record and write a recommendation for her. #Person1# agrees.", "topic": "write a recommendation"}
{"fname": "dev_139", "dialogue": "#Person1#: Hi. I think I'm sitting next to you. Seat 35B.\n#Person2#: Oh,sorry. I'll just move my things. Hold on a minute.\n#Person1#: Thanks. Phwoo...I've been waiting in departure for ages.\n#Person2#: Mmm...The flight was delayed leaving Beijing. Security checks, you know.\n#Person1#: Yeah. Same here.\n#Person2#: Are you going to London, then?\n#Person1#: Yes. I'm going to the LSE to do a master's degree in International Relations.\n#Person2#: Really? That sounds interesting. You must be really clever.\n#Person1#: So are you going to London too?\n#Person2#: Well actually, I'm going to the University of Middlesex to do Business Studies.\n#Person1#: That sounds interesting.\n#Person2#: Well actually, it's my parents who want me to do Business Studies. I'd rather study Philosophy, but my dad wants me to take over the family business. He thinks Business Studies will make me rich.\n#Person1#: Well, nobody wants to be poor...ah, here's the drinks trolley. What would you like?\n#Person2#: A Coke, please,I'm sorry...I don't know your name...\n#Person1#: Oh, sorry. I forgot...Ali.", "summary": "#Person1# sits next to #Person2# on the plane. They talk about why they are going to London.", "topic": "on the airplane"}
{"fname": "dev_140", "dialogue": "#Person1#: I'm sure it will be wet when we arrive. \n#Person2#: Yes. I dare say it will be. \n#Person1#: It will be Sunday so I expected everything will be closed. \n#Person2#: No. I don't think that's possible. Some places are sure to be open. \n#Person1#: But the bank should be closed so we shouldn't to be able to get any money. \n#Person2#: Mmm, you may be right. \n#Person1#: Do you think we'll need our overcoats? \n#Person2#: No. We couldn't possibly. \n#Person1#: Why not? \n#Person2#: It will be summer. So it will be hot. \n#Person1#: Is that very likely in England? \n#Person2#: Yes. It could happen. ", "summary": "#Person1# talks with #Person2# about what the situation will be when they arrive in England.", "topic": "situation in England"}
{"fname": "dev_141", "dialogue": "#Person1#: Are you an art aficionado? \n#Person2#: Not really. I like going to an art exhibition once or twice a year. I hardly know anything about art or sculpture. You are a true art lover, aren't you? \n#Person1#: I love going to art galleries, particularly when one is holding an exhibition of abstract art. \n#Person2#: I never understand the meaning of those painting. They are too abstract for me. I didn't pay much attention in art class at school. \n#Person1#: Art isn't for everyone. I'm going to an exhibition tomorrow at the national gallery. It's an exhibition of greek and roman sculpture. \n#Person2#: I like sculpture, especially that from ancient rome or Greece. What time are you thinking of going? I'd love to go with you. \n#Person1#: I thought I'd have an early lunch and go immediately afterwards. Does that sound ok to you? Bus 51 goes directly there. \n#Person2#: That sounds fine. What time shall we meet at the bus stop? \n#Person1#: Let's meet at 12 thirty. it will probably take us three or four hours to see all of the exhibits. ", "summary": "#Person1# is an art aficionado. #Person2# doesn't appreciate paintings but enjoys sculptures. They decide to go to an exhibition of greek and roman sculpture together.", "topic": "an art exhibition"}
{"fname": "dev_142", "dialogue": "#Person1#: Let's call it a day. \n#Person2#: It's nice to go home earlier once in a while. But it's the evening rush. \n#Person1#: It's hard to commute a long way. \n#Person2#: Sure it is. I really hate to get caught in a traffic jam. ", "summary": "Both #Person1# and #Person2# hate the evening rush.", "topic": "the evening rush"}
{"fname": "dev_143", "dialogue": "#Person1#: Can anyone tell me where I can buy the ingredients to make Chinese food? \n#Person2#: There is a supermarket in Kensington High Street. I'll come and give you a hand. \n#Person1#: That is good of you. Here, take one of these trolleys. What do you want exactly? \n#Person2#: I'm after things to stuff dumplings with, like Chinese cabbage \n#Person1#: The fruit and vegetables are over there. \n#Person2#: Pork. Where's the meat counter? \n#Person1#: Over there. ", "summary": "#Person2# helps #Person1# find the ingredients to make Chinese food.", "topic": "in the supermarket"}
{"fname": "dev_144", "dialogue": "#Person1#: Excuse me. Do you think I can get there in time to catch the 11:30 train? \n#Person2#: Well, let me see. Now it's 11:00 sharp. It's a long way to go. If I take the shortest route, we may come across a traffic jam. If I take a less heavy route, it will save us 10 or more minutes, but you'll have to pay more. Which do you prefer? \n#Person1#: Are you sure that I can get there in time if we take the less heavy route? \n#Person2#: Generally speaking, we can if we go at this speed and nothing unexpected happens. \n#Person1#: How much more do I have to pay? \n#Person2#: Compared to the shortest route, you may pay around 5 Euro more. \n#Person1#: That's acceptable. No one wants to miss a train. \n#Person2#: OK. . . Here we are. We'll turn left at this cross. To go straight ahead is the shortest route. \n#Person1#: Thank you! ", "summary": "#Person1# agrees with #Person2#'s suggestion to pay extra 5 euros to take a less heavy route to catch the train.", "topic": "catch the train"}
{"fname": "dev_145", "dialogue": "#Person1#: Nice to see you again, Mike. How was your trip to China?\n#Person2#: It was great. I flew to Beijing with my wife last month and I stayed there for 3 days. There were so many things to see and so many places of interest to visit in Beijing that we really couldn't decide whether to leave or stay.\n#Person1#: Have you visited other places in China?\n#Person2#: Yes, then we visited Shanghai and Nanjing, each city for 2 days. Finally we paid a visit to Guilin, where we spent 3 days. They were so beautiful that we were deeply impressed by these cities.\n#Person1#: Sounds great.", "summary": "Mike talks with #Person1# about his enjoyable trip to China.", "topic": "a trip"}
{"fname": "dev_146", "dialogue": "#Person1#: That concludes the Consumer Report for tonight. Let's go over now to Jerry Ryan and find out what's happening in the world of sports. Jerry?\n#Person2#: Thanks, Sarah. And good evening, sports fans. It was an exciting day in world soccer. Mexico defeated France 7 to 6 in the close game that offered spectators plenty of excitement. The game between Canada and Argentina ended in a tie, 3 to 3. And in a game that still in progress, Italy is leading Haiti 2 to 1, with 30 minutes left to go.", "summary": "#Person1# asks #Person2# to tell the audience about the world soccer event.", "topic": "world soccer"}
{"fname": "dev_147", "dialogue": "#Person1#: Hello, I work for Sunny Tour Holidays. And I'm interviewing people about their Holidays. Would you mind answering a few questions for our survey?\n#Person2#: No, not at all.\n#Person1#: Thanks a lot. First, could you tell me about travel arrangements for your last holidays? Did you experience any difficulties in your journey?\n#Person2#: Well, our plane didn't take off on time. It was delayed 5 hours. So we didn't get to Lhasa until 4:00 in the morning, and we were very tired when we got there. But we managed to book a car at the airport through a car rental platform. And it dropped us off at the hotel in time around 7:00 o'clock for breakfast, so that was alright.\n#Person1#: And how was the hotel?\n#Person2#: Well, we were a little disappointed with the room, but the Patella Palace was just a stone thrown away.\n#Person1#: And how important are holidays to you?\n#Person2#: Oh, we always look forward to going on a holiday. We always make sure we can get away at least once a year.", "summary": "#Person1# interviews #Person2# about travel arrangements, hotels, and attitude towards the holiday.", "topic": "holidays"}
{"fname": "dev_148", "dialogue": "#Person1#: Hi, Bill. Can you tell me how it happened?\n#Person2#: Sure. I was climbing the mountain in Nuremberg. Suddenly, the weather became really bad. There was lots of snow and we couldn't see anything. We got lossed. Well, we spent 4 days on the mountain. The temperature was 20 degrees below 0. We didn't have any equipment or food.\n#Person1#: So what happened? I guess somebody found you, right?\n#Person2#: Yes. But we were very sick. I couldn't move my legs because of the cold. I spent 2 months in the hospital. The doctors removed my legs.\n#Person1#: Right, so you lost your legs, but you want to try your best to stay active.\n#Person2#: That's right. In fact, I decided to make some new legs for myself. I realized that no one has to be physically disabled. We can use modern technology to help.\n#Person1#: And you built the new legs. Can you go mountain climbing again?\n#Person2#: Yes, I can. In fact, these are better than climbing shoes. The spring design means they're much more powerful.", "summary": "Bill tells #Person1# his legs were removed because of a terrible accident in the mountain, but he built a new leg and now he can go mountain climbing again.", "topic": "injured legs"}
{"fname": "dev_149", "dialogue": "#Person1#: Good afternoon, sir.\n#Person2#: Good afternoon. We want a table for 4.\n#Person1#: This way, please. It's near the window, so you'll have a good view. Sit down, please.\n#Person2#: Thank you. Do you serve good Chinese food?\n#Person1#: Yes, sir. We serve Chinese food of various styles, such as Hunan food, Sichuan food and Zhejiang food. The first two are a bit hot. Do you want to have a try?\n#Person2#: No, we like food that tastes a bit sweet.\n#Person1#: Then Zhejiang food will suit you. Here is the menu, and I'll bring some free juice for you.", "summary": "#Person2# goes to a Chinese restaurant. Due to #Person2#'s taste, Zhejiang food is recommended by #Person1#.", "topic": "a Chinese restaurant"}
{"fname": "dev_150", "dialogue": "#Person1#: May I come in, Mr. Sun?\n#Person2#: I ' d rather you didn ' t, Miss Yang. I ' m very busy now.\n#Person1#: Can I try later then?\n#Person2#: Yes, of course.\n#Person1#: Is it all right for me to come in now, Mr. Sun?\n#Person2#: Well, uh... I ' m still pretty busy, but... all right. Come in. What can I do for you?\n#Person1#: Do you mind if I sit down?\n#Person2#: Not at all. Take a seat. Now what can I do for you?\n#Person1#: I want to leave the department. Do you think I could put info a transfer?\n#Person2#: Yes. But why should you want to do that?\n#Person1#: Do you mind if I speak frankly?\n#Person2#: Not at all. Go ahead.\n#Person1#: Well. You see, I don ' t like the office. I don ' t like the staff. And I ' m afraid of you. And I don ' t want to go one. So may I put info a transfer?\n#Person2#: Yes. I ' d be delighted if you did.", "summary": "Miss Yang wants to put in for a transfer and explains her reasons. Mr. Sun agrees.", "topic": "change a job"}
{"fname": "dev_151", "dialogue": "#Person1#: Hello, I'd like to reserve a hotel room.\n#Person2#: That should be no problem. May I have your full name, please?\n#Person1#: My name is John Sandals.\n#Person2#: Hello, Mr. Sandals. My name is Michelle. What days do you need that reservation, sir?\n#Person1#: I'm planning to visit New York from Friday, April 14 until Monday, April 17.\n#Person2#: Our room rates recently went up. Is that okay with you, Mr. Sandals?\n#Person1#: How much per night are we talking about?\n#Person2#: Each night will be $ 308.\n#Person1#: That price is perfectly acceptable.\n#Person2#: Wonderful! Do you prefer a smoking or nonsmoking room?\n#Person1#: Nonsmoking, please.\n#Person2#: Next question, Is a queen-size bed okay?\n#Person1#: That sounds fine.\n#Person2#: Okay, Mr. Sandals. Your reservation is in our computer. All we need now is a phone number.\n#Person1#: Certainly. My phone number is 626-555-1739.\n#Person2#: Thank you, Mr. Sandals. We look forward to seeing you in New York!", "summary": "Michelle helps John Sandals book a non-smoking room with a queen-size bed from April 14th to April 17th.", "topic": "book a room"}
{"fname": "dev_152", "dialogue": "#Person1#: Hello, Sir. So, you are back?\n#Person2#: Yes, hello again. I would like to know the exact difference between Dividend Deposit and Dividend Participated Deposit.\n#Person1#: That's pretty easy to explain. With the Deposit, the interest is fixed, but the Dividend of each policy will be transferred automatically into your bank account by the end of each year. The longer the term, the higher the Dividend you earn. This is because it is calculated at the Compound Interest Rate.\n#Person2#: And I can purchase that here?\n#Person1#: Yes. And if you already have a Current Account with us, the Insurance Premium can be paid through it, which saves all of us a lot of hassle.", "summary": "#Person1# explains the exact difference between Dividend Deposit and Dividend Participated Deposit and the purchase process to #Person2#.", "topic": "explain the Deposit"}
{"fname": "dev_153", "dialogue": "#Person1#: I think I may rent this apartment from you.\n#Person2#: That's great to hear.\n#Person1#: How much are you looking to rent it for?\n#Person2#: For each month you would have to pay $ 1050.\n#Person1#: That is too expensive.\n#Person2#: I don't think that is too much for rent.\n#Person1#: How does $ 850 a month sound to you?\n#Person2#: That's not enough.\n#Person1#: That's the best that I can do.\n#Person2#: $ 850 a month is not enough money.\n#Person1#: Would you please reconsider?\n#Person2#: That's my final offer. Take it or leave it.", "summary": "#Person1# wants to rent an apartment from #Person2#. They negotiate over the rent but can't reach an agreement.", "topic": "discuss the rent"}
{"fname": "dev_154", "dialogue": "#Person1#: So the company decided to cancel your trip to Hong Kong?\n#Person2#: Yes, The SARS epidemic is not under effective control yet. So I'd better not risk it.\n#Person1#: Maybe it's a good things. If you don't have to go to Hong Kong, you can take a break and take things easy for a while.\n#Person2#: You are right. Maybe we should work out a fitness plan and start to do more exercise. Sitting around in the office all day is no way of keeping fit.\n#Person1#: That's a good idea. Let's see if we can get more people in this plan. There isn't much business these days anyway, so I think many people will be interested.", "summary": "#Person2#'s trip to Hong Kong is canceled because of the SARS epidemic. #Person2# decides to exercise instead. #Person1# thinks it's a good idea.", "topic": "change the plan"}
{"fname": "dev_155", "dialogue": "#Person1#: I want to get on the bus already.\n#Person2#: It just isn't on time today.\n#Person1#: It was supposed to be here thirty minutes ago.\n#Person2#: I think it'll be here pretty soon.\n#Person1#: I need to get to work, so it better.\n#Person2#: I really do hate public transportation.\n#Person1#: I agree, it's just never on time.\n#Person2#: That's right.\n#Person1#: I also hate having to stand at a bus stop in all kinds of weather.\n#Person2#: Oh, that's the worst.\n#Person1#: We need to get a car.\n#Person2#: I completely agree with that.", "summary": "#Person1# and #Person2# have been waiting for the bus for a long time. They agree they need to get a car.", "topic": "public transport"}
{"fname": "dev_156", "dialogue": "#Person1#: You have been here for how long? Four months now?\n#Person2#: Yeah, about.\n#Person1#: Do you know Chinese better now?\n#Person2#: Oh, definitely. I remember, when I first arrived in Guangzhou, my girlfriend was haggling with a sales clerk over the price of a mobile phone.\n#Person1#: Oh, yeah. Many Chinese like to bargain. It happens almost everywhere.\n#Person2#: I mean, I understand that. But the speed of the conversation got faster and faster, until it seemed to me that they would fight. My perception of the tone was that it was a violent shouting match. The truth was that it was a perfectly normal conversation.\n#Person1#: A shouting match? You're so funny. You must be exaggerating. I don't believe it.\n#Person2#: I am not exaggerating at all. I'm telling you the truth. That was how I felt at that time.\n#Person1#: Yes, perhaps. Chinese usually don't notice that sort of thing. Maybe it's quite natural to us.\n#Person2#: Yes, absolutely true.", "summary": "#Person2# felt that his girlfriend's bargaining with a sales cleck in Chinese sounded like a shouting match. #Person1# thinks he must be exaggerating.", "topic": "dicuss Chinese haggling"}
{"fname": "dev_157", "dialogue": "#Person1#: Hmm, what should I wear today?\n#Person2#: Come on, you think about what to wear almost every day. There are thousands of clothes in your wardrobe.\n#Person1#: Well, haven't you ever heard people say that there is always one piece of clothes missing from a woman's wardrobe?\n#Person2#: I have and I can prove that is 100 % true for you.\n#Person1#: Loving to look beautiful is women's nature. In fact, I am thinking about going to my favorite clothing shop today.\n#Person2#: No kidding! Again? ! You just went shopping yesterday. You really are a shopaholic.\n#Person1#: Well, I need to change the shoes I bought from Nasi. They are too small. I want to ask them whether they come in a larger size.\n#Person2#: OK. Do you have the receipt with you? I think they will ask you to show them the receipt first.", "summary": "#Person2# is resigned to #Person1#'s thinking about #Person1#'s wearing every day. #Person1# will go to Nasi to change shoes as they are too small. #Person2# reminds #Person1# to bring the receipt.", "topic": "conversation about shopping"}
{"fname": "dev_158", "dialogue": "#Person1#: Good morning. Phyllis Seymour speaking.\n#Person2#: Hi, Ms. Seymour? It's Allan Parker. I'Ve been waiting to call you and thank you for all your help last week.\n#Person1#: Thank you very much, Mr. Parker. But, that is my job.\n#Person2#: Well, I want to let your boss know that she'd better hold on to you! You're a hard worker!", "summary": "Allan Parker calls Phyllis Seymour to thank her for her help.", "topic": "a thanks call"}
{"fname": "dev_159", "dialogue": "#Person1#: Well, Mike, nowadays there's much talk about nanometer. But what on earth is it?\n#Person2#: Nanometer is a length scale. It's one billionth of a meter, roughly ten times the size of an individual atom.\n#Person1#: Hmm. . . it's hard to figure out the exact size, I'm afraid.\n#Person2#: Well, let's make it this way. For comparison, 10 NM is 1000 times smaller than the diameter of a human hair. There are as many nanometers in an inch as there are inches in 400 miles.\n#Person1#: I see. Thank you.", "summary": "Mike explains the concept of nanometer to #Person1#. #Person1# understands it.", "topic": "explanation of nanometer"}
{"fname": "dev_160", "dialogue": "#Person1#: I heard that ben is forming his own band.\n#Person2#: It will be a rock and roll band probably. He's a very good guitarist.\n#Person1#: Can you play a musical instrument? If you can, he might ask you to join the band.\n#Person2#: I can play drums, but I haven't played for a while. I'm not sure I'd be good enough to play in a band.\n#Person1#: I wish I could play a musical instrument. I love music.\n#Person2#: Nowadays, you can be a DJ. You can mix dance music. You don't need to be able to play music instrument or thing.\n#Person1#: I love to try it, but the instrument is expensive and it was still need to take a lot of practice.\n#Person2#: You know, you could probably get a computer program that would help you. You already have a computer, so you could use that to help you mix some music.\n#Person1#: That's a great idea. I'll search for some information on the internet. If it's possible to do, the internet will have some information about it.", "summary": "#Person2# can play drums but hasn't played for a while. #Person1# loves music but can't play any musical instrument. #Person2# suggests #Person1# be a DJ and mix dance music with #Person1#'s computer.", "topic": "playing music"}
{"fname": "dev_161", "dialogue": "#Person1#: Where can I buy textbooks?\n#Person2#: First, you need to have the list of books for your class. Do you have that?\n#Person1#: Yes, I have that.\n#Person2#: Well, when you have that, you can take it over to the bookstore. Can you find it?\n#Person1#: No, I don't know where the bookstore is.\n#Person2#: Just pass the gym and it's the first door on your left. Were you aware that you can also turn in your old textbooks for money?\n#Person1#: Really? How can I do that?\n#Person2#: Take your used textbooks with you and give them to the representative near the entrance. He will pay you for them. Are you going today?\n#Person1#: No, I can't make it today.\n#Person2#: I could help you with buying your books if you meet me there at 1\n#Person1#: No, thanks. I'm good.\n#Person2#: I'll see you later then. Have a great day!", "summary": "#Person2# tells #Person1# where to buy textbooks and how to turn in #Person1#'s old textbooks for money.", "topic": "buy textbooks"}
{"fname": "dev_162", "dialogue": "#Person1#: I'm going to try sky diving this weekend.\n#Person2#: I wouldn't do it if I were you.\n#Person1#: It's sounds like fun.\n#Person2#: It's very dangerous, you know.\n#Person1#: I want to try something exciting.\n#Person2#: It's an easy way to get hurt, let me tell you.\n#Person1#: I'll tell you all about it next Monday.\n#Person2#: Well, take care of yourself, and don't say I didn't warn you.", "summary": "#Person1# will try sky diving this weekend. #Person2# warns #Person1# it's dangerous.", "topic": "sky diving"}
{"fname": "dev_163", "dialogue": "#Person1#: So, Emily, how was your day?\n#Person2#: I don't think you really want to hear about it.\n#Person1#: It can't have been that bad. Go on and tell me about it.\n#Person2#: To be honest, it was horrible! My manager is such a pain in the neck!\n#Person1#: Why? What happened?\n#Person2#: Well, he made quite a few mistakes on the monthly report and when his supervisor found them, my manager blamed them on me!\n#Person1#: That's not very fair. What did you do?\n#Person2#: There wasn't really anything that I could do. There's always been a lot of bad blood between my manager and myself. If I had said anything, he would have fired me for sure.\n#Person1#: Does he treat everyone in your department like this?\n#Person2#: He treats everyone pretty badly, but the way he treats me really takes the cake!\n#Person1#: Do you have any idea why he treats you worse than the others?\n#Person2#: I really have no idea. All I know is that the thought of him really curls my hair!\n#Person1#: Is there anyone else you can talk to about it at your company?\n#Person2#: Not really. I'm hoping to live with it for a while until I get a promotion.\n#Person1#: That's very sensible. It sounds like you have a good head on your shoulders.\n#Person2#: I try to be sensible about it, but it's not very easy. Sometimes you just have to grin and bear it.\n#Person1#: That's so true. When you have a taste for success, you can't let dishonest people like your manager get in the way.", "summary": "Emily tells #Person1# that she had a bad day because her manager blamed his mistakes on her. Emily says her manager treats everyone, especially her, badly, but she hopes to live with it for a while until she gets a promotion. #Person1# thinks Emily is sensible.", "topic": "office life"}
{"fname": "dev_164", "dialogue": "#Person1#: I came to this lab to have my blood drawn.\n#Person2#: You are in the right place. Roll up your left sleeve and have a seat.\n#Person1#: What am I being tested for?\n#Person2#: Your doctor wants to know what your white blood cell count is.\n#Person1#: What does my white blood cell count tell him?\n#Person2#: Usually if your white count is off, the doctor suspects an infection.\n#Person1#: How much will it hurt?\n#Person2#: It is only a pin prick. I have to put this tourniquet on your arm to make the vein easier to find.\n#Person1#: Is that my blood going into that tube?\n#Person2#: That blood that just filled the tube is all that I needed. Thanks for coming in!", "summary": "#Person2# is drawing #Person1#'s blood as the doctor wants to know #Person1#'s white blood cell count.", "topic": "draw the blood"}
{"fname": "dev_165", "dialogue": "#Person1#: Do you have this design with only one breast pocket?\n#Person2#: Let me see. Oh, we have the design but not the same color as this one.\n#Person1#: It's a pity. I'm afraid that's too loud for me. Thank you.\n#Person2#: You're welcome.", "summary": "#Person1# wants to buy a specific design with one breast pocket but #Person2# doesn't one.", "topic": "an unsuccessful purchase"}
{"fname": "dev_166", "dialogue": "#Person1#: May I be of any help?\n#Person2#: Yes. Show me the sweaters, please.\n#Person1#: What style?\n#Person2#: Well, could you bring me all the styles of pullovers? I am not quite sure which one I will buy.\n#Person1#: Ok. Here are the ones, turtleneck pullover, crewneck pullover, V-neck pullover and cowl-neck pullover.", "summary": "#Person2# asks #Person1# to show #Person2# all the styles of pullovers.", "topic": "pullover"}
{"fname": "dev_167", "dialogue": "#Person1#: What is your salary now?\n#Person2#: My present pay is RMB 3, 000 yuan each month.\n#Person1#: What's your expected salary?\n#Person2#: What is important to me is the job and the people who I will be working with, so regarding salary, I leave it to you and I am sure that you will make me a fair offer.\n#Person1#: I can offer you 5, 000 yuan per month. Raises are given after three months'probation period according to your performance. Is this satisfactory?\n#Person2#: Yes, it is quite satisfactory. I accept it.\n#Person1#: Any question about the work?\n#Person2#: To whom should I report?\n#Person1#: The general manager of your section.\n#Person2#: What are the benefits?\n#Person1#: We'll offer that on holidays.\n#Person2#: I would like to know if there would be any opportunity to work abroad in the future?\n#Person1#: Yes, we have inspection abroad.\n#Person2#: Thank you. Then I think it's time for us to sign a letter of intent.\n#Person1#: Okay.", "summary": "#Person2# is satisfied with the monthly salary proposed by #Person1# and asks some questions about the work.", "topic": "acceptance of the job"}
{"fname": "dev_168", "dialogue": "#Person1#: Let's do something really nice for our family this Christmas.\n#Person2#: What did you have in mind?\n#Person1#: I don't know yet.\n#Person2#: I just know I want to get out of the mindless gift trap.\n#Person1#: I know what you mean.\n#Person2#: I want to give a gift that is really meaningful.\n#Person1#: Or do something that shows we have spent time thinking about them.\n#Person2#: Or what only we are able to give them.", "summary": "#Person1# and #Person2# are planning to do something really nice for their family this Christmas.", "topic": "the Christmas gift"}
{"fname": "dev_169", "dialogue": "#Person1#: What's up, how are you?\n#Person2#: I'm splendid. How about yourself?\n#Person1#: Could be better.\n#Person2#: So, have you been on the bus very long?\n#Person1#: I got on about fifteen minutes ago.\n#Person2#: How often do you ride the bus?\n#Person1#: I usually just drive.\n#Person2#: You have your own vehicle?\n#Person1#: Yes, I have my own car.\n#Person2#: So then, why don't you drive it?\n#Person1#: I'm waiting for our President to lower the gas prices.\n#Person2#: Smart.", "summary": "#Person1# takes the bus these days because of the high gas prices.", "topic": "traffic tools"}
{"fname": "dev_170", "dialogue": "#Person1#: Liz, do you have a minute?\n#Person2#: Yes, of course. What is it?\n#Person1#: I need you to help me set up for my presentation Thursday morning.\n#Person2#: Okay, what should I do?\n#Person1#: Well, it isn't at this office. It's over at the Dayton Street office. Have you been there before?\n#Person2#: Yes, of course. I have to go there every Tuesday.\n#Person1#: Good. So you will have no trouble finding it.\n#Person2#: What's the presentation about?\n#Person1#: I will talk about developing sales through our website. All the branch heads will be there, and most of the staff.\n#Person2#: Will you need anything special for the presentation?\n#Person1#: Well, I need the display monitor. But Tom can set that up for me on Wednesday. I will need you to help with everything else.\n#Person2#: I suppose you need the whiteboard set up.", "summary": "#Person1# asks Liz to help #Person1# set up for #Person1#'s presentation Thursday morning at the Dayton Street office. Liz agrees and asks about #Person1#'s needs.", "topic": "presentation"}
{"fname": "dev_171", "dialogue": "#Person1#: Welcome back, Sir. I trust the materials were helpful to you?\n#Person2#: Indeed. I've decided to go for the Petty Consumer Loan. That is, if my credit rating is satisfactory.\n#Person1#: Your credit is fine, Sir. Now, tell me, what is it that you need the loan for?\n#Person2#: I've just bought a second hand apartment and I'm looking to do some renovations. You know, a bit of decorating, some new furniture, nothing flashy.\n#Person1#: I see. And what loan amount are you expecting?\n#Person2#: It says here that the maximum is 20, 000 RMB. Is that flexible?\n#Person1#: I'm sorry, Sir. The maximum we can lend you on this type of loan is 20, 000 RMB, with no exceptions.\n#Person2#: Well, 20, 000 RMB, it'll have to be then.\n#Person1#: I need some documentation from you. Such as your resident permit, your occupation and salary details and I already have your credit details here.\n#Person2#: Everything is right here. If that's all in order, just let me know where I sign.", "summary": "#Person2# wants to go for the Petty Consumer Loan for the renovations of his apartment. #Person1# says the maximum they can lend #Person2# is 20,000 RMB and #Person2# accepts it.", "topic": "Loan for renovations"}
{"fname": "dev_172", "dialogue": "#Person1#: What made you decide on this type of occupation?\n#Person2#: Oh, to tell you the truth, I love the sky. When I was a child, I imagined flying into the blue sky some day. Now, I think the day has come. My dream will come true. And I like travelling very much and I enjoy working with people.\n#Person1#: Can you make yourself understood in English without too much difficulty?\n#Person2#: Yes, I think I am quite fluent in English. I got the certificate of the Secondary English Training last month.\n#Person1#: Do you know what the responsibilities are for a stewardess?\n#Person2#: The main responsibility of the stewardess is to make the passengers relaxed and happy during the flight. And good service is also important.\n#Person1#: Are you in good health?\n#Person2#: I just had a complete physical examination and I am in top condition.\n#Person1#: Have you had any nursing experience?\n#Person2#: Yes, I have two years of nursing experience, and now I am working as a nurse in a hospital.\n#Person1#: How tall are you? What about your eyesight?\n#Person2#: My height is one meter and sixty-eight centimeters. I've never had any vision problems.\n#Person1#: What would you say are your strengths and weaknesses?\n#Person2#: One of my strengths is my friendliness and open-minded attitude and also I think I have a warm personality. But sometimes, I find it is hard to tell others when I don't like what they are doing.\n#Person1#: If a passenger can't understand what you say, what should you do?\n#Person2#: I'll try to speak in another language or I'll try my best to use gestures and draw pictures.", "summary": "#Person1# is interviewing #Person2# who wants to get a job as a stewardess. #Person1# asks #Person2# about #Person2#'s motivation, English level, health condition, nursing experience, height, eyesight, strengths, weaknesses, etc.", "topic": "job interview"}
{"fname": "dev_173", "dialogue": "#Person1#: So Vicky, how long have you held your present position?\n#Person2#: I've been a secretary for two years, before that I was at university.\n#Person1#: And how do you like working for IBM?\n#Person2#: It's challenging, I feel I have learned a lot.\n#Person1#: What's strength do you bring to the job?\n#Person2#: I get along well with people, and I enjoy working with others.\n#Person1#: That's good. We always need team players here.", "summary": "Vicky tells #Person1# she has been a secretary for two years in IBM and feels she has learned a lot. Vicky enjoys teamwork.", "topic": "job interview"}
{"fname": "dev_174", "dialogue": "#Person1#: What kind of personality do you think you have?\n#Person2#: I am very active and energetic. I approach things enthusiastically and I don't like leaving them half done.\n#Person1#: Do you think you are introverted or extroverted?\n#Person2#: I am quite outgoing, I think. I enjoy mixing and doing things with other people.\n#Person1#: What do you think is the most important thing for you to be happy?\n#Person2#: I maintain that the most important thing is having good friends. A person can't live all by himself. A friend in need is a friend indeed. So the more really close friends I have, the happier I am.\n#Person1#: Do you have any friend you would call really close ones?\n#Person2#: Yes, I would call three of my former classmates really close friends. We often get together and talk with each other. Whenever I counter difficulties, they are always ready to give me a hand.\n#Person1#: What kind of people would you like to work with?\n#Person2#: People who are honest, dedicated to their work and have integrity.\n#Person1#: What kind of people you find hard to work with?\n#Person2#: Slacker and those who violate working principles.", "summary": "#Person2# thinks #Person2# is active, energetic, and outgoing. #Person2# values friendship very much and tells #Person1# about #Person2#'s close friends. #Person2# likes to work with people who are honest, dedicated, and have integrity and finds it hard to work with slackers and those who violate working principles.", "topic": "ask some questions"}
{"fname": "dev_175", "dialogue": "#Person1#: How do you think a manager should react to an employee's unsatisfactory work?\n#Person2#: If I were a manager, I would have a private talk with this employee to figure out the reasons. It is very important to have this one-to-one discussion in an unthreatening situation without any distraction.\n#Person1#: Exactly, I overheard a manager scold his employee in the elevator this morning, they were from the company on the 12th floor, I guess. They were only three of us in the elevator, I felt very embarrassed to be in the middle of them.\n#Person2#: Well, I guess the employee would feel more embarrassed and probably angry. Anyway, it is not wise at all to give a harsh time to your employee in front of others, especially strangers.\n#Person1#: Sure, no matter what happened, they should wait to discuss in their office and find the solution in a positive way.", "summary": "#Person1# and #Person2# agree that a manager should discuss an employee's unsatisfactory work one-to-one in a positive way.", "topic": "private talk"}
{"fname": "dev_176", "dialogue": "#Person1#: Hello. Do you know how I can find a room to rent?\n#Person2#: There is so much information and I advise to read newspaper.\n#Person1#: Will that work?\n#Person2#: Yes, of course. If you like the room, call the landlord and confirm the information of the room.\n#Person1#: Good idea. Thank you.", "summary": "#Person2# suggests #Person1# read the newspaper for renting information.", "topic": "renting information"}
{"fname": "dev_177", "dialogue": "#Person1#: I'd like two tickets for the movie on Friday, please.\n#Person2#: For which movie, madam?\n#Person1#: Oh, that's right. Dark and Stormy Night.\n#Person2#: I'm sorry, that show is sold out.\n#Person1#: Well, how about Saturday or Sunday?\n#Person2#: Yes madam, we do have tickets available for that movie on those days.\n#Person1#: Are there any seats left for the middle row for Saturday?\n#Person2#: Yes, but they are not next to each other.\n#Person1#: Oh, that's a pity. We prefer to sit together.\n#Person2#: In that case, we still have some seats together in the front or at the back.\n#Person1#: The front row sounds good. How much are the tickets?\n#Person2#: 25 dollars in total.\n#Person1#: Ok, I'll take them.", "summary": "#Person2# helps #Person1# book two tickets for Dark and Stormy Night on Saturday. The seats are next to each other and in the front row.", "topic": "movie tickets"}
{"fname": "dev_178", "dialogue": "#Person1#: Hi, there! Did you have any questions about our bikes?\n#Person2#: Yeah. Do you work on bicycles in addition to selling them?\n#Person1#: Oh, yes, we can handle any repairs you may need.\n#Person2#: That's great, but what I need is not exactly a repair. My cousin gave me a road bike, but I'm not tall enough to ride it. Can you put smaller wheels on it?\n#Person1#: We could do that, but I wouldn't recommend it, because you would have to use your legs more to go the same distance. You'd be better off buying a bike that's the right size for you.\n#Person2#: I was afraid you'd say that. You see, my cousin's bike is a very expensive model. It's a really nice bike.\n#Person1#: Have you considered trading the bike in? We do buy and sell used bikes, and I can give you a fair price for any trade-in.\n#Person2#: Really? That would be great! How much can you give me for the bike?\n#Person1#: If it's in good shape, probably at least 50% of its original value.\n#Person2#: Terrific! If you're here tomorrow, I'll bring it in then.\n#Person1#: OK.", "summary": "#Person1# can help #Person2# who wants to put smaller wheels on the bike given by #Person2#'s cousin, but #Person1# recommends #Person2# to sell this bike and buy a suitable one.", "topic": "bike"}
{"fname": "dev_179", "dialogue": "#Person1#: Help me decide on which type of hotel room to book.\n#Person2#: I want the one with a bed.\n#Person1#: Very funny. We have a choice of different views, and each one is a different price. For instance, a room with a city view is 175 a night.\n#Person2#: 175 a night?! That's highway robbery!\n#Person1#: If you think that's too steep, there are a few other options. We can get a courtyard room with no view for 120 a night or a room with an obstructed or peek-a-boo ocean views for 130 a night.\n#Person2#: I don't really care which type of room we get as long as we don't end up with a room on the ground floor. I don't like having people walking back and forth outside my window all night.\n#Person1#: Okay, I can request a room on an upper floor. You really don't have a preference?\n#Person2#: No, not really.\n#Person1#: There is a penthouse room for 400 a night.\n#Person2#: What?! For that price, I'd better get a view of the Eiffel Tower, the Parthenon, and the Great Wall of China!", "summary": "#Person1# needs #Person2#'s suggestion on booking a hotel room. #Person2# is shocked by those expensive choices. #Person2# just wants a room on an upper floor at a reasonable price.", "topic": "room reservation"}
{"fname": "dev_180", "dialogue": "#Person1#: Holiday Travel! What can I do for you?\n#Person2#: Hello! I'd like to book a flight to Berlin for the 23rd this month.\n#Person1#: OK. Let me see what's available. And when will you be returning?\n#Person2#: Er, well, I'd like to catch a return flight on the 29th. Oh, and I'd like the cheapest seat possible.\n#Person1#: OK, let me see. Hmm... the ticket price is much lower if you leave one day earlier.\n#Person2#: I see. How much is it for one day earlier?\n#Person1#: It's only 980 dollars.\n#Person2#: All right. Then I'll take that flight.\n#Person1#: OK. That's flight BA 7101, from Salt Lake City to New York Kennedy Airport. Then Flight BA 2701 from Kennedy Airport to Berlin. The first flight leaves Salt Lake City at 10:00 am, and arrives in New York at 4:15 pm. Then the 2nd flight leaves Kennedy Airport at 5:45 pm. You'll arrive in Berlin at 8:30 am the next day.\n#Person2#: All right. Thanks.", "summary": "#Person1# helps #Person2# book a flight from Salt Lake City to Berlin for the 22nd this month and a return flight on the 29th.", "topic": "book a flight"}
{"fname": "dev_181", "dialogue": "#Person1#: The walls in your room were dull and lifeless, so I covered them with these prints.\n#Person2#: Oh, I like this one. Where did you buy it?\n#Person1#: At the Museum of Modern Art in New York. The Art History Department recently organized a special museum tour there.\n#Person2#: Is this a copy of something in the museum collection?\n#Person1#: Yes, it's a print of a painting by Georgia O'Keefe called 'Lake George Window'.\n#Person2#: It looks more like a photograph. Is the Art History Department planning another museum tour?\n#Person1#: Yes, the next one is a special exhibit of European painters at the Museum of Find Out In Boston. I think I will sign up for that one. Maybe I will even come back with prints to cover the bare walls of my room.", "summary": "#Person1# covers the walls in #Person2#'s room with the prints #Person1# bought during a museum tour. #Person1# is planning to sign up for the next museum tour.", "topic": "room decoration"}
{"fname": "dev_182", "dialogue": "#Person1#: How much freedom do your parents give you?\n#Person2#: Quite a lot. I mean I'm allowed out most evenings. Weekdays, I have to be back by 9:30. But on weekends I can stay out till 11:00.\n#Person1#: What about money? Do you have any pocket money?\n#Person2#: Yes, my parents give me two pounds a week.\n#Person1#: Is there anything you'd like to do which your parents won't let you?\n#Person2#: Yes, I want to go on holidays this coming summer with my boyfriend, but they say I have to wait till I am 17.\n#Person1#: Do you think that's unfair?\n#Person2#: I don't know...he is very responsible, my boyfriend, even my parents think so and I don't see how a year or two is going to make much difference.", "summary": "#Person2#'s parents allow #Person2# out most evenings and give #Person2# pocket money weekly, but they don't allow #Person2# to travel with #Person2#'s boyfriend before #Person2#'s 17.", "topic": "parent's discretion"}
{"fname": "dev_183", "dialogue": "#Person1#: You're going to wear out the computer's keyboard!\n#Person2#: Oh, hi.\n#Person1#: Do you have any idea what time it is?\n#Person2#: About ten or ten-thirty?\n#Person1#: It's nearly midnight.\n#Person2#: Really? I didn't know it was so late.\n#Person1#: Don't you have an early class to teach tomorrow morning?\n#Person2#: Yes, at seven o'clock. My commuter class, the students who go to work right after their lesson.\n#Person1#: Then you ought to go to bed. What are you writing, anyway?\n#Person2#: An article I hope I can sell.\n#Person1#: Oh, another of your newspaper pieces? What's this one about?\n#Person2#: Do you remember the trip I took last month?\n#Person1#: The one up to the Amazon?\n#Person2#: Well, that's what I'm writing about-the new highway and the changes it's making in the Amazon valley.\n#Person1#: It should be interesting.\n#Person2#: It is. I guess that's why I forgot all about the time.\n#Person1#: How many articles have you sold now?\n#Person2#: About a dozen so far.\n#Person1#: What kind of newspapers buy them?\n#Person2#: The papers that carry a lot of foreign news. They usually appear in the big Sunday editions where they need a lot of background stories to help fill up the space between the ads.\n#Person1#: Is there any future in it?\n#Person2#: I hope so. There's a chance I may sell this article to a news service.\n#Person1#: Then your story would be published in several papers, wouldn't it?\n#Person2#: That's the idea. And I might even be able to do other stories on a regular basis.\n#Person1#: That would be great.", "summary": "#Person1# reminds #Person2# who is typing an article about #Person2#'s trip up to the Amazon last month that it's late at night. #Person2# hopes to sell the article to a news service and then #Person2# might be able to do other stories regularly.", "topic": "article"}
{"fname": "dev_184", "dialogue": "#Person1#: Have you heard that the boss of the law office where Rick works wants him to fly to Brazil and do a month's work there?\n#Person2#: That's nice. He will love it because everything will be paid for, such as air travel, meals, hotel...and this is his first time to get out of the States.\n#Person1#: Indeed. You won't believe how much he is looking forward to it, and how much his little sister admires him! He's going to enjoy lying on the beaches when work is done, and he promised to buy his sister gifts.\n#Person2#: Who else is going besides him?\n#Person1#: He's going alone.\n#Person2#: When will he be leaving?\n#Person1#: He was told about it three days ago, and I think he'll leave in a week.", "summary": "#Person1# tells #Person2# Rick will fly to Brazil in a week and do a month's work there. Rick is going alone and everything will be paid for.", "topic": "a business trip"}
{"fname": "dev_185", "dialogue": "#Person1#: Hi young lady. How may I help you?\n#Person2#: Well, ... yeah. I'm looking for a Father's Day gift.\n#Person1#: Okay. How about getting your father a new wallet?\n#Person2#: Hmm. How much is that wallet?\n#Person1#: Huh ... which one?\n#Person2#: The black one.\n#Person1#: Oh. It's only $40.95.\n#Person2#: Huh? That's too expensive for me. Do you have a cheaper one?\n#Person1#: Hmm. How about this brown leather one?\n#Person2#: Umm... I don't think my father will like the design on the outside, and it doesn't have a place to put pictures. How much is it anyway?\n#Person1#: It's $25.99.\n#Person2#: Humm. I don't have that much money.\n#Person1#: Okay. How much money do you have to spend?\n#Person2#: I'm not sure [money falling on the table]. Probably about ten dollars or so. I've been helping my mom around the house for the past week to earn some money. This is all I have.\n#Person1#: Hmm. How about this tie?\n#Person2#: That's real pretty, but the price tag says $13.99, and I know I don't have that much money.\n#Person1#: Well, let's just say the tie went on sale. How about $5.00. What do you say?\n#Person2#: Oh, thanks. I'll take it.", "summary": "#Person2# is looking for a Father's Day gift, but she only has $10 or so even though she has been helping with housework for the past week to earn money. #Person1# sells a tie worth $13.99 to her at the price of $5.", "topic": "Father's Day gift"}
{"fname": "dev_186", "dialogue": "#Person1#: Shall we share a taxi? \n#Person2#: Where are you heading now? \n#Person1#: I want to go back to my college on the Huanghe road. It is very close to your house. \n#Person2#: Is that the university next to the Teachers' College? \n#Person1#: That's the one. \n#Person2#: You mean we'll share the taxi? \n#Person1#: Yeah. If we share the cab, it'll be cheaper. Besides that your Chinese is better than mine. The drivers usually have difficulty understanding me even though I practice my pronunciation carefully. \n#Person2#: Well. Don't worry about it, I will be happy to share the taxi with you. ", "summary": "#Person1# wants to share a taxi with #Person2# because it's cheaper and #Person2#'s Chinese is better. #Person2# agrees.", "topic": "share a taxi"}
{"fname": "dev_187", "dialogue": "#Person1#: Um. . . where are my utensils? \n#Person2#: You eat with your hands. Pick up the bread and use it like a spoon to scoop up the food. \n#Person3#: This dish, Zilbo, has lamb and potatoes. \n#Person1#: Mmm! This is really good! Can you pass the honey wine? So, Clyde, what do you study? \n#Person2#: International law and business. My family runs its own firm. \n#Person3#: Clyde wants to be the first black president. \n#Person2#: WILL be the first black president. I take Ronald Reagan as my role model. ", "summary": "#Person1#, Clyde, and #Person3# have a meal together and Clyde mentions his wish to be the first black president.", "topic": "Clyde's wish"}
{"fname": "dev_188", "dialogue": "#Person1#: I would like to have a custom-made skirt. \n#Person2#: May I take your size? \n#Person1#: OK. I want it a bit close around the waist. \n#Person2#: No problem. \n#Person1#: How long will it take? \n#Person2#: About a week. \n#Person1#: What's the charge for the tailoring? \n#Person2#: 20 yuan for a skirt. ", "summary": "#Person1# wants a custom-made skirt from #Person2#.", "topic": "make a skirt"}
{"fname": "dev_189", "dialogue": "#Person1#: Isabelle, you know I'm not interested in fame. \n#Person2#: Well, you don't seem to be interested in getting a real job, either. \n#Person1#: You know I'm interested in teaching. I'm looking for jazz students. . . \n#Person2#: Yeah, and every high school student in town is banging on your door, right? \n#Person1#: I know they're out there. I'll find them. \n#Person2#: You're such a dreamer! You think that you can spread the word of jazz in an underpass? ", "summary": "Isabelle thinks #Person1# is a dreamer because #Person1# doesn't do real things.", "topic": "dreamer"}
{"fname": "dev_190", "dialogue": "#Person1#: Are you studying here? \n#Person2#: Yes, I am studying in Eastern Asian language department. \n#Person1#: What are you major in? \n#Person2#: I major in Japanese. \n#Person1#: What do you think of the literature course. \n#Person2#: Its very helpful. The course has let me into a world of literature. I read so many great literatures. ", "summary": "#Person2# majors in Japanese and thinks the literature course is helpful.", "topic": "the literature course"}
{"fname": "dev_191", "dialogue": "#Person1#: I came to this lab to have my blood drawn. \n#Person2#: You are in the right place. Roll up your left sleeve and have a seat. \n#Person1#: What am I being tested for? \n#Person2#: Your doctor wants to know what your white blood cell count is. \n#Person1#: What does my white blood cell count tell him? \n#Person2#: Usually if your white count is off, the doctor suspects an infection. \n#Person1#: How much will it hurt? \n#Person2#: It is only a pin prick. I have to put this tourniquet on your arm to make the vein easier to find. \n#Person1#: Is that my blood going into that tube? \n#Person2#: That blood that just filled the tube is all that I needed. Thanks for coming in! ", "summary": "#Person2# is drawing #Person1#'s blood because the doctor wants to know #Person1#'s white blood cell count.", "topic": "draw the blood"}
{"fname": "dev_192", "dialogue": "#Person1#: Do you know what is the most special event in Kentucky?\n#Person2#: The world class horses or the Hollywood stars?\n#Person1#: Well, it's the hats. The hat parade!\n#Person2#: Wonderful! Are there many different kinds of hats in the hat parade?\n#Person1#: Yes, it's all about hats. The hats are not only a fashion tradition in the southern part of America, they are also said to be good luck.\n#Person2#: When does the hat parade take place?\n#Person1#: It takes place on the first Saturday in May each year. It's the most exciting day in Kentucky.", "summary": "#Person1# introduces the hat parade which is the most special event in Kentucky to #Person2#.", "topic": "hat parade"}
{"fname": "dev_193", "dialogue": "#Person1#: Excuse me, Miss Ames, can I ask you something?\n#Person2#: Sure, John. Ask me anything.\n#Person1#: OK, would you please oil your door?\n#Person2#: What?\n#Person1#: You always come home so late. And whenever you open the front door, it makes a lot of noise.\n#Person2#: What do you mean late? I come back around 11:00. That's not late at all.\n#Person1#: Well, you spend hours after that going in and out, in and out, until my head feels ready to burst.\n#Person2#: Oh, I'm so sorry to hear that. I'll see what I can do with the door this weekend.\n#Person1#: Thank you so much, Miss Ames. You're the kindest lady in the world.", "summary": "John wants Miss Ames to oil her door because the door is noisy. Miss Ames agrees.", "topic": "noise"}
{"fname": "dev_194", "dialogue": "#Person1#: Now, Mark, you're from Canada?\n#Person2#: That's right.\n#Person1#: Where is it actually that you grew up?\n#Person2#: I was born in Montreal and I lived there for 4 years. The first 4 years, but uh, I grew up in Calgary in Alberta.\n#Person1#: Ok, so what was your childhood like? Were you into nature or sports?\n#Person2#: When I was young. I was into books. I was a big reader. I used to go to the library with my mother.\n#Person1#: Ok, so when was your first trip abroad? Where did you go?\n#Person2#: The first big trip I took abroad was when I was 14. I went to Liverpool that time. Where my mother is from and Wales and Scotland on the 5 or 6 trips after that.", "summary": "Mark was born in Montreal and grew up in Calgary. He was a big reader when he was young. His first trip abroad was to Liverpool when he was 14.", "topic": "Mark's childhood"}
{"fname": "dev_195", "dialogue": "#Person1#: Hi, David. How was your day?\n#Person2#: Don't ask, it was terrible.\n#Person1#: You poor thing. What on earth happened?\n#Person2#: Well, at about 11 o'clock this morning, I was skateboarding in the park.\n#Person1#: Oh, yes? Did you see Tony there?\n#Person2#: No. Luckily, I didn't see anyone I know.\n#Person1#: What do you mean 'luckily'?\n#Person2#: To start with, I wasn't looking where I was going and I fell off my skateboard. I landed in a pool. I was really dirty.\n#Person1#: Oh, no. What did you do?\n#Person2#: Well, I was getting on the bus to come home, when the driver shouted at me. He didn't let me on the bus because I was wet and dirty. And I didn't have any money for a taxi. I walked all the way home.\n#Person1#: Oh, dear...", "summary": "David tells #Person1# about his terrible day. David fell off his skateboard and landed in a pool this morning and had to walk all the way home.", "topic": "a terrible day"}
{"fname": "dev_196", "dialogue": "#Person1#: You look upset. Are you OK, Tommy?\n#Person2#: I'm fine, mom. It's just your cellphone. You lent it to me this morning.\n#Person1#: Yes, is something wrong with it? No, don't tell me you dropped and broke it.\n#Person2#: No, I was texting Jack outside a store and somebody ran past and grabbed it.\n#Person1#: You mean someone stole my phone?\n#Person2#: I am afraid so. Everything just happened so suddenly. I was too shocked.\n#Person1#: So you didn't see who it was?\n#Person2#: No. It was someone in a white shirt. But there's a camera on the entrance. It might have got a shot of the thief's face.\n#Person1#: You've reported it then?\n#Person2#: Well, not yet. But I will tomorrow.\n#Person1#: Turn to a policeman nearby right now. I'll have a look at the insurance and see if it's covered.\n#Person2#: OK, I will.", "summary": "The cellphone of Tommy's mom was stolen when Tommy was using it. His mom asked him to report it to the policeman right now.", "topic": "lose a cellphone"}
{"fname": "dev_197", "dialogue": "#Person1#: I like this table, it looks very strong. Do you think it will look good in your new house?\n#Person2#: I don't think so. My new house is by the beach. I want something that looks like it belongs by the beach.\n#Person1#: What about this one? It looks good.\n#Person2#: It's too dark. I want something light, like the color of sand.\n#Person1#: You're very picky. This one?\n#Person2#: No, it looks too weak, and it's way too dark.\n#Person1#: Alright then, how about this table? It's strong and light.\n#Person2#: Um... Maybe, I'll have to think about it. It also has to be big enough.\n#Person1#: There's no way to please you.", "summary": "#Person1# and #Person2# are looking for a table for #Person2#'s new house. #Person1# thinks #Person2# is picky.", "topic": "table"}
{"fname": "dev_198", "dialogue": "#Person1#: Hello Mabel Hotel. What can I do for you?\n#Person2#: Hello, this is George Damon. Our company will be having a sales meeting in January, and we need to book a room for about 200 people. Does your hotel have something that can accommodate that number?\n#Person1#: Yes sir, we have a couple of rooms for groups of that size.\n#Person2#: Good, we'll need chairs, a stage and a projection screen.\n#Person1#: Then I would suggest room 13.\n#Person2#: Well, I don't like the room number.\n#Person1#: Oh, sorry sir, room 19 and room 26 are also available.\n#Person2#: I prefer something ending with nine.\n#Person1#: I see, I'll reserve that for you right now.", "summary": "#Person1# helps George Damon reserve a room with chairs, a stage, and a projection screen for George's company's meeting.", "topic": "book a room"}
{"fname": "dev_199", "dialogue": "#Person1#: So, to start with, I want to talk about a very successful invention, the bicycle. Why? Do you know what the main advantages of bikes are?\n#Person2#: They don't cost much?\n#Person1#: Yes, and they're not complicated.\n#Person2#: They're easy to use. Yeah?\n#Person1#: Not easy when you're going uphill. Let's say simple.\n#Person2#: OK. Yeah. They're cheap to run. They don't often breakdown. They're safe.\n#Person1#: Well, they're not too dangerous, so a successful invention for all those reasons. And with modern bikes, we have a good example of using the latest materials for a design that's over 100 years old.", "summary": "#Person1# and #Person2# talk about the main advantages of a successful invention, the bicycle.", "topic": "a successful invention"}
{"fname": "dev_200", "dialogue": "#Person1#: Hi, Sam. I want to buy a pet. Do you have any ideas?\n#Person2#: You really should go to Rachel's pet store.\n#Person1#: why? anything special there?\n#Person2#: it's more than special. You can find as many kinds of animals as you can put a name to and more.\n#Person1#: Oh, really? are there any snakes?\n#Person2#: snakes? there are even rodents and monkeys! it's a world of exotic pets.\n#Person1#: that's terrific. I can't wait to check it out.\n#Person2#: Hang on. are you sure you want to keep a non-traditional pet?\n#Person1#: why not? it's so cool.\n#Person2#: but it will pose a risk to your health.\n#Person1#: pardon?\n#Person2#: i mean, most reptiles carry some harmful bacteria. they are likely to cause immune system problems.\n#Person1#: well, I didn't realize that.\n#Person2#: I don't believe it's a good choice to keep those pets, especially for families with young children.\n#Person1#: oh, I should have thought of my brother's baby girl. Maybe I'll just have a dog instead of an exotic pet.\n#Person2#: yes, good luck, Maria.", "summary": "Maria wants to buy a pet, and Sam suggests going to Rachel's pet store. Maria wants to keep a snake, but Sam persuades her not to keep non-traditional pets for health concerns.", "topic": "keep a pet"}
{"fname": "dev_201", "dialogue": "#Person1#: How many years have you done business with China?\n#Person2#: Let me see, about five years, we established our business relationship with Hua Mei of China Import & Export Corporation in 2003.\n#Person1#: Do you have any difficulties in doing business in China? You know the Chinese economic legislation is still incomplete?\n#Person2#: I don't think I have any problem with our Chinese partners. They have always followed the contract strictly. We can do business directly with the corporation. As I mentioned before, the Chinese government is trying very hard to perfect its law. Its commercial legislation provides legal protection for foreign companies.\n#Person1#: Well, it's known that the Sino-American relation is in a dilemma. Does it influence your business in China?\n#Person2#: Actually not at present. But we are afraid it will. You know policies influence business to some extent. I hope our government will not be influenced by some extremists. China is really a large market. We don't want to lose it.\n#Person1#: Thank you.\n#Person2#: You're welcome.", "summary": "#Person1# interviews #Person2# several questions about #Person2#'s business with China. #Person2# says #Person2#'s business is protected by law and the Sino-American relation hasn't influenced the business from now.", "topic": "business"}
{"fname": "dev_202", "dialogue": "#Person1#: Kate, can we change the channel?\n#Person2#: Why?\n#Person1#: This channel has so many advertisements, and it doesn't have any good TV programs.\n#Person2#: OK. You can change it.\n#Person1#: What about this one? Do you like this program?\n#Person2#: No, I think it is very boring. Can you change it to Channel Twelve, please?\n#Person1#: Yes. Oh, it's a talk show.\n#Person2#: Yeah, it's very funny. Have you ever watched it before?\n#Person1#: No, I haven't. This is my first time to watch it.\n#Person2#: I'm sure you will like it.", "summary": "#Person1# asks Kate's permission to change the channel, and Kate recommends a talk show to #Person1#.", "topic": "channel"}
{"fname": "dev_203", "dialogue": "#Person1#: Could I have my bill, please?\n#Person2#: Certainly, sir.\n#Person1#: I'm afraid there's been a mistake.\n#Person2#: I'm sorry, sir. What seems to be the trouble?\n#Person1#: I believe you have charged me twice for the same thing. Look, the figure of 6. 5 dollar appears here, then again here.\n#Person2#: I'll just go and check it for you, sir.", "summary": "#Person1# finds a mistake on the bill, and #Person2# will check it.", "topic": "check the bill"}
{"fname": "dev_204", "dialogue": "#Person1#: how are you doing, Christopher?\n#Person2#: to be honest, I'm really fed up with work at the moment. I need a break!\n#Person1#: are you doing anything this weekend?\n#Person2#: I have to work on Saturday all day! I really hate my job!\n#Person1#: are you available on Sunday?\n#Person2#: yes, that's my only day off until Thursday.\n#Person1#: ok, well, my friends and I are planning on going to the beach on Sunday. We tend to leave around noon whenever we go anywhere, so you could still sleep in. Do you want to come with us?\n#Person2#: that'd be fantastic! Which beach are you going to?\n#Person1#: it's a quiet beach just about an hour outside of the city.\n#Person2#: what should I bring with me?\n#Person1#: we've got plenty of inflatables, but if you want to sit on a chair, you'll have to bring your own sunlounger.\n#Person2#: I can just use my beach towel. I love lazing around in the sun.\n#Person1#: do you like surfing?\n#Person2#: I've actually never tried. Do you have a surfboard?\n#Person1#: we've got a few. I can teach you how to surf on Sunday. It'll be fun!\n#Person2#: I can't wait! It sounds like we're going to have a great time. How much money should I bring?\n#Person1#: you'll just need roughly $ 10 for food and gas money. My friend is driving, so we usually all chip in a few dollars for gas money.\n#Person2#: ok, where and when should I meet you?\n#Person1#: we'll pick you up at your place at noon. Be there or be square!", "summary": "Chrisopher's fed up with work and wants a break, so #Person1# invites him to go to the beach on Sunday. Christopher will bring his beach towel, and #Person1# will teach him how to surf since Christopher never tried.", "topic": "go to beach"}
{"fname": "dev_205", "dialogue": "#Person1#: Doris, Helen Mall is having a big sale this weekend. Do you wanna go?\n#Person2#: Don't feel like it. I'm broke.\n#Person1#: Well, we can still do some window shopping, can we?\n#Person2#: Just look around? Nah, that ' s boring.\n#Person1#: I'll go by myself then.", "summary": "#Person1# invites Doris to a sale, but Doris refuses.", "topic": "go shopping"}
{"fname": "dev_206", "dialogue": "#Person1#: I need help with the office party.\n#Person2#: Yes, of course. We could split it. What part would you like to do, the food or the entertainment?\n#Person1#: I have no idea what the entertainment should be.\n#Person2#: Let's make sure we are on the same page. Do we want a formal or informal gathering?\n#Person1#: Let's make it a formal affair.\n#Person2#: Yes, that would be best. Now, for food should we have Chinese or American food?\n#Person1#: American food would be the best choice.\n#Person2#: That would be great. What kind of music would you like, a band or recorded music?\n#Person1#: We should bring in a really good DJ.\n#Person2#: That works for me. Let's see what we can each do about planning our part and meet again on Friday.", "summary": "#Person2# helps #Person1# to prepare for the party. They decide the style, food, and music and will plan it in detail on Friday.", "topic": "party preparation"}
{"fname": "dev_207", "dialogue": "#Person1#: I am here to get my prescription filled.\n#Person2#: Your prescription will be ready in twenty minutes.\n#Person1#: Do you ever deliver prescriptions by mail?\n#Person2#: Yes, in fact, you can renew this prescription over the Internet and have it delivered to your home.\n#Person1#: How should I take this medication?\n#Person2#: You should take it twice a day.\n#Person1#: Should I avoid alcohol with this medication?\n#Person2#: You need something in your stomach when you take it. Don't drink alcohol with this medication.\n#Person1#: Should I expect any side effects?\n#Person2#: Sometimes you might feel dizzy, but that isn't common.", "summary": "#Person1# comes to #Person2# to get #Person1#'s prescription filled. #Person1# also asks #Person2# how to take the medication.", "topic": "treat an illness"}
{"fname": "dev_208", "dialogue": "#Person1#: Mom, can I watch TV?\n#Person2#: No more today, honey.\n#Person1#: Alright, Mom. Should I turn off the TV right now?\n#Person2#: Yes, honey. Go to your room, and take out your book. It's your reading time now.\n#Person1#: Mom, where is the remote? I can't find it.\n#Person2#: Just go to read. I will find it, honey.", "summary": "Mom asks #Person1# to read, and she'll turn off the TV.", "topic": "family routine"}
{"fname": "dev_209", "dialogue": "#Person1#: Is there a problem, officer?\n#Person2#: I stopped you for driving through a red light.\n#Person1#: Did I really?\n#Person2#: You didn't know?\n#Person1#: I had no idea that I ran it.\n#Person2#: Don't you know that yellow means slow down?\n#Person1#: Yes, madam.\n#Person2#: Why'd you speed up instead?\n#Person1#: I really have no excuse, madam.\n#Person2#: I'll have to write you a ticket.\n#Person1#: I understand, and I am very sorry.\n#Person2#: Here's your ticket.", "summary": "#Person2# writes #Person1# a ticket for driving through a red light.", "topic": "traffic regulation"}
{"fname": "dev_210", "dialogue": "#Person1#: Has Alan shown up yet?\n#Person2#: Nope. I guess something might have come up.\n#Person1#: I wonder what happened.\n#Person2#: I don't know. I hope it's nothing serious.\n#Person1#: Last week his sister was admitted to the hospital.\n#Person2#: Oh? What happened?\n#Person1#: His sister had a car accident last week.\n#Person2#: Is she fine now?\n#Person1#: She is still in a coma.\n#Person2#: Oh, poor Alan! His sister is the only one he has left since his parents died last year.", "summary": "Alan's sister had a car accident last week. #Person1# and #Person2# are worried about Alan.", "topic": "worry about friends"}
{"fname": "dev_211", "dialogue": "#Person1#: Hello, John. How are you?\n#Person2#: I'm fine, thanks. And you?\n#Person1#: Very well, thanks. Nice to see you again. I haven't seen you for a long time. What have you been doing lately?\n#Person2#: Oh, nothing much really. And how is everything with you?\n#Person1#: Fine, thanks. I've been busy lately.\n#Person2#: What have you been doing?\n#Person1#: I've been studying for my exams. My school exams will begin next month.\n#Person2#: Really? Good luck for them.\n#Person1#: Thanks. And how are your parents?\n#Person2#: They're both very well, thanks.\n#Person1#: Where are you going now?\n#Person2#: I'm going to do some shopping. Why don't you come with me?\n#Person1#: I can't. I have to meet someone.\n#Person2#: It's been nice talking to you.\n#Person1#: Good-bye. See you again sometime.", "summary": "#Person1# greets John and his parents. Then John invites #Person1# to go shopping, but #Person1# has to meet someone.", "topic": "social meeting"}
{"fname": "dev_212", "dialogue": "#Person1#: Vince, I think one of your programmers is spying on us for WebTracker.\n#Person2#: Pardon?\n#Person1#: I won't say who, because I'm not sure yet. But I'll know soon.\n#Person2#: Zina, I hope you're not scheming to make Elvin look bad.\n#Person1#: It isn't Elvin.\n#Person2#: Dave then? Dave is a spy for WebTracker? You can't be serious.\n#Person1#: Loan me that tape recorder you have. And don't say anything to anyone until I come back.", "summary": "Zina suspects one of Vince's programmer is a spy. Vince can't believe it.", "topic": "spy"}
{"fname": "dev_213", "dialogue": "#Person1#: Well, it's too bad that we like different kinds of movies. Maybe we're just different kinds of people.\n#Person2#: Yeah it's too bad. . . but actually I think I know what to do.\n#Person1#: What's that?\n#Person2#: We can go to a horror movie, and I'll hold your hand so you don't get scared.\n#Person1#: You mean. . . like on a second date?\n#Person2#: Of course! Or are you still too scared!\n#Person1#: No way! That sounds great!", "summary": "#Person2# suggests going to a horror movie next on the second date, and #Person1# agrees.", "topic": "movie choice"}
{"fname": "dev_214", "dialogue": "#Person1#: could we possibly discuss my salary some time?\n#Person2#: sure.\n#Person1#: first of all, I want you to know that I really like working for this company. Do you think I'm doing a good job here?\n#Person2#: well, you are a very hard-worker.\n#Person1#: I try very hard. The problem is, my salary just isn't enough to live on. Now that I have a wife and a child to support, we hardly have enough money for food and rent.\n#Person2#: there are trying times for everyone. What do you propose?\n#Person1#: I could really use a 5 % rise.\n#Person2#: that's quite a bit. If I give you a raise, I'm going to have to give everyone a raise.\n#Person1#: listen, if you give me a raise, I'll take on extra responsibilities.\n#Person2#: that sounds reasonable. How about this, from now on, you can be responsible for scheduling. That means that if you can't find someone to cover a shift, then you'll have to do it.\n#Person1#: that's fine. Do I get over-time for any extra hours that I work?\n#Person2#: of course. It's be against the law if we didn't.\n#Person1#: that sounds good to me. I really appreciate it.\n#Person2#: you are welcome. Come in early tomorrow and I'll show you how to do the scheduling.", "summary": "#Person1# asks #Person2# for a salary raise and proposes a 5% rise. #Person2# thinks if #Person1# takes on extra responsibilities for scheduling, the rise will be reasonable.", "topic": "salary raise"}
{"fname": "dev_215", "dialogue": "#Person1#: Did you enjoy that new movie?\n#Person2#: That movie's just a lot of noise, same as Simon.\n#Person1#: Oh, what happened, Carole?\n#Person2#: I had to go by myself, he couldn't make it.\n#Person1#: What? I met him just before I took off from Kitty's, he said he was coming.\n#Person2#: Kitty's? He sure gets around, doesn't he?\n#Person1#: Looks like it. So how did he handle it to?\n#Person2#: His excuse was familiar. He said his car died again.\n#Person1#: I think that's a bunch of nonsense. It seemed ok to me.\n#Person2#: I know. Last week he gave me a lie about being too busy.\n#Person1#: Doesn't sound promising.\n#Person2#: Well, I think it's the time to pull the plug.\n#Person1#: If you want I'll let him know if I run into him.\n#Person2#: Thanks anyway, but I'll do it, Rebecca. Let's get the class.", "summary": "Carole tells Rebecca about Simon's lie and Rebecca wants to help, but Carole decides to handle him herself.", "topic": "lies"}
{"fname": "dev_216", "dialogue": "#Person1#: Excuse me, sir?\n#Person2#: Yes?\n#Person1#: I'm afraid you can't smoke here.\n#Person2#: Why not?\n#Person1#: Can't you see the notes here?\n#Person2#: I'm sorry. I can't. What does the note say.\n#Person1#: It says'No smoking'.\n#Person2#: Sorry, I'm very near sighted.", "summary": "#Person1# tells #Person2# not to smoke here.", "topic": "stop smoking"}
{"fname": "dev_217", "dialogue": "#Person1#: I'm so hungry. Shall we go eat now, Rick?\n#Person2#: sure. Where do you want to go? Are you in the mood for anything in particular?\n#Person1#: how about some dumplings? I just can't get enough of them.\n#Person2#: dumplings again? ! Oh, Amy, let's try something new!\n#Person1#: well, what do you have in mind?\n#Person2#: how about the Mongolian hot pot?\n#Person1#: oh, it's too spicy for me. Don't you remember last time when I tasted the lamb? It was so spicy my eyes teared up!\n#Person2#: maybe we can try Yuanyang pot this time. You can choose the non-spicy soup base.\n#Person1#: sounds great. Do they serve noodles? I am in the mood for some tasty noodles as well.\n#Person2#: yes. The sliced noodles they offer are among the most authentic Shanti cuisines.\n#Person1#: great. Let's go!\n#Person2#: wait a minute. Let me throw on a sweater.", "summary": "Amy wants dumplings, but Rick wants a hot pot. They finally decide to try Yuanyang pot and have some noodles.", "topic": "food choice"}
{"fname": "dev_218", "dialogue": "#Person1#: Mom! How can I help with the washing up?\n#Person2#: You peel the onions and wash them, then chop them.\n#Person1#: OK! Then what can I do after I finish it?\n#Person2#: Let me see. Wash the cabbage over there.\n#Person1#: OK, got it.\n#Person2#: What is your father doing now?\n#Person1#: Reading newspaper on the couch.\n#Person2#: How about Daniel?\n#Person1#: Staying with Ultraman, of course. You know he likes it very much.\n#Person2#: Be careful of the peeler. Don't cut your fingers.\n#Person1#: I will.\n#Person2#: OK, we've finished. Can you get your father and brother?\n#Person1#: OK!", "summary": "#Person1#'s helping Mom with the meal. Mom asks #Person1# what Dad and Daniel are doing.", "topic": "housework"}
{"fname": "dev_219", "dialogue": "#Person1#: Oh, Ralph, I heard it is very dangerous traveling in space. Disasters have happened before. If the spaceship were out of order. . .\n#Person2#: You should be optimistic about this. Things have taken a good turn. You should remember that less than two centuries ago the dangers of train travel seemed similarly terrible.\n#Person1#: But is it possible that travelers could be hit by meteors?\n#Person2#: It's once in blue moon.\n#Person1#: What do you think is the real danger man faced in space?\n#Person2#: The main one is radiation. There are two sorts of radiation man must fear in space. The first is radiation from the sun, and this is particularly dangerous when the sun is very active and explosions are occurring on its surface. The second, less harmful, comes from the so-called Van Allen Belts.", "summary": "Ralph is more optimistic than #Person1# about traveling in space. Ralph thinks the real danger is radiation and Van Allen Belts.", "topic": "dangers in space"}
{"fname": "dev_220", "dialogue": "#Person1#: What do you think of this coffee table?\n#Person2#: It's nice, but it doesn't match the color of our room.\n#Person1#: How about this one?\n#Person2#: Oh no, this type gets dirty very easily and it's difficult to clean.\n#Person1#: Alright, let's look at some others.\n#Person2#: Look, this one matches our room and it's inexpensive.\n#Person1#: Moreover, it's easy to clean, right? You are really lazy.", "summary": "#Person1# and #Person2# are choosing a coffee table for their room.", "topic": "buy a table"}
{"fname": "dev_221", "dialogue": "#Person1#: Welcome. May I help you?\n#Person2#: Yes, I want an eye-shadow.\n#Person1#: We have different colours of eye-shadow. May I know what colour you usually wear?\n#Person2#: Purple. But today, I'm thinking of buying one in a bright colour.\n#Person1#: Yes, I see. How do you like this one?\n#Person2#: May I have a try?\n#Person1#: Certainly.\n#Person2#: It's still too dark. Any brighter colours?\n#Person1#: Not from this brand, I'm afraid.\n#Person2#: What about other brands?\n#Person1#: How about this one?\n#Person2#: Oh, that's the very thing I need.", "summary": "#Person2# wants an eye-shadow in a bright color, and #Person1# helps #Person2# choose one that #Person2#'s satisfied.", "topic": "choose an eye-shadow"}
{"fname": "dev_222", "dialogue": "#Person1#: I was really glad to hear about your award, congratulations!\n#Person2#: Thanks. Actually, I was really surprised. I mean there were a lot of qualified people out there.\n#Person1#: You'Ve been working there for so long with so much sacrifice. You definitely deserve it.\n#Person2#: Thanks a lot. I expect to see your name nominated pretty soon too. You'Ve been doing some great work.", "summary": "#Person1# congratulates #Person2#'s award, and #Person2# encourages #Person1#.", "topic": "congratulations"}
{"fname": "dev_223", "dialogue": "#Person1#: I haven't received my credit card bill yet.\n#Person2#: Which credit card are you speaking of?\n#Person1#: My Master Card.\n#Person2#: We sent that bill out a couple of weeks ago.\n#Person1#: I never got it.\n#Person2#: Your bill was mailed already.\n#Person1#: What am I going to do since I haven't received the bill?\n#Person2#: If you haven't gotten it yet, then you should probably take that up with your post office.\n#Person1#: Can I get an extension on my bill if it does happen to be the post office's fault?\n#Person2#: If that's the case, you will need to provide proof of their mistake.\n#Person1#: Thanks for everything.\n#Person2#: Don't mention it. Call back if you have any more questions.", "summary": "#Person1# hasn't received credit card bills, and #Person2# suggests #Person1# should take that up with #Person1#'s post office.", "topic": "credit card bill"}
{"fname": "dev_224", "dialogue": "#Person1#: Excuse me. I want to pay the bill.\n#Person2#: Please wait till your name is called. OK. Your bill includes the doctor's fee and the cost for a 3 - day supply of medicine. It comes to one hundred yuan.\n#Person1#: Here you are.\n#Person2#: Good. Here is the receipt. The dispensary is over there. . . By the way, will this be covered by your insurance from work?\n#Person1#: No, I'll e paying for myself, but I have private medical insurance.\n#Person2#: In that case, I'll give you a certificate, so you can get it reimbursed.\n#Person1#: Thanks a lot.\n#Person2#: Don't lose this receipt, because insurance companies are very difficult about helping when they don't have the right paperwork.", "summary": "#Person1# pays the bill with #Person2#'s assistance. #Person2# reminds #Person1# to keep the receipt for insurance.", "topic": "bill service"}
{"fname": "dev_225", "dialogue": "#Person1#: I finally found an apartment that I want to rent.\n#Person2#: Where did you see it?\n#Person1#: I saw it in this ad for apartments in today's newspaper.\n#Person2#: You found an apartment in the ads?\n#Person1#: I really did, but what's so great about it is that it's really affordable.\n#Person2#: Tell me about the apartment.\n#Person1#: Well, most importantly the apartment is beautiful.\n#Person2#: How much is the rent for the apartment?\n#Person1#: The rent is $ 725 each month.\n#Person2#: That's pretty cheap for out here.\n#Person1#: That's what I said when I found out how much the rent was.\n#Person2#: Congratulations on the new apartment.", "summary": "#Person1# tells #Person2# #Person1# finds an beautiful and affordable apartment in the newspape", "topic": "find an apartment"}
{"fname": "dev_226", "dialogue": "#Person1#: May I help you?\n#Person2#: Yes. I'd like to send this parcel to Changchun.\n#Person1#: How do you want to send it?\n#Person2#: I guess I'll send it by airmail.\n#Person1#: Is there anything valuable?\n#Person2#: No, there are only some vases.\n#Person1#: They are fragile articles. They must be packed in a proper strong box. Your light cardboard box won't do.\n#Person2#: Have you got boxes for sale?\n#Person1#: Yes.\n#Person2#: Is it all right this time?\n#Person1#: Yes. Now fill in two customs declarations and one despatch note in English. You'll have to take your parcel to the next window for examination when you have completed the forms.\n#Person2#: OK.\n#Person1#: Have you written down your return address?\n#Person2#: Yes, I have.", "summary": "#Person2# plans to send the parcel of vases to Changchun by airmail. #Person1# suggests #Person2# pack the fragile articles in a proper strong box.", "topic": "send a parcel"}
{"fname": "dev_227", "dialogue": "#Person1#: What about the working hours?\n#Person2#: Working conditions are very relaxed. You may work whatever hours you want, provided you get your job done properly.\n#Person1#: I like flexible hours.\n#Person2#: Would you mind changing the position or working place you've applied for?\n#Person1#: No, I don't.", "summary": "#Person1# asks #Person2# the working hours of the position.", "topic": "working hours"}
{"fname": "dev_228", "dialogue": "#Person1#: An exhibition of Picasso's paintings is being held. Do you want to go with me?\n#Person2#: How can I miss it! But with the bus drivers on strike and taxis so expensive, we have no choice but to take the subway. If only we had a car.", "summary": "#Person1# invites #Person2# to an exhibition. #Person2#'ll take the subway there.", "topic": "exhibition"}
{"fname": "dev_229", "dialogue": "#Person1#: The day I turned thirty, I turned on the computer. I went into the over- thirty room for a joke. And he was there. And we started chatting.\n#Person2#: About what?\n#Person1#: Books, music, how much we both love New York. Nothing really meaningful. Yet a good way to pass time.\n#Person2#: How come?\n#Person1#: We don't talk about anything personal. We made a rule about that. I don't know his name, what he does, or exactly where he lives. So it will be really easy to stop seeing him, because I'm not.", "summary": "#Person1# tells #Person2# #Person1# chatted with a man online but nothing personal when #Person1# turned thirty.", "topic": "online chatting"}
{"fname": "dev_230", "dialogue": "#Person1#: I understand how you feel, sir. But there simply isn't any room. The person who received your reservation call must have forgotten to write it down. I'm afraid it was just a mistake. She is new, you know.\n#Person2#: Just a mistake? Do you realize that I've invited some very important people to dinner? It could cause me to lose an important business partner.\n#Person1#: I'm sorry, sir. I suggest you call them and explain the problem. I'm sure you'll find several other very good restaurants around here.\n#Person2#: I can't get in touch with them now. They are probably on their way at this very minute. Surely you could fit one more table in.\n#Person1#: Not unless you'd like me to put you in the hall, sir.\n#Person2#: Well, that's better than nothing.", "summary": "#Person1# apologizes to #Person2# for the reservation mistake. #Person2# is angry but agrees to eat in the hall finally.", "topic": "restaurant reservation"}
{"fname": "dev_231", "dialogue": "#Person1#: So, what seems to be the problem, Bobby?\n#Person2#: Dr. Cardano, I woke up in the middle of the night with a terrible pain in my right foot.\n#Person1#: Did you cut yourself or knock it against something?\n#Person2#: No. It just started hurting all of a sudden.\n#Person1#: Can you describe the pain for me? Is it a sharp pain that comes and goes? Or is it a constant, dull pain that doesn't really ever go away?\n#Person2#: I suppose it's more like the first one. But it's definitely difficult to walk, so it's not really going away, either.\n#Person1#: Let me see those feet, Bobby.\n#Person2#: Do you want me to take off both socks?\n#Person1#: Yes, I'd like to compare your right and left foot. Ah, the right foot is pretty red, and it looks bigger than the left one. It also feels warmer.\n#Person2#: What does it mean, doctor?\n#Person1#: Well, I don't know for sure. It could be one of a couple of things. I'm going to send you up to the lab to get some blood tests. Check in to the lab on the third floor. I'm sending them some instructions. Come back down here as soon as it's finished.\n#Person2#: OK. I need to use the restroom first. Can you tell me where that is?\n#Person1#: Go downstairs to the first floor. It's right next to the elevators.\n#Person2#: Thanks.", "summary": "Bobby tells Dr. Cardano that he had a sharp pain in his right foot.\nAfter seeing his right foot, Dr. Cardano decides to send him up to the lab on the third floor to get some blood tests.", "topic": "see a doctor"}
{"fname": "dev_232", "dialogue": "#Person1#: Hi, Sally.\n#Person2#: Hello, Tom. How are you?\n#Person1#: I'm fine. Where are you going?\n#Person2#: Oh, I'm on my way home from work.\n#Person1#: I didn't know you had a job.\n#Person2#: Yeh. I work part-time at a supermarket.\n#Person1#: What do you do there?\n#Person2#: I work in the produce section. Trimming and wrapping fresh fruit and vegetables. I also stock shelves. Sometimes when it really gets busy, work at the check-out counter. Have you got a job, Tom?\n#Person1#: Yeh. I do yard work for people. You know, cutting grass, raking leaves. pulling weeds, things like that.\n#Person2#: I'd like doing that. It must be nice to work outdoors.\n#Person1#: Sometimes it is. Except when it rains or snows or gets too hot or too cold or...\n#Person2#: Ha. Ha. I think every job has its shortcomings. There are times when get pretty tired of carrying things around at my job. But a job's a job Gotta earn money for school.\n#Person1#: Me, too. Tuition is sure high, isn't it? Well, I'd better get going. I've got to plant some trees for my neighbours this afternoon.\n#Person2#: Well, don't work too hard. Holding down a job, going to class, studying. Sometimes it can become too much for one person. Take it easy.\n#Person1#: You, too. It was great seeing you. Sally!", "summary": "Sally and Tom talk about their job. Sally works part-time in a supermarket, while Tom does yard work for people. They both agree that every job has its shortcomings but they need to work to earn money for school.", "topic": "job"}
{"fname": "dev_233", "dialogue": "#Person1#: Susan, Did you know the four ugliest women in ancient China? \n#Person2#: No, I only know four great beauties of China. \n#Person1#: There were some famous ugly women in history. \n#Person2#: Yeah? Were they famous because of the ugliness? \n#Person1#: Though they were ugly, they had great virtue. \n#Person2#: Then who were they? \n#Person1#: Mo Mu, Zhong Lichun, Meng Guang and Ruan Nv. They were well respected. \n#Person2#: It seems that the inner beauty is also important. \n#Person1#: Sometimes the inner beauty is more beautiful. ", "summary": "#Person1# introduced the four ugliest women who had great virtue in ancient China to Susan.", "topic": "inner beauty"}
{"fname": "dev_234", "dialogue": "#Person1#: Argh. . . I feel terrible, I keep sneezing and my eyes are all watery, what's wrong with me? \n#Person2#: Wow, you're not dying are you, it looks like you have a cold, you should take some medicine. \n#Person1#: I don't think it's a cold, I feel fine if I move a few feet away from my desk. \n#Person2#: Maybe we should put you into quarantine, ha ha, jokes aside, I think you might have an allergy. \n#Person1#: An allergy? I never thought about that, I don't think I'm allergic to pollen though and I'm desensitized to bee stings after being stung so many times, Hmm. . . \n#Person2#: Ow! Why did you chuck that peanut at me? \n#Person1#: Just checking if you're allergic to peanuts, I guess not. \n#Person2#: Not funny! I could have gone into Anaphylactic Shock. \n#Person1#: Okay, my bad, how about dust? This office is full of it. \n#Person2#: Yes the whole is office is dusty yet I only feel affected near our desks! \n#Person3#: Meow meow meow. \n#Person1#: You brought your cat into the office? ! \n#Person2#: Yes, it's Mr. Snuffle's birthday today, I didn't want him to be alone on his special day! \n#Person1#: ACHOO! Argh, put it away, ACHOO! \n#Person2#: I guess we found the problem, your allergic to cats! ", "summary": "#Person1# feels terrible, and #Person2# thinks #Person1# might get an allergy. #Person2# tries to find out what triggers that, and it turns out that #Person1# is allergic to #Person2#'s cat.", "topic": "allergies"}
{"fname": "dev_235", "dialogue": "#Person1#: Ghost will be on at six thirty. It's already six fifteen now. Hurry up. \n#Person2#: You'd been hanging around before left home. Well, now, you are urging me for the movie. This has been fun! \n#Person1#: Don't be upset. I am just afraid of missing the movie. It is your favorite. \n#Person2#: In short, you become more and more impatient with me after wedding. \n#Person1#: Why do you think so?? \n#Person2#: Every time I complain about the domestic chores with you, you just don't listen. \n#Person1#: Nothing of the sort! \n#Person2#: Don't interrupt me! In addition, every time I need your advice, you just say, it's up to you. \n#Person1#: Maybe I was busy with my work at that time, so I felt a little bored. \n#Person2#: You mean, I am not busy with my work? \n#Person1#: Honey, don't get me wrong. I don't know how to explain. But I really have eyes only for you and our children. \n#Person2#: Do you still love me? \n#Person1#: Honey, maybe sometimes I seem careless, but I take great care to cooking breakfast every morning. That shows how much I love you. \n#Person2#: Oh, honey, that's enough. Our love story is more touching than the Ghost. \n#Person1#: Let's go to see the movie. It's time to begin. ", "summary": "#Person2# thinks #Person1# is impatient and might not love #Person2# anymore, but #Person1# reassures #Person2# and they will watch the movie together.", "topic": "couple quarrel"}
{"fname": "dev_236", "dialogue": "#Person1#: I need a pan. \n#Person2#: Okay. Do you have a particular size in mind? \n#Person1#: Well, the bigger the better, I think. \n#Person2#: Look at this one. It's our biggest pan. \n#Person1#: Yes, that is big enough, but it's too heavy for me. \n#Person2#: Okay, we have the same thing in aluminum. \n#Person1#: Oh, this is nice and light. But it has an aluminum handle. \n#Person2#: Try this one. Same aluminum pan, but with a heat-resistant bamboo handle. \n#Person1#: Oh, yes. This is very nice. I'll take this one. \n#Person2#: That's a good choice. How do you want to pay for it? \n#Person1#: Cash. Oh, I almost forgot. I need a lid, too. \n#Person2#: I'm so sorry. A lid comes with the pan. Here it is. ", "summary": "#Person2# helps #Person1# to choose a big aluminum pan with a heat-resistant bamboo handle and a lid.", "topic": "shopping"}
{"fname": "dev_237", "dialogue": "#Person1#: Lily, do you know Lizzy? \n#Person2#: Lizzy who? \n#Person1#: Lizzy smith. \n#Person2#: Of course I do. \n#Person1#: Then, Do you know her younger sister? \n#Person2#: You mean Mary? \n#Person1#: Yes. \n#Person2#: Sure. I know her elder sister Sue and younger sister Mary. \n#Person1#: Oh, not bad. Then do you know her mother? \n#Person2#: Yes, certainly. I know her mother and father, and brother and sisters, too. \n#Person1#: That sounds terrific. \n#Person2#: Why do you ask me these questions? \n#Person1#: I just want to visit the family some day. ", "summary": "#Person1# asks Lily about Lizzy's family because #Person1# wants to pay a visit.", "topic": "family"}
{"fname": "dev_238", "dialogue": "#Person1#: The Johnsons are on their way back. You remember them, don't you? \n#Person2#: Johnson? I can't place them. \n#Person1#: We met them in Bermuda last May. \n#Person2#: They've completely slipped my mind. \n#Person1#: The couple with the dogs-think back. \n#Person2#: No, I don't recall a thing about them. \n#Person1#: Well, I've invited them for brunch. \n#Person2#: Hmm, I must be getting absent-minded. ", "summary": "#Person1# helps #Person2# to recall the Johnsons but fails.", "topic": "recall"}
{"fname": "dev_239", "dialogue": "#Person1#: Hello. Capital Hotel. May I help you? \n#Person2#: Yes, unlikely my flight will be 2 hours due to the fog. Would you please keep my reservation? \n#Person1#: Sure. May I have your name please? \n#Person2#: Lincoln. That's L-I-N-C-O-L-N. Thank you. ", "summary": "#Person1# helps Lincoln to keep the reservation.", "topic": "keep the reservation"}
{"fname": "dev_240", "dialogue": "#Person1#: May I take your order now, sir? \n#Person2#: Yes, please. I'd like to start with a chef's salad. \n#Person1#: Chef's salad for starter. And what would you like to have for the main course? \n#Person2#: I'll have steak. \n#Person1#: How would you like your steak done? \n#Person2#: Medium. \n#Person1#: And what would you like to go with your steak? \n#Person2#: Peas and carrots. \n#Person1#: Potatoes? \n#Person2#: Boiled. \n#Person1#: Thank you. ", "summary": "#Person1# helps #Person2# order the starter and main course.", "topic": "take the order"}
{"fname": "dev_241", "dialogue": "#Person1#: Would you hurry up? We're late.\n#Person2#: I know, I'm coming.\n#Person1#: Our flight leaves in less than 2 hours. Come on.\n#Person2#: But I can't find my wallet.\n#Person1#: If you hadn't overslept, we wouldn't be so stressed out right now.\n#Person2#: I'm sorry. I didn't hear my alarm. It's not like I did it on purpose. It's not my fault.\n#Person1#: Well, it's definitely not my fault.\n#Person2#: Damn it. I can't find it. Do you see my wallet anywhere? It's made of brown leather.\n#Person1#: Did you check your pockets?\n#Person2#: Of course I did. I'm not that dumb. Oh, wait a second. Oh, here it is.\n#Person1#: Why am I not surprised? OK, put on your shoes and let's get out of here.\n#Person2#: Yeah, yeah. Say why don't we take the express train to the airport? It will be faster than a taxi.\n#Person1#: Are you kidding me? A taxi will be way faster. We don't have time to argue about this. Let's just grab the first cab when we get downstairs.\n#Person2#: OK, OK.\n#Person1#: What is it now?\n#Person2#: I can't find my keys.", "summary": "#Person1# asks #Person2# to hurry up, but #Person2# can't find the wallet. #Person1# complains but #Person2# doesn't think it's #Person2#'s fault. When they are about to take the taxi, #Person2# can't find the keys.", "topic": "catch the plane"}
{"fname": "dev_242", "dialogue": "#Person1#: Have you been watching the Euro 2012 football tournament?\n#Person2#: Just a bit. Have you?\n#Person1#: Of course. I really started to like football since I came to London. Just think a year ago I was still in Montreal and didn't know a thing about it.\n#Person2#: Well, I'm from New Jersey. Americans aren't so into football, either. Actually we call it soccer. When Americans say football, what we mean is American rules football. I've been here 2 years now, and I still get confused when people call soccer football.\n#Person1#: Oh, that's right. For you Americans football means the sport where those big guys wear helmets and violently run into each other.\n#Person2#: Yeah, Americans prefer watching sports that are fast like basketball. I think basketball players are some of the greatest athletes on earth. What they can do just amazes me. But when I watch a soccer match, I just get board. There aren't enough goals.\n#Person1#: Well, I see what you're saying. But there's so much more to soccer as you call it than goals. There are a lot of strategies involved. And in a tournament like Euro 2012, it's fascinating to see how the different countries have different styles of playing.", "summary": "#Person1# and #Person2# talk about the differences between American football and soccer. #Person2# thinks soccer is boring, but #Person1# disagrees.", "topic": "football and soccer"}
{"fname": "dev_243", "dialogue": "#Person1#: Is that the Park Hotel? Reservation desk, please.\n#Person2#: Reservation desk. May I help you?\n#Person1#: Yes, please. I'm phoning from the airport here in Los Angeles. I'd like to reserve a single room for tonight.\n#Person2#: Alright, sir. That's a single room with a bath?\n#Person1#: That's right. How much will that be?\n#Person2#: Our singles began at 45 per night, sir.\n#Person1#: Good. In that case, I'll take a room, please.\n#Person2#: Your name, please.\n#Person1#: My name is Tony Chan. T-O-N-Y.\n#Person2#: Thank you, Mr. Chan. When will you be arriving?\n#Person1#: I'm arriving very soon. I'm waiting for a taxi to the hotel.\n#Person2#: Right, sir. We'll hold your room for you until 9:00 PM.", "summary": "Tony calls #Person2# from the airport to reserve a single room. #Person2# tells him the price and will hold the room until 9:00 PM.", "topic": "hotel reservation"}
{"fname": "dev_244", "dialogue": "#Person1#: Hello is that Phil Taylor?\n#Person2#: Speaking.\n#Person1#: Hi Phil. I'm a Reporter for the Sun. I'm calling to ask you a few questions about the fire. Can you tell me how it happened?\n#Person2#: Sure. Well it was 2 days ago on November the tenth about 11:00 PM. I decided to fry some chips so I used quite a lot of oil. I was deep frying. Uhm the oil finally got hot enough, so I put the chips in and then my mom rang.\n#Person1#: Ah.\n#Person2#: We started talking and I completely forgot about the chips. After the call. I just went back to my living room.\n#Person1#: Oh no.\n#Person2#: Yes, I watch TV for about 20 minutes and the next thing I knew there was the smell of smoke in someone was shouting fire fire. I immediately realized it was my chips. I rushed out of the room. The kitchen was next door. Well, there were flames all over one wall.\n#Person1#: What did you do?\n#Person2#: Well, I grabbed some blankets from my bed and ran to the kitchen to throw them over the flames. By that time, my neighbors had already called the fire Department. The firefighters arrived, I think within about 10 minutes and put the fire out very quickly.\n#Person1#: So what was the damage.\n#Person2#: Well. I'll have to replace the cooker completely. Besides, I have to have 2 kitchen units and one wall repaired.", "summary": "#Person1# asks Phil Taylor about the fire. Taylor says that he forgot the chips in the pan, which caused the fire. Then he took action fast and the Fire Department put out the fire.", "topic": "fire"}
{"fname": "dev_245", "dialogue": "#Person1#: Good morning. You have reached the Monterrey Bay in.\n#Person2#: Good morning, sir. I'm calling to cancel a reservation.\n#Person1#: Alright. What are the dates for that reservation?\n#Person2#: They are January twenty nineth through February 1.\n#Person1#: OK. Would you like to book a room for another day? We are having a special deal in March if you book a room for 2 days. You get the third day for free.\n#Person2#: No, sir. I've started a new job recently so I won't have anytime off for at least 6 months.\n#Person1#: I see. Well, I do hope you consider our hotel when you get some vacation time so that will be $280 returned to you. Would you like me to put it back on your visa?\n#Person2#: Yes, thank you, sir.", "summary": "#Person2# tells #Person1# that #Person2# has found a new job and wants to cancel the hotel reservation. #Person1# will return the money.", "topic": "cancel hotel reservation"}
{"fname": "dev_246", "dialogue": "#Person1#: Thanks for coming in today. Please have a seat. Tell me a little bit about yourself. Why do you think you are qualified for this job?\n#Person2#: I've worked as a music teacher my whole life, mainly with children. And now I'm ready for a change, because I love music so much. I think working at a radio station would be perfect for me.\n#Person1#: The duties of this job include answering the phones and sending emails. How are you with both of those things?\n#Person2#: I'm experienced in sending emails and I'm also fairly confident on the phone. When I was a teenager, I worked at a TV station answering phone calls. So this is probably pretty similar.\n#Person1#: We also have some early mornings here in the studio. Sometimes you'll have to be here around 4:00 or 5:00 AM? How do you feel about that?\n#Person2#: I'm an early riser, so that's easy for me. It also means less traffic, which I'm always a fan of.\n#Person1#: Do you have references I can call?\n#Person2#: Yes, I have a list to give you. Two are people I worked with at my last job, and one is an old graduate school professor of mine.\n#Person1#: Great! Well, I think that's it. I'll give you a call back in the next few days to let you know our decision.\n#Person2#: Thank you so much.", "summary": "#Person2# applies for a job at a radio station. #Person1# interviews #Person2# about #Person2#'s working experience, abilities, and references. After #Person2# answering these questions, #Person1# tells #Person2# to wait for the result.", "topic": "job interview"}
{"fname": "dev_247", "dialogue": "#Person1#: Oh, what a beautiful cat! What do you think?\n#Person2#: I think I'd rather get a dog. Dogs are more faithful than cats.\n#Person1#: Yes, but there so much work. Would you be willing to walk it every single day and clean up after it?\n#Person2#: We'd have to invest a lot of money in a cage or a fish tank, and I don't really know how to take care of a bird or a fish.\n#Person1#: well. We're obviously not ready to get a pet yet.\n#Person2#: Yeah, you're right. Let's go grab some coffee and talk about it.", "summary": "#Person1# likes cats, but #Person2# prefers dogs. They're not ready to get a pet for now.", "topic": "keep a pet"}
{"fname": "dev_248", "dialogue": "#Person1#: Darling, has our TV set been repaired?\n#Person2#: Not yet. They say they are still working on it.\n#Person1#: Oh, it's a long day without any TV. Have you paid the internet bill?\n#Person2#: Sorry, I totaly forgot. I will do it tomorrow.\n#Person1#: Oh dear. Think up something for us to do tonight, will you?\n#Person2#: Is there anything good on at the cinema tonight?\n#Person1#: Pass me the newspaper. Thanks. There is a Western on at the Maple Theater.\n#Person2#: John Wayne again? No. What else?\n#Person1#: There is a war movie on at the Silver Star Theater. But you don't usually like war movies, do you?\n#Person2#: No. Not really.\n#Person1#: Wait, there is a film at the Globe Theatre named The Killer.\n#Person2#: You know, I'd like to see a film that will cheer me up and help me relax. I don't want to see something frightened.\n#Person1#: Then what about the comedy Three Men and a Lady.\n#Person2#: That sounds like it could be funny. When and where is it on?\n#Person1#: The Bay theater at... Oh, at 7:30.\n#Person2#: Just 30 minutes from now. Come on. Let's hurry.", "summary": "#Person1# and #Person2# can't use TV or the Internet so they decided to watch a movie. After a discussion, they are going to watch Three Men and a Lady.", "topic": "movie choice"}
{"fname": "dev_249", "dialogue": "#Person1#: So what made you decide to become a cameraman?\n#Person2#: Well, I didn't watch TV much, so it wasn't that. I had an uncle Who was a film actor, but I hardly saw him. One day I wandered into a library and picked up the biography of a famous cameraman. I loved it and knew then what I wanted to do.\n#Person1#: And you've won several prizes for your work?\n#Person2#: Just one actually. It wasn't like winning a prize for a popular movie or for a special TV advertisement. It was a video for a school program about the development of the cinema.\n#Person1#: So what about plans for the future? Is Hollywood calling?\n#Person2#: Well, I'm less interested in working with famous film stars than with students and film academy actually. They got skills that the ordinary person with no training doesn't have but they haven't been affected by success.\n#Person1#: What do you like best about your job?\n#Person2#: Well, doing interesting work you see the world but your job is and always in wonderful places and you have lots of chances to get to know some interesting actors and directors. That has to be the best bit from my point of view.", "summary": "#Person1# asks #Person2# about #Person2#'s career as a cameraman. #Person2# tells #Person1# about why #Person2# chose this job, #Person2#'s prizes, future plan, and favorite part of the job.", "topic": "career"}
{"fname": "dev_250", "dialogue": "#Person1#: Mrs. Wang, would you give us an idea of the price you regard as workable?\n#Person2#: As I said before, your price is so high that we find it difficult to make a bid. We hope you will take the initiative and bridge the gap.\n#Person1#: Just to comply, we're ready to reduce the price by 5 percent. I hope this concession of ours will get the ball rolling.\n#Person2#: So do we. Certainly it's a step forward on your side. But the gap is still too wide.\n#Person1#: The ball is in your court, Mrs.Wang. What price would you suggest?\n#Person2#: To make your offer workable, I think you should take another step down as big as the one you've just taken.\n#Person1#: That won't do. You see, our profit margin is very narrow. It simply can't stand such a big cut.\n#Person2#: I hate to disappoint you, Mr. Brown, but if that's the case, we have no alternative but to cover our requirements elsewhere. Do think it over, please. We sincerely hope our discussion will come to a successful conclusion.\n#Person1#: Well, I'm not authorized to agree to such a big reduction. Would you mind waiting a day or two, until I get a reply from the home office?\n#Person2#: Not at all. Shall we meet again, say, on Friday morning?\n#Person1#: Good. Friday morning at 9.", "summary": "Mrs. Wang thinks Mr. Brown's price is so high. Mr. Brown agrees to offer a 5% reduction but Mrs. Wang asks for another same reduction. Mr. Brown will have to wait for a reply from the home office. He requests to meet with Mrs. Wang again.", "topic": "business negotiation"}
{"fname": "dev_251", "dialogue": "#Person1#: There are many art craft items in this shop. I suggest you take your time, and you might find something you like.\n#Person2#: That's what I am going to do.\n#Person1#: If you have any problem, please come to me.\n#Person2#: I surely will. How much is this wood carving?\n#Person1#: You are an expert on it. That wood carving is very rare. But I'm so sorry. that is not for sell.\n#Person2#: That's OK. Is anything else recommended?\n#Person1#: Do you have any special request?\n#Person2#: I'd like to see some traditional arts.\n#Person1#: So that means you are shopping for presents?\n#Person2#: Yes, I'm just here to pick out some special presents for my foreign friends.\n#Person1#: Actually, I think the paper-cuts is OK, because it is easy to carry and foreign friends are also interested in it. They think that is a miracle.\n#Person2#: Sounds good. I'll take paper-cut.\n#Person1#: I have collected different kinds of paper-cuts all over the country, you can pick the one you like best.\n#Person2#: You collect them yourself? I think that you are just doing the wholesale.\n#Person1#: As a matter of fact, I open the shop because I'm interested in the arts. I spent lots of time doing research on the folk art of our country.\n#Person2#: Wow, you are the expert on it.", "summary": "#Person2# comes to an art shop to buy presents for #Person2#' s foreign friends. #Person1# recommends the paper-cuts which #Person2# thinks great. #Person1# tells #Person2# #Person1# has collected them on #Person1#'s own and #Person2# admires #Person1# as an expert.", "topic": "buy presents"}
{"fname": "dev_252", "dialogue": "#Person1#: can you squeeze me in sometime today?\n#Person2#: That ' s a big order, Jane. I am really swamped.\n#Person1#: I know what you ' re saying, but I have to go over the books with you before I go see our tax guy.\n#Person2#: Right. Okay, let me see what I can do. How about 1:30 right after my lunch meeting? It won ' t take more than a half hour, will it?", "summary": "#Person2#'s very busy but Jane has to go over the books with #Person2#. #Person2# suggests meeting at 1:30 pm.", "topic": "go over books"}
{"fname": "dev_253", "dialogue": "#Person1#: What can I do for you today?\n#Person2#: I need to buy a new refrigerator today.\n#Person1#: Were you looking at a particular refrigerator?\n#Person2#: I like that Kenmore refrigerator.\n#Person1#: This particular refrigerator is a very good choice.\n#Person2#: Tell me about it.\n#Person1#: Not only is it affordable, but it comes with all the appliances.\n#Person2#: What are the appliances.\n#Person1#: It has an ice maker, water dispenser, and plenty of room on the inside.\n#Person2#: I'd like to see it for myself.\n#Person1#: Go right ahead.\n#Person2#: I like what I see.", "summary": "#Person2# picks the Kenmore refrigerator. #Person1# strongly recommends this one and introduces it. #Person2# likes it after seeing.", "topic": "buy a refrigerator"}
{"fname": "dev_254", "dialogue": "#Person1#: Well, known, Jim, I'm... I'm pretty much in favour of your computers, I think computers teach kids to think, because they require logical thoughts.\n#Person2#: But I... I don't agree with thatbecause computers weaken kids'ability to thinkbecause kids don't learn basic skills.\n#Person1#: What do you mean?\n#Person2#: They can't spell, they can't add, they can't subtract, they even don't remember any more. that's because they rely on gadgets.\n#Person1#: That's not the gadgets. Creating programmes is stimulate thoughts. It engages their imagination and sharpen their mind.", "summary": "#Person1# thinks computers are beneficial to kids but Jim thinks the opposite.", "topic": "computer"}
{"fname": "dev_255", "dialogue": "#Person1#: Look, George, There's the Great Wall.\n#Person2#: I see. It's on top of the hills.\n#Person1#: Yeah, it stretches over for thousands of miles.\n#Person2#: I know. It's a major symbol of China.\n#Person1#: Where can we climb it?\n#Person2#: Do we have any choices?\n#Person1#: Well, we could take the cable car.\n#Person2#: Ah. . . let's just climb. It's more fun, I think.\n#Person1#: Okay. Let's go.\n#Person2#: Well, that was tough.\n#Person1#: But we made it.\n#Person2#: This looks great. When was it built?\n#Person1#: It was first built about twenty-five hundred years ago.\n#Person2#: That's remarkable.\n#Person1#: There are so many ancient relics in China.", "summary": "George suggests climbing the Great Wall instead of taking the cable car. They reach the top and admire the long history of the Great Wall.", "topic": "the Great Wall"}
{"fname": "dev_256", "dialogue": "#Person1#: Hi, is this the Bread and Cheese Deli?\n#Person2#: Yes, ma'am. How may I help you?\n#Person1#: I need to place an order for a couple of sandwiches and drinks. Can you deliver?\n#Person2#: Yes, we do deliveries for orders over $ 15, ma'am.", "summary": "#Person1# orders a delivery of sandwiches and drinks from the Bread and Cheese Deli.", "topic": "order a delivery"}
{"fname": "dev_257", "dialogue": "#Person1#: Good morning. Could you tell me the times of trains to London, please?\n#Person2#: Yes. There are trains at 7:59, 9:18, and 10:32.\n#Person1#: What time does the 7:59 train get to London?\n#Person2#: At 9:36.\n#Person1#: What about coming back? I'd like to come back at about 7 p. m.\n#Person2#: There's one at 7:10 p. m. and the next one is at 7:40 p. m.\n#Person1#: Mmm, how much is a return ticket?\n#Person2#: If you get on before 4 p. m. or after 6 p. m. , there is a saver return which is 9 pounds. An ordinary return is 16 pounds.\n#Person1#: An ordinary return, please.", "summary": "#Person1# asks #Person2# about the times of trains to and back from London, then #Person1# purchases an ordinary return.", "topic": "times of trains"}
{"fname": "dev_258", "dialogue": "#Person1#: What's your plan for your future?\n#Person2#: I'd like to work in a law firm to enrich my experience and put what I've learned into practice.\n#Person1#: Have you had any previous experience?\n#Person2#: Well. During the college years, I worked as a trainee every summer at lawyer's offices. Does that count?\n#Person1#: Of course it counts. What kind of work did you do there?\n#Person2#: I did clerical stuff and ran errands.\n#Person1#: In this office, we encourage full attendance by offering a bonus. If you take any leaves, we'll deduct money from your salary.\n#Person2#: May I know about the office hours?\n#Person1#: Office hours are nine to five-thirty. One hour for lunch. Do you have any questions?\n#Person2#: Er, may I know how much I will be paid monthly?\n#Person1#: We'll give you about 3000 to start. There'll be a trial period of three month. After six months, we'll have a job performance review and consider giving you a raise.\n#Person2#: When will I know your decision?\n#Person1#: I'll call you in a day or two, did you write down your phone number on your resume?\n#Person2#: Yes, I did. Can you call after 7 p. m. ? I'm usually out in the daytime.\n#Person1#: All right. Good-bye.\n#Person2#: Good-bye.", "summary": "#Person2# tells #Person1# about #Person2#'s future plans, past work experience and inquires #Person1# about office hours and salary. #Person1#'ll inform #Person2# of the decision in a day or two by phone.", "topic": "job interview"}
{"fname": "dev_259", "dialogue": "#Person1#: But how did you know I was working for WebTracker?\n#Person2#: When I was in LA, I met the WebTracker sales rep.\n#Person1#: He couldn't have told you. Only a few people at WebTracker know about me.\n#Person2#: The sales rep had a green note pad just like yours. He said everybody at WebTracker used them.\n#Person1#: I can't believe it. I can't believe I fell into your trap.\n#Person2#: We both may be snakes, Dave, but I'm just better at it. Among the snakes, I'm the sneakiest.", "summary": "Dave feels surprised that #Person2# can infer he was working for WebTracker work.", "topic": "inference"}
{"fname": "dev_260", "dialogue": "#Person1#: Last weekend I didn't want to go out either, so I stayed at home and played video games by myself. It was really fun!\n#Person2#: Oh yeah, that sounds pretty cool, I guess. . .\n#Person1#: Yeah, I'm really into video games. In fact, all my friends are on the Internet. I've never met any of them in the real world.\n#Person2#: Oh really. . . well you must be very popular on the Internet. But it's true that it's nice to do some things in the comfort of your own home.", "summary": "#Person1# enjoyed playing video games at home last weekend. #Person2# thinks it's nice to do something at one's own home.", "topic": "stay in comfort"}
{"fname": "dev_261", "dialogue": "#Person1#: The summers are so great here! Not hot at all. I love the cooling breezes, the clear air, all the greenery.\n#Person2#: This really has been a wonderful holiday for us. Shall we take a walk around the pond or into those woods for a while?\n#Person1#: Let's do both! Are we in a rush or anything\n#Person2#: No, not really. I had thought we'd stay in Hamburg tonight, but we can't unless we rush it. Let's stay in Bremen instead. Tomorrow we can have lunch in Hamburg, then check into a hostel in Copenhagen and have dinner there.\n#Person1#: Sounds fine to me. Whatever, let's enjoy this pond first.\n#Person2#: Sure. We can walk around to that path that leads into the woods there. Hey, look! There are some wild ducks over there in the reeds.\n#Person1#: I see them! Wow! How do you know they're wild?\n#Person2#: I used to go hunting with my uncle, that's how.\n#Person1#: They're neat. Now Let's take that path into the woods and see what we can see. . .", "summary": "#Person1# and #Person2# are enjoying a pond. #Person1# and #Person2# had planned to stay in Hamburg tonight, but they decide to stay in Bremen since they are not in a rush.", "topic": "summer holiday"}
{"fname": "dev_262", "dialogue": "#Person1#: is this seat taken?\n#Person2#: no. please sit down.\n#Person1#: thanks.\n#Person2#: are you also going to Beijing?\n#Person1#: yes, on a business trip. How about you?\n#Person2#: I'm taking a vacation to visit a friend there. Have you ever been there before?\n#Person1#: yes, I went there once last summer.\n#Person2#: really? What did you think?\n#Person1#: I think it is amazing. You can enjoy both the traditional Chinese culture as well as the vitality of a modern cosmopolitan city. The only thing I didn't enjoy was the subway.\n#Person2#: was it that crowded?\n#Person1#: yes. There were always so many people. After taking the subway during the rush hour, you'll envy sardines in their cans.\n#Person2#: oh, maybe I can take the bus or even rent a car.\n#Person1#: that's a good idea. Wish you a great vacation!\n#Person2#: thank you very much!", "summary": "#Person1# and #Person2# meet on the train to Beijing. #Person1#'s on a business trip while #Person2#'s on vacation. #Person1# went to Beijing once and shares #Person2# with #Person1#'s experience.", "topic": "Beijing"}
{"fname": "dev_263", "dialogue": "#Person1#: You look tired.\n#Person2#: Yeah, I've been working so much overtime lately.\n#Person1#: Really? How come?\n#Person2#: My boss gave me a big project. I had to have it finished by this morning. It was so difficult.\n#Person1#: You shouldn't work so hard.\n#Person2#: I know, but hard work pays off. You know.\n#Person1#: What do you mean?\n#Person2#: Maybe now I'll get that promotion I was hoping for.", "summary": "#Person2# looks tired because #Person2#'s been working overtime lately hoping for a promotion.", "topic": "work"}
{"fname": "dev_264", "dialogue": "#Person1#: What do you like to do in your spare time?\n#Person2#: I am a girl of many interests. I like dance, chess, collecting stamps, travelling and taking photos.\n#Person1#: What kind of dance do you like?\n#Person2#: I like rumba and tango.\n#Person1#: Great. I am not interested in Chinese chess. It is too difficult for me.\n#Person2#: You can learn Chinese checkers or military chess. Both of them are much easier.\n#Person1#: OK, I will try. As for stamp, don't you think it is an expensive hobby?\n#Person2#: Yes, it is. But it is full of fun and knowledge. What about you, what do you like to do as hobby?\n#Person1#: I like gardening. I take care of them everyday. I like those flowers and the swing in my garden. If the weather is nice, I would like to lie on the lawn.\n#Person2#: Sounds pleasant.", "summary": "#Person1# and #Person2# talk about their hobbies. #Person2# likes to dance, chess, collect stamps. #Person1# enjoys gardening.", "topic": "hobby discussion"}
{"fname": "dev_265", "dialogue": "#Person1#: Have a nice weekend!\n#Person2#: Thanks. You too!\n#Person1#: Do you have any plans?\n#Person2#: Well, my family's away and I can't afford to do much. What about you?\n#Person1#: Oh, I haven't decided what I'm going to do yet.", "summary": "#Person1# and #Person2# have no weekend plans yet.", "topic": "weekend"}
{"fname": "dev_266", "dialogue": "#Person1#: Which of the two do you think is better? I mean, what's the difference between them?\n#Person2#: Well. . . this one costs more, but it has a much better sound. This part of it is made of wood, not plastic. And there's a tone control, too.\n#Person1#: I only want it for the kitchen. I like to listen to the news at breakfast time.\n#Person2#: Hmm. . . well, the other one is good for the money. It's much cheaper. We sell clot of them and all our customers are satisfied with them.\n#Person1#: Hmm. . . I'd like the cheaper one, please. Can I pay by cheque?\n#Person2#: Certainly.", "summary": "The shop assistant helps #Person1# compare two products. #Person1# decides to buy the cheaper one by cheque.", "topic": "buy a product"}
{"fname": "dev_267", "dialogue": "#Person1#: Come here! I can see the tall camphor trees from here.\n#Person2#: Yes, we can also see some yew trees.\n#Person1#: This is a great botanical garden in the city.\n#Person2#: Listen to the sound of nature! It's like music.\n#Person1#: Yeah, I agree. It makes you feel really good.\n#Person2#: What are those. Miss Liu?\n#Person1#: Do you mean the red flowers? They are peony flowers?\n#Person2#: The red and yellow peony flowers are so beautiful.\n#Person1#: Yes, you like them very much. right?\n#Person2#: Sure. I'm going to take more pictures today.\n#Person1#: I can help you with it\n#Person2#: You are so kind. Thanks.", "summary": "Miss Liu and #Person2# are visiting a botanical garden. #Person2# enjoys it and Miss Liu offers to help #Person2# with taking pictures.", "topic": "a botanical garden"}
{"fname": "dev_268", "dialogue": "#Person1#: Well, that's all for the interview. Thank you for your interest in this job.\n#Person2#: You are welcome. Thank you for taking time out of your busy schedule to interview me.\n#Person1#: May I call you about our final decision?\n#Person2#: Yes, please. My telephone number is 2974-5328, and you can call me at any time in the daytime.\n#Person1#: We will get in touch with you by the end of next week.\n#Person2#: Great. I will look forward to hearing from you. And do I need the second interview?\n#Person1#: We'll notify you if necessary. Goodbye.\n#Person2#: Goodbye.", "summary": "The interview ends. #Person1# asks for #Person2#'s telephone number to inform #Person2# about the final decision.", "topic": "job interview"}
{"fname": "dev_269", "dialogue": "#Person1#: Hello, John, please invite all our clients to the conference next week.\n#Person2#: How should I get their contact info.\n#Person1#: Get the clients'contact info from my Rolodex.\n#Person2#: Where should I put them up?\n#Person1#: How about the Holiday Inn?\n#Person2#: The clients like the Shangri-La Hotel more.\n#Person1#: Well, the client is always right.\n#Person2#: What else would I prepare, Sir?\n#Person1#: Please print out the meeting agenda for me to look over.\n#Person2#: Certainly.\n#Person1#: And make sure to return my Rolodex to my desk when you are done with it.\n#Person2#: Of course. I'm on it", "summary": "#Person1# assigns John to invite all clients to the conference next week and print out the meeting agenda.", "topic": "office assignments"}
{"fname": "dev_270", "dialogue": "#Person1#: About my driving test, did I do well?\n#Person2#: You did a fabulous job.\n#Person1#: Are you telling me that I passed the test?\n#Person2#: That's what I'm telling you.\n#Person1#: What did I mess up on?\n#Person2#: You did mess up a little on one thing.\n#Person1#: Tell me.\n#Person2#: You had a little trouble on your parallel parking.\n#Person1#: That's not easy for me.\n#Person2#: That's something that you really need to work on.\n#Person1#: Am I still going to get my license?\n#Person2#: You're still going to get it.", "summary": "#Person2# tells #Person1# #Person1# passed the driving test and points out #Person1#'s shortcoming on parallel parking.", "topic": "driving test"}
{"fname": "dev_271", "dialogue": "#Person1#: How much is the admission fee for a student?\n#Person2#: We offer a reduction of 50 % and comes to $ 10.\n#Person1#: Here you are. Where is the museum guide?\n#Person2#: Well, here you are.\n#Person1#: Is it free?\n#Person2#: Of course.", "summary": "#Person1# buys a student ticket and gets a museum guide with #Person2#'s assistance.", "topic": "museum"}
{"fname": "dev_272", "dialogue": "#Person1#: Excuse me, could you tell me which bus I should take to go to the railway station?\n#Person2#: I think you'd better take the No. 16 bus. It can take you right there.\n#Person1#: How often dose this bus go there?\n#Person2#: Every fifteen minutes.\n#Person1#: I really can't wait that long. Are there any other buses that can take me there?\n#Person2#: The No. 2 bus also goes to the railway station. You may take it.\n#Person1#: Where can I find the bus?\n#Person2#: The bus stop is not far from here. Go straight on and you can easily find it.\n#Person1#: Thanks a lot.\n#Person2#: You are welcome.", "summary": "#Person2# tells #Person1# the No. 16 bus goes to the railway station, but the interval is too long that #Person1# can't wait, so #Person2# suggests the No. 2 bus.", "topic": "bus"}
{"fname": "dev_273", "dialogue": "#Person1#: Are we supposed to get off right here?\n#Person2#: I think so ; hurry up and get off.\n#Person1#: Where are we?\n#Person2#: I don't know.\n#Person1#: You said this was the right stop.\n#Person2#: I think I was wrong.\n#Person1#: Did we get off the bus too early?\n#Person2#: I don't know ; it kind of looks like we did.\n#Person1#: Why did you tell me to get off?\n#Person2#: I'm sorry. I thought this was our stop.\n#Person1#: I really don't feel like walking.\n#Person2#: We could always wait for the next bus to come.", "summary": "#Person2# made #Person1# and #Person2# get off the bus too early. #Person1# blames #Person2# and #Person2# apologizes.", "topic": "wrong bus stop"}
{"fname": "dev_274", "dialogue": "#Person1#: I saw your ad in The New York Times. I am seriously considering one of the apartments listed in it.\n#Person2#: We are happy to help you. May I know which one it is?\n#Person1#: The two-bedroom apartment on 38th east street.\n#Person2#: Oh, it is conveniently located, isn't it?\n#Person1#: That's why I think it may suit my needs.\n#Person2#: I believe it will. It comes furnished. You can move in immediately after the lease is signed.\n#Person1#: The ad says the rent would be 840 dollars per month. Is it true?\n#Person2#: Yes. But not including the utilities.\n#Person1#: Will it possible for me to rent the apartment on a month-by-month basis?\n#Person2#: I believe that can be arranged. But there should be a refundable security deposit, you know.\n#Person1#: Oh, that's no problem.", "summary": "#Person1# inquiries #Person2# about a two-bedroom apartment listed in the ad. #Person2# and #Person1# discuss the location, furniture, and payment.", "topic": "rent an apartment"}
{"fname": "dev_275", "dialogue": "#Person1#: Excuse me, this is my first time on a plane. How do I check in?\n#Person2#: May I see your ticket, please?\n#Person1#: Yes. Here you are.\n#Person2#: You can get a boarding pass at that counter. Do you have anything to check in?\n#Person1#: No, I only have a handbag.\n#Person2#: Then you could wait in the departure area after going through security.\n#Person1#: Is that all?\n#Person2#: Yeah, I think so. It is very simple.\n#Person1#: I see. Thank you very much.", "summary": "It's #Person1#'s first time on a plane. #Person2# tells #Person1# how to check in.", "topic": "check in"}
{"fname": "dev_276", "dialogue": "#Person1#: What are your career goals, Miss Li?\n#Person2#: Let me see, I would like to work my way up to a senior management position with a company such as yours.\n#Person1#: Great! It sounds like you might be a good fit. As you know, we're one of the largest brokerage houses in the world. Our daily work is quite hectic, and we are looking for an assistant who can keep us organized. . . help keep the engines running smoothly, so to speak. Our hours are long, but the overtime pay is good. . . sort of makes up for the long hours.\n#Person2#: What would a typical day be like for me here?\n#Person1#: Well, that's the problem. We never seem to have 'typical' days, but you'd spend about 30 % of your time on the computer. There would also be a lot of telephone time, setting up appointment, and taking care of a lot of support work.\n#Person2#: Oh, yes, I do. My present job is similar in that respect, and I think I'm doing a good job.", "summary": "Miss Li tells #Person1# about her career goals. #Person1# introduces #Person1#'s company and tells Miss Li about the daily schedule in #Person1#'s company.", "topic": "job interview"}
{"fname": "dev_277", "dialogue": "#Person1#: I would like high speed internet installed in my house.\n#Person2#: You have to make an appointment before we can come out and install it.\n#Person1#: I'd like to make an appointment right now.\n#Person2#: What day are you available?\n#Person1#: I would like to have it done this Friday.\n#Person2#: Three o'clock is the only time we can come in.\n#Person1#: Is it possible for someone to come a little earlier?\n#Person2#: I'm sorry, but that's our only available time.\n#Person1#: How about Saturday?\n#Person2#: We're completely open on Saturday.\n#Person1#: Can you come over at 11\n#Person2#: That'll be fine.", "summary": "#Person1# wants to have high-speed internet installed and makes an appointment with #Person2# for Saturday at 11.", "topic": "internet installation"}
{"fname": "dev_278", "dialogue": "#Person1#: Do you know how late it is?\n#Person2#: My fault. I didn't realize what time it was.\n#Person1#: I hope you don't think that excuse lets you off the hook.\n#Person2#: Not really. I'm telling the truth.\n#Person1#: Haven't I asked you to call if you're going to be home late?\n#Person2#: This is true, but it must've slipped my mind.\n#Person1#: Regardless, all you had to do was give a call.\n#Person2#: I know. I should've called.\n#Person1#: Come home late one more time, and you'll find your stuff outside.\n#Person2#: You want to throw me out over this?\n#Person1#: That's right, maybe then you'll respect my rules.\n#Person2#: That's fine, because if I leave, then your rules won't matter.", "summary": "#Person1#'s angry that #Person2# gets home late without a call. #Person1# threats to throw #Person2# out if #Person2# comes home late again. #Person2# gets unhappy with #Person1#.", "topic": "go home late"}
{"fname": "dev_279", "dialogue": "#Person1#: This is awful! It's like drinking saltwater! It's like drowning in the ocean!\n#Person2#: Don't be so dramatic. You're such a baby. Now sit down and finish your soup.\n#Person1#: OK, OK.\n#Person2#: And when we get back from the doctor's, you'll gargle again.\n#Person1#: Maybe I'll run away first.\n#Person2#: Well, the only free food on the streets is from a soup kitchen, and their soup isn't as tasty as mine!", "summary": "#Person1# doesn't like #Person2#'s salty soup but #Person2# forces #Person1# to drink.", "topic": "soup"}
{"fname": "dev_280", "dialogue": "#Person1#: I like chess better than xiangqi. And you?\n#Person2#: For my part, xiangqi. Maybe it's because my girlfriend is Chinese.\n#Person1#: I think chess is more reasonable. You see, each side has eight pawns, a larger number than that of the soldiers in xiangqi. A true battle should be like that. Soldiers should outnumber the commanders.\n#Person2#: Quite right. And unlike the soldiers in xiangqi, the pawns in chess can promote once they reach the furthest rank. It is very agreeable to grant merits to people with good performance.\n#Person1#: Correct! Another contrast is the rules for the general and the king. It seems the general or marshal in xiangqi is much too incompetent. They are required to stay in the palace, waiting to be checked and fleeing for life under the cover of the guards. Look at the king in chess, he is much more capable.\n#Person2#: Yeah, and though the king in chess doesn't have bodyguards, he has a queen who is the most powerful piece. I think this demonstrates the relatively higher social status of aristocratic women in medieval Europe than in China.\n#Person1#: There's another distinctive contrast. Both board games use a total of 32 pieces, but xiangqi is played on a 9 - by - 9 board, bigger than the 8 - by - 8 board used in chess.\n#Person2#: You mean, xiangqi pieces are allowed a larger space in which to move around?\n#Person1#: Sure. On a chessboard, fire is much more intensive. It has a smaller board, while those bigger pieces-chariots, horses and bishops-can cover longer distances.", "summary": "#Person1# and #Person2# discuss the differences between chess and xiangqi. Both of them think chess is more reasonable than xiangqi in certain rules, but #Person1# think xiangqi has a larger space in which to move around.", "topic": "chess and xiangqi"}
{"fname": "dev_281", "dialogue": "#Person1#: Well, this is a pleasant surprise. It seems to me we ran into each other here last week too.\n#Person2#: You and I must have the same idea. The only way to beat the crowds when you do the grocery shopping on Saturday is to be here when they open at 9:00 o'clock sharp!", "summary": "#Person1# and #Person2# run into each other again at the grocery.", "topic": "coincidence"}
{"fname": "dev_282", "dialogue": "#Person1#: John, shall we go to Sun Store? I have decided to buy that Murrberry handbag. Anyway,I'm not carrying this one to Mary's wedding.\n#Person2#: But, Jane, why not rent one with Handbag Hire? Instead of $ 990,pay $ 50,and you have it for a whole week.\n#Person1#: Sounds great, but I never knew I can rent a handbag.\n#Person2#: Handbag Hire is a new business. It was founded two months ago. Its collection covers many designer handbags.\n#Person1#: So... for the price of one Murrberry, I can use a different bag each week for twenty weeks?\n#Person2#: Absolutely. And if you like one of them, you can choose to buy it at a discounted rate. Of course the price varies by age and condition. For example, a $ 1500 Murrberry bag can sell for just $750.\n#Person1#: Great, but how do I rent? By telephone? Or in person?\n#Person2#: Either. And more conveniently, it accepts online orders.\n#Person1#: I'll do it on line now. I still have one more question. Mary's wedding is next Saturday. There are only five days left. Do I have enough time?\n#Person2#: Don't worry. It promises that customers receive their orders by post within two days. Three more days to go.\n#Person1#: Oh, I'd better order one right now.", "summary": "Jane wants to buy that Murrberry handbag to carry to Mary's wedding, but John suggests renting one with Handbag Hire and tells her about the service in detail. Jane is pleased to have a try.", "topic": "handbag hire"}
{"fname": "dev_283", "dialogue": "#Person1#: Excuse me. Is this seat taken?\n#Person2#: No. it's not taken.\n#Person1#: Oh. thank you.\n#Person2#: Oh. let me help you with this.\n#Person1#: Oh. thank you.\n#Person2#: Do you want to sit by the window?\n#Person1#: No. no. no. I like the aisle seat better. You can sit by the window.\n#Person2#: My name is Mike Gerard Hogan. Pleased to meet you.\n#Person1#: I'm Elsa Tobin. How do you do?\n#Person2#: Do you live in New York?\n#Person1#: No. no. I'm from Florida.\n#Person2#: I am, too. But didn't you just get on?\n#Person1#: No, no. I just changed my seat. A man next to me was smoking, and smoke really bothers me.", "summary": "Elsa Tobin changed her seat and comes to sit next to Mike Gerard Hogan who is sitting by the window.", "topic": "social casual talk"}
{"fname": "dev_284", "dialogue": "#Person1#: Dear audiences, today we'll talk about divorce and its effect on children. Our guest is Jennifer Benzes. Thank you for coming, Jennifer. Do you mind saying something about your divorce?\n#Person2#: No. I got divorced years ago. Even worse, I got divorced when I had small children.\n#Person1#: Have you thought of the effect divorce may have on your children? Their needs can be forgotten as parents are struggling to re-establish their lives.\n#Person2#: Of course, we have. We are definitely more aware of the impact on children. After all we are not famous people who trade spouses like shoes. For most of us divorce is not entered into lightly. We all suffer. Anyway, we try to comfort our children.\n#Person1#: How?\n#Person2#: We tell them we love them and will always do.\n#Person1#: You haven't thought of saving the marriage?\n#Person2#: Yes, we have. We would do anything to spare our children pain. But you know, fixing a marriage is not like changing a tire. Family conflicts may take hold like a cancer.\n#Person1#: Then divorce is the only way to get rid of it.\n#Person2#: It's true with me. Others may succeed in fixing.\n#Person1#: Yet most people believe a hard marriage is better for children than a divorce. According to a recent poll, more people today think parents should stay together for the sake of the children What do you think?\n#Person2#: I think the cost of staying together is worse than the benefits. Parents quarreling and fighting all day may do more harm to their children.\n#Person1#: What do you want society to do for you?\n#Person2#: Understand us, not curse us. More importantly, they should help us share the loss and build a better future.", "summary": "Jennifer Benzes is sharing her divorce and its impact on her children with the audience. She thinks fixing a marriage isn't better for children though most people think the opposite and she wants society to understand them instead of cursing them.", "topic": "divorce"}
{"fname": "dev_285", "dialogue": "#Person1#: Tina, are you coming to band practice this week? Our show is this Friday...only two days away!\n#Person2#: Yes, I'm coming tonight. I didn't come last week because my guitar was broken.\n#Person1#: Did you fix your guitar? My sister has a new guitar you can probably borrow if your guitar is still broken.\n#Person2#: Thanks, but I can only play music on my guitar because it's a left-handed guitar...it's for people who use their left hands for most things. I fixed my guitar on Monday night.\n#Person1#: Why didn't you fix it sooner? We only have two days until our show.\n#Person2#: I've been so busy this month! I have to work at the grocery store and watch my little sister until my mom comes home from work.", "summary": "Tina didn't come to band practice last week because her guitar was broken. #Person1# blames her for not fixing the guitar sooner but Tina has been too busy this month.", "topic": "guitar"}
{"fname": "dev_286", "dialogue": "#Person1#: So, you finally got your doctorate in genetics. Well done! \n#Person2#: Thanks. Now, I have to find a job. \n#Person1#: What are you thinking of doing? \n#Person2#: I'd like to conduct some scientific research into genes. It would be wonderful to make a medical breakthrough. \n#Person1#: There must be several private companies that are interested in employing someone like you. You could do some research for a university. There's a lot of discussion about genetics nowadays. Someone wit \n#Person2#: Many companies and universities investing resources in genetics, because there are so many possibilities. Few people know where next discoveries will be made. \n#Person1#: Well, I hope scientists don't decode to make a clone of me in the future! I wouldn't like to be the subject of an experiment. ", "summary": "#Person2# got a doctorate in genetic and wants to find a job conducting genetic research. #Person1# suggests working for private companies and universities.", "topic": "genetics"}
{"fname": "dev_287", "dialogue": "#Person1#: While you are thinking about what you might like to order for dinner, would you like to order your drinks? \n#Person2#: Can you tell me where your wine list is? \n#Person1#: The wine list is posted right there on the board. \n#Person2#: Can we order a mixed drink in this restaurant? \n#Person1#: Yes, we have a wide selection of mixed drinks available from our bar. \n#Person2#: Do you have any house specials that you could recommend? \n#Person1#: Our most popular drinks are our Cuervo Gold margaritas. \n#Person2#: That sounds like a good choice for me. May I have one, please? \n#Person1#: Can I bring that to you on the rocks, or would you like it blended? \n#Person2#: Please bring it to me on the rocks. \n#Person1#: Salt or no salt? \n#Person2#: I would like it with no salt, please. ", "summary": "#Person2# orders Cuervo Gold margaritas under #Person1#'s recommendation and asks #Person1# to bring it on the rocks with no salt.", "topic": "order drinks"}
{"fname": "dev_288", "dialogue": "#Person1#: How do you feel about teaching my friend how to read? \n#Person2#: How old is your friend and why doesn't he know how to read? \n#Person1#: He's 78 and he's a new emigrant from South America and he's never been to school. \n#Person2#: Does he even know how to speak English? \n#Person1#: No. But I thought that you could start with reading and then go from there. \n#Person2#: That was very thoughtful of you to volunteer me. \n#Person1#: Come on. You're great at teaching and I know you will love him. He's adorable! \n#Person2#: Oh, all right. Have him come over here for dinner. But you get to make dinner! ", "summary": "#Person1# volunteers #Person2# to teach a 78-year-old illiterate American how to read. #Person2# thinks it challenging but agrees on the condition that #Person1# makes dinner.", "topic": "teach"}
{"fname": "dev_289", "dialogue": "#Person1#: Veronica, wait! Come on, honey, get back in the car. Let's talk it over, okay? \n#Person2#: No! I'm tired of your lies! I don't know who you are anymore! \n#Person1#: Veronica. It's me, the man that has and always will love you. I'm sorry that I've lied to you. Believe me, it's been so hard for me as well, and time and again, I've thought of coming clean. But, I couldn't put you or my mission at risk. It's all over now. My assignment is complete and now I have to go back to India. \n#Person2#: What? Are you kidding? Is there anything else I should know before I never see you again? How could you deceive me like that? \n#Person1#: Yes. . . Veronica. . . I know that this isn't the best time and that you probably hate me right now but, I want to be completely forthright with you. I know deep in my heart that you are the best thing that has ever happened to me. Veronica. . . will you marry me? Come with me to India,baby, I can't make up for everything that's happened, but I can promise you my undying love. I will be the most devoted husband, and I will cherish you always. \n#Person2#: Steven. . . I can't just leave everything at the drop of a hat! With everything t hat has happened between us, I just don't know you any more. I just can't build a relationship on a foundation of lies. I do love you but. . . I can't go with you. I'm sorry. . . I love you. . . \n#Person3#: This is the last call for flight eight one five from Los Angeles to Hyderabad. \n#Person4#: I'm sorry , sir, we can't wait any longer you must board the plane. Are you waiting for someone? \n#Person1#: I was but, I don't think she is coming. . . ", "summary": "Steven lied to Veronica because of his mission. Veronica feels so deceived that she doesn't believe Steven anymore. Steven asks Veronica to move to India together and marry him but Veronica refuses. At last, Veronica doesn't appear at the airport when Steven's going to board the plane from Los Angeles to Hyderabad.", "topic": "relationship"}
{"fname": "dev_290", "dialogue": "#Person1#: I was told to come to you to get a chest X-ray. \n#Person2#: No problem. Just take your clothes off from the waist up and put the gown on, with the opening in the back. \n#Person1#: Then what should I do? \n#Person2#: You will stand over here up against this plate. \n#Person1#: Should I just stand naturally? \n#Person2#: You will raise your arms up shoulder high. \n#Person1#: Is this all right? \n#Person2#: Yes, you are doing great. \n#Person1#: Where will you be going? \n#Person2#: I need to stand behind this shield. Now you will take a deep breath, hold it, and let it out. \n#Person1#: Is that it? \n#Person2#: That's it. You can get dressed when the film is developed. ", "summary": "#Person1# gets a chest X-ray step by step under #Person2#'s guidance.", "topic": "chest X-ray"}
{"fname": "dev_291", "dialogue": "#Person1#: Oh, man. Nobody can stand this kind of burning heat.\n#Person2#: Tell me about it. You can't even stay in the sun for 5 minutes.\n#Person1#: You'll be dried up like a dried plant.\n#Person2#: I like your humor, Mark. Anyway I guess this afternoon, there is nothing we can do but stay home.\n#Person1#: I guess so. I don't want to be taken to the hospital.\n#Person2#: You want my advice? Drink a lot of liquids and avoid the worst heat.\n#Person1#: Yeah, you're right. Go to drink a lot of fluids. Do you have any beer?\n#Person2#: Yes, do you want Coors Light or Corona?\n#Person1#: Corona, please.", "summary": "Mark complains about the burning heat. #Person2# suggests drinking lots of liquids, so they will drink beer.", "topic": "burning heat"}
{"fname": "dev_292", "dialogue": "#Person1#: Oh, heavens, I look terrible.\n#Person2#: Come on. I'm sure it's not that bad. Can I come in and take a look, honey?\n#Person1#: Absolutely not. This shirt looked pretty nice on the shelf. But on my fat body, it looks terrible.\n#Person2#: I thought you like the styles from the eighties.\n#Person1#: I like good eighties styles. Not bad eighties styles.\n#Person2#: I never knew that you could divide it up like that. I just thought all eighties styles were good.\n#Person1#: Very funny. Look, can we just get out of here please? Let's just try to find a more modern store where they might actually have something that doesn't make me look like some huge cartoon animal from the zoo.\n#Person2#: It's all up to you.", "summary": "#Person1# thinks the shirt looks terrible on #Person1#. #Person2# thought #Person1# likes the eighties styles but #Person1# likes good eighties styles. #Person1# decides to find a more modern store.", "topic": "shopping"}
{"fname": "dev_293", "dialogue": "#Person1#: I heard something terrible happen to your son last weekend.\n#Person2#: Yes, my family went swimming with Mr. Henry and his son last Saturday. When we got there, my wife and I started looking for a nice spot near the pool. My son ran off by himself and went over to the pool. The next thing we knew, he was in the water.\n#Person1#: Can he swim?\n#Person2#: No, he can't. We told him to stay in the shallow part of the pool, but he slipped into the deep part of the pool by accident.\n#Person1#: That's horrible. Did anyone notice what was happening?\n#Person2#: Yes, lucklily Henry was nearby and immediately realized that he was drowning. Henry has taken some swimming lessons. So he knew right away that my son was in danger.\n#Person1#: You must have been in shock when you found out what was happening.\n#Person2#: Yes, we were so frightened. We'd originally planned to swim there for an hour, but after that, we left in a hurry.", "summary": "#Person2# tells #Person1# about the terrible accident last weekend. #Person2# went swimming with Mr. Henry. #Person2#'s son who couldn't swim drowned in the pool and Mr. Henry saved him.", "topic": "drowning"}
{"fname": "dev_294", "dialogue": "#Person1#: How is your mother feeling these days?\n#Person2#: Much better, thanks. She'll be back home in a few days.\n#Person1#: That's wonderful. When will you be back at your job?\n#Person2#: I think I'll need a week to take care of her and do some cleaning.\n#Person1#: Why don't you hire someone to do it? You'll be able to work and also have more free time.\n#Person2#: I prefer to do it myself.\n#Person1#: You're a kind and thoughtful man. I admire you very much.\n#Person2#: I'm just a regular son.", "summary": "#Person1# inquires about #Person2#'s mother and suggests hiring someone to take care of her, but #Person2# insists on doing it by himself.", "topic": "mother"}
{"fname": "dev_295", "dialogue": "#Person1#: My car doesn't always start in the morning and it often makes me late for work. I think I'd better buy a new car.\n#Person2#: Gina you should go to Jimmy's garage. I take my car there all the time. They have 20 years of experience and they are especially good at repairing older cars.\n#Person1#: Thank you, the last time I took my car to a garage. They didn't really settle the problem.\n#Person2#: Well, you should call and make an appointment now. They do a good job. They are usually not busy after 6:00 o'clock.", "summary": "Gina's car doesn't always start in the morning. #Person2# suggests Gina take her car to Jimmy's garage for repairs.", "topic": "car"}
{"fname": "dev_296", "dialogue": "#Person1#: What about taking a tour around Cambridge today?\n#Person2#: I did that with a friend yesterday.\n#Person1#: But didn't you say you would go to the London Eye yesterday?\n#Person2#: My friend had already been there, so I changed my plan. Today I want to see some modern art work.\n#Person1#: If so, you can go to Tate Modern. It's a museum with a collection of international artwork from the nineteen hundreds.\n#Person2#: Do many people visit it?\n#Person1#: Yes, it's very popular. But don't worry, it's usually not crowded on weekdays. If you go tomorrow though, there're maybe a lot of people.", "summary": "#Person1# suggests visiting Cambridge, but #Person2# went there yesterday. #Person2# wants to see some modern artwork so #Person1# recommends Tate Modern.", "topic": "visit London"}
{"fname": "dev_297", "dialogue": "#Person1#: How are you Mrs. Brandon?\n#Person2#: Pretty good. How are you doing?\n#Person1#: Not so good. I just lost my job today.\n#Person2#: I'm sorry to hear that.\n#Person1#: How are your students doing?\n#Person2#: They're very nervous about the final.\n#Person1#: I remember you gave our class a hard final exam in my first year of college, many of us failed, but I really learned a lot from you and it must worked because I can speak very good English now.\n#Person2#: I'm so glad to hear that.", "summary": "#Person1# tells Mrs. Brandon #Person1# lost the job today. #Person1# recalls the final exam Mrs. Brandom gave #Person1# in the past.", "topic": "social casual talk"}
{"fname": "dev_298", "dialogue": "#Person1#: You look tired. What time did you get up?\n#Person2#: Hmm...I got up at 11:30 AM. I'm having brunch now.\n#Person1#: Oh, so late. What time did you go to bed last night?\n#Person2#: 2:00 AM.\n#Person1#: Oh, so late. What did you do?\n#Person2#: I played computer games. I have been so absorbed in it that I forgot the time. I'm always crazy about playing the game. It's a pain in the neck to cut down playing the game.\n#Person1#: Maybe you should find some important things to do instead. If you were busy in other things, you would have no time to play it.\n#Person2#: Hmm...Good idea. I'll try it from tomorrow. Thank you very much. Really nice speaking to you.\n#Person1#: You, too. See you later.\n#Person2#: See you.", "summary": "#Person2# stayed up and got up late because #Person2# has been addicted to computer games. #Person1# suggests #Person2# find other things to do.", "topic": "computer games addiction"}
{"fname": "dev_299", "dialogue": "#Person1#: Why don't you have some of my cake Sue? I made it just for this party.\n#Person2#: Sorry Bill, I'm not into cakes at the moment. I thought you knew about my diet.\n#Person1#: On your birthday? Surely you can eat whatever you want on your birthday, you can start your diet tomorrow. And anyway, you look great.\n#Person2#: Well, thanks Bill, I am not on a diet to lose weight, actually. My doctor told me to stop eating certain foods. I'm trying to avoid being allergic to something.\n#Person1#: I didn't know food could help with that. I also noticed you didn't eat any of the sandwiches Jill brought.\n#Person2#: Yeah, and you and Tom and Sharon all brought different cakes. I'm dying to try them.\n#Person1#: Why don't I go get you a salad? I'm sure you'll feel better if you eat something?\n#Person2#: All right, it's the only thing here I can eat what I really wanted some hot soup.\n#Person1#: Why don't I go and get some soup from the restaurant across the street for you?\n#Person2#: That's awfully nice of you, but I'm enjoying my party, maybe we could go afterwards.\n#Person1#: Ok, you go back in the house and chat with the guests. And I'll call the restaurant and tell them will be there in a few hours.", "summary": "Sue doesn't eat Bill's cake because she's trying to avoid being allergic to something by rejecting certain foods. Sue can only have salad at the party and she wants some hot soap. Bill suggests going to the restaurant to get some soup after the party.", "topic": "diet"}
{"fname": "dev_300", "dialogue": "#Person1#: Let's go over this plan again.\n#Person2#: From Vancouver, we bike along the border all the way to Winnipeg.\n#Person1#: And that is mostly flat, right?\n#Person2#: Relatively, once we're out of Alberta, anyway. Then it's hills again in Aitoba.\n#Person1#: And from Winnipeg we go around the lakes through Toronto, right?\n#Person2#: That's right. And up in to Quebec. And that's where we stop.\n#Person1#: It doesn't sound like that much when we go over the plan but that's a long, long ride.\n#Person2#: Are you ready for the cross country of a lifetime?", "summary": "#Person1# and #Person2# go over their plan of riding from Vancouver to Winnipeg.", "topic": "cross-country ride"}
{"fname": "dev_301", "dialogue": "#Person1#: I see myself as being honest, diligent, persevering and creative. And I have a strong sense of responsibility.\n#Person2#: How about your psychological resilience?\n#Person1#: I think I can work well under pressure, if necessary.\n#Person2#: How would you deal with those who are not easy to get along with?\n#Person1#: I will just be sincere and friendly to others, and I believe they will treat me the same way.\n#Person2#: You seem to be a kind-hearted lady.\n#Person1#: Thank you. I simply believe the goodness of human nature.\n#Person2#: Please tell me your weaknesses if you can.\n#Person1#: I should admit that sometimes I care too much about the details. I am always in pursuit of perfection.", "summary": "#Person2# interviews #Person1#. #Person1# tells #Person2# her self-assessment of personality, psychological resilience, and weakness.", "topic": "personal characteristic"}
{"fname": "dev_302", "dialogue": "#Person1#: Do you think we should travel by bus or by train?\n#Person2#: It's a difficult choice.The train is a little faster, but much more expensive.\n#Person1#: We could face delays if we travel by bus, thanks to traffic jams.\n#Person2#: Buses are more cramps and you can't walk around.\n#Person1#: That's true.But I feel that I see more when I travel by bus.\n#Person2#: Really? I think you see more traveling by train.\n#Person1#: So which form of transport do you prefer to use?\n#Person2#: I prefer going by train, even though it costs more.\n#Person1#: Ok, then we'll go by train. I'm sure we'll have a good journey.Shall we go to the station and buy the tickets?\n#Person2#: The trains aren't usually full.We can get them on the day we travel.We should buy return tickets, because they are much cheaper than getting 2 singles.\n#Person1#: We should take a packed lunch on the journey.The food they sell on the trains is always expensive.", "summary": "#Person1# and #Person2# talk about whether to travel by bus or by train. They finally choose to go by train as it is more convenient and arrives on time though it costs more.", "topic": "traveling vehicle"}
{"fname": "dev_303", "dialogue": "#Person1#: Ahhchooo!\n#Person2#: You've been sneezing a lot lately. Are you sick or something?\n#Person1#: No. Every spring time around April, I'm stricken with allergies.\n#Person2#: I never have seasonal allergies.\n#Person1#: Consider yourself lucky.\n#Person2#: What are all the symptoms?\n#Person1#: Well, as you just saw, I sneeze a lot. Also, my nose becomes very runny, my throat sometimes itches, and my eyes start to water.\n#Person2#: That doesn't sound good.\n#Person1#: No, it's not. So you don't have any type of allergies?\n#Person2#: Well, I have a severe allergic reaction to alcohol. It runs in the family.\n#Person1#: Everyone to some extent is allergic to alcohol.\n#Person2#: I get it pretty bad. My whole face turns red, including my ears. My eyes become bloodshot, and I start to itch all over my body.\n#Person1#: That's pretty bad.\n#Person2#: But that doesn't stop me from drinking. Ahahah.", "summary": "#Person1# tells #Person2# #Person1# has seasonal allergies and describes the symptoms of sneezing, runny nose, itchy throat, and watery eyes. #Person2# says #Person2# has a severe allergic reaction to alcohol.", "topic": "allergic reaction"}
{"fname": "dev_304", "dialogue": "#Person1#: Let's have a look at the map first.\n#Person2#: All right. Wukesong stop is quite a few stops from here.\n#Person1#: Let's buy some tickets.\n#Person2#: The train is coming. There are a lot of people waiting here. let's stand in a better position to get on the train\n#Person1#: Well, it's not as crowded as we expected, is it?\n#Person2#: No, but it will be soon. Look, there're two empty seats over there. Let's get them.", "summary": "#Person1# and #Person2# are taking a train to the Wukesong stop. The train is not crowded by now so they get two seats.", "topic": "taking a train"}
{"fname": "dev_305", "dialogue": "#Person1#: what happened? Why didn't he win?\n#Person2#: didn't you hear? He was disqualified.\n#Person1#: how did that happen? He's so talented! I thought he had a great chance of winning a gold medal!\n#Person2#: if he didn't have any drug problems, he would have won.\n#Person1#: what? What kind of drugs was he using?\n#Person2#: he was taking steroids to make him stronger and faster.\n#Person1#: I thought that all athletes were supposed to be regularly tested for drugs.\n#Person2#: they are. The reason why they didn't disqualify him until after the race is because the results from the text only came back afterwards.\n#Person1#: that's so disappointing. I don't know why top athletes would feel the need to take drugs.\n#Person2#: I don't think it's right, but I can understand why they might. Imagine how much pressure there would be to win for your country!\n#Person1#: regardless of how much pressure you're under, there's never a good reason to take drugs.\n#Person2#: I agree. Hopefully with the new regulations, fewer athletes will try to cheat with drugs.\n#Person1#: let's hope so.", "summary": "#Person2# tells #Person1# a talented athlete did not win because of drug problems. #Person2# and #Person1# discuss the reason why the player was disqualified until after the race, and the reason why the player took drugs.", "topic": "drug cheating"}
{"fname": "dev_306", "dialogue": "#Person1#: Is there anything worth watching on another channel?\n#Person2#: I think there ' s a Western on.\n#Person1#: Do you mind if we watch it. I ' d really like to see it.\n#Person2#: Well, I really wanted to see the football game.\n#Person1#: Football game? Ok, and you know what comes on next?\n#Person2#: I believe there ' s a sitcom.\n#Person1#: Are you interested in watching it?\n#Person2#: Let me look in the TV Guide first.\n#Person1#: Oh, I am sorry. What's on Channel 2 at 10 pm?\n#Person2#: If I remember correctly, it's a quiz show.\n#Person1#: Do you want to watch it?\n#Person2#: Let's watch it together.", "summary": "#Person1# and #Person2# want to watch different channels and they finally decide to watch a quiz show together.", "topic": "watching TV"}
{"fname": "dev_307", "dialogue": "#Person1#: How long will you stay in New York?\n#Person2#: Just tor three days. I won't need these luggages. CouId I put them here?\n#Person1#: I am sorry. If you have here more than 24 hours between connecting flights, we can't check your luggage through London.\n#Person2#: Well, maybe I can put them in the airport storage there.\n#Person1#: That's right. It's over there.", "summary": "#Person2# says #Person1# cannot put the luggage here. #Person2# will put them in the airport storage.", "topic": "luggage storage"}
{"fname": "dev_308", "dialogue": "#Person1#: Do you have spare time tonight?\n#Person2#: What's the matter?\n#Person1#: There will be a live show of football tonight.\n#Person2#: What teams are playing tonight?\n#Person1#: AC Milan versus Real Madrid.\n#Person2#: That will be a tough match, right?\n#Person1#: Absolutely.\n#Person2#: What are we waiting for? It's already 7 pm now. Let's buy some drinks and desserts now.\n#Person1#: Great idea! Here we go!", "summary": "#Person1# invites #Person2# to watch the football match together tonight.", "topic": "football match"}
{"fname": "dev_309", "dialogue": "#Person1#: I would love to rent this apartment.\n#Person2#: I'm happy to hear you say that.\n#Person1#: How much are you asking for every month?\n#Person2#: I'm renting this apartment out for $ 1050 a month.\n#Person1#: That is quite a lot of money for just one month.\n#Person2#: That is a fair price.\n#Person1#: What do you say to $ 850 a month?\n#Person2#: That's no good.\n#Person1#: It's either $ 850 or nothing at all.\n#Person2#: I won't go any lower than $ 1050.\n#Person1#: Could you please go lower?\n#Person2#: That's the best I can do.", "summary": "#Person1# wants to rent #Person2#'s apartment for $850 a month. #Person2# says the price cannot go lower than $1050.", "topic": "apartment renting"}
{"fname": "dev_310", "dialogue": "#Person1#: what are you listening to? Is that Beethoven or Mozart?\n#Person2#: it's Beethoven. Do you like it?\n#Person1#: I think Beethoven's music is incredible. I've heard that listening to it can make you more intelligent, too. Do you believe that?\n#Person2#: I don't know about that, but I do think that it helps people relax.\n#Person1#: what other kind of music do you listen to?\n#Person2#: actually, I mostly just listen classical music. What about you?\n#Person1#: to be honest, I think classical music is too complicated for me.\n#Person2#: what kind of music do you prefer then?\n#Person1#: I like pop music. Do you?\n#Person2#: not really. I don't think pop music has much depth.\n#Person1#: I see what you mean. I think that's way I like it so much.\n#Person2#: how long have you been in to pop music, then?\n#Person1#: I've always been into it. Have you always liked classical music?\n#Person2#: not really. When I was little, we didn't really listen to music at all.\n#Person1#: so, how did you become interested in it?\n#Person2#: well, when I was about 10 years old, I started playing the piano. I think that's how it all started.\n#Person1#: do you still play piano?\n#Person2#: yes, it's one of my hobbies.", "summary": "#Person1# tells #Person2# Beethoven's music makes people more intelligent but #Person2# thinks it helps people relax. Then #Person1# and #Person2# exchange the preference of music type and #Person1# asks #Person2# how did #Person2# become interested in pop music.", "topic": "music type"}
{"fname": "dev_311", "dialogue": "#Person1#: Welcome to Perfect Getaway Tours. How can I help you?\n#Person2#: I would like to plan a surprise getaway for me and my wife.\n#Person1#: Very well, we have a couple of different options such as beaches, the wilderness, the countryside or even going to a spa for the weekend.\n#Person2#: I think something in the countryside would be nice.\n#Person1#: Perfect! This package includes round-trip flights to New Hampshire. A free airport pick - up is included. Our VIP limousine will pick you up and provide you with complimentary champagne and finger\n#Person2#: Sounds good! What is the hotel that we will be staying at like?\n#Person1#: That is the best part. Your hotel is actually an old country villa that has been restored and refurbished to accommodate a maximum of that is guests. You will enjoy an intimate and private time in this\n#Person2#: Wow! This sounds like something my wife would really enjoy! Are there any outdoor activities we can take part in?\n#Person1#: Of course! The hotel has a stable with beautiful stallions for a very romantic horseback ride along the country trail. You can also go fishing to the nearby lake or visit the local vineyard.\n#Person2#: I'm sold! I want to book this trip. I don't care what it costs! Money is no object!", "summary": "#Person2# wants to plan a surprising getaway for his wife and him. #Person1# offers several options and #Person2# chooses to go to the countryside. Then #Person1# introduces the hotel and outdoor activities to him.", "topic": "a getaway"}
{"fname": "dev_312", "dialogue": "#Person1#: Hi! Wang Mei. Come and have a look at my new dress.\n#Person2#: Oh! What a beautiful dress! It fits you so well. You look so charming in the dress.\n#Person1#: Thank you for saying so.\n#Person2#: Where did you buy it?\n#Person1#: I bought it in a store near my school.\n#Person2#: How much is it?\n#Person1#: It's only thirty yuan.\n#Person2#: It's so cheap. I'll buy one, too.\n#Person1#: I'll go together with you.", "summary": "#Person1# shows Wang Mei her new dress. Wang Mei thinks it's beautiful and wants to buy one.", "topic": "new dress"}
{"fname": "dev_313", "dialogue": "#Person1#: Will you be done doing my hair soon?\n#Person2#: Give me a little while longer.\n#Person1#: How much time do you need?\n#Person2#: There you go. How do you like it?\n#Person1#: I think it looks gorgeous.\n#Person2#: You think it looks nice?\n#Person1#: I honestly think it looks great.\n#Person2#: Thanks. I'm glad that I did a good job.\n#Person1#: How much is it for my hair?\n#Person2#: Just give me $ 55.\n#Person1#: Thanks for doing such a good job.\n#Person2#: No problem, girl friend. I'll see you next time.", "summary": "#Person2# has done doing #Person1#'s hair. #Person1# is satisfied with it.", "topic": "satisfying hair"}
{"fname": "dev_314", "dialogue": "#Person1#: Ahh. . . What a fine day! I do feel like an outdoor exercise.\n#Person2#: How about taking a walk in the park?\n#Person1#: OK. It's delightful to have a walk in the park with the air so fresh.\n#Person2#: Oh, it's so quiet here. We have the park to ourselves, only you and me!\n#Person1#: Don't you see many people over there? Just on your left.\n#Person2#: Oh, I see them. Some are doing Taijiquan, some are performing swordplay, some are practising the Chinese Wushu.\n#Person1#: A growing keep-fit fever is sweeping over China.", "summary": "#Person1# and #Person2# are having a walk in the park and talking about people doing different types of exercises.", "topic": "doing exercise"}
{"fname": "dev_315", "dialogue": "#Person1#: Are you studying here?\n#Person2#: Yes, I am studying in Eastern Asian language department.\n#Person1#: What are you majoring in?\n#Person2#: I major in Japanese.\n#Person1#: What do you think of the literature course?\n#Person2#: It's very helpful. The course has let me into a new world of literature. I read so many great literatures.", "summary": "#Person1# asks #Person2#'s major and #Person2#'s thinkings on a literature course.", "topic": "asking about major"}
{"fname": "dev_316", "dialogue": "#Person1#: I'm so excited! We have two weeks off! What are you going to do?\n#Person2#: I'm not sure. I guess I'll just stay at home. Maybe I'll catch up on my reading. What about you? Any plans?\n#Person1#: Well, my parents have rented a condominium in Florida. I'm going to take long walks along the beach every day and do lots of swimming.\n#Person2#: Sounds great!\n#Person1#: Say, why don't you come with us? We have plenty of room.\n#Person2#: Do you mean it? I'd love to!", "summary": "#Person1# and #Person2# have two weeks off. #Person2# may stay at home. #Person1# invites #Person2# to join #Person1#'s family trip to Florida.", "topic": "holiday traveling"}
{"fname": "dev_317", "dialogue": "#Person1#: Hi, come on in. Can I take your coat?\n#Person2#: Sure, thanks. I brought you a bottle of wine as well.\n#Person1#: You're the first guest to arrive. I'll just put your coat away and then I'll get you something to drink.\n#Person2#: Should I take my shoes off?\n#Person1#: Whatever you prefer.\n#Person2#: This is a very nice place. How long have you been living here now?\n#Person1#: Just over three weeks. Would you like a drink?\n#Person2#: Sure, what do you have?\n#Person1#: I've got white wine, red wine, gin and tonics, ginger ale, lemonade, orange juice, and sprite.\n#Person2#: I'll have a glass of red wine please.\n#Person1#: One glass of red wine coming up!\n#Person2#: So how many people are coming for the dinner tonight?\n#Person1#: There's just going to be 6 of us tonight.\n#Person2#: Oh, I thought there were going to be eight. who isn't coming?\n#Person1#: Marcia and Paul called to cancel at the last moment. Paul was running late and Marcia wasn't feeling well.\n#Person2#: That's too bad. They're such good company.\n#Person1#: I think there's someone at the door. Excuse me while I go and get that.", "summary": "#Person1# is hosting a dinner and #Person2# is the first to arrive. #Person1# offers #Person2# a glass of red wine and tells #Person2# two of their friends called to cancel. #Person2# thinks it's a pity.", "topic": "dine together"}
{"fname": "dev_318", "dialogue": "#Person1#: I don't know about you, but I'm famished. Are you interested in getting a bite to eat?\n#Person2#: That sounds great. I'm absolutely starving! What kind of food are you in the mood for?\n#Person1#: I'd love something spicy. Maybe we could get some Sichuan Hotpot.\n#Person2#: You're a woman after my own heart. I don't know many people who can handle spicy food. Are you sure you are up for hotpot.\n#Person1#: Sure. If I could, I would eat hotpot every day!\n#Person2#: Ok, you're really all eyes when it comes to talking about food, aren't you?\n#Person1#: Well, let's stop dragging our feet and find a Sichuan Hotpot restaurant for dinner!\n#Person2#: Let me think about it for a minute. Let's see. . . oh the name of the restaurant is on the tip of my tongue! Give me a second and it'll come to me.\n#Person1#: Well. . . ? Have you thought of it yet?\n#Person2#: No. . .\n#Person1#: Never mind. There's an authentic tasting hotpot restaurant not far from the China World Trade Towers on Chang An Street. Have you been there?\n#Person2#: That's it! That's the one I was thinking of! I told you I'd remember it!\n#Person1#: You really have a bid head, don't you!", "summary": "#Person1# and #Person2# are starving and want to eat something. #Person1# prefers to eat Sichuan hotpot and so does #Person2#. Then they decide to go to an authentic tasting hotpot restaurant they like on Chang An Street.", "topic": "hotpot"}
{"fname": "dev_319", "dialogue": "#Person1#: Thanks for coming in today, did you have any trouble finding us? Please take a seat.\n#Person2#: Thank you.\n#Person1#: So, let's get started. tell me a bit about your educational background.\n#Person2#: Sure! Well, I graduated with honors from Chesterton University with a major in Business Administration, with a specialization in Information Management, and I minored in psychology. I chose this course of study for two reasons. I wanted to gain some practical, marketable skills, which the information management track provided, and I also feel that interpersonal skills are essential for professional success, hence the minor in psychology.\n#Person1#: Interesting. And, your postgraduate studies?\n#Person2#: Well, I am really passionate about consumer behavior, so I pursued a master's in that area. I also strive to keep my professional skills current, so I continuously attend seminars and conferences related management and customer service.\n#Person1#: Very good. Now, tell me a little bit about your work experience. I see here that you previously worked at Oracle.\n#Person2#: Yeah, I worked as their customer support manager, which brought me a breadth of experience in both client care, and process management. I supervised and coordinated the customer support team as well as implemented new strategies to achieve better customer satisfaction.\n#Person1#: Interesting. . .\n#Person2#: Yes, in this position I was able to make some pretty significant contributions to the overall success of the company. With the different initiatives that we implemented, we lowered our churn rate to about five percent, which had a direct impact on revenue.", "summary": "#Person1# interviews #Person2#. #Person2# introduces the educational background of undergraduate and postgraduate studies and previous work experience at Oracle to #Person1#. #Person2# also tells #Person1# #Person2# can make significant contributions to the overall success of the company.", "topic": "job interview"}
{"fname": "dev_320", "dialogue": "#Person1#: Hello, Is this room service?\n#Person2#: Yes, May I help you?\n#Person1#: This is the room 1425, we asked for the room service an hour ago.\n#Person2#: we are very sorry to cause you a lot of inconvenience.\n#Person1#: What's the matter?\n#Person2#: We're rather busy right now. It will take another 15minutes\n#Person1#: Is it really going to take that long, will you rush the order?\n#Person2#: I'm afraid it will take 15 minutes at most.\n#Person1#: ha, well, we have no choice.", "summary": "#Person1# calls #Person2# for room service. #Person2# apologizes for the inconvenience and tells #Person1# the service won't be available until 15 minutes later.", "topic": "room service"}
{"fname": "dev_321", "dialogue": "#Person1#: Excuse me, sir. Didn't you see the red light?\n#Person2#: Oh, I thought I could make a right turn on red here.\n#Person1#: No, sir. The sign says No Turn on Red.\n#Person2#: Oh, I guess I didn't see it.\n#Person1#: I am sorry, sir. But may I see your driver's license and insurance policy, PLS? I have to give you a ticket.\n#Person2#: Here they are.\n#Person1#: Sign here, PLS. You can appeal to the court within 14 days. This slip has all the information you need. Pls drive safely, sir.\n#Person2#: Thank you, Ma'am.", "summary": "#Person2# made a wrong turn on red. #Person1# checks #Person2#'s driver's license and insurance policy, and gives #Person2# a ticket.", "topic": "breaking traffic regulation"}
{"fname": "dev_322", "dialogue": "#Person1#: What are you waiting for? Get on that bus quickly.\n#Person2#: But where do I get a ticket?\n#Person1#: On the bus. The driver collects the fares. You'll have to take your luggage on board.\n#Person2#: Oh, I wish I didn't have so much to carry.", "summary": "#Person1# urges #Person2# to get on the bus.", "topic": "taking the bus"}
{"fname": "dev_323", "dialogue": "#Person1#: Excuse me. I'm your new neighbor, Jack. I just moved in.\n#Person2#: Oh. Yes?\n#Person1#: I'm looking for a grocery store. Are there any around here?\n#Person2#: Yes, there are some on Pine Street.\n#Person1#: OK. And is there a laundromat near here?\n#Person2#: Well, I think there's one across from the shopping center.\n#Person1#: Thank you.\n#Person2#: By the way, there's a barber shop in the shopping center, too.\n#Person1#: A barber shop? !", "summary": "#Person2# tells #Person1# the location of a grocery store, a laundromat, and a barber shop.", "topic": "showing the way"}
{"fname": "dev_324", "dialogue": "#Person1#: I don't understand why you always look so happy, so energetic. It seems like you'Ve got good news everyday.\n#Person2#: Really? Do I look happy all the time?\n#Person1#: All I know is you look quite differently from other teachers.\n#Person2#: Oh, do you know why? Actually, it's easy. Because I always exercise. My exercise, I think, is very hard. I often feel very good after conquering these difficulties. I feel alive!\n#Person1#: Oh, I know. I saw you doing pull-ups one time on the campus 5 and some students trying to imitate you.\n#Person2#: Yeah, they are doing it for fun. Seldom would people like my exercise. It's difficult and boring.\n#Person1#: It's true. Many students do the exercise when they have to. We have P. E. once a week.\n#Person2#: But I think Chinese students need to exercise more. Besides exercise will help them learn new things better. Don't students want to have a good memory?\n#Person1#: Of course. I didn't know that. I only know exercise makes bodies stronger. I should take some exercise then. Do you have any suggestions?\n#Person2#: Well, do what you like to do. It can be anything. Jogging, doing aerobics, going bicycling, and playing ping-pong. Absolutely anything. Doing three or more workouts a week is good for you. But remember to do some stretches first.\n#Person1#: Oh, I know. Thank you.", "summary": "#Person1# thinks #Person2# is different from other teachers as #Person2# always looks happy and energetic. #Person2# shares with #Person1# that doing exercise helps people keep a good memory and make people stronger.", "topic": "doing exercises"}
{"fname": "dev_325", "dialogue": "#Person1#: Is there anything I can do for you?\n#Person2#: Yes, I joined your group of bus tour this morning. You promised the journey will last 3 hours and we will visit 15 sightseeing spots.\n#Person1#: Yes, sir. We promised that.\n#Person2#: But have 2 - hour journey.\n#Person1#: Really? I am sorry, sir. We will look into this matter. Would you please wait a moment here?", "summary": "#Person1# apologizes and will look into an empty promise of a journey for #Person2#.", "topic": "journey complaint"}
{"fname": "dev_326", "dialogue": "#Person1#: Can I help you, sir?\n#Person2#: Yes, what sort of warranty comes with this stereo?\n#Person1#: Well, our store offers a 90 - Day return policy and the manufacturer offers a one-year warranty on any factory defects.\n#Person2#: What conditions are there on the store policy?\n#Person1#: We'll give you your money back as long as the stereo is returned in the original packaging and with a receipt.\n#Person2#: O. K. How do I get the manufacturer's warranty?\n#Person1#: Just send in the warranty card with a copy of your receipt.\n#Person2#: All right, those sound good. I'll take it.\n#Person1#: Very well, I can ring you up over here, sir.", "summary": "#Person1# asks #Person2# the sort of warranty comes with the stereo, the conditions of the store policy, and how to get the manufacturer's warranty.", "topic": "stereo warranty"}
{"fname": "dev_327", "dialogue": "#Person1#: I have to do some shopping.\n#Person2#: What are you going to look for?\n#Person1#: I'm trying to buy a new bedroom set.\n#Person2#: What store are you going to?\n#Person1#: I'm not sure.\n#Person2#: You don't know?\n#Person1#: I have no idea where to find one.\n#Person2#: Would you like me to tell you where I got mine.\n#Person1#: I would appreciate that.\n#Person2#: I went to get mine from IKEA.\n#Person1#: Is the furniture at IKEA cheap?\n#Person2#: They're not cheap, but neither is their furniture.", "summary": "#Person1# wants to buy a new bedroom set but doesn't know where to buy. #Person2# recommends IKEA.", "topic": "buying bedroom set"}
{"fname": "dev_328", "dialogue": "#Person1#: What's the matter with me, Doctor? I feel so tired these days.\n#Person2#: It's your blood pressure, I'm afraid. It's far too high.\n#Person1#: And what's the cause of that?\n#Person2#: Overwork-amongst other things. You can't work 24 hours a day. You'Ve got to slow down.\n#Person1#: But I can't just slow down.\n#Person2#: You've got to, I'm afraid. And look at this. You weigh 200 stones. That's too much for a man of your size.\n#Person1#: You mean I've got to lose weight?\n#Person2#: Yes. You've got to cut down on bread and potatoes and take more exercise.", "summary": "#Person2# is diagnosing #Person1# that #Person1# feels tired is due to high blood pressure and suggesting #Person1# slow down and lose weight.", "topic": "blood pressure"}
{"fname": "dev_329", "dialogue": "#Person1#: We will carry out the order when the purchase order gets here.\n#Person2#: Good. And because this is our initial order, and your products is so new, we would like to make a deal with you.\n#Person1#: Well, actually in most cases we don't talk about special deals, but since this one is so new I will listen to what you have to say.\n#Person2#: We want to make this a trial order. If we can sell all the products in two months, we will pay for them ; if not, we will send them back to you.\n#Person1#: I can't agree to that. My company will have to pay for both sending them and bringing them back.\n#Person2#: We promise that if the products are sold out in two months, we will place a repeat order right away, at the same quality.\n#Person1#: OK, I agree. But the repeat order can't have the same terms.", "summary": "#Person2# is arguing with #Person1# about making a trial order because the products are so new. #Person1# refuses at first but finally agrees.", "topic": "a trial order"}
{"fname": "dev_330", "dialogue": "#Person1#: Hi, Martin. How are you?\n#Person2#: Fine, but busy. We've got some exams next week, remember?\n#Person1#: I know. How much work did you do last night?\n#Person2#: None. I went to the cinema. What about you?\n#Person1#: I had no time last night. It was my sister's birthday, so we all went out to dinner.\n#Person2#: Have you done any work this morning?\n#Person1#: Some, but not a lot. Anyway, I rang to ask you something. Do you know where my physics book is?\n#Person2#: I've got no idea, but you can borrow mine if you want.\n#Person1#: Thanks.\n#Person2#: Let's meet outside Natbank in High Street at lunch time. I'll bring my physics book to you.\n#Person1#: Good idea. I'm very worried about the physics exam. Have you got any old exam papers? I'd really like to look through them.\n#Person2#: I haven't, but my brother's got some. I'll bring them with me at lunch time.\n#Person1#: Wonderful! See you at 12:30. OK?", "summary": "#Person1# calls Martin and discusses the exams next week. Then #Person1# asks Martin about #Person1#'s physics book which Martin says #Person1# could borrow his. They will meet at lunch to exchange the book and old exam papers.", "topic": "borrowing a book"}
{"fname": "dev_331", "dialogue": "#Person1#: Hello, my name's David Parker. I'm calling about the apartment advertised in the paper. Can you tell me something about it?\n#Person2#: Yes, it's a one-bedroom apartment, with a living room, a kitchen, a bathroom and a balcony.\n#Person1#: Where is it located?\n#Person2#: It's on Montreal Road.\n#Person1#: Is it furnished?\n#Person2#: Yes, it is furnished with sofas, a dining table, chairs and some appliances.\n#Person1#: How much is the rent?\n#Person2#: It's five hundred dollars per month, including utilities.\n#Person1#: You mean gas, electricity and heat?\n#Person2#: Yes, that's right.\n#Person1#: Is there anything like management fee or parking fee?\n#Person2#: The management fee is included in the rent. But parking is fifty dollars a month.\n#Person1#: Can I come and have a look at it today?\n#Person2#: Yes, how about one o'clock this afternoon?\n#Person1#: One o'clock sounds fine. See you then.\n#Person2#: See you.", "summary": "David Paker calls #Person2# to ask about the location, facilities, and price of the advertised apartment. David will have a look at it at one o'clock this afternoon.", "topic": "renting apartment"}
{"fname": "dev_332", "dialogue": "#Person1#: Hello, Barbara, welcome back. You look great.\n#Person2#: Rod, it's lovely to see you again.\n#Person1#: How was your trip?\n#Person2#: Fine but tiring. Milan was interesting, it's bigger than I expected, noisier and dirtier, too.\n#Person1#: And Florence, what did you think of Florence?\n#Person2#: Well, I didn't go there. Have you been there?\n#Person1#: No, I've never been to Italy. I'd really like to go to Roma. Well, the cars are in the car park. Is this all your luggage?\n#Person2#: Yes, but the suitcase is very heavy.\n#Person1#: Barbara, what's in it? Books or stones?\n#Person2#: Just 20 pairs of shoes.", "summary": "#Person1# is asking Barbara about her trip and what is in Barbara's suitcase.", "topic": "talking about trip"}
{"fname": "dev_333", "dialogue": "#Person1#: I'm really mad at Mom and Dad.\n#Person2#: Why? What did they do?\n#Person1#: I asked them for a leather jacket for my birthday, and they just got me this ugly raincoat.\n#Person2#: Oh, come on! It's a beautiful raincoat.\n#Person1#: I don't care! I wanted a leather jacket. I tried on Bill's, and I looked great in it.\n#Person2#: You know a leather jacket is expensive. Maybe they didn't have enough money.\n#Person1#: I want to return it and get a leather jacket! All my friends have leather jackets.\n#Person2#: They don't all have leather jackets.\n#Person1#: Anyway, on your birthday Mom and Dad gave you what you asked for!\n#Person2#: That's true, but all I asked for was a pair of new jeans!\n#Person1#: I hate this raincoat.\n#Person2#: All right, how much is a leather jacket?\n#Person1#: If I return this raincoat, I only need another $ 50.\n#Person2#: OK. I'll lend you the $ 50, but you have to pay me back.\n#Person1#: Great! I'll pay you back, sis!", "summary": "#Person1# is dissatisfied with the raincoat as a birthday present but wants a leather jacket. #Person1# will return the raincoat and buy a jacket, #Person2# will lend #Person1# another $50.", "topic": "birthday present"}
{"fname": "dev_334", "dialogue": "#Person1#: Hey. Can you give me a hand with the groceries? And I told you I could do the shopping.\n#Person2#: Wow! Do we really need all this stuff? Let me see that receipt.\n#Person1#: Hey, I only bought the essentials.\n#Person2#: Okay. Let's see. Dog food. Twenty-four dollars and seventy cents ($24.70)? We don't even have a dog!\n#Person1#: Well, it WAS going to be a surprise, but look in the back of the truck.\n#Person2#: What?\n#Person1#: Ah, ha, hah. Speechless. I knew you'd love him.\n#Person2#: That thing? That dog's as big as a horse. He probably eats like one, too.\n#Person1#: Ah, but he's sure friendly. And someone was giving him away at the supermarket, and I... I... I couldn't let that poor thing pass another day without a loving home.\n#Person2#: Whatever. Where was I? Eighteen dollars and nineteen cents ($18.19) for twenty-four cans of tomato juice? You don't even like that stuff!\n#Person1#: Ahhhh. Not yet. I've decided to change my eating habits.\n#Person2#: Right.\n#Person1#: You'll see, you'll see.\n#Person2#: Okay. Let's see. Three eighty-four ($3.84) for a box of chocolate cookies and twelve fifty-six ($12.56) for a case of soft drinks.\n#Person1#: Yeah!\n#Person2#: Changing your eating habits, huh? Do you really think that cookies are some type of diet food?\n#Person1#: Hey, I'll just eat a cookie or two every other hour. In fact, they're a great source of carbohydrates for energy. And, you see, the tomato juice and cookies kind of, you know, cancel each other out.\n#Person2#: Oh brother. I can't believe what I'm hearing. Let's see. Where was I? A carton of eggs, two fifty ($2.50) for a gallon of milk, three cans of tuna. Okay. [Yeah.] And finally two steaks for eight fourteen ($8.14). Now, something worth enjoying. I'll get the grill started.\n#Person1#: Oh, we... w... well. The steaks are for Herbert.\n#Person2#: Herbert. Who's Herbert?\n#Person1#: Uh, he's the dog.\n#Person2#: No!\n#Person1#: You see, the previous owner said that he's kind of... he's somewhat picky about what he eats.\n#Person2#: No!\n#Person1#: And the steaks might help him adjust.\n#Person2#: Absolutely not!\n#Person1#: No, no, no, and the steaks might help him adjust to his new home. Hey, what are you doing? Oh, no. Why did you throw the steaks out on the ground outside?\n#Person2#: Well, now, you and Herbert can get to know each other better. I'm going out to eat by myself.\n#Person1#: Ughh.", "summary": "#Person2# looks at #Person1#'s shopping receipt and is angry that there are so many things for a dog but few things for #Person2#. #Person1# wants to take a dog called Herbert home. And #Person2# is angrier when #Person2# finds the steaks are for Herbet but not #Person2#.", "topic": "shopping receipt"}
{"fname": "dev_335", "dialogue": "#Person1#: Err. what about the next two days?\n#Person2#: Let me see. Tomorrow at 8:30 a.m. in the meeting room, meet managers from 4 departments. At lunch, host Mr. Turner from the MG Company. Nothing special in the afternoon and evening. You can have a good rest.\n#Person1#: Mmm, not bad.\n#Person2#: But the day after tomorrow you'll have a busy day. Visit the products exhibition in the morning, have a quick lunch, and attend your management classes at 1:30 through to 5:00. Don't forget the party at the Century Palace at 6:00. The whole of your family are going.\n#Person1#: What a day!", "summary": "#Person2# tells #Person1# #Person1#'s working schedule for the following two days.", "topic": "work schedule"}
{"fname": "dev_336", "dialogue": "#Person1#: That's my alarm. I have an appointment back at the hotel at eleven o'clock.\n#Person2#: Is it eleven already?\n#Person1#: No, no. Actually, it's 10:30. I set my watch half an hour fast.\n#Person2#: You're never late, are you?\n#Person1#: Never. I can't be!", "summary": "#Person1# tells #Person2# #Person1#'s alarm is ringing for an appointment at 11.", "topic": "ringing alarm"}
{"fname": "dev_337", "dialogue": "#Person1#: Excuse me, I'd like to make a suit of this material. \n#Person2#: Well, sir. Can I take your measurements first? \n#Person1#: Yes. Should I take off my coat? \n#Person2#: That'll be helpful. All right, thank you. \n#Person1#: Please make a single-breasted. \n#Person2#: No, problem. If you'll wait one moment, I'll make out your receipt. \n#Person1#: How much does it cost? \n#Person2#: Let me see, with padding and lining cloth, it comes to 357 dollars altogether. \n#Person1#: All right. When can I get it? \n#Person2#: In two weeks. \n#Person1#: Thank you. ", "summary": "#Person1# wants to make a single-breasted suit. #Person2# measures #Person1#'s size, and tells the price is 357 dollars.", "topic": "making a suit"}
{"fname": "dev_338", "dialogue": "#Person1#: did you go to university? \n#Person2#: yes, I graguated with a BA in English from Qingdao Uinversity. \n#Person1#: when did you graduate? \n#Person2#: just a few years ago. What about you? \n#Person1#: I just graduated from high school. \n#Person2#: are you planning on going to university? \n#Person1#: I'd like to get a BA, but I don't know where I should go. \n#Person2#: have you applied anywhere yet? \n#Person1#: yes, I've applied to four universities and have been accepted into all of them. \n#Person2#: congratulations! Which one is the cheapest? \n#Person1#: the tuition is the same for all of them. \n#Person2#: which one has the most interesting course? \n#Person1#: I think the course at Leeds University is interesting, but I think the one at Manchester University would be more practical. \n#Person2#: where would you like to be located? \n#Person1#: I'd really like to be in London, but it's the most expensive city in England to live in, so I don't know if I can afford to live there. \n#Person2#: have you applied for grants or financial aid of some sort? \n#Person1#: not yet. \n#Person2#: I think you should do that soon. It will help you make a decision about the school you go to. \n#Person1#: that's a good idea. \n#Person2#: good luck! ", "summary": "#Person2# congratulates #Person1# for receiving four university offers and asks #Person1# which one is preferred. #Person2# suggests #Person1# apply for financial aid.", "topic": "university offer"}
{"fname": "dev_339", "dialogue": "#Person1#: Have you read the new rules about using cell phone at work? \n#Person2#: Yes, not bad. Like turn your cell phone ringer off and find a private place to make calls which it's showing your respect to your co-workers. \n#Person1#: Well, but for this one, don't bring your cell phone to meetings, I think it is not reasonable. What if there are some important calls? \n#Person2#: Well, this one is not compulsory. It is just suggestion. \n#Person1#: I didn't pay attention to that. ", "summary": "#Person1# and #Person2# are talking about the new rules of using a cellphone at work.", "topic": "using cell phone"}
{"fname": "dev_340", "dialogue": "#Person1#: Hi! Is that the new laptop you brought last week? It looks very nice. \n#Person2#: Yes, it is. Thanks. I'm just surfing on the internet. \n#Person1#: Here? In this cafe? How can you do that? \n#Person2#: This cafe offers a wireless internet connection. That means I can get on the net for free while I'm here. Of course , I have to buy a cup of coffee! \n#Person1#: That's great. Can you do it anywhere? \n#Person2#: No. you can only do it when the cafe offers a wireless connection. There are only about 10 or 12 places that offer it in this city. \n#Person1#: So, what programes do you have on your laptop? \n#Person2#: I've got all the usual ones for word processing and then I have a few for creating and editing photographs. \n#Person1#: I know you are keen on photography. It's very useful for you to be able to download photos from your digital camera. Then you attach the picture files to emails and send them to anyone, anywhere, at anytime! \n#Person2#: It's wonderful, isn't it? Would you like to see some photos that I look recently? ", "summary": "#Person2# tells #Person1# the new laptop's functions, photography program, and how to surf the Internet in the cafe by using the wireless.", "topic": "new laptop"}
{"fname": "dev_341", "dialogue": "#Person1#: Are there any interesting stories in the newspaper today? \n#Person2#: There are a few stories about natural disasters. There is a massive forest fire in Australia. It covers several square kilometers of land has destroyed many more square kilometers. \n#Person1#: Was it caused accidentally or naturally? Sometimes it gets so hot that fires begin naturally in Australia and Africa. \n#Person2#: Nobody knows at the moment, but it has been very hot there recently. The drought in Africa is causing starvation. Millions of people have migrated to try and find food. \n#Person1#: What is the international community doing to help? \n#Person2#: The European union has sent several plants with relief supplies. Several countries have sent soldiers to distribute food and medical supplies. Refugee camps have been set up across the region. \n#Person1#: How many countries have been affected? \n#Person2#: Six have been seriously affected, but the refugees are also migrating to several surrounding countries. \n#Person1#: I saw on the tv yesterday that there has been another earthquake in Iran. \n#Person2#: Yes. There have been a few there recently. They say that this one was not a big quake. The Iranians are dealing with it on their own. They have purchased some special equipment to find people buried under rubble. \n#Person1#: Does the newspaper say anything about casualties? \n#Person2#: So far, less than 20 people have died, but over 100 are in hospital. ", "summary": "#Person2# tells #Person1# the news of natural disasters reported in today's newspaper, including the massive forest fire in Australia, the starvation in Africa, an earthquake in Iran, and the help of the international community in Australia and Africa.", "topic": "natural disasters news"}
{"fname": "dev_342", "dialogue": "#Person1#: Are you ready to order, sir? \n#Person2#: Yes. I'll have the beef stew for starters and my wife would like tomato soup. \n#Person1#: One beef stew and one tomato soup. What would you like for the main course? \n#Person2#: I'll have the Cayenne Pepper Steak and my wife would like the Fried Trout with mashed potatoes. \n#Person1#: I'm afraid the trout is off. \n#Person2#: Oh dear. Err. . . What else do you recommend? \n#Person1#: The sole is very good. \n#Person2#: OK. I'll have that. Do you have any coleslaw? \n#Person1#: No, I'm sorry, we don't. \n#Person2#: Just give me a small mixed salad then. Same for me. \n#Person1#: Certainly. Would you like something to drink? \n#Person2#: Yes, please. May I see the wine list? \n#Person1#: Certainly. Here you are. \n#Person2#: A bottle of Chablis 99, please. \n#Person1#: Excellent choice! ", "summary": "#Person1# serves #Person2# and his wife in the restaurant. #Person2# orders some courses and drinks recommended by #Person1#.", "topic": "order in restuarant"}
{"fname": "dev_343", "dialogue": "#Person1#: Ah, that's the forth ad that appears suddenly on my computer screen since I started working on my paper.\n#Person2#: You can buy an app that will stop those ads.\n#Person1#: I can't afford to buy some fancy $10 software just so I can write my paper.\n#Person2#: It's not that expensive. It's $1 per month.\n#Person1#: So that's $12 a year.\n#Person2#: Is it going to take you a whole year to finish that essay?\n#Person1#: Well, no, Harriet. It'll be done in 3 weeks. But I'll be doing school work on this computer for 4 years before I graduate.\n#Person2#: I think it's worth it, John. And if you spend $30, you don't have to pay the monthly cost.\n#Person1#: $30 for 4 years?\n#Person2#: No, you pay once and you can use it forever.", "summary": "John is distracted by the ads that appeared on the computer screen. Harriet recommends John to buy an app at a reasonable price to stop the ads.", "topic": "stopping computer ads"}
{"fname": "dev_344", "dialogue": "#Person1#: Thank you. The tea smells good. What is it called?\n#Person2#: It's called Tie Guanyin, and is a kind of Wulong tea.\n#Person1#: I've heard this name before, but I could never understand the tea classification.\n#Person2#: It's confusing and there is no agreement on it. Generally speaking, there are 4 kinds of tea based on processing methods. They're green tea, black tea, Wulong tea and scented tea.\n#Person1#: It is said that different kinds of tea have different health benefits, isn't it?\n#Person2#: Yes, it is. But there are also considerations of time and personal health. For example, green tea is good in summer. It seems to drive away the heat and bring a feeling of relaxation. However, pregnant women should not drink it.\n#Person1#: There seems to be a lot to know about tea. You must tell me more about tea culture in the future.\n#Person2#: Sure, I'll be glad to.", "summary": "#Person2# shares knowledge of different teas with #Person1#, including the classification based on processing methods and their health benefits.", "topic": "tea culture"}
{"fname": "dev_345", "dialogue": "#Person1#: What time is it? We're going to be late!\n#Person2#: It's a quarter after 7. We're on time. Don't panic.\n#Person1#: But I thought we had to be at the restaurant by 7:30 for the surprise party, we will never make it there with all this evening traffic.\n#Person2#: Sure, we will. Rush hour is almost over. Anyway, the party starts at 30 minutes later, but I do need help with directions. Can you call the restaurant and ask them where we park our car?", "summary": "#Person1# and #Person2# are going to a party but late. #Person2# needs #Person1#'s help with directions.", "topic": "going to party"}
{"fname": "dev_346", "dialogue": "#Person1#: I saw a beautiful fish in the market the other day, it was orange and blue. I'm thinking of buying some next Sunday.\n#Person2#: Where would you keep them?\n#Person1#: In that round bottle over there.\n#Person2#: It's a bit small, isn't it?\n#Person1#: So are the fish.\n#Person2#: I think you should get a tank if you want to keep fish.\n#Person1#: Really?\n#Person2#: Yes, you should never keep fish in a small round bottle. They don't get enough air. I suggest we go shopping together and look for a nice tank.\n#Person1#: That might be quite expensive.\n#Person2#: Check the prices before you buy one and you ought to put a few large rocks in the tank. Fish love swimming around the rocks and through holes in them.\n#Person1#: Is there anything else that I ought to get?\n#Person2#: Yes, you need to get some underwater plants, for one thing they keep the water clean, also they make the tank look much prettier.", "summary": "#Person2# tells #Person1# things that should be prepared for keeping fish, including a tank, some rocks, and underwater plants.", "topic": "kepping fish"}
{"fname": "dev_347", "dialogue": "#Person1#: Hi, Mary.\n#Person2#: Oh, hi. Sorry, but you are?\n#Person1#: Peter, Peter Parker from your math class.\n#Person2#: Oh, Peter, how are you?\n#Person1#: Fine, thanks. Actually I'm working on our assignment and I can't seem to figure out the last problem. And the teaching assistant is out of town. So I was wondering if you could help me.\n#Person2#: You mean like now? I have swimming practice in a few minutes. And then I have to study for a biology exam. I could meet you right after dinner.\n#Person1#: Ah, that's bad for me. I have a meeting for the Torch.\n#Person2#: The what?\n#Person1#: The Torch, you know, the campus literary magazine. It comes out once a month.\n#Person2#: Oh, sorry. I just got transferred here a month ago.\n#Person1#: I'll give you a copy of our magazine. So anyway, what about tomorrow? After lunch, baby?\n#Person2#: OK. See you around then.", "summary": "Peter has problems with his assignment and turns to Mary for help. They will meet tomorrow after lunch.", "topic": "assignment problem"}
{"fname": "dev_348", "dialogue": "#Person1#: Hi Joe, many people in our Department or leaving for Thanksgiving. What are you going to do?\n#Person2#: I think I'll just stay at home. I may see some friends and watch a few DVDs and I probably would go to the auto a car show. What about you Alexia? What's your plan?\n#Person1#: I am going to do some traveling with my family.\n#Person2#: Oh? Where to?\n#Person1#: Toronto and on our way we're going to visit my aunt Betty in Kingston.\n#Person2#: That's exciting. How long do you plan to stay?\n#Person1#: 2 days. I have a get together party with my college friends in Toronto. Oh, I'm afraid I've got to go now. My husband is waiting for me and we'll have to pick up Daniel from school. Have a nice holiday, Joe.\n#Person2#: Thank you. You too.", "summary": "Alexia and Joe are talking about their plans for the Thanksgiving holiday. Joe will stay at home while Alexia will travel with her family.", "topic": "holiday plan"}
{"fname": "dev_349", "dialogue": "#Person1#: Lisa, hi!\n#Person2#: Hi, Net!\n#Person1#: Don't you usually drive to work?\n#Person2#: Usually, but not in bad weather.\n#Person1#: Why is that?\n#Person2#: The traffic gets a lot worse when it rains or snows.\n#Person1#: I always take the train. It's a lot faster for me than driving.\n#Person2#: It's faster for me, too. But the time isn't always convenient.\n#Person1#: Yeah, but think of all the things you can do on the train.\n#Person2#: Read a book or the newspaper.\n#Person1#: Or answer my email. No thanks. My work day is long enough already.", "summary": "Lisa and Net talk about how they go to work in bad weather.", "topic": "commuting tools"}
{"fname": "dev_350", "dialogue": "#Person1#: Hello, how can I help you today?\n#Person2#: I'd like to withdraw some money from my account.\n#Person1#: Please fill out this slip stating how much you wish to withdraw.\n#Person2#: Well, actually, it's quite a substantial amount. Here's my Bank Book. Will that cause a problem?\n#Person1#: On your account there is no limit to over the counter withdrawals, it won't cause a problem. Here's your money, 10, 000 RMB. Please count it before you leave.\n#Person2#: Yes, that seems to be all in order. Thanks very much.", "summary": "#Person1# helps #Person2# withdraw 10,000 RMB from #Person2#'s account.", "topic": "withdraw money"}
{"fname": "dev_351", "dialogue": "#Person1#: I can ' t make out anything, the words are too light. I thought they have already changed the toner cartridge this month.\n#Person2#: It seems not or somebody has recently received a large fax.\n#Person1#: Ok, no problem. We do it ourselves.\n#Person2#: Do you know how to do it? I am not so good at machine things. I will have somebody do it as soon as possible.\n#Person1#: Check with somebody from the IT department. They are anyway in charge of the office electronic equipment.", "summary": "The toner cartridge seems to have run out. #Person1# suggests #Person2# ask someone from the IT department to change it.", "topic": "toner cartridge"}
{"fname": "dev_352", "dialogue": "#Person1#: Welcome to China, Mr. Smith.\n#Person2#: Thank you. So pleasant to meet you here!\n#Person1#: I heard that you are interested in our silk skirts and new style of coats.\n#Person2#: Yes, I've brought a list of your recent products with me. We'd like to import some of your latest clothes for the second half of this year. We're ready to place an order with you.\n#Person1#: Great! B, most of the items listed are available this year. I hope we can come to an agreement and sign the contracts, so as to enable our timely delivery.\n#Person2#: That sounds good. But I have a proposal now.\n#Person1#: What's the proposal?\n#Person2#: Both of our two parties were involved in the discussion previously. Shall we also allow some of our clients to join us?\n#Person1#: Good idea! In this way, our clients ' needs will be met and disagreements between the two parties avoided.\n#Person2#: Sounds like we have the same idea.", "summary": "Mr. Smith comes to China to place a clothes order with #Person1#. They decide to have some of their clients to join the discussion.", "topic": "business talk"}
{"fname": "dev_353", "dialogue": "#Person1#: Hello, who is speaking, please?\n#Person2#: Hello, Mr. Stern. This is Hao Bo from the International Travel Agency. I have made the plane reservations for you.\n#Person1#: Oh, good. Let me get a pencil and take down the information. Well, go ahead, please.\n#Person2#: Okay. You'll be travelling on Northwest Airlines, flight number 222.\n#Person1#: What time does it leave?\n#Person2#: It departs Guangzhou at 10:30 on the morning of July 10.\n#Person1#: That is good.\n#Person2#: You want to fly first class. Is that correct, Mr. Stern?\n#Person1#: That's right.\n#Person2#: Well, I have got you three first class tickets and I have reserved your seats. Your seat numbers are 8A, 8B and 8C.\n#Person1#: Those are in the non-smoking section, aren't they?\n#Person2#: Yes, they are. I have charged the tickets to your credit card. They are 630 dollars each, so It is 1890 dollars for all three.\n#Person1#: Fine, thank you very much.\n#Person2#: One more thing. Could you give me the names of the people you'll be travelling with?\n#Person1#: Sure. They are my kids, Alex and Kathy Stern.\n#Person2#: All right. You're all set. Have a nice flight.\n#Person1#: Thanks.", "summary": "Hao Bo phones Mr. Stern to give information about his plane reservation and ask for the names of the other travelers.", "topic": "plane reservation"}
{"fname": "dev_354", "dialogue": "#Person1#: Cigarette?\n#Person2#: Oh, uh. . . Thanks. Henry, do you have a light?\n#Person1#: Sorry, here.\n#Person2#: Thanks. Lovely day. Pity I'm on duty.\n#Person1#: I'll stand in with you if you like. I'Ve got nothing else to do.\n#Person2#: Oh, no. I couldn't possibly.", "summary": "Henry offers #Person2# a cigarette and gives #Person2# a light.", "topic": "daily casual talk"}
{"fname": "dev_355", "dialogue": "#Person1#: If you go out recently you will find some people riding scooters in high streets and back lanes.\n#Person2#: Yes. The German engineer would never dreamed that the hand - supported scooter he invented several years ago to solve his traffic problems would become so fashionable in the Occident within a few years and even spread to Japan and China.\n#Person1#: Looking at the'five sense organs'of a scooter, it can be said as delicate and agile. To pull the T-shaped pole and make it vertical with the flat board and then pull it vertically, adjust its height suitable to you and you may use it.\n#Person2#: Small and exquisite in size, easy to operate, foldable and easy to carry are its charms.\n#Person1#: Your two hands hold the pole, stand on the board, the other foot steps back against the ground and controls well the balance of the body, then you can ride in the air. It has a feeling of surfing. You need not let other people teach you. Your fear will disappear quickly.", "summary": "#Person1# and #Person2# are discussing the scooter that has become so fashionable worldwide and its origin, usage mode, and merits.", "topic": "scooters"}
{"fname": "dev_356", "dialogue": "#Person1#: It's nice and bright today, isn't it?\n#Person2#: Yeah. The autumn is marvelous here.\n#Person1#: How about winter?\n#Person2#: That's a hard time. The air is cold and damp, and the road is often icy.\n#Person1#: It's boring, right?\n#Person2#: Sure.\n#Person1#: Do you get much rain during the summer?\n#Person2#: Plenty. We never worry about lack of rainwater in our area.\n#Person1#: So you should bring an umbrella often.\n#Person2#: That's right.", "summary": "#Person2# tells #Person1# about the weather in #Person2#'s area.", "topic": "weather"}
{"fname": "dev_357", "dialogue": "#Person1#: Adam. I'm sorry.\n#Person2#: Where have you been, Alice, you're over an hour late.\n#Person1#: Yes, But I couldn't help it. I was late getting off work for a start and then I miss the bus. The bus I did catch that stuck in the traffic jam. It was one thing after another.\n#Person2#: why ere you getting off work so late? The office close at six, doesn't it?\n#Person1#: Yes. But those are the rush in that moment. And my boss ask me to do some urgent letters.\n#Person2#: Didn't you tell him you have an appointment?\n#Person1#: Well, no. I thought I ' Ve finish in five minutes. and I didn't want to be difficult about just few minutes, if I hadn't been missing the bus and in the traffic I wouldn't have been so late. I'm sorry.\n#Person2#: Well. You're here.", "summary": "Alice is over an hour late for the appointment with Adam. She explains the reason for her lateness and apologizes.", "topic": "late for appointment"}
{"fname": "dev_358", "dialogue": "#Person1#: Look! There are playing The Matrix today.\n#Person2#: You are right, look at the crowd. Do you think we will be able to get tickets?\n#Person1#: I don't know. If we can't, we can buy from ticket scalpers.\n#Person2#: No way. I'd rather go to another movie house.\n#Person1#: Come on. We are already here. Besides, I really wanna see this picture.\n#Person2#: All right. Let's see when the next movie is playing?\n#Person1#: Seven thirty. There is only 10 minutes left and look at the long line!\n#Person2#: Shall we take a chance?\n#Person1#: Yeah, let's do so.\n#Person2#: It's moving so slow.\n#Person1#: What can you expect with this crowd? I am praying that no one will cut in the line.\n#Person2#: I don't think anyone will.\n#Person1#: I hope not. We are getting closer. . two more. . . one more. . . it's our turn.", "summary": "#Person1# suggests buying movie tickets from scalpers but #Person2# rejects the idea, so they wait in the long line and it's finally their turn.", "topic": "buy movie tickets"}
{"fname": "dev_359", "dialogue": "#Person1#: What can I do for you today?\n#Person2#: I need to return a book.\n#Person1#: Can I do anything else for you?\n#Person2#: I want to check this magazine out.\n#Person1#: We don't allow people to check out magazines.\n#Person2#: Why not?\n#Person1#: It's just a policy of ours.\n#Person2#: So what am I allowed to check out?\n#Person1#: You may check out books or videos.\n#Person2#: I need to check out this magazine.\n#Person1#: You will have to just read it in the library.\n#Person2#: That doesn't make any sense.", "summary": "#Person2# wants to check out a magazine but #Person1# tells #Person2# it's not allowed. #Person2# thinks it's unreasonable.", "topic": "at the library"}
{"fname": "dev_360", "dialogue": "#Person1#: Hey, Mary, nice to see you again. I heard you're going back home to the U. S. .\n#Person2#: Yes. I'm leaving tomorrow. I came here just because I want to say good-bye to you.\n#Person1#: You're so thoughtful. Wish you a good trip home. And we'll miss you.\n#Person2#: I'll miss you too, my friends.", "summary": "Mary comes to say good-bye to #Person1# before going back to the U.S..", "topic": "farewell"}
{"fname": "dev_361", "dialogue": "#Person1#: Trina, will you marry me?\n#Person2#: Yes! Yes! And yes! Jared, of course I'll marry you!\n#Person1#: Oh, Babe, I can't wait to spend the rest of my life with you! I can't wait for all the adventures we're going to have, for all the fights and the laughter. I can't wait to grow old and wrinkly with you.\n#Person2#: Oh, Jared! I can't wait for our wedding! I hope you don't mind, but I'Ve already chosen a date! Six months from now in the summer! Melissa saw you buying the ring last month so I'Ve had plenty of time to start planning!\n#Person1#: She what?\n#Person2#: Oh don't worry, sweetie, I didn't know when you were going to propose. It was still a nice surprise! As I was saying, I'Ve got it all planned out. There's almost nothing left to do! I wrote up our guest list and we will have roughly four hundred guests attending.\n#Person1#: Four hundred?\n#Person2#: No need to sweat it. My parents agreed to pay for most of the wedding, which is going to be low-budget anyway. So roughly four hundred people, which means that the hall at Northwoods Heights will be our reception venue. I thought it would be nice if we had the wedding at your parents'church and my uncle of course would be officiating. We'll meet with him soon for some pre-wedding counseling. The music for the wedding ceremony was a no-brainer. My step-sister and her string quartet will take care of that. My cousin will be the official photographer. I thought it would also be nice if his daughter could sing a solo. Did you know that she's going to be a professional opera singer?\n#Person1#: Ah. . .\n#Person2#: And then of course the ladies at the church would love to be our caterers for the banquet and we'll get the Youth Group to serve us. I was thinking that your friend's band could be our entertainment for the night. though they might have to tone it down a bit. Or we could hire a DJ. Your sister's husband could get us a discount with that company that does the decor at weddings. what's their name again? I was thinking that we could have an island paradise-themed wedding and our theme color would be a soothing blue like Aquamarine. And there will be a huge seashell on the wall behind the podium where we'll make our toasts! What do you think of small packages of drink mixes for our wedding favors? Who else am I missing? Oh, your uncle could be our florist and his wife could make our wedding cake!\n#Person1#: Wow.\n#Person2#: See? It's going to be wonderful! Oh this wedding is going to be everything I ever dreamed of.\n#Person1#: If I survive the next six months.", "summary": "Trina accepts Jared's proposal. Then, Jared is astonished to know that Trina already knew from Melissa who saw him buying the ring that he was planning this. Trina has chosen a date and has made a list of four hundred guests and she tells Jared about her arrangements in an ecstasy. Jared finds it hard to get through.", "topic": "wedding plan"}
{"fname": "dev_362", "dialogue": "#Person1#: Are you alright, Ethan? You don't seem to be as cheerful as you normally are.\n#Person2#: To be honest, Ava, I've just had a really bad day.\n#Person1#: What happened?\n#Person2#: First, I slept through my alarm and ended up two hours late to work.\n#Person1#: What did your boss say?\n#Person2#: He told me that if I showed up late one more time, he'd fire me. He's so mean!\n#Person1#: That's horrible. Was that the first time you'd shown up late to work?\n#Person2#: That was my second time. The first time, I was in a car accident.\n#Person1#: Is your boss Chinese?\n#Person2#: No, he's from Australia. Before I met him, I thought Australians were supposed to be relaxed and easy-going. I had no idea he'd be so fussy about things.\n#Person1#: What are you going to do?\n#Person2#: I think I'm going to look for another job. I need to find a boss that is a bit more sensitive and optimistic than my current boss.\n#Person1#: That sounds like a sensible plan. Do you want me to help you with your job search?\n#Person2#: That's very generous of you. Thanks for the offer.\n#Person1#: Don't mention it. That's what friends are for!", "summary": "Ethan is not cheerful because his boss threats to fire him if he shows up late one more time. Ethan will look for another job with a more sensitive and optimistic boss. Ava offers to help him with it.", "topic": "complain about boss"}
{"fname": "dev_363", "dialogue": "#Person1#: So, Monica, what do you feel like doing this afternoon?\n#Person2#: Actually, I had a perfect plan for this afternoon, but it is totally ruined by the sand storm. I woke up this morning and found it was sunny. So I called Lucy and asked her to go shopping with me. We were going to look for a new purse. Now it turned out to be like this. Neither of us wants to go to outside anymore.\n#Person1#: That's too bad. I hate sand storms too. It can be worse than any kind of bad weather.\n#Person2#: What's wrong with climate? Anyway, I think the sand storm happens more frequently these days than the years before. Can't people do something to stop it?\n#Person1#: It is not an easy job. The government is working on it. Lots of trees have been planted in the north of the capital. Also, methods of generating rain are being used by the government to fight against the drought. But of course, it will not work overnight. So, have you come out with a new plan for today?\n#Person2#: My new plan is to wait for the end of the sand storm and clean my apartment.", "summary": "Monica had to give up her shopping plan with Lucy because of the sand storm. #Person1# tells her the government is working to try to stop the sand storm by planting trees.", "topic": "sand storm"}
{"fname": "dev_364", "dialogue": "#Person1#: Elaine's back from school. I think it might be a nice gesture if you asked her out. I suppose she's not good enough for you, is that it?\n#Person2#: Look, Elaine Robinson and I do not get along.\n#Person1#: How do you know? You haven't seen her since high school. I guess your evenings, whatever you do with them, are just too valuable.\n#Person2#: That has nothing to do with it. . .\n#Person1#: I guess I'll just have to tell Mr. Robinson that you're too busy every evening, doing God knows what. . . God don't go on like this. If you absolutely refuse to take her out. . .\n#Person2#: I do.\n#Person1#: Then I will simply have to invite all the Robinson's over for dinner on Thursday.", "summary": "#Person1# tells #Person2# to ask Elaine Robinson out but #Person2# refuses, so #Person1# resorts to inviting the Robinson's over for dinner.", "topic": "interpersonal interaction"}
{"fname": "dev_365", "dialogue": "#Person1#: Helen, you must be excited at going to America to study.\n#Person2#: Yeah, I've been looking forward to it for ages.\n#Person1#: What do your classmates think of it?\n#Person2#: They give me a lot of congratulations.\n#Person1#: How long will you study there.\n#Person2#: Oh, maybe three years. I will study and get the master degree first. Then I will decide whether I will stay there or come back.\n#Person1#: Which university will you go to?\n#Person2#: Chicago University. My major is Economics.\n#Person1#: Good luck!\n#Person2#: Thank you!", "summary": "Helen is going to Chicago University to study Economics for three years. #Person1# wishes her good luck.", "topic": "study abroad"}
{"fname": "dev_366", "dialogue": "#Person1#: Hi charles, I want you know that I finally found an apartment in Haitian.\n#Person2#: You did? that is great!\n#Person1#: Yeah, I am having a party this saturday night, a sort of house warming, and i want to invite you. are you busy?\n#Person2#: No I am free, I will be there, what time the thing starting?\n#Person1#: Around seven.\n#Person2#: Ok, great, should I bring anything?\n#Person1#: No, but thanks for offering, actually could you bring some fold-up chairs for people if you have any? I am afraid not everyone's going to have a seat, do you have any?\n#Person2#: sure, I will be happy to bring a few, what is the address?\n#Person1#: Don't worry, I will come to pick you up at about 6 thirty.\n#Person2#: Got it.", "summary": "#Person1# invites Charles to #Person1#'s house-warming party. Charles will bring some fold-up chairs for #Person1#.", "topic": "party invitation"}
{"fname": "dev_367", "dialogue": "#Person1#: Good morning. May I help you, sir?\n#Person2#: Yes. I want to make a remittance to New Delhi.\n#Person1#: Do you want an international money order or a banker's draft?\n#Person2#: I'd like a banker's draft please. It's not really urgent.", "summary": "#Person2# makes a remittance to New Delhi by banker's draft with #Person1#'s assistance.", "topic": "bank service"}
{"fname": "dev_368", "dialogue": "#Person1#: How do I use the powder?\n#Person2#: Please dissolve the powder in hot water. Soak your hand or foot in it for 20 minutes twice a day.\n#Person1#: How do I use the eye-drop and ointment?\n#Person2#: Put the eye-drop into your right eye 4 - - 6 times a day, 1 - - 2 drops each time. Squeeze a bit of the ointment on your eyelid every night.\n#Person1#: Well, I see. Thanks.\n#Person2#: You're welcome.", "summary": "#Person2# tells #Person1# how to use the powder, the eye-drop, and the ointment.", "topic": "medical advice"}
{"fname": "dev_369", "dialogue": "#Person1#: I bought it. I got a watch, too. The company that sells this car has a car club.\n#Person2#: Where you can buy lots of paraphernalia?\n#Person1#: Yeah, and meet other drivers of the same car!\n#Person2#: Cool!\n#Person1#: I know girls love this kind of car. Look, it's got a sunroof! Imagine. . . a cool, starry night. . .\n#Person2#: So, you're going to use Sarah's car to go cruising for chicks?\n#Person1#: No. I borrowed it to go shopping.", "summary": "#Person1# shows #Person2# a car and tells #Person2# #Person1# borrowed Sarah's car to go shopping.", "topic": "car"}
{"fname": "dev_370", "dialogue": "#Person1#: Excuse me, could I have a menu please?\n#Person2#: Here you are.\n#Person1#: I want to try the local specialty. Can you recommend me some?\n#Person2#: Sure. I think filet steak will be a good choice. It's the best local food.\n#Person1#: Fine, bring us double.", "summary": "#Person1# wants to try local food and orders double filet steak under #Person2#'s recommendation.", "topic": "order food"}
{"fname": "dev_371", "dialogue": "#Person1#: Front Desk, may I help you?\n#Person2#: Yes, I'd like to move to another room.\n#Person1#: Is there anything uncomfortable in your room?\n#Person2#: Yes. The air-conditioner in this room doesn't work.\n#Person1#: May I have your room number, sir?\n#Person2#: Wang Wei. Room 1212.\n#Person1#: OK. Mr. Wang, may I send a room attendant to check it for you first?\n#Person2#: All right.\n#Person1#: ( 15 minutes later ) Mr. Wang, we are deeply sorry for the inconvenience. The maintenance might last for a long time, may I offer you another room?\n#Person2#: Yes. No problem.", "summary": "#Person1# helps Mr. Wang move to another room because the maintenance of the air-conditioner in Mr. Wang's room might last for a long time.", "topic": "change a room"}
{"fname": "dev_372", "dialogue": "#Person1#: How many foreign languages can you speak?\n#Person2#: Only English.\n#Person1#: What do you think of your English?\n#Person2#: I have passed CET - 6 and I am proficient in reading and translating foreign materials. I have rich translating experience because I used to be an English translator.\n#Person1#: Can you speak English fluently?\n#Person2#: I have received an oral English training and I can communicate with others fluently.\n#Person1#: Did you take TOEFL or GRE?\n#Person2#: Yes, I did. I got 600 in TOEFL and 2, 300 in GRE.\n#Person1#: When did you begin to learn English?\n#Person2#: I started to learn English when I was in primary school.\n#Person1#: Do you think your English is good enough to do office work?\n#Person2#: The amount of English I know enables me to do general desk work. I believe the amount of English I know is sufficient to work in a South Korea firm.", "summary": "#Person2# shows #Person2#'s proficiency in English translation, spoken English, and English tests. #Person2# believes #Person2#'s English is sufficient to do office work in a South Korean firm.", "topic": "job interview"}
{"fname": "dev_373", "dialogue": "#Person1#: How much will our order from your factory be?\n#Person2#: I'll be happy to get back to you with an estimate in the next few days.\n#Person1#: I'm afraid I can't wait that long. Can your office at least provide me with a ballpark figure?\n#Person2#: Well, I would need an idea of how large your order would be. About how many units would you need?\n#Person1#: Just give me an estimated figure for an order of 100 units.\n#Person2#: Please give me a few minute to calculate. . . Our asking price should be about $ 100 per unit with an order of 100. Is that price acceptable to you?\n#Person1#: Your estimated is seems a little high to me, we're willing to pay $ 80 per unit.\n#Person2#: Would an order of only 100 units, it'll be difficult to work within that kind of budget. Maybe if you were ordering 500 units or more units, we might be able to work something out.", "summary": "#Person1# asks #Person2# for an estimated price for #Person1#'s order of 100 units and #Person1# thinks it's a little high. #Person2# tells #Person1# they can work something out if #Person1# orders more units.", "topic": "making a price"}
{"fname": "dev_374", "dialogue": "#Person1#: Hello, is this house keeper?\n#Person2#: Yes, Madam, may I help you?\n#Person1#: This room 117, and we have just checked in.\n#Person2#: Yes?\n#Person1#: Our room hasn't been cleaned up yet. So would you send one of your house keepers to clean up our room.\n#Person2#: Oh, yes. Madam, we'll come right away then. Your room number and your name, please?\n#Person1#: Our room number is 117 and my name is Terry Chen.\n#Person2#: Thank you, would you hang up and wait?", "summary": "Terry Chen in Room 117 calls the housekeeper for a clean-up of her room.", "topic": "cleaning request"}
{"fname": "dev_375", "dialogue": "#Person1#: I really want to go to China for vacation, but I can't find a cheap plane ticket.\n#Person2#: Have you tried the Internet?\n#Person1#: No, not yet. Can you find a good price there?\n#Person2#: Wow, you really live in the Stone Age, Mom.\n#Person1#: Well, you don't have to be mean. How do I do it?\n#Person2#: Go to www. yahoo. com and click on Travel and tickets. There are about a billion sites to look at.\n#Person1#: Ok, thanks. I'll let you know what I find.\n#Person2#: All right.\n#Person1#: I'll look for a ticket for you, too. Thanks!", "summary": "#Person2# tells mom how to find a cheap plane ticket to China on the Internet. Mom'll buy a ticket for #Person2#, too.", "topic": "book plane tickets"}
{"fname": "dev_376", "dialogue": "#Person1#: Do you have any shoes like these?\n#Person2#: What size?\n#Person1#: Size five.\n#Person2#: What colour?\n#Person1#: Black.\n#Person2#: I'm sorry. We don't haven any.\n#Person1#: But my sister bought this pair last month.\n#Person2#: Did she buy them here?\n#Person1#: No, she bought them in the U. S.\n#Person2#: We had some shoes like those a month ago, but we don't have any now.\n#Person1#: Can you get a pair for me please?\n#Person2#: I'm afraid that I can't. They were in fashion last year and the year before last. But they're not in fashion this year. These shoes are in fashion now.\n#Person1#: They look very uncomfortable.\n#Person2#: They are very uncomfortable. But women always wear uncomfortable shoes!", "summary": "The shoes #Person1# wants to buy are out of stock. #Person2# recommends other shoes that are fashionable but uncomfortable.", "topic": "shoes"}
{"fname": "dev_377", "dialogue": "#Person1#: That is the most boring, typical gift in the world!\n#Person2#: I know. But this year I want to get him an interesting tie. Like this one.\n#Person1#: That's not exactly a conversation piece. It's so plain.\n#Person2#: It's perfect! It's a Dilbert tie!\n#Person1#: The diagonal black and red stripes are really conservative though. . .\n#Person2#: But watch this. . . it bends upwards, just like Dilbert's tie. There's a wire inside.\n#Person1#: A fly-away tie! What a riot!", "summary": "#Person1# dislikes #Person2#'s idea of getting a tie for someone. #Person2# then shows #Person1# the tie and #Person1# starts to think it's cool.", "topic": "an interesting tie"}
{"fname": "dev_378", "dialogue": "#Person1#: Passport, please!\n#Person2#: Here you are.\n#Person1#: Are you Chinese?\n#Person2#: Yes, I am.\n#Person1#: Where in China are you from?\n#Person2#: Fujisan Province.\n#Person1#: There are a lot of people from China visiting right now.\n#Person2#: It's not surprising. Our school year just ended, and a lot of Chinese are on vacation.\n#Person1#: How long do you plan to stay?\n#Person2#: About half a month.\n#Person1#: All right. Here's your passport. Welcome to Australia.\n#Person2#: Thank you.", "summary": "#Person1# checks #Person2#'s passport and asks about #Person2#'s intention and plan of visiting Australia.", "topic": "enter a country"}
{"fname": "dev_379", "dialogue": "#Person1#: Can I help you?\n#Person2#: Yes. How much are these T-shirts?\n#Person1#: They are 12 dollars 50 cents each.\n#Person2#: I like the green one, but it isn't big enough. Have you got a larger size?\n#Person1#: Just a minute. No. I'm sorry. We haven't. What about the black one?\n#Person2#: No, it's too dark. I prefer something lighter, yellow or pink.\n#Person1#: How about the pink one?\n#Person2#: Yes, that's nice. I'll take it.\n#Person1#: That's 12 dollars 50 cents then please.\n#Person2#: Here you are.", "summary": "#Person2# buys a pink T-shirt for $12.5 with #Person1#'s help.", "topic": "shopping"}
{"fname": "dev_380", "dialogue": "#Person1#: May I help you?\n#Person2#: Yes, I want to buy some shoes to replace the ones I am wearing.\n#Person1#: What's wrong with them?\n#Person2#: They are too old and shabby.\n#Person1#: I can see they are simply worn out. Would you like the same color?\n#Person2#: Yes.\n#Person1#: How about this light brown pair?\n#Person2#: Yes, I'll try them on.\n#Person1#: They certainly look charming.\n#Person2#: The trouble is they feel uncomfortable.\n#Person1#: Then try on another pair of the similar style.\n#Person2#: They are much better. Do you have them in red'?\n#Person1#: Yes. Would you like both pairs?\n#Person2#: Yes, if they don't cost too much.\n#Person1#: Oh, no. they don't. The second pair is half price. Shall I put them both in the box for you?\n#Person2#: Just the red and the old ones. I'll wear the new brown pair home.", "summary": "#Person2# buys two pairs of shoes in a similar style to #Person2#'s old shoes with #Person1#'s assistance.", "topic": "shopping"}
{"fname": "dev_381", "dialogue": "#Person1#: What I should remind you is that your boy is sometimes 25 minutes late for the class.\n#Person2#: Really? But he always tells me that he usually arrives ten minutes early for the class. This time he is surely to get punished.", "summary": "#Person1# tells #Person2# #Person2#'s son is sometimes late for the class. #Person2# then realizes #Person2#'s son is lying and will punish him.", "topic": "late for class"}
{"fname": "dev_382", "dialogue": "#Person1#: Good morning. What seems to be the problem?\n#Person2#: Good morning, Mrs. Brown. I have a cough and a fever and I feel very tired all the time.\n#Person1#: And how long have you been feeling like this?\n#Person2#: Three days now.\n#Person1#: Let me have a look. Open your mouth please. Wider please. Now say AHH.\n#Person2#: AHHH.\n#Person1#: Now take your shirt off please. Breathe in-Breathe out-OK, you can put your shirt back on now.\n#Person2#: What seems to be the problem? Do I suffer from bird flu or is there something wrong with my lung?\n#Person1#: Oh, no. Don't be so nervous. You just have a bad cold. Do you work in an air-conditioned office?\n#Person2#: Yes, I do.\n#Person1#: I thought so. I see many people who work in air-conditioned offices. It's the air conditioning, you see. It's really not very good for your health.\n#Person2#: So what would you suggest, doctor?\n#Person1#: I suggest you get out of the office as regularly as possible. Walk around, and get some fresh air. That will help. You also need to get more exercise. Do you play any sports?\n#Person2#: I sometimes play tennis in summer, but to be honest, I'm too busy to get regular exercise.\n#Person1#: Then I suggest you try playing more often. Say once a week.\n#Person2#: OK, no problem. Thank you doctor. Bye.\n#Person1#: Bye.", "summary": "Mrs. Brown gives #Person2# a physical check and diagnoses that #Person2# has a bad cold. Mrs. Brown suggests #Person2# get out of the air-conditioned offices as regularly as possible and do more exercise.", "topic": "see a doctor"}
{"fname": "dev_383", "dialogue": "#Person1#: Hi, David. Haven't seen you for ages. How are you getting along with your work?\n#Person2#: Hi, Susan. Not so well as expected. I've left my position. I can't bear the rudeness of my boss any longer.\n#Person1#: What are you going to do then?\n#Person2#: No idea. Anyway, I've got to think about it seriously. And you?\n#Person1#: I've been very successful as a dancer. I like this kind of life. It is so exciting.\n#Person2#: You can't do it for ever.\n#Person1#: No, but I've decided to open a dance school once I've moved to the top. A lot of young dancers need better training, don't they?\n#Person2#: That's a wonderful idea.", "summary": "David has left his position because of his rude boss. Susan becomes a successful dancer and plans to open a dance school.", "topic": "work"}
{"fname": "dev_384", "dialogue": "#Person1#: How are you doing today? \n#Person2#: I'm doing great. What about you? \n#Person1#: I'm absolutely lovely, thank you. \n#Person2#: Everything's been good with you? \n#Person1#: I haven't been better. How about yourself? \n#Person2#: I started school recently. \n#Person1#: Where are you going to school? \n#Person2#: I'm going to PCC. \n#Person1#: How do you like it so far? \n#Person2#: I like it so far. My classes are pretty good right now. \n#Person1#: I wish you luck. \n#Person2#: Thanks a lot. ", "summary": "#Person1# and #Person2# exchange greetings. #Person2# tells #Person1# #Person2#'s going to PCC and #Person2# likes the classes there.", "topic": "social casual talk"}
{"fname": "dev_385", "dialogue": "#Person1#: What kind of car is best for me? \n#Person2#: For you, I would recommend this one here. \n#Person1#: The compact? Why do you think that one is better than the others? \n#Person2#: This automobile is just right for your needs because not only is it compact for ease in city driving, but also, it has many safety features. I know that as a parent, you are concerned about safety in driving your kids to and from school. \n#Person1#: That's true. What kind of safety features are we talking about? \n#Person2#: This model features anti-lock brakes, airbags on both driver and passenger sides, and impact collision design. But that's not all. This car isn't only safe but it's also very economical. \n#Person1#: You mean it has a cheaper price than similar models? \n#Person2#: Yes, this price is very affordable, but driving this car you'll also notice a significant annual saving in gas consumption. The main attraction for this model is the fuel economy. \n#Person1#: With the cost of gasoline these days, that is a big plus. I think this model may be just what I'm looking for. \n#Person2#: Why don't you take it for a test drive, and think it over. ", "summary": "#Person2# recommends the compact to #Person1# and introduces its features. #Person1# is satisfied with the price and then #Person2# suggests #Person1# have a test drive and think it over.", "topic": "the compact car"}
{"fname": "dev_386", "dialogue": "#Person1#: Have you ever been involved in the auditing work? \n#Person2#: Yes,I have. I was employed by the financial section of the university ever since I graduated. I worked there for 3 years. Then I had worked in a bank for 3 years. \n#Person1#: How long did it take you to become an auditor? \n#Person2#: Very short time. I became an auditor within three months. ", "summary": "#Person2# tells #Person1# about #Person2#'s auditory experience.", "topic": "auditing work"}
{"fname": "dev_387", "dialogue": "#Person1#: Nice dress. How do I look? Be honest. \n#Person2#: Hmm... you look too dressed up. How about this purple top and these jeans? \n#Person1#: Well, that top is a little too tight, and those jeans aren't dressy enough. And I don't feel comfortable with that. What do you think, Vicky? You've been very quiet up to now. \n#Person3#: Be confident. Wear styles you're going to be comfortable in. ", "summary": "#Person1#'s asking for opinions about #Person1#'s dressing. #Person2# thinks #Person1# looks too dressed up while Vicky thinks #Person1# should be confident.", "topic": "dress"}
{"fname": "dev_388", "dialogue": "#Person1#: Whew! I had to wait for almost an hour to get to the front of the line. \n#Person2#: You have much patience. \n#Person1#: Wow! Your calligraphy is very beautiful. It was worth the wait! \n#Person2#: Thank you. Today I'm writing a kind of poem called a Chinese couplet. \n#Person1#: What does it say? \n#Person2#: This is an especially famous one. It says 'May the passing days bring you health and longevity. May this season of renewal find you basked in riches.' \n#Person1#: That's very nice. Is it for sale? \n#Person2#: No. I never sell my artwork. \n#Person1#: Really? Then what do you do with it? \n#Person2#: I give it away. Here, this one is for you. \n#Person1#: Wow! Really? Are you sure? Now I'll have a lucky year! \n#Person2#: Remember, real luck must be created (by) yourself, and then it cannot be given or taken away. . . ", "summary": "#Person1# waited for a long time to see #Person2#'s beautiful calligraphy. #Person2# today is writing a Chinese couplet and gives it away to #Person1#. #Person1#'s thrilled.", "topic": "beautiful calligraphy"}
{"fname": "dev_389", "dialogue": "#Person1#: They got a divorce at last. \n#Person2#: It's inenvitable. Their love wasbuilt on the sand, and this is why their marriage has landed on the rocks. \n#Person1#: You said it. Love buit on the sand will soon be on the rocks. \n#Person2#: That give us a good lesson. ", "summary": "#Person1# and #Person2# learn that love built on the sand will soon be on the rocks from someone's divorce.", "topic": "a good lesson"}
{"fname": "dev_390", "dialogue": "#Person1#: Most of our customers are foreigners. How many foreign languages can you speak, Elizabeth? \n#Person2#: Two. French and Spanish. \n#Person1#: And how well can you speak them? \n#Person2#: Well, French was my best subject at school. I can read and write it pretty well. \n#Person1#: And how about your Spanish? \n#Person2#: Well, it's not as good as my French. I can speak it reasonably well, but my written Spanish isn't very good. \n#Person1#: I see. Well, we have a lot of Spanish customers, but you wouldn't need to write any Spanish here. \n#Person2#: In that case, I'm fit for the position I think. ", "summary": "Elizabeth can speak French well. Since #Person1# has many Spanish customers, Elizabeth thinks she's fit for the position.", "topic": "job interview"}
{"fname": "dev_391", "dialogue": "#Person1#: Ah, where am I?\n#Person2#: Excuse me, do you need any help?\n#Person1#: I want to go to the Science Museum. But I've been lost for the past few hours, and I can't use these ticket machines.\n#Person2#: Uh, well, just press this button of the ticket machine, then, get on the train at platform number four.\n#Person1#: All right, oh, and how often do the trains come around this time of day?\n#Person2#: Usually they come about every 6 minutes.\n#Person1#: Ok, and where do I get off the train?\n#Person2#: Get off at State Street Station, 3 stops from here.\n#Person1#: Ok, I got it, thanks for your help.\n#Person2#: No problem. Good luck.", "summary": "#Person2# tells #Person1# how to use the ticket machine and how to get to the Science Museum.", "topic": "ask for help"}
{"fname": "dev_392", "dialogue": "#Person1#: Have you got the list of who is coming to the party?\n#Person2#: Yes, I do. And I've told them to keep the date secrett. John hates that kind of thing. Do you remember when he found out that we bought him a birthday cake last year and that surprised Christmas party? He was angry. But this is different. Getting married is special and we've known him and Anna for years.\n#Person1#: Everyone's looking forward to it. I'll pick you up from the office and will go there together, shall we?\n#Person2#: That'll be fine, thanks.", "summary": "#Person1# and #Person2# are preparing a secret party for John and Anna who are getting married.", "topic": "a secret party"}
{"fname": "dev_393", "dialogue": "#Person1#: Excuse me, could you tell me where the nearest post office is?\n#Person2#: Yes, walk down this road and then turn left when you get to the third crossing. You will see it not far ahead of you.\n#Person1#: Thank you. Could you give me more information?\n#Person2#: Of course. When you turn left, you will see a five-star hotel with a tea shop on the left. The post office is just next to it. It's a three-storey building.\n#Person1#: How long will it take to get there if I walk?\n#Person2#: About 30 minutes?\n#Person1#: Oh, that's too long.\n#Person2#: Uh, well, you can take bus 232 or get a taxi there.\n#Person1#: I think getting a taxi might be better. Thanks a lot.\n#Person2#: You are welcome.", "summary": "#Person2# tells #Person1# how to get to the nearest post office. Since it will 30 minutes if #Person1# walks, #Person1# decides to take a taxi.", "topic": "ask for directions"}
{"fname": "dev_394", "dialogue": "#Person1#: I'm planning to go to Canada on vacation.\n#Person2#: What places are you going to visit?\n#Person1#: First, I'll spend a few days in Vancouver. Then I'll take a train through the Rocky Mountains.\n#Person2#: Oh, you're riding through the Rocky Mountains. That's really exciting.\n#Person1#: Then I'll fly to Toronto and take a bus to Niagara Falls. I will take a boat under that huge waterfall.\n#Person2#: Wow, that's wonderful. You're so lucky!\n#Person1#: Well, I hope I don't get seasick. I'll finish my trip in Nova Scotia. I'd like to bike around some small fishing villages.\n#Person2#: Have a great time and take lots of pictures!", "summary": "#Person1# tells #Person2# about #Person1#'s vacation plan to Canada.", "topic": "vacation plan"}
{"fname": "dev_395", "dialogue": "#Person1#: You are not happy, are you?\n#Person2#: No.\n#Person1#: What makes you unhappy?\n#Person2#: My parents.\n#Person1#: Why? I guess they must love you very much.\n#Person2#: But they always want me to do what they wish, regardless of my feeling, just because I'm the only child in the family!\n#Person1#: Oh, I see. There is a generation gap between your parents and you.\n#Person2#: What is it? Generation gap?\n#Person1#: It refers to a lack of understanding between parents and child.\n#Person2#: That's true, I don't think they understand me.\n#Person1#: But have you ever tried to understand them?\n#Person2#: Maybe not much.", "summary": "#Person2# is unhappy because #Person2#'s parents always want #Person2# to do what they wish regardless of #Person2#'s feelings. #Person1# thinks it's due to a generation gap.", "topic": "generation gap"}
{"fname": "dev_396", "dialogue": "#Person1#: Hi Joe. How was your trip?\n#Person2#: Great, my brother and I went to a lakeside house with my uncle and aunt.\n#Person1#: How did you get there?\n#Person2#: My dad volunteered to drive us, fine by me, as I love long car journeys, but he found it tiring. Anyway, I had been wondering how so many of us would fit into the house with a lot of luggage. I need my own quiet place sometimes, so that I can think and read.\n#Person1#: Oh, terrible.\n#Person2#: But it wasn't an issue in the end, as we had comfortable bedrooms to spare. The only real problem was how far we were from the local shop. Getting there turned out to be the job of my brother and me, on bicycles.", "summary": "Joe tells #Person1# about his trip to a lakeside house with his brother.", "topic": "a trip"}
{"fname": "dev_397", "dialogue": "#Person1#: Hello, reservation desk. How can I help you?\n#Person2#: I'd like to book a room.\n#Person1#: And what kind of room would you like ma'am? And we got single rooms, double rooms, standard rooms, sweets and Delux sweets.\n#Person2#: What's the rate for a standard room?\n#Person1#: $79 a night.\n#Person2#: I'd like a standard room.\n#Person1#: What date would you check in ma'am?\n#Person2#: December twenty-third, please.\n#Person1#: How long do you plan to stay?\n#Person2#: Four days.\n#Person1#: Could you give me your name and phone number?\n#Person2#: Nancy Brown, my phone number is 7096785634, Nancy Brown.\n#Person1#: Thanks, what time will you arrive?\n#Person2#: Around 3:00 PM.\n#Person1#: Very good, your reservation confirmation number is NB 13579. Thank you for booking in our hotel. Can I help you with anything else today?\n#Person2#: No, that's it. Thank you very much.", "summary": "#Person1# helps Nancy book a standard room and asks for her personal information.", "topic": "book a room"}
{"fname": "dev_398", "dialogue": "#Person1#: Excuse me, do you think I can return these gloves?\n#Person2#: What's the problem with them?\n#Person1#: They're too small.\n#Person2#: Didn't you try them on before you bought them?\n#Person1#: Well, as a matter of fact, I received them as a gift.\n#Person2#: OK, I see. I'm afraid I can't give you a cash return, but you can change them.\n#Person1#: I believe you sell these gloves for $29.95.\n#Person2#: Yes, I'll take the gloves of the same price for you to choose.\n#Person1#: But that pair looks nice. May I have a try?\n#Person2#: It's for $35.25. If you like to take that pair, you'll pay some extra money.\n#Person1#: OK, I will.", "summary": "#Person1# wants to return a pair of gloves but #Person2# tells #Person1# can only change them. #Person1# chooses a more expensive pair for which #Person1# will pay extra money.", "topic": "change gloves"}
{"fname": "dev_399", "dialogue": "#Person1#: My program is a course in automotive repair. We teach people from the age of 16 through to adults. We're located on a high school campus. It's vocational, which means that we train people in specific skills that they could use in a job.\n#Person2#: I like classes, because it's more like the real world than when you're sitting there reading a textbook, not knowing what you're going to be using it for.\n#Person1#: Today's a work day. So when I go back into the shop, I have all my students working on a project. First, Jack is going to get the air tools out and jack up a car. He's going to take a tyre off that car with the air impact. Every student is an individual that comes into my program. All of them think that they're going to be able to fix their own cars. They all have it as a goal that they're going to get out of the program. And then, as part of my introduction to the class, I'll let them know some of the other things that they'll all get, which include consumer understanding of how the car works.\n#Person2#: OK. I'll register for this course today. Can I join now?", "summary": "#Person1# introduces #Person1#'s course in automotive repair to #Person2# and tells #Person2# what they do on a work day. #Person2#'s interested and will register for the course.", "topic": "a vocational course"}
{"fname": "dev_400", "dialogue": "#Person1#: We need to take the accounts system offline to carry out the upgrade. But don't worry, it won't cause too much inconvenience. We're going to do it over the weekend.\n#Person2#: How long will the system be down for?\n#Person1#: We'll be taking everything offline in about two hours ' time. It'll be down for a minimum of twelve hours. If everything goes according to plan, it should be up again by 6 pm on Saturday.\n#Person2#: That's fine. We've allowed forty-eight hours to be on the safe side.", "summary": "#Person1# tells #Person2# they need to take the accounts system offline to carry out the upgrade. #Person2# asks the offline time and agrees.", "topic": "system upgrade"}
{"fname": "dev_401", "dialogue": "#Person1#: Excuse me. I need to refill this prescription.\n#Person2#: It says on the bottle here that you can have two refills.\n#Person1#: Yes, I need to refill it today.\n#Person2#: Alright. I'm sorry, Miss. According to our file, this prescription has already been refilled twice.\n#Person1#: I was worried about that. I couldn't remember if I had it refilled twice yet or not.\n#Person2#: Well, it looks like you have.You will need to see your doctor to get a new prescription.\n#Person1#: Listen. This is an emergency. I tried to call my doctor, but he is out of town. So I can't see him in time. I need this medicine. It is for skin condition. I've run out.Can you just refill it once more?\n#Person2#: I'm sorry, Miss. We can't do it. We must follow the prescription.And this prescription has run out.\n#Person1#: But I need it. Please. Refill it for me just this once. I can go to the doctor around ten days from now. Then I'll have another prescription.\n#Person2#: Miss, I understand your problem.But it is against the law for us to sell certain medicines without a prescription.It ' s the law. I can't do anything about it.We never sell medicine unless we have a proper prescription. Never.\n#Person1#: But I have a prescription. I just need more of it.\n#Person2#: A prescription must be valid. It cannot be an expired prescription. I'm sorry, Miss. It's the law.You will have to find another doctor who will prescribe this for you.\n#Person1#: Oh, it will be so expensive! I have a special medical plan, and I can only see one doctor.It will cost me a lot of money to see another doctor.\n#Person2#: Miss, I just can't help you on this. I'm a pharmacist, not a doctor. And there are other customers I need to help now. I know it is frustrating when this happens.But there is nothing I can do about it. I'm sorry.\n#Person1#: This is ridiculous! In Taiwan, it is much easier to get medicine when I need it.\n#Person2#: Maybe that's true. I don't know.But I'm sure in Taiwan you have prescriptions too.", "summary": "#Person1# asks #Person2# to refill a prescription but #Person2# refuses her because it has been refilled twice. #Person1# insists as it's an emergency. #Person2# says it's illegal to sell medicine without a valid prescription and suggests #Person1# see another doctor. #Person2# says it's expensive to see a new doctor and thinks it is ridiculous as it's much easier to get medicine in Taiwan.", "topic": "prescription refilling"}
{"fname": "dev_402", "dialogue": "#Person1#: Do you consider yourself a good mother?\n#Person2#: Yes, I'm a very good mother and successful career woman.\n#Person1#: How can you manage to do both? I mean, it is so hard to be a working mother.\n#Person2#: I think the most important thing is that you should be nice to yourself, like keeping housework simple, spending money on things that make life easier, buying yourself things you like, and so on. You can only be nice to others when you can be nice to yourself.\n#Person1#: Does your husband feel the same?\n#Person2#: Yes. He is very understanding and supportive.", "summary": "#Person2# shares to #Person2# how to manage to be a good mother and a successful career woman.", "topic": "social meeting"}
{"fname": "dev_403", "dialogue": "#Person1#: Why do you think you are qualified for this position?\n#Person2#: I have four years study in the Department of Mechanical Engineering and it has given me a solid theory foundation. Moreover, I have worked at CAB Company for 4 years and got a lot of practical experience.\n#Person1#: Great. Then what's your technical post title now?\n#Person2#: I am a senior mechanical design engineer.\n#Person1#: Do you take the original certificate with you?\n#Person2#: Yes. Here it is.\n#Person1#: Can you briefly tell me about one of your designs?\n#Person2#: Of course, I designed a more powerful gasoline engine, which greatly increased the speed of limousines.", "summary": "#Person2# is interviewed by #Person1# and provides a qualification, a technical post title, an original certificate, and one of #Person2#'s designs.", "topic": "job interview"}
{"fname": "dev_404", "dialogue": "#Person1#: Taxi! Taxi!\n#Person2#: Where to, sir?\n#Person1#: I'd like to go to the railway station please.\n#Person2#: Please hop in.\n#Person1#: Is it a long run to the station?\n#Person2#: It'll take about 20 minutes.\n#Person1#: The streets are heavy with traffic at this time of a day, are they?\n#Person2#: Yes, they are.\n#Person1#: Is it the rush hour?\n#Person2#: Yes, it is. Are you in a hurry, sir?\n#Person1#: No, I'm not. Would you please drive slowly and carefully?\n#Person2#: Yes, sir.", "summary": "#Person1# takes #Person2#'s taxi to the railway station. As #Person1# is not rush, #Person2# will drive slowly and carefully.", "topic": "taxi conversation"}
{"fname": "dev_405", "dialogue": "#Person1#: Look at the catalogue, John. I think I want to get this red blouse\n#Person2#: Don't you have one like this in blue?\n#Person1#: Yah, but it doesn't have a red one.\n#Person2#: Do you need every color in the rainbow?\n#Person1#: Yes!\n#Person2#: Ze ze ze. . . Women!", "summary": "#Person1# wants to get a red blouse though she has another one in blue.", "topic": "go shopping"}
{"fname": "dev_406", "dialogue": "#Person1#: What's your favorite hobby?\n#Person2#: I'd like reading books best.\n#Person1#: What kinds of books do you like to read?\n#Person2#: Literature and economy.\n#Person1#: By the way, would you like to see movies?\n#Person2#: That's OK.\n#Person1#: What do you do in your spare time?\n#Person2#: I like to play golf, play badminton or crack jokes.\n#Person1#: I just like to sleep like a lazy cat.\n#Person2#: That's a bad habit.", "summary": "#Person1# and #Person2# talk about their hobbies and spare-time entertainments.", "topic": "hobbies and entertainments"}
{"fname": "dev_407", "dialogue": "#Person1#: Is this seat taken?\n#Person2#: No. Please sit down.\n#Person1#: Thanks.\n#Person2#: Are you also going to Beijing?\n#Person1#: Yes, on a business trip. How about Yuu?\n#Person2#: I'm taking a vacation to visit a friend there. Have you ever been there before?\n#Person1#: Yes, I Went there once last summer.\n#Person2#: Really? What did you think?\n#Person1#: I think it is amazing. You can enjoy both the traditional Chinese culture as well as the vitality of a modern cosmopolitan city. The only thing I didn't enjoy was the subway.\n#Person2#: Was it that crowded?\n#Person1#: Yes. These were always so many people. After taking the subway during the rush hour, you'll envy sardines in their cans.\n#Person2#: Oh, maybe I can take the bus or even rent a car.\n#Person1#: That's a good idea. Wish you a great vacation!\n#Person2#: Thank you very much!", "summary": "#Person1# and #Person2# are going to Beijing. #Person1# recalls the last trip if Beijing that #Person1# enjoyed the traditional culture and the vitality of Beijing but not the subway.", "topic": "a vacation"}
{"fname": "dev_408", "dialogue": "#Person1#: Irene! I heard you were on a date last night! So, how how did it go? I want all the juicy details!\n#Person2#: Um. . . well, actually, we had a fantastic time last night. He was. . . amazing!\n#Person1#: Okay, now you really have to fill me in. What's he like?\n#Person2#: He's really good looking. he's quite tall, around 61, he's in his early thirties, and he's got the most beautiful dark brown eyes. . .\n#Person1#: He sounds hot! What does he do for a living?\n#Person2#: You know what, this is the best part. David is a junior investment banker at Fortune Bank, so he's got a great career path ahead of him!\n#Person1#: Hold on a sec, his name is David?\n#Person2#: Yeah?\n#Person1#: That's my brother!", "summary": "Irene tells #Person1# her dating partner David's appearance, height, weight, age, and job. #Person1# finds that David is #Person1#'s brother.", "topic": "dating"}
{"fname": "dev_409", "dialogue": "#Person1#: I think that show biz stars have a really easy life. They have lots of money, so they can buy almost anything they want. They're famous, so everyone loves them.\n#Person2#: I think they must have horrible lives. All the paparazzi take photos of them wherever they go and whatever they do. They must get sick of it.\n#Person1#: I bet they love it really. Sure, they complain about it, but that just gets them more publicity, doesn't it?\n#Person2#: I think that few of the show biz stars want any publicity for themselves. They only want it for their films.\n#Person1#: No way! They want publicity for themselves, so that they get invited to make more films, go to lots of cocktail parties, and even make albums! They have such an easy life. They don't even pay for drinks when they go to a cocktail party.\n#Person2#: Show biz stars have plenty of expenses. That's why they need so much money. They need million of dollars to buy big, seclude houses and wonderful dresses. I bet most show biz stars would prefer to wear jeans and a t-shirt, but they can't because their managers force them to wear clothes they don't like.\n#Person1#: I don't understand how you can have any sympathy for show biz stars. They're overpaid, over-ambitious, and over-adored.\n#Person2#: I think you should give them some credit. They're very talented people and they deserve all the money they earn. They even donate money to charity to help people who are less fortunate than themselves.\n#Person1#: Come on! They only do that to get even more publicity for their films and themselves.", "summary": "#Person1# and #Person2# hold different views on show biz stars. #Person1# thinks they have an easy life, they love publicity to get them more films and social activities, they are overpaid, over-ambitious, and over-adored. But #Person2# shows sympathy to show biz stars and thinks #Person1# should give them some credit.", "topic": "show biz stars"}
{"fname": "dev_410", "dialogue": "#Person1#: What do you want to do tomorrow night?\n#Person2#: What--is tomorrow night something special?\n#Person1#: It's Friday. We should go party.\n#Person2#: I don't need to drink every weekend. I could be happy just staying home, you know.\n#Person1#: Okay. Stay home Sunday. But Friday we should go out dancing.\n#Person2#: Do you feel like dancing?\n#Person1#: Yes? Why not?\n#Person2#: Alright. At least that's better than sitting in a bar with your alcoholic friends.\n#Person1#: They aren't alcoholic!\n#Person2#: No, maybe they're not. But they're close.\n#Person1#: So where should we go?\n#Person2#: Let's go to the Latin Club. I think they will have a Brazilian band there this weekend. Maybe it's Friday night.\n#Person1#: You always want to go to the Latin Club. I don't know those dance steps. I'd rather go to the New Bar.\n#Person2#: The New Bar is all techno music on Friday night. You really want to dance to that?\n#Person1#: It's not all techno music. It's not a special techno night.\n#Person2#: No. But they play techno all the time. It drives me crazy after forty minutes. And anyhow, if we go to the Latin Club you could actually learn some Latin dance steps. At the New Bar you'll just shake yourself around for an hour. And then you'll get sick of stand you'll want to go get drunk somewhere where the drinks are cheaper. I know you.\n#Person1#: It's fine with me if we go to the Latin Club. I like Latin Music. The only thing I never want to do again is listen to country rock. What was that bar called?\n#Person2#: Oh. You mean Jerry's, over on the east side. That wasn't my idea going there.\n#Person1#: No. It was that friend of yours, Melissa. Her and all her lousy country music Cds. Yecch!\n#Person2#: It's true. I would never go there again either. Country music is a nightmare. So is it the Latin Club?\n#Person1#: Yes. You have to teach me the samba, and the tango, and whatever else they do.\n#Person2#: Well, it seems you'll have to learn some Spanish too, won't you?\n#Person1#: Maybe.", "summary": "#Person1# and #Person2# discuss where to go on Friday night. #Person1# likes to dance and go to new bars but #Person2# wants to go to the Latin Club. They both hate Melissa's country rock and agree to go to the Latin Club. #Person1# wants to #Person2# teaches #Person1# the samba, tango, and Spanish.", "topic": "go to bars"}
{"fname": "dev_411", "dialogue": "#Person1#: My mom is three years older than my dad, and they are like night and day. My mom is 5 footsweet and very nice, and very caring, and very cute, everybody tells her how young she looks, and how she resembles my sister, perhaps. My father is very much completely opposite that. He is a very bi 4, on a good day, 5 foot 2, I think in real life, and she is very nice.\n#Person2#: When is the last time you talked to you parents?\n#Person1#: I talked to them probably about two weeks ago. Yeah, everything is going well.\n#Person2#: Are you going to see them soon?\n#Person1#: I am going to go home after the holidays and we're going to have a Christmas kind of in January or February. Yeah, depending on when my brother can come in.\n#Person2#: OK. And who are you more like, your mother or your father?\n#Person1#: I think I have traits of both, actually. I look more like my mother.", "summary": "#Person1# tells #Person2# the traits of #Person1#'s parents. #Person2# asks when #Person1# will see them, #Person1# thinks the time depends on #Person1#'s brother's schedule. #Person1# tells #Person2# #Person1# looks more like #Person1#'s mother.", "topic": "parents"}
{"fname": "dev_412", "dialogue": "#Person1#: Has the game started yet?\n#Person2#: Yeah, about 5 minutes ago.\n#Person1#: Who's winning?\n#Person2#: The Bulls, of course!\n#Person1#: What! That wasn't a foul! C'mon, ref!\n#Person2#: Don't worry, Shan always screws up free throws.\n#Person1#: You were right! He didn't make the shot!\n#Person2#: That was a great shot! A three pointer, yeah!\n#Person1#: Did you see that? He traveled and the ref didn't call it!\n#Person2#: This ref needs glasses. Hey ref, open your eyes! I can't believe he didn't see that!\n#Person1#: Okay. . . end of the first quarter. . . Alright, I'm gonna make a beer run.", "summary": "#Person1# and #Person2# are watching a game and they are not satisfied with the referee.", "topic": "a ball game"}
{"fname": "dev_413", "dialogue": "#Person1#: How do you use an ATM card, billy?\n#Person2#: It's easy grandpa. Insert you card into the machine here. Then wait a moment. Ok. Now you enter your PIN. It should have four numbers.\n#Person1#: Oh yes. I've got it written down here. Just a minute.\n#Person2#: You really shouldn't write it down. You should memorize it. You can change it to a more convenient number if you like.\n#Person1#: Ok, I've entered my PIN. There are several options on the screen. I guess I just choose which service I want, don't I?\n#Person2#: Yes. Choose the service you need to use. If you choose to withdraw money, the machine will ask you how much you want.\n#Person1#: I can just enter the amount using the keys, right?\n#Person2#: That's right. Give the machine a moment to process you request. Then take your money.\n#Person1#: These machines aren't very difficult to use. In fact, I quite like them. They are much faster than dealing with a band clerk.", "summary": "Billy teaches his grandpa to use an ATM card. The grandpa thinks it's not difficult to use these machines and it's faster than dealing with the bank clerk.", "topic": "use bank card"}
{"fname": "dev_414", "dialogue": "#Person1#: How are you doing?\n#Person2#: I'm pretty good, you?\n#Person1#: I'm awesome.\n#Person2#: How long have you been on the bus?\n#Person1#: I've been on here for like, 15 minutes.\n#Person2#: Do you catch this bus a lot?\n#Person1#: Not much, I have a car.\n#Person2#: So, you have your own car?\n#Person1#: I sure do.\n#Person2#: Then, why are you on the bus with me?\n#Person1#: I'm waiting till our President gets out of office, and the gas prices go down.\n#Person2#: That's good thinking.", "summary": "#Person1# and #Person2# are taking on a bus. #Person1# doesn't drive #Person1#'s car because of the President and the gas price.", "topic": "transportation"}
{"fname": "dev_415", "dialogue": "#Person1#: May I take your order?\n#Person2#: What's the specialty of the house?\n#Person1#: The baked fish in tomato sauce is pretty good.\n#Person2#: I like fish. Please bring me an order of that.\n#Person1#: Do you want some dessert?\n#Person2#: Apple pie, please.\n#Person1#: Single or double?\n#Person2#: Make it two.", "summary": "#Person1# helps #Person2# ordering a baked fish and two apple pies.", "topic": "order a meal"}
{"fname": "dev_416", "dialogue": "#Person1#: Can I help you?\n#Person2#: I'm looking for a Sharp DVD Player.\n#Person1#: Sure. Any particular model?\n#Person2#: Yes. The DS102 series.\n#Person1#: Oh, I'm afraid we've sold out of those. They were really popular.\n#Person2#: Will you be getting more in.\n#Person1#: Yes. But not for about 2 weeks.", "summary": "#Person2#'s looking for a DVD Player but #Person1# says it's not in stock for about two weeks.", "topic": "go shopping"}
{"fname": "dev_417", "dialogue": "#Person1#: Your total comes to $ 36. 78.\n#Person2#: Put it on my VISA.\n#Person1#: There's a problem with your card.\n#Person2#: What's wrong with it?\n#Person1#: I believe it was declined.\n#Person2#: You're kidding me!\n#Person1#: Do you have another card I could try?\n#Person2#: I only have one card.\n#Person1#: Do you have cash, perhaps?\n#Person2#: I don't have any cash on me.\n#Person1#: You're not going to be able to take these items today.\n#Person2#: I'll be back tomorrow.", "summary": "#Person2# wants to pay with VISA but #Person2# says it was declined. #Person1# will be back tomorrow.", "topic": "payment problem"}
{"fname": "dev_418", "dialogue": "#Person1#: Good afternoon, Ma'am, My name is Mike and I am selling subscriptions to all sorts of periodicals.\n#Person2#: No, thank you, I am not interested.\n#Person1#: Please ma'am, if you could spare five minutes of your time, I am sure we could find something that interests you!\n#Person2#: I wish I could, but I have to walk the dog and finish cooking so if you would excuse me.\n#Person1#: We have a great variety of magazines all about cooking! This one for example, is a bi monthly publication with recipes from all over the world!\n#Person2#: Wow, that would be kind of useful, do you have any other cooking magazines?\n#Person1#: Sure do! This one is a quarterly publication, but each issue has over 200 color pages of recipes and also many home decorating ideas!\n#Person2#: Wow, this is nice! Ok, sign me up for both publications.\n#Person1#: You mentioned you have a dog, most pet owners sign up for this weekly newsletter that has information on dog care, pet shops and even pet sitters!\n#Person2#: That is exactly what I needed! What else do you have?\n#Person1#: Well, I also have. . .", "summary": "#Person2# first rejects Mike's magazine subscriptions because #Person2# is busy and not interested, but agrees and signs two cooking magazines and one magazine about pets after Mike's recommendations.", "topic": "magazine subscriptions"}
{"fname": "dev_419", "dialogue": "#Person1#: I have found it quite different here from China since I came to the United States.\n#Person2#: What's the difference?\n#Person1#: Some friends of mine took me to the mall to go shopping. It was so big. I think I could get lost if I went there alone.\n#Person2#: You must have bought many things in the mall?\n#Person1#: Not really many. I was told that on weekends there were always the flea markets, so I decided to come to the flea market to buy a bargain.\n#Person2#: It's wise to do it. The Americans have the habit of selling their junk when they are moving to another place, so they usually display all the things they want to sell in their gardens at the weekend. And many things they are selling still look quite new and they are also very useful.\n#Person1#: I have heard about it while in China. it is called a ' yard sale '. I didn't have any idea of that until today when I came here to the big ' yard sale '.\n#Person2#: You must have got many useful things for your new apartment.", "summary": "#Person1# expresses to #Person2# the difference between the malls in China and the United States. #Person2# tells #Person1# the Americans have a habit of selling still new and useful things when moving and thinks it is similar to the yard sale in China.", "topic": "flea markets"}
{"fname": "dev_420", "dialogue": "#Person1#: Hi dude, you look upset, what's up?\n#Person2#: Haven't been sleeping well recently.\n#Person1#: What's the problem?\n#Person2#: Every night my roommates watch the Korean soap operas till mid-night. I am not a big fan of Korean shows and I don't know how to tell them to stop without hurting their feelings.\n#Person1#: Well, you can simply tell them you want to sleep, or make an agreement for a time when the room should quiet down.\n#Person2#: Yeah, I know, but I find these sorts of things hard to say. They won't like it if I tell them to turn off the TV. Now I just hope the show will end soon.\n#Person1#: I understand. I used to live in a dorm with four people. I was great in some aspects. We always went out and and had fun together. But on the other hand, when I wanted some quiet time, and people kept talking and laughing aloud, it was torturous. For me a room to myself, even a small one, is ideal. Though I don't mind sharing an apartment with somebody.\n#Person2#: Yeah, I crave my own space. I just get so tiredhaving people around me all the time. We all need our private space. But I also think interpersonal skills very important. Living in a dorm means you have to learn to be considerate of others, otherwise nobody is going to have a good time.", "summary": "#Person2# is disturbed by roommates late at night and doesn't know how to stop them euphemistically. #Person1# advises #Person2# to tell them about it or make an agreement for keeping quiet. They both think having private rooms and sharing rooms have different advantages.", "topic": "life with roommates"}
[truncated: 71,983 more chars]
