# Supplementary material for: Novel framework for dialogue summarization based on factual-statement fusion and dialogue segmentation
Source: PLoS One. 2024 Apr 16;19(4):e0302104. doi: 10.1371/journal.pone.0302104 (PMC11020369; doi:10.1371/journal.pone.0302104)
Supplement: S1 File — (ZIP) [file pone.0302104.s001.zip › SAMSum/train.json]

[
  {
    "id": "13818513",
    "summary": "Amanda baked cookies and will bring Jerry some tomorrow.",
    "dialogue": "Amanda: I baked  cookies. Do you want some?\r\nJerry: Sure!\r\nAmanda: I'll bring you tomorrow :-)"
  },
  {
    "id": "13728867",
    "summary": "Olivia and Olivier are voting for liberals in this election. ",
    "dialogue": "Olivia: Who are you voting for in this election? \r\nOliver: Liberals as always.\r\nOlivia: Me too!!\r\nOliver: Great"
  },
  {
    "id": "13681000",
    "summary": "Kim may try the pomodoro technique recommended by Tim to get more stuff done.",
    "dialogue": "Tim: Hi, what's up?\r\nKim: Bad mood tbh, I was going to do lots of stuff but ended up procrastinating\r\nTim: What did you plan on doing?\r\nKim: Oh you know, uni stuff and unfucking my room\r\nKim: Maybe tomorrow I'll move my ass and do everything\r\nKim: We were going to defrost a fridge so instead of shopping I'll eat some defrosted veggies\r\nTim: For doing stuff I recommend Pomodoro technique where u use breaks for doing chores\r\nTim: It really helps\r\nKim: thanks, maybe I'll do that\r\nTim: I also like using post-its in kaban style"
  },
  {
    "id": "13730747",
    "summary": "Edward thinks he is in love with Bella. Rachel wants Edward to open his door. Rachel is outside. ",
    "dialogue": "Edward: Rachel, I think I'm in ove with Bella..\r\nrachel: Dont say anything else..\r\nEdward: What do you mean??\r\nrachel: Open your fu**ing door.. I'm outside"
  },
  {
    "id": "13728094",
    "summary": "Sam is confused, because he overheard Rick complaining about him as a roommate. Naomi thinks Sam should talk to Rick. Sam is not sure what to do.",
    "dialogue": "Sam: hey  overheard rick say something\r\nSam: i don't know what to do :-/\r\nNaomi: what did he say??\r\nSam: he was talking on the phone with someone\r\nSam: i don't know who\r\nSam: and he was telling them that he wasn't very happy here\r\nNaomi: damn!!!\r\nSam: he was saying he doesn't like being my roommate\r\nNaomi: wow, how do you feel about it?\r\nSam: i thought i was a good rommate\r\nSam: and that we have a nice place\r\nNaomi: that's true man!!!\r\nNaomi: i used to love living with you before i moved in with me boyfriend\r\nNaomi: i don't know why he's saying that\r\nSam: what should i do???\r\nNaomi: honestly if it's bothering you that much you should talk to him\r\nNaomi: see what's going on\r\nSam: i don't want to get in any kind of confrontation though\r\nSam: maybe i'll just let it go\r\nSam: and see how it goes in the future\r\nNaomi: it's your choice sam\r\nNaomi: if i were you i would just talk to him and clear the air"
  },
  {
    "id": "13716343",
    "summary": "Wyatt reminds Neville his wedding anniversary is on the 17th of September. Neville's wife is upset and it might be because Neville forgot about their anniversary.",
    "dialogue": "Neville: Hi there, does anyone remember what date I got married on?\r\nDon: Are you serious?\r\nNeville: Dead serious. We're on vacation, and Tina's mad at me about something. I have a strange suspicion that this might have something to do with our wedding anniversary, but I have nowhere to check.\r\nWyatt: Hang on, I'll ask my wife.\r\nDon: Haha, someone's in a lot of trouble :D\r\nWyatt: September 17. I hope you remember the year ;)"
  },
  {
    "id": "13611672",
    "summary": "John didn't show up for class due to some work issues with his boss. Cassandra, his teacher told him which exercises to do, and which chapter to study. They are going to meet up for a beer sometime this week after class. ",
    "dialogue": "John: Ave. Was there any homework for tomorrow?\r\nCassandra: hello :D Of course, as always :D\r\nJohn: What exactly?\r\nCassandra: I'm not sure so I'll check it for you in 20minutes. \r\nJohn: Cool, thanks. Sorry I couldn't be there, but I was busy as fuck...my stupid boss as always was trying to piss me off\r\nCassandra: No problem, what did he do this time?\r\nJohn: Nothing special, just the same as always, treating us like children, commanding to do this and that...\r\nCassandra: sorry to hear that. but why don't you just go to your chief and tell him everything?\r\nJohn: I would, but I don't have any support from others, they are like goddamn pupets and pretend that everything's fine...I'm not gonna fix everything for everyone\r\nCassandra: I understand...Nevertheless, just try to ignore him. I know it might sound ridiculous as fuck, but sometimes there's nothing more you can do.\r\nJohn: yeah I know...maybe some beer this week?\r\nCassandra: Sure, but I got some time after classes only...this week is gonna be busy\r\nJohn: no problem, I can drive you home and we can go to some bar or whatever.\r\nCassandra: cool. ok, I got this homework. it's page 15 ex. 2 and 3, I also asked the others to study another chapter, especially the vocabulary from the very first pages. Just read it.\r\nJohn: gosh...I don't know if I'm smart enough to do it :'D\r\nCassandra: you are, don't worry :P Just circle all the words you don't know and we'll continue on Monday.\r\nJohn: ok...then I'll try my best :D\r\nCassandra: sure, if you will have any questions just either text or call me and I'll help you.\r\nJohn: I hope I won't have to waste your time xD\r\nCassandra: you're not wasting my time, I'm your teacher, I'm here to help. This is what I get money for, also :P\r\nJohn: just kidding :D ok, so i guess we'll stay in touch then\r\nCassandra: sure, have a nice evening :D\r\nJohn: you too, se ya\r\nCassandra: Byeeeee"
  },
  {
    "id": "13730463",
    "summary": "Sarah sends James an instrumental song he might like. James knows the song. The brain connects the songs to the context they were played in and brings to mind the associated memories.",
    "dialogue": "Sarah: I found a song on youtube and I think you'll like it\r\nJames: What song?\r\nSarah: <file_other>\r\nJames: Oh. I know it! \r\nJames: I heard it before in some compilation\r\nSarah: I can't stop playing it over and over\r\nJames: That's exactly how I know lyrics to all of the songs on my playlist :D\r\nSarah: Haha. No lyrics here though. Instrumental ;D\r\nJames: Instrumental songs are different kind of music. \r\nJames: But you have to remember that the activity you do when you listen to this song\r\nJames: Is the actvity your brain will connect to the song\r\nJames: And everytime you play this song at home\r\nJames: You'll be thinking of your work\r\nSarah: Yeah, I know that. That's why we sometimes say - I used to like that song, but now it just reminds me of bad memories\r\nJames: Yup. Everytime you change your partner, you have to get rid of your favorite music :D\r\nSarah: Hahaha. True, true."
  },
  {
    "id": "13809976",
    "summary": "Noah wants to meet, he quit his job, because his boss was a dick.",
    "dialogue": "Noah: When and where are we meeting? :)\r\nMadison: I thought you were busy...?\r\nNoah: Yeah, I WAS. I quit my job. \r\nMadison: No way! :o :o :o Why? I thought you liked it...?\r\nNoah: Well, I used to, until my boss turned into a complete cock... Long story."
  },
  {
    "id": "13809912",
    "summary": "Matt invites Agnes for a date to get to know each other better. They'll go to the Georgian restaurant in Kazimierz on Saturday at 6 pm, and he'll pick her up on the way to the place.",
    "dialogue": "Matt: Do you want to go for date?\r\nAgnes: Wow! You caught me out with this question Matt.\r\nMatt: Why?\r\nAgnes: I simply didn't expect this from you.\r\nMatt: Well, expect the unexpected.\r\nAgnes: Can I think about it?\r\nMatt: What is there to think about?\r\nAgnes: Well, I don't really know you.\r\nMatt: This is the perfect time to get to know eachother\r\nAgnes: Well that's true.\r\nMatt: So let's go to the Georgian restaurant in Kazimierz.\r\nAgnes: Now your convincing me.\r\nMatt: Cool, saturday at 6pm?\r\nAgnes: That's fine.\r\nMatt: I can pick you up on the way to the restaurant.\r\nAgnes: That's really kind of you.\r\nMatt: No problem.\r\nAgnes: See you on saturday.\r\nMatt: Yes, looking forward to it.\r\nAgnes: Me too."
  },
  {
    "id": "13727633",
    "summary": "Demi got promoted. She will celebrate that with Lucas at Death & Co at 10 pm.",
    "dialogue": "Lucas: Hey! How was your day?\r\nDemi: Hey there! \r\nDemi: It was pretty fine, actually, thank you!\r\nDemi: I just got promoted! :D\r\nLucas: Whoa! Great news!\r\nLucas: Congratulations!\r\nLucas: Such a success has to be celebrated.\r\nDemi: I agree! :D\r\nDemi: Tonight at Death & Co.?\r\nLucas: Sure!\r\nLucas: See you there at 10pm?\r\nDemi: Yeah! See you there! :D"
  },
  {
    "id": "13729168",
    "summary": "Mark just shipped the goods and he will send George the tracking number tomorrow.",
    "dialogue": "Mark: I just shipped the goods\r\nMark: Tomorrow I’ll send you the tracking number\r\nGeorge: Thanks!"
  },
  {
    "id": "13864825",
    "summary": "Anita is at Bologna station.",
    "dialogue": "Anita: I'm at the station in Bologna\nJenny: No problems so far?\nAnita: no, everything's going smoothly\nTomy: good!"
  },
  {
    "id": "13729567",
    "summary": "Arthur is still unemployed. Leon sends him a job offer for junior project manager position. Arthur is interested.",
    "dialogue": "Leon: did you find the job yet?\r\nArthur: no bro, still unemployed :D\r\nLeon: hahaha, LIVING LIFE\r\nArthur: i love it, waking up at noon, watching sports - what else could a man want?\r\nLeon: a paycheck? ;)\r\nArthur: don't be mean... \r\nLeon: but seriously, my mate has an offer as a junior project manager at his company, are you interested?\r\nArthur: sure thing, do you have any details?\r\nLeon: <file_photo>\r\nArthur: that actually looks nice, should I reach out directly to your friend or just apply to this email address from the screenshot?\r\nLeon: it's his email, you can send your resume directly and I will mention to him who you are :)"
  },
  {
    "id": "13864634",
    "summary": "Macca has done ice climbing for the first time today, close to Reykjavik. He enjoyed it very much.",
    "dialogue": "Macca: i'm so exited today\nAdrien: why?\nMacca: I've never done ice climbing before\nMark: Are you ready?\nMacca: think so\nTobias: where are you doing this?\nMacca: not far from Reykjavik\nMacca: Has anybody seriously injured themselves doing this?\nMark: not seriously\nAdrien: I didn't know you're in Iceland!\nMacca: hahaha, doesn't sound so good\nMark: no need to be afraid\nMacca: gosh, it was such a rush\nMark: did you enjoy it?\nMacca: every second\nMacca: it was not very cold\nMacca: the landscapes were magnificent\nMark: I'm glad to read that\nMacca: Challenge of the day done!"
  },
  {
    "id": "13815560",
    "summary": "Isabella feels bad after the Christmas party. She got drunk. She is ashamed to go back to work. ",
    "dialogue": "Isabella: fuck my life, I'm so not able to get up to work today\r\nIsabella: I need to call in sick :(\r\nOscar: haha, well you certainly had a good time at the Christmas party yesterday XD\r\nIsabella: shut up, you're a traitor\r\nIsabella: I told you to guard my glass\r\nIsabella: and my sobriety. You clearly failed!\r\nOscar: but you were having such fun, I didn't have a heart to stop it\r\nOscar: <file_photo>\r\nOscar: <file_photo>\r\nIsabella: you're so dead! Is that Jimmy from marketing department?\r\nOscar: yes indeed, it's him :D\r\nIsabella: I am a fallen woman, I cannot get back to the office now\r\nIsabella: <file_gif>\r\nOscar: oh come on, almost everybody was drunk\r\nOscar: so they won't remember a thing :D\r\nIsabella: I assure you, they tend to remember such things…\r\nOscar: <file_gif>"
  },
  {
    "id": "13731403",
    "summary": "Lucy owes Tina 50 dollars. She made a transfer but it is Sunday so the payment will be on Tina's account on Monday. Tina needs the money because she has been having expanses recently.",
    "dialogue": "Tina: I'd only like to remind you that you owe me 50 bucks\r\nLucy: Of course, I know.\r\nLucy: I've already transferred the money but it's Sunday today so you'll have it in your bank account tomorrow\r\nTina: That's good news cuz I've been having a lot of expenses lately"
  },
  {
    "id": "13729191",
    "summary": "Betty feels remorse she got drunk last night and went out of control.",
    "dialogue": "Betty: Please remind me next time that too much wine isn't good for me and me surrounding\r\nBetty: Hangover is one thing\r\nBetty: But I feel like never touching wine again\r\nAmber: Hahaha. You were so drunk with wine last night, you couldn't walk straight even 5 steps\r\nAmber: You took off your weeding ring and shouted \"My precious\"\r\nBetty: Uhh. I have no blackouts so I know exactly what to feel embarassed about...."
  },
  {
    "id": "13827937",
    "summary": "Mike and Mary are going to visit Mike's grandma tonight. Mary will buy her some chocolate.",
    "dialogue": "Mary: Hi Mike!\r\nMike: Hello :)\r\nMary: do u have any plans for tonight?\r\nMike: I'm going to visit my grandma.\r\nMike: You can go with me.\r\nMike: She likes u very much.\r\nMary: Good idea, i'll buy some chocolate for her."
  },
  {
    "id": "13828064",
    "summary": "Laura will pick up Kim from work around 7, and they will come back home together.",
    "dialogue": "Laura: ok , I'm done for today-)\r\nLaura: let me know once u're free and we come back home together\r\nKim: hmm.. 7?\r\nLaura: ok\r\nKim: cool, wait for me at work, I'll call once I get here"
  },
  {
    "id": "13716048",
    "summary": "Erin is convinced by Ashley's book recommendations, while Seamus and Marcus aren't.",
    "dialogue": "Ashley: Guys, you have to read this book!  <file_photo>\r\nMarcus: Why, what's so special about it?\r\nErin: I think I've already heard about it from someone. Is it really that good?\r\nAshley: It's the best thing I've ever read! Completely life-changing! It's opened my eyes to a lot of things.\r\nSeamus: Sorry, but I don't like books that are written to change my life. I prefer books that are simply fun to read :P\r\nMarcus: I get what you mean. I feel like some authors are so concentrated on making their books full of wisdom that they completely forget that they should also be readable.\r\nErin: Do you mean Coelho? XD\r\nMarcus: No, while I'm not a fan of his, at least I've never fallen asleep while reading his books. I meant this one for example: <file_other>\r\nAshley: Erm, I quite like his books.\r\nSeamus: Did they change your life too? :D\r\nAshley: Wait, I meant Coelho. I've never read the other guy.\r\nMarcus: Trust me, don't. There are lots of better ways of wasting your time.\r\nAshley: LOL, okay, I trust you. But the one I posted at the beginning is really good. It's not just some philosophical gibberish, it's actually a crime novel, so there's a lot of action too.\r\nErin: Does it have a cute detective? ;)\r\nAshley: Even two of them, actually. Believe me, you won't be able to decide which one to love more!\r\nErin: Okay, I'm already sold :D"
  },
  {
    "id": "13828741",
    "summary": "Aria has just run into Charlie Evans. He is now married, with two daughters, and a family business. She has also met Cooper Roy from high school. She used to have a crush on him, now she almost didn't recognise him. Maverick and Aria miss the old times and think the world has changed for the worse.",
    "dialogue": "Aria: You won't believe who I've just met!\r\nAria: Charlie Evans!\r\nMaverick: Oh God, I haven't seen him from ages!\r\nMaverick: How is he doing?\r\nAria: He's doing great. :)\r\nAria: He got married, he runs a small family business, which he is very passionate about and generally he seems to be a happy and fulfilled man. :)\r\nAria: Oh, and he has two absolutely adorable daughters. :)\r\nAria: It was so nice to meet him, he's such a sweet soul.\r\nMaverick: I’m glad to hear that. :)\r\nMaverick: Time flies so fast, doesn't it?\r\nAria: It does. :) Recently I’ve met Cooper Roy, I'm sure you remember him, I constantly talked about him back then in high school, because I had a huge crush on him. He’s changed a lot!\r\nAria: I barely recognized him!\r\nMaverick: I remember, how you and Kylie used to gossip about him all the time. :)\r\nAria: Well, we were madly in love with him.\r\nAria: Or at least we thought so. ;)\r\nMaverick: I sometimes miss those times.\r\nMaverick: Everything seemed to be easier, better and calmer back then.\r\nAria: The world wasn’t as crazy as it is now.\r\nAria: I feel like politics got crazier, people - more radical and hostile and economics - less predictable...\r\nMaverick: Me too...:("
  },
  {
    "id": "13681946",
    "summary": "Omenah is at home, Anna will be there in a minute.",
    "dialogue": "Anna: where are you\r\nOmenah: at home \r\nAnna: I will be there in a minute "
  },
  {
    "id": "13728653",
    "summary": "Layla the dog misses Rachel. She is having a knee surgery, because of arthritis. Renee sends a picture of her dog. Rachel getting settled and she's looking for a job in teaching. ",
    "dialogue": "Renee: Just saying Hi. Thought of you this morning.Layla misses you. She is having knee surgery. Hope you are doing well.\r\nRachel: Renee! Hey! Whoa! So crazy that you wrote. I was literally thinking of you the other day as well. \r\nRachel: I am doing really well, getting settled here and everything. Looking for a new job. \r\nRachel: Layla is getting knew surgery?! What happened?\r\nRenee: Her arthritis got really bad. I saw her limping every time we went out for a walk, and so I took her to the vet and they decided she needs surgery. \r\nRachel: Oh wow. That is really intense. I am sending her lots of love.\r\nRenee: Thanks Rachel. \r\nRenee: Here is a pic of Layla from this morning.\r\nRenee: <file_picture>\r\nRenee: She is all cute in her usual spot. \r\nRachel: Ha! Yeah, I remember, she would always try to fit in there even though she's obviously too big\r\nRachel: 😂\r\nRenee: Yeah, she's always getting into some sort of silly situations.\r\nRenee: What kind of work are you looking for?\r\nRachel: Just the usual, something with teaching. I am not too stressed yet, I have some savings.\r\nRenee: That's good, yeah, you don't want to have to feel pressured into taking a certain job. \r\nRenee: Just so you know, if you are ever back, you are more than welcome to come back and work for me. \r\nRenee: Layla is definitely missing you taking her on walks everyday. \r\nRachel: Aw, yeah, I miss you guys too. Of course :) If I am ever back I will let you know! "
  },
  {
    "id": "13818918",
    "summary": "Jonas will be 10 minutes late. Natalie will let Mary know Jonas will present before she starts.",
    "dialogue": "Jonas: I’m running 10 minutes late. Could you guys just let Mary know that I’m coming and will present today before she starts?\r\nNatalie: Sure no problem\r\nOlivia: I’ll save a seat for you 😍\r\nJonas: Thanks so much. See you in a bit xx"
  },
  {
    "id": "13810064",
    "summary": "Lawrence doesn't like the play of Manchester United. He and Julius complain about the team and Mourinho's style.",
    "dialogue": "Julius: dude, your assessment of manutd\r\nLawrence: i have nothing to say, im so offended and hopeless of them this season\r\nJulius: me too\r\nLawrence: i dont even know whats wrong with the team\r\nJulius: the quality is there but nothing is happening\r\nLawrence: the players look tired of something\r\nJulius:  with mourinhos conservative football!!\r\nLawrence: its so boring\r\nJulius: so lifeless\r\nLawrence: man!!\r\nJulius: it needs to change, hope the board sees it\r\nLawrence: sooner than later\r\nJulius: yeah\r\nLawrence: yeah"
  },
  {
    "id": "13729933",
    "summary": "The trip Wayne was going to go on was postponed. Now Jade will be able to go to.",
    "dialogue": "Jade: are you going to that trip\r\nWayne: was\r\nJade: what do you mean\r\nWayne: its portponed\r\nJade: are you kidding me XD\r\nWayne: im serious, why surprised\r\nJade: i had to go home and miss it xD\r\nWayne: oh, cool you can make it when we go\r\nJade: yea, yesss\r\nWayne: :D"
  },
  {
    "id": "13830054",
    "summary": "Jason is going to Thailand next week. Natalie will send him pictures of the spices she wants him to buy for her. Then she will remind him about it in two weeks.",
    "dialogue": "Natalie: are you still going to Thailand?\r\nJason: yeah, next week as planned\r\nJason: why?\r\nNatalie: could you buy me some spices?\r\nNatalie: I can't find anything similar here\r\nNatalie: and I really like those\r\nJason: sure, if you'll send me all the names\r\nJason: you know, I'm not very good when it comes to remembering those\r\nNatalie: of course, I will take pictures of the ones I have to make it easier\r\nJason: great and just to be sure remind me about that in two weeks or so\r\nJason: I might have other things on my mind and I tend to forget things easily :)\r\nNatalie: that shouldn't be a problem :)"
  },
  {
    "id": "13716981",
    "summary": "Elisa, Sadie, Carol, Liam, Tom and John want to go for drinks tonight at Mombasa. Arthur will come with Alice. Kai will join them around 8. Elisa will book the big corner table for 15 people.",
    "dialogue": "Elisa: Who wants to come for drinks tonight at Mombasa?\r\nAlice: me!\r\nSadie: I'm in as well\r\nCarol: may I bring some people?\r\nElisa: sure, the more the better!\r\nCarol: amazing\r\nArthur: count me in! I'll come with Alice of course\r\nLiam: me too!\r\nKai: I will join you but after my courses, around 8\r\nElisa: No problem, we'll be there till midnight at least\r\nTom: i may come over :)\r\nElisa: Anybody else? I'd like to book the corner table\r\nTom: the big one?\r\nElisa: exactly\r\nJohn: So count me in as well\r\nElisa: Perfect, the table is for 15 people so we should manage! See you there"
  },
  {
    "id": "13728757",
    "summary": "Amy and Hal will have dinner together when he is back home before 7.",
    "dialogue": "Hal: Have you got any homework for tomorrow?\r\nAmy: no dad\r\nHal: ru sure?\r\nAmy: told ya\r\nHal: You know mum's not home today.\r\nAmy: I know, I can use the microwave\r\nHal: good girl. I'll be home around 6\r\nAmy: yeah right\r\nHal: what do you mean\r\nAmy: sry dad but you're never ever home at 6\r\nHal: i suppose you;re right. but I'll try today\r\nAmy: ok. can I go to Alex?\r\nHal: ok, but be back home before 7. we'll have dinner together\r\nAmy: ok dad\r\nHal: and if you really have no homework to do\r\nAmy: sure thing dad"
  },
  {
    "id": "13716573",
    "summary": "Ray's bike was stolen from the 9th street yesterday even though it was secured. It was a custom bike so now Ray's out few grand. Ray wants to post posters in the area so they'll get scared and leave it somewhere. Luke had one stolen last month from the same area. Sam wants to help out.",
    "dialogue": "Ray: Hey guys, I don't know if you heard but someone stole my bike yesterday so I'm going to post it on fb and would appreciate if you share! THX\r\nSam: shit, man, sorry to hear, I will share for sure\r\nLuke: when was it, Ray? I had mine stolen last month around when I parked around on the 9th street\r\nRay: Mine was there too :( cops said it's a common area for it to happen but I still havent lost hope :(\r\nScott: Did they check the security cameras around the place? Maybe Mariott people saw someone?\r\nRay: Apparently they don't overlook that area... \r\nLuke: Yeah, cops were completely useless too, I ended up going to Mariott on my own and asking people but they didn't see anything. I emailed their manager if they could look at the tapes but because of privacy issues blah blah blah it was a no go... Good luck man!\r\nRay: I mean those guys are pros... I had high grade lock on mine and an app alert and it didn't do shit. Now I'm out few grand and pissed off\r\nScott: I would be too. Did you post posters in the area? it's a busy street so maybe someone saw something\r\nRay: Yeah, I'm getting around to it now and I really hope that smeone was sober enough to notice anything. I mean it's a custom bike so I hope if they try to get rid of it it will rise suspicion\r\nLuke: I think it might ve already been turned into parts and shipped off. Even if you wanted to keep it and painted it, you could still recognize it\r\nRay: I know, that's why I wanna reach as many people as posible,maybe they ll get spooked and leave it somewhere\r\nSam: Let us know if you need someone to go dumpster diving with \r\nRay: Heh, thx Sam! I appreciate all help"
  },
  {
    "id": "13731370-1",
    "summary": "Eric wants to bet during the Champions League this year although he lost a lot of money last year. Curtis won't bet.",
    "dialogue": "Eric: Champions League is coming soon :D\r\nCurtis: Oh, yea I forgot about that.\r\nCurtis: when exactly?\r\nEric: 26th of June\r\nEric: but there is still a very long way.\r\nCurtis: any predictions?\r\nEric: It's too early for that.\r\nCurtis: True, last year you were betting a lot\r\nEric: I lost a lot :P \r\nEric: I'm gonna roar back this year :)\r\nCurtis: good luck, I'm not into risking money\r\nEric: You have 50% chance to win.\r\nCurtis: I'll pass anyway.\r\nEric: okay"
  },
  {
    "id": "13730401",
    "summary": "Chandler will pay for his coffee tomorrow.",
    "dialogue": "Gunther: did you pay for coffee?\r\nChandler: uhh.. i guess not xDbut it's okay i'll pay him tomorrow\r\nGunther: -_-"
  },
  {
    "id": "13716152",
    "summary": "Karen looked very good on her 5th anniversary dinner with Mark. ",
    "dialogue": "Karen: <file_photo>\r\nJennifer: OH. MY. GOD. is that you?? I would not recognize you haha\r\nKaren: of course it's me, i always look like that hahaha\r\nJennifer: oh god Karen you look so hot in this picture\r\nAbigail: i would not recognize you either :D why where you so dressed up?\r\nKaren: it was our 5th anniversary dinner\r\nAbigail: Mark is such a lucky guy\r\nMeggy: i agree with the girls, you look OUTSTANDING\r\nKaren: thank you sisters!!! :*** that's so sweet of you\r\nJennifer: where did you buy this dress? i need one like it too\r\nAbigail: i was gonna ask the same thing!\r\nMeggy: chill out girls, we can't all buy the same clothes, i need it more hahaha\r\nKaren: <file_other>\r\nMeggy: first come, first serve!! I am ordering it\r\nKaren: give the rest a chance too haha\r\nJennifer: let her have it :P"
  },
  {
    "id": "13715883",
    "summary": "Ted, Jake, Pia, Jessica and Jess are having a reunion this Friday at the same place as the previous one.",
    "dialogue": "Ted: Any news about weekend?\r\nJake: About the reunion?\r\nPia: I am available! Did we talk where?\r\nJessica: If I move some things around, I can too!\r\nTed: Great! we should set the place then\r\nJake: Whoa! I didn't say I could\r\nTed: Can you?\r\nJake: Hell yeah man! You know I freelance, worst case scenario I'll work from wherever we are\r\nTed: Lucky bastard\r\nJessica: We should meet up where we did last time, it's perfect middle for everyone\r\nTed: I agree\r\nPia: Friday night then?\r\nJess: Sure\r\nTed: It's a date, I'll book rooms\r\nJake: See you soon my peeps!"
  },
  {
    "id": "13809921",
    "summary": "Julianna tells Bradley about Europe's law and the approach towards pedophiles.",
    "dialogue": "Bradley: It's very safe. Not like they make it look on TV\r\nJulianna: Hehe I told them that also that tv will never show anything nice\r\nBradley: True...\r\nJulianna: But in general I think Europe is safer because here we have different law. I mean we have too much law\r\nBradley: Haha\r\nJulianna: E.g here if a teacher even touches a children's arm, he or she can have problems with police and law. Because it might be a sign of pedophilia or children sexual harassment\r\nBradley: Ok\r\nJulianna: That's sick a bit hehe but on the other hand sometimes it's ok\r\nBradley: Haha ok how ?\r\nJulianna: Because there are pedophiles in that world\r\nBradley: They are everywhere\r\nJulianna: And when someone hits a child that person should be punished"
  },
  {
    "id": "13680760",
    "summary": "Lucia needs a new hairstyle due to a change of work and she makes an appointment with Eric for Friday 3 p.m.",
    "dialogue": "Lucia: I need my hair cut.\r\nLucia: When can I come? I've got some time on Thursday and Friday.\r\nEric: Lucia! My dear!\r\nEric: Are you sure? After all, you had your hairstyle done a week ago.\r\nEric: What's the matter? Don't you like it?\r\nLucia: I like it very much and I regret to lose it.\r\nLucia: But I'm changing the job and my hair must be shorter...\r\nEric: I see. You'll tell me everything in detail once you're here, in my beauty salon.\r\nEric: I suggest Friday at 3 p.m. Is it fine for you?\r\nLucia: Sure, perfect.\r\nEric: Fantastic, have a nice day then.\r\nLucia: Thanks, bye."
  },
  {
    "id": "13612028",
    "summary": "Gabriella asked Jasmine to check her CV which is in English. She's applying for a perfect job. Jasmine checked it and did only minor corrections. She hopes Gabriella will get the job.",
    "dialogue": "Gabriella: Hey Jasmine, how are you doing?\r\nJasmine: I’m fine, thanks 😊\r\nGabriella: Would you do me a favor?\r\nJasmine: No problem. How can I help?\r\nGabriella: I need to send my CV in English to a truly perfect job for me and I’m wondering if you could take a look at it?\r\nJasmine: Sure! Send it to me 😊\r\nGabriella: Done 😊\r\nJasmine: Got it. Give me an hour and I’ll check it \r\nGabriella: Perfect! Thank you soooo much!\r\nJasmine: I’ve checked it. I must say that there wasn’t much to correct. It was practically perfect. I just fixed a little bit grammar and a few spelling mistakes. \r\nGabriella: I know how great you are at spelling!\r\nJasmine: Thanks Gabriella. I hope that you will get that job!\r\nGabriella: I hope so, too.\r\nJasmine: I’ll keep my fingers crossed 😊"
  },
  {
    "id": "13727812",
    "summary": "Grace saw Ruth in Galitos but she thought it would be embarassing to get in and greet her. They will meet tomorrow.",
    "dialogue": "Grace: Hey lady\r\nGrace: Today I saw you in town.\r\nRuth: Really?\r\nRuth: Why didn't you stop me?\r\nGrace: You were in Galitos and I could not have stormed in just to greet you.\r\nRuth: Of course you would have.\r\nRuth: There is no harm in doing that.\r\nGrace: 😂😂The embarrassment though.\r\nRuth: Furthermore I would have given you a piece of my pizza.😂\r\nGrace: Pizza is bomb🤤\r\nGrace: Be sure next time i will not need any invitation😂\r\nRuth: You are still welcome🤣\r\nGrace: Okay. BTW, do you think we can catch up some time?\r\nRuth: Yeah sure. Just say the day.\r\nGrace: Tomorrow?\r\nRuth: I'm in.\r\nGrace: Okay see you then\r\nRuth: Bye"
  },
  {
    "id": "13862922",
    "summary": "Stella wants to see the apartment in the morning. She plans to split it into 2 apartments.",
    "dialogue": "Kerri: Did you see the apartment?\nStella: yes brb\nKerri: ok\nStella: Sorry I was driving\nStella: I saw it yesterday but it was already dark so I want to go again to see it in the morning\nStella: First of all, its really big, 130 sqm\nKerri: WOW\nStella: I could split it into 2 apartments\nStella: 90 and 40 sqm more or less\nKerri: Or 80 and 50?\nStella: Not really, there's only one way to split it\nStella: So I could stay in the big one with 3 bedrooms and 2 bathrooms\nKerri: Sounds good\nStella: I want to see it in the morning\nStella: The agent said the bedrooms are very sunny in the morning\nStella: Maybe I'll go tomorrow\nKerri: Took some photos?\nStella: <file_photo>\nStella: <file_photo>\nStella: <file_photo>\nKerri: Nice!!!\nKerri: The kitchen looks fantastic\nKerri: Its huge\nStella: It's the size of my living room!\nStella: We obviously don't need 3 bedrooms\nStella: But I could have a decent home office at last\nKerri: Has Greg seen it?\nStella: No, he's away this week"
  },
  {
    "id": "13862359",
    "summary": "Andrea must correct 50% of 20 short texts for an online shop. She has a deadline in two weeks. Sondra cannot help Andrea, because her cat is dying and nanny's leaving. Jill also cannot help. Sondra will probably have only one free evening in March and more free time probably in June. ",
    "dialogue": "Andrea: hey Babes, how's it going? I've got some job to do. 20 short texts for an online shop. 50% for correction. Deadline in two weeks. Will you help me?\nSondra: Hi, sorry I don't think Im gonna make it. It is hard these days.\nAndrea: ?\nSondra: My cat is dying and nanny's leaving... :/\nAndrea: damn.. sorry to hear that. I f you could give me someone, maybe you know somebody suitable? I know aleady Jill can't do it :/\nSondra: Jill is the best. Other people need assitance. Do you want these contacts?\nAndrea: not really...\nSondra: :)\nAndrea: If you found a window in a spacetime, please let me know. Ill get the texts on Friday.\nSondra: OK, but I dont think it will happen. The first window I see is probably in June.\nAndrea: I understand. I hope the kitty is going to make it, I keep my fingers crossed for him..\nSondra: In march Im gonna have as many as ONE free evening if everything goes well. Thanks he is still alive, maybe he is stronger than it looks now.\nAndrea: <file_gif>"
  },
  {
    "id": "13828591",
    "summary": "Charles will go with Victor to the museum tonight. There is an opening of an exhibition about cubism. There'll be food, music and VIPs.",
    "dialogue": "Victor: do you want to go to the museum tonight?\r\nVictor: there's a great exhibition about cubism going on\r\nCharles: you know i hate museums! lol\r\nCharles: i'd rather watch paint dry hahaha\r\nVictor: i know you hate museums...\r\nVictor: BUT tonight special\r\nCharles: why?\r\nVictor: because tonight is opening night!!! :-D\r\nCharles: what makes it different?\r\nVictor: there's food, music, VIPs, everyone dresses up, it's just fun\r\nVictor: it's upscale fun :-D\r\nVictor: come on! be my plus 1!!!\r\nCharles: i guess if you're asking me that means tons of people have said no\r\nCharles: i'm sure i'm not at the top of your list lol\r\nCharles: am i right? lol\r\nVictor: hahaha you're right... \r\nVictor: but the only reason you were not at the top of my list is becase i know it's not your thing\r\nVictor: i promise you it'll be fun\r\nVictor: and if you don't like it we'll go to a sports bar afterwards and i'll treat you to all the beer you want\r\nCharles: hahaha, ok, that sweetens the pot\r\nCharles: i'll go with you"
  },
  {
    "id": "13728090",
    "summary": "Elizabeth had an argument with Blackett today, but she doesn't want William to intermeddle.",
    "dialogue": "William: Hey. Today i saw you were arguing with Blackett.\r\nWilliam: Are you guys fine?\r\nElizabeth: Hi. Sorry you had to see us argue.\r\nElizabeth: It was just a small misunderstanding but we will solve it.\r\nWilliam: Hope so\r\nWilliam: You think I should to talk to him about it?\r\nElizabeth: No don't\r\nElizabeth: He won't like it that we talked after the argument.\r\nWilliam: Ok. But if you need any help, don't hesitate to call me\r\nElizabeth: Definitely"
  },
  {
    "id": "13682071",
    "summary": "Henry and Lily take William with them to Riehen. They will meet with him for a coffee before they start, and eat a meal together afterwards.",
    "dialogue": "Henry: Hey Lily, tried to catch you on landline but no answer. Gone already? Let me know when we can talk.\r\nLily: Am driving to town.\r\nHenry: OK\r\nHenry: Before we talk: I bumped into William in the street yesterday and we ended up in a pub. Poor chappy! Really. He'll never recover from his loss. En passant I mentioned our trip to Riehen next week and had an impression he'd be happy to be taken along. What d'you think?\r\nHenry: I thought it doesn't matter that much to us and he's a nice chap, interesting to talk to, good company. And he seems sort of famished for company, old friends around him. You know what I mean.\r\nHenry: And that could be our good deed before Xmas! ;)\r\nLily: Traffic was soooooo slow but I couldn't really reply. In the lecture now.\r\nLily: I always liked William, have no problem with him joining us to Riehen. How do you imagine that?\r\nHenry: He'll come to FR, leave his car in my drive and in mine we'll pick you up.\r\nLily: Very good. A coffee at mine before we start?\r\nHenry: I thought maybe a meal together afterwards?\r\nLily: Even better. I like that! Haven't seen him for ages, so glad to meet him again.\r\nLily: Will you arrange it all?\r\nHenry: Sure. But get prepared: he has aged. Quite visible now.\r\nLily: But not mentally I hope?\r\nHenry: No, intellectually not at all. But there's this sadness around him. An air of depression.\r\nLily: We'll cheer him up. If only for a day. Have to finish now.  Cheers!"
  },
  {
    "id": "13682379",
    "summary": "According to Brian, colors that match Linda's personality are yellow and grey.",
    "dialogue": "Linda: I'm going to have my room painted\r\nLinda: Can't decide what colors would best express my personality\r\nLinda: I'm considering advices, do you have one for me maybe? :)\r\nBrian: Fitting your personality... hmm\r\nBrian: I consider you an enthusiastic and lively person and the color for it is yellow\r\nBrian: On the other hand you can be calm and steady and they say those qualities are expressed in greyness\r\nBrian: So yellow & grey, how do you like the idea? :D\r\nLinda: Wow, I'm impressed!\r\nLinda: You've just paid me a compliment and come up with interesting colors!\r\nBrian: Well, those are actually facts :)\r\nBrian: Are you going to make use of the colors?\r\nLinda: Actually, I was planning to ask a few friends and then sum all the ideas up\r\nLinda: But now I think I don't need to do any further research\r\nLinda: Asking you for help was a bull's-eye! :D\r\nBrian: Perfection! :D\r\nBrian: I'll come and check the results of your work soon, it'll be a nice chance for us to talk :)\r\nLinda: Sure, feel invited!"
  },
  {
    "id": "13682313",
    "summary": "Jimmy is going to take medication for a month to cure his acute gastritis.",
    "dialogue": "Juliette: So what? Tell me\r\nJimmy: One minute\r\nJuliette: What did the doctor say? \r\nJimmy: It's almost finished, wait a second\r\nJuliette: Is it so serious? Should I be afraid?\r\nJimmy: OK, just finished\r\nJuliette: So, tell me, I can't wait longer\r\nJimmy: Acute gastritis\r\nJuliette: What's that?\r\nJimmy: Acid attacks in the stomach\r\nJuliette: It's not a cancer?\r\nJimmy: No, it's not\r\nJuliette: Is this sure?\r\nJimmy: Yes, darling\r\nJuliette: You're not lying to me ?\r\nJimmy: No, darling, please believe me\r\nJuliette: And how can we cure this?\r\nJimmy: Just a few tablets for a month and that should be enough\r\nJuliette: I'm so glad it's not a cancer\r\nJimmy: :000\r\nJuliette: I love you\r\nJimmy: Me too"
  },
  {
    "id": "13730056",
    "summary": "Peter will be back home in 2 days. Mary would like to go on a date when he gets back.",
    "dialogue": "Mary: Hi <3\r\nPeter: Hey gorgeous ;)\r\nMary: What's up\r\nPeter: Not much, jsut thinking about you \r\nMary: Aww I miss you so much :(\r\nPeter: I know baby but ill be back home in 2 days. The we can do whatever you want :*\r\nMary: Whatever I want, huh? 3:)\r\nPeter: ;)\r\nMary: I was actually hoping to cash in on that raincheck :) We haven't been on a date for quite a while... :/\r\nPeter: I'ld like that :)\r\nMary: :)"
  },
  {
    "id": "13728383",
    "summary": "Neither Francesca nor Jacob can sleep. Jacob has suicidal thoughts. ",
    "dialogue": "Francesca: It's 3 a.m. You're not asleep yet\r\nJacob: What a stalker ;-)\r\nFrancesca: :D \r\nFrancesca: I cannot sleep\r\nJacob: Me neither\r\nFrancesca: Why?\r\nJacob: I just can't. Thinking about stuff\r\nFrancesca: Me too\r\nFrancesca: Sometimes I wish I didn't think that much\r\nJacob: What were you thinking about?\r\nFrancesca: My mum, school, you...\r\nJacob: Me?\r\nFrancesca: I seen you've been sad recently \r\nJacob: Maybe you're right\r\nJacob: What about your mum?\r\nFrancesca: I cannot understand\r\nFrancesca: Why did she do it??\r\nFrancesca: Why would anyone want to kill themselves?\r\nJacob: I could understand...\r\nFrancesca: Are you serious? Do you have these thoughts?\r\nJacob: Sometimes\r\nFrancesca: Please don't... I beg you, don't do it..."
  },
  {
    "id": "13715767",
    "summary": "Ted has twisted his ankle.",
    "dialogue": "Ted: Feeling sorry for.. myself! \r\nKelly: What’s happened? Are you ok?\r\nTed: I’ve twisted my ankle \r\nMike: what have you done?\r\nVictoria: bless you! x\r\nOliver: too much to drink?\r\nRob: all the best!\r\nKelly: get well soon!\r\nMary: oh dear! xxx\r\nTed: cheers guys! "
  },
  {
    "id": "13729983",
    "summary": "Julie recommends the GlamRock cream from the GlamShop. Chloe got the money early so she can pay back Julie. Julie and Jake are getting the dog so they need the money for extra dog-related expenses.",
    "dialogue": "Chloe: Hey, you told me about this cream that you find really good\r\nJulie: Ehhm yea, GlamRock\r\nChloe: Where did you buy it?\r\nJulie: Online, there’s a shop called a GlamShop\r\nChloe: Cool, thanks\r\nJulie: You said you’re broke now and not going to buy anything\r\nChloe: I got money earlier than expected ^^\r\nJulie: Oh I get it. So will you give me back the money I borrowed you?\r\nChloe: Ah ofc, sending it right away\r\nJulie: Thanks, will help me a lot :)\r\nChloe: Sth wrong? O.o\r\nJulie: Noo haha but me and Jake, we want to get a dog and there’s going to be a lot of costs, vet, vaccination, trying different types of food etc\r\nChloe: A dog, cool, which breed?\r\nJulie: We just want to take some poor animal from the shelter, so it’s whatever. We want it to be big ;p\r\nChloe: That’s so sweet of you! Yea you have a big house, you can have a big dog ^^\r\nJulie: Many kids would fit in as well, but my husband’s not interested -_-\r\nChloe: Seriously O>O\r\nJulie: He keeps saying that we need to wait until we pay more of our debts and that sort og stuff\r\nChloe: Well, you never complain about money, youhave a big house, looks like you can afford kids!\r\nJulie: I thinks so too, but he doesn’t agree ;/\r\nChloe: Just stop taking pills, he’ll have no choice ;)\r\nJulie: That would be cruel xD"
  },
  {
    "id": "13828128",
    "summary": "Teddy has a message from Pitt on Messenger.",
    "dialogue": "Pitt: Hey Teddy! Have you received my message?\r\nTeddy: No. An email?\r\nPitt: No. On the FB messenger.\r\nTeddy: Let me check.\r\nTeddy: Yeah. Ta!"
  },
  {
    "id": "13731319",
    "summary": "Mary didn't come to Nick's birthday party. She met an architect named Kirk. Mary and Nick will meet in the evening.",
    "dialogue": "Mary: Sorry, I didn't make it to your bday party :(\r\nNick: It's OK...\r\nMary: But I just got SOOO distracted! I forgot it was yesterday!\r\nNick: do tell!\r\nMary: I met this guy...\r\nNick: REALLY? I want details :D\r\nMary: Yeah, his name is Kirk and he's an architect...\r\nNick: OK, just your type then <file_gif>\r\nMary: And we ended up spending the whole week together. xD\r\nNick: A WEEK?\r\nMary: Yeah... It's madness, I'll tell you more this evening. Are we still on?\r\nNick: You bet we are!"
  },
  {
    "id": "13819305",
    "summary": "Connor will not attend the meeting, he has to rest. Isaiah never wanted to go.",
    "dialogue": "Connor: I'm too tired to come to the meeting I think\r\nJade: decided?\r\nIsaiah: I didn't even have intention to go there really\r\nConnor: Yes, I'm going to bed"
  },
  {
    "id": "13813481",
    "summary": "Samara bought the dress she had at the wedding in an online shop and she was happy when she discovered it.",
    "dialogue": "Karen: Where'd you buy this dress you had at the wedding?\r\nSamara: Oh, from an online shop\r\nSamara: Hold on\r\nSamara: <file_other>\r\nSamara: That's the one\r\nKaren: Wow thanks\r\nSamara: Youre welcome!\r\nKaren: Oooh, they have some neat stuff there\r\nSamara: Yeah, I was so happy when i disovered it\r\nSamara: There's few places where I shop regularly, most of the time I'm kind of all over the place\r\nKaren: Same here\r\nSamara: But I've already bought several skirts and blouses from this shop too, so I'll probably become a more frequent customer ;)"
  },
  {
    "id": "13715772",
    "summary": "Mary, Kate, Peter and John want various items for Christmas. Gabi wants a surprise. Jack is unsure what he wants. Jack should let the rest know within a week. ",
    "dialogue": "Gabi: What do you guys want for Christmas? Let's say up to $100.\r\nJack: I need to think about it...\r\nMary: I want cosmetics. I wouldn't say no to some good skin care.\r\nKate: I dream about a Kindle!!\r\nGabi: How about the rest?\r\nJack: How about yourself?\r\nGabi: I want a surprise gift. I think you all know me quite well. \r\nPeter: I need a set of drills. Later I'll pass you the Amazon link.\r\nJohn: I want new sneakers. Size 10.\r\nJack: It seems you all thought it through.\r\nJohn: We do it every year. I was thinking about my gift already in September :D\r\nJack: That's early! LOL\r\nJack: Until when should I let you know?\r\nGabi: In about a week we should all know so we have enough time for online orders etc."
  },
  {
    "id": "13828719",
    "summary": "Jeff will double check Mindy's reaction, connected to her involvement in phase one of the project.",
    "dialogue": "Daniel: Hi Jeff, I was just browsing thought your notes from yesterday and I have a couple of questions.\r\nJeff: Shoot :)\r\nDaniel: Was Mindy there?\r\nJeff: Yes, she was.\r\nDaniel: Could you please add her input on the first presentation? She must have said something since she's involved in phase one of the project\r\nJeff: Actually, she didn't react that much\r\nDaniel: like not at all?\r\nJeff: Wait a sec, let me double check"
  },
  {
    "id": "13611954-1",
    "summary": "Client informs Flix about a 40 minutes delay of the bus from Radom to Warsaw. Flix explains that this is an operational delay. Client decides to make a formal complaint as it wasn't the first such delay.",
    "dialogue": "Client: Good afternoon. I suggest you adjust the timetable to the reality on the Polish roads. P6 bus Radom - Warsaw, arriving from Cracow, 40 minutes delay.\r\nClient: And it was not the first time, there was one hour delay not so long ago...\r\nFlix: Hi Marta. We are very sorry that the bus arrived late, but they are operational delays which we have no control over. Apologies.\r\nClient: But this happens too often. Why don't you consider rearranging the timetable??\r\nClient: I was waiting at the station from 17.10, hoping to get the bus at 17.25. It arrived at 18.10. One hour waiting.\r\nClient: It hardly ever happens that the bus arrives on time. The timetable is too optimistic. I understand there are traffic jams but...\r\nFlix: Thank you for the information, we will inform our managers about it.\r\nClient: Can I make a formal complaint? I had a similar situation last year.\r\nFlix: Sure, you can send a complaint by email to info@flix.com. \r\nClient: thanks, I will definitely. But I really hope you do something about it this time...\r\nFlix: yes, all complaints are addressed by our managers.\r\nClient: great. They should not just read them, but do something about it. Will you inform me about the status?\r\nFlix: We don't do that automatically, but you can call us and find out. You can find all the necessary info on our website. \r\nClient: Ok, I see.\r\nFlix: Once again apologies."
  },
  {
    "id": "13865453",
    "summary": "Jeff, Ann, Corina, and Maria are going to hike tomorrow. Jeff reminds everyone to take good shoes, because they are going to walk over 20 km. Jeff, Ann, Corina, and Maria will take a bus on the way back at 5 PM.",
    "dialogue": "Jeff: Are you ready for the hiking tomorrow?\nAnn: I've just packed\nCorina: is it going to be very difficult\nJeff: this track is quite heavy\nJeff: so please, take good shoes\nMaria: sure, how long is the track?\nJeff: about 20km\nJeff: let me check it\nMaria: thanks\nJeff: 21,3 km\nMaria: but it's only to the lighthouse?\nJeff: yes\nMaria: so we have to take a bus back\nJeff: I think so, to walk back would be too tiring\nCorina: and too boring\nCorina: doing the same way again\nJeff: true\nJeff: so I'll check the busses\nAnn: great\nJeff: yes, there is one at 5PM\nMaria: just perfect!\nJeff: :)"
  },
  {
    "id": "13864440",
    "summary": "Joyce and Andrew are running late. Carla and Anette are on their way. Helen is at a table by one of the windows at the front.",
    "dialogue": "Joyce: Guys, sorry I'm running late today! Will be there soon\nAndrew: I’m a wee bit late too but will be there before 8! Leaving soon\nCarla: On my way, with sipke😀\nAnette: On the way kids\nAnette: In the first here wtf\nHelen: Where are yall\nHelen: Annette are you here?\nHelen: I'm at a table by one of the windows at the front!"
  },
  {
    "id": "13817541",
    "summary": "Mia hasn't subscribed to Aiden's channel yet but she wants to. Aiden has been working on it for 6 months.",
    "dialogue": "Aiden: Have you subscribed my channel?\r\nMia: Nop I havent \r\nAiden: :/\r\nMia: Whats the name?\r\nAiden: Tuberflicks\r\nMia: Send me the link\r\nAiden: wait\r\nMia: k\r\nAiden: <file_link> Here you go\r\nMia: It has pretty much grown now\r\nAiden: Yeah it is\r\nMia: Since when have you been working on it?\r\nAiden: Its been 6 month now\r\nMia: wow"
  },
  {
    "id": "13864732",
    "summary": "Oli, Jacob and Marcia have to prepare for a very hard statistics exam. Last year, people had only one minute to answer each question and then it disappeared.",
    "dialogue": "Oli: I've talked to some people from the third year\nJacob: About the statistics exam?\nMarcia: What did they say?\nOli: Yeah, about the exam\nOli: We need to prepare for a battle\nJacob: So it will be difficult\nOli: They said it was the hardest exam ever\nMarcia: 😱\nOli: The questions were displayed on the screen \nOli: One minute per question and it disappears\nOli: They won't come back so if you didn't get your answer you're fucked\nMarcia: So we need to make the calculations really fast\nJacob: That's insane\nOli: I know\nOli: Very stressful\nMarcia: How are we even supposed to study for it?\nMarcia: With a timer?\nOli: I guess\nMarcia: Did anybody pass it last year\nOli: Some people did, but the majority had to take the second or even the third chance"
  },
  {
    "id": "13680485",
    "summary": "Blake believes that Alexis is trying to turn their son, Steven, against him and has bad influence on Steven. Alexis believes Blake is self-centered and often attacks her and accuses her of things she didn't do.  ",
    "dialogue": "Blake: Why did you tell Steven all those stupid things?\r\nAlexis: What things?\r\nBlake: That I did not want him. It's just not true and you know it.\r\nAlexis: I remember things differently, sorry.\r\nBlake: You're his mother, I cannot cut you from him, but I really believe you have a terrible influence on him.\r\nAlexis: I would rather say it about you.\r\nBlake: Please, stop. I've taken so much care of him in the last years and I always avoid talking with him about you.\r\nAlexis: Why should you avoid the topic? Is it better to pretend I do not exist?\r\nBlake: Nobody pretends that, but I don't want to drag him into our games. Your games, actually.\r\nAlexis: I don't know why I am still talking to you. You keep insulting and accusing me.\r\nBlake: I'm just trying to stop you from destroying our son's life.\r\nAlexis: I am his mother, I know what's good for him.\r\nBlake: No, you're using him for your stupid games against me.\r\nAlexis: You're really unbelievably self-centred.\r\nBlake: Alexis, it's not possible to talk to you any more. You're either aggressive or defensive. There is no discussion.\r\nAlexis: Try not to attack me first. This is a natural reaction to an attack of every human being, of every living creature actually. \r\nBlake: I tried to discuss how we are managing our relations with our son. Was it an attack?\r\nAlexis: No, you attacked me saying I told something to Steven that you apparently didn't like. But you will nor censor me. This time is over.\r\nBlake: For God's sake! \r\nAlexis: I've had enough. I am coming back to my work now. There is more in this world than your huge ego. Bye!"
  },
  {
    "id": "13828302",
    "summary": "Roberta found Makoto's dress and will send it to Makoto on Friday.",
    "dialogue": "Roberta: <file_photo>\r\nRoberta: look what I found!\r\nMakoto: my dress!\r\nRoberta: you must have left it when you were visiting this summer\r\nMakoto: could you send it to me?\r\nRoberta: sure, I'll do so on Friday :)"
  },
  {
    "id": "13680126",
    "summary": "When Eleanor meets Sawyer, she will be wearing a slightly transparent black robe. Sawyer would like Eleanor to take a picture of herself in the robe, but the transparency is not visible on photos.",
    "dialogue": "Sawyer: I hope I found you wrapped in a towel when you open the door\r\nEleanor: No... I will be wearing sexy short black robe instead which is a little bit transparent\r\nSawyer: It must be fully transparent then\r\nEleanor: I'm general it is but it's black\r\nSawyer: Hmmm Would you ever send me a photo of you wearing it ?\r\nEleanor: When I take a shower and then I put it i always have to have underwear also. If not my flatmates would see what I have under the robe xd\r\nEleanor: In the photo u can't see anything. Since last time I sent u a photo in it xd hahaha\r\nSawyer: Hahaha and what if you take the photo when you're alone. So that only you and me can see\r\nEleanor: But in the picture u can't see that it's transparent. U need to come here :)\r\nSawyer: Maybe take a better one ?\r\nEleanor: I can't\r\nSawyer: Haha and your new phone will take better pictures\r\nEleanor: The robe is a little bit transparent, :) so it's not possible that in the pic it will be visible\r\nSawyer: Ok no worries"
  },
  {
    "id": "13865216",
    "summary": "Sam will be 30 minutes late. Sandra and Staś will start without Sam.",
    "dialogue": "Sam: I'm so sorry. I can't make it on time.\nSandra: Should we start without you?\nSam: Please do. I'll be 30 min late.\nStaś: Ok"
  },
  {
    "id": "13731409",
    "summary": "Sam got her first credit card.",
    "dialogue": "Sam: I just got my 1st credit card!\r\nTom: Well, congrats and sorry!\r\nSam: Y sry?\r\nTom: Aren't u afraid of getting into debts?\r\nSam: No, not really. Should I be?\r\nTom: I think u should."
  },
  {
    "id": "13727597",
    "summary": "James's girlfriend made him put the trash bin near the kitchen window outside so she can throw things out of the window.",
    "dialogue": "James: <file_video>\r\nJames: My girlfriend is so creative :D\r\nFred: Hahha. LOL\r\nJames: She  made me put the trash bin near the window outside\r\nJames: So that she doesn't have to go outside and walk around the house to take out garbage\r\nJames: She just opens the kitchen window and done\r\nFred: If it's stupid but it works...\r\nJames: It ain't stupid haha I know :D\r\nFred: Congratulate her from me :D\r\nJames: I will xD"
  },
  {
    "id": "13716473",
    "summary": "To Christopher's frustration, Matthew, Andrew and David refuse to go abroad for the weekend.",
    "dialogue": "Christopher: ok, people, I’ve got an idea\r\nMatthew: hmm?\r\nChristopher: let’s go abroad for the weekend 😀 tickets are cheap enough and I don’t know about you, but I’m bored. massively bored.  \r\nAndrew: I’m out, guys… I just can’t leave Ann alone with the baby, sorry \r\nChristopher: Matthew, David? what about you?\r\nMatthew: I’m working this weekend 😕 \r\nDavid: well, if they can’t then I’m out as well \r\nChristopher: i hate you guys"
  },
  {
    "id": "13727770",
    "summary": "Francine and Jessie talked yesterday. The talk has been helpful for Jessie. Francine says she's always there for Jessie. Jessie is very thankful.",
    "dialogue": "Francine: hey hon\r\nFrancine: how are you today?\r\nFrancine: I hope our talk yesterday helped a bit\r\nJessie: hiya \r\nJessie: i'm still pretty overwhelmed \r\nJessie: but I was able to calm down a little after we spoke\r\nJessie: thank you for checking up on me <3\r\nJessie: a lot of people just don't know what to say, so they don't call...\r\nFrancine: I'm always here if you need me\r\nFrancine: that's what friends are for <3\r\nFrancine: seriously, whenever you need, just call me\r\nJessie: 😭😭😭\r\nJessie: thank you <3\r\nFrancine: anytime <3"
  },
  {
    "id": "13821815",
    "summary": "Maria has cooked a lot of food. Andrew will bring some Italian wine.",
    "dialogue": "Maria: Guys, don't bring anything, I've cooked so much\r\nAndrew: We will bring some wine we bought in Italy last year\r\nMartha: Especially for a night like this\r\nMaria: How nice of you!! thanks"
  },
  {
    "id": "13865139",
    "summary": "Richard took Hannah's parking spot again. Anne saw it.",
    "dialogue": "Hannah: The motherfucker took my spot again\nPamela: Richard?\nAnne: I saw him parking... "
  },
  {
    "id": "13680779",
    "summary": "Sophie doesn't know what to buy for a gift. She wants Monica's help. She is considering buying a day spa gift card. Monica is bad at buying gifts.",
    "dialogue": "Sophia: What should I get them?\r\nMonica: How should I know?\r\nSophia: come on help me out\r\nMonica: I dont know really Im bad at buying gifts\r\nSophia: maybe some day spa gift card\r\nMonica: maybe\r\nSophia: youre not really helpful :P\r\nMonica: Told ya... bad at gifts"
  },
  {
    "id": "13729889",
    "summary": "Nicki is going to sing the anthem at the game.",
    "dialogue": "Yannick: I heard you are going to sing the anthem\r\nYannick: At the game\r\nNicki: Yes I am \r\nNicki: I am nervous! \r\nYannick: Dont be\r\nYannick: It's a huge privilege to sing the anthem in front of thousands of people!\r\nNicki: I hoep I won't forget the lyrics\r\nNicki: hope* \r\nYannick: Youre a great singer\r\nYannick: You will be fine \r\nNicki: I have to rehearse \r\nYannick: Your parents coming with you?\r\nNicki: Yes\r\nYannick: They're probably proud of you good luck! \r\nNicki: Thank you Yannick"
  },
  {
    "id": "13715995",
    "summary": "Christmas is coming. Chloe will buy Carter new socks as he wears them unmatched. Victoria bought herself a new piece of gold equipment.",
    "dialogue": "Carter: <file_photo> Sure it's nearly Christmas, right Chloe!?!\r\nChloe: Yes so it's time I bought you new socks ha\r\nCarter: Socks serve the purpose of keeping your feet warm, why do they have to be the same 😉\r\nVictoria: I gave up for the second dive today. Felt like Christmas under there... and to cheer me up I bought myself a new shiny piece of gold equipment....so.....definitely Christmas! Love the unmatched socks 😍🤙🏼🤙🏼"
  },
  {
    "id": "13862502",
    "summary": "Ammalee sent Maryann a photo of her nails that lasted over a month. Maryann will try Acrylic instead Linen on Ammalee's nails next time. Ammalee will send Maryann a photo of a design that she would like to have on her nails.",
    "dialogue": "Ammalee: <file_photo>\nAmmalee: This lasted over a month.♪┏(・o･)┛♪┗ ( ･o･) ┓\nAmmalee: Could you recommend other styles? (?_?)\nMaryann: Ah! Hello Ma’am! Thank you for the good review! (＾▽＾)\nMaryann: Is there any style you want to do next time?\nAmmalee: Yes, I heard about Acrylic nails and Linen. Which one would be better? (´∀`)\nMaryann: If you want the nails to last longer I recommend you Acrylic rather than Linen. ✌️\nMaryann: If you have any design in your mind, send me pictures. ☺️☺️☺️\nMaryann: Then I could try them on your nails next time!!(^^)!!(^^)!!(^^)!\nAmmalee: Thanks, I will send you some pictures soon!"
  },
  {
    "id": "13828775",
    "summary": "Alan is making his famous chicken wings and would like Joan to be home by 7. Joan won't make it as she is studying with Laura.",
    "dialogue": "Alan: sweetie when wil you be home?\r\nJoan: I'm studying with Laura after classes Dad\r\nAlan: will you be home by 7?\r\nAlan:  I'm making my famous chicken wings :)\r\nJoan: dad my grades are important aren't they?\r\nAlan: more important than my wings?\r\nAlan: I'm hurt :D joking. study away!"
  },
  {
    "id": "13731314-1",
    "summary": "Johny wants to go out clubbing with Luke in order to meet a female partner. Luke has plans but he advises Johny to install Tinder. Luke critisizes Johny for speaking about women without much respect.",
    "dialogue": "Johny: That girl on Tuesday music video is sexy as fuck\r\nLuke: <file_video>\r\nLuke: This Tuesday?\r\nJohny: The main chick is worth breaking the rule of no-nut november\r\nLuke: Johny please find yourself a chick.\r\nLuke: fall for her\r\nLuke: Love her with all your heart\r\nLuke: And stop talking like an asshole\r\nJohny: Man, it's just a joke\r\nJohny: I have respect towards women\r\nJohny: At least when they deserve it :D\r\nLuke: Everyone deserces some respect bruh\r\nJohny: I know man, I'm just kidding LOL\r\nLuke: I know man, I'm just messing\r\nJohny: You feel like clubbing tonight?\r\nJohny: You could be my wingman xD\r\nLuke: <file_gif>\r\nJohny: What's with this facepalm?\r\nLuke: Get yourself Tinder and start hunting\r\nJohny: Hahaha. xD\r\nJohny: I undestand you don't wanna go? \r\nLuke:  I've got plans for tonight\r\nLuke: So another time mate\r\nJohny: Chill. Another time"
  },
  {
    "id": "13611794",
    "summary": "Rosie is on her way to meet Frank and will have to find him at Sports Direct.",
    "dialogue": "Frank: Hi Peter has brought me to Sports Direct store at the top of \r\nRosie: Ok thanks will look out for you there\r\nFrank: We are on the ground floor\r\nRosie: ok\r\nFrank: Outside Morrisons\r\nRosie: On my way\r\nFrank: We might be upstairs later so look there too\r\nRosie: ok I will - see you soon xxx"
  },
  {
    "id": "13828614",
    "summary": "Kyle reminds Patrick about their math homework for tomorrow.",
    "dialogue": "Kyle: hey u got maths homework?\r\nPatrick: um.. not yet :D\r\nKyle: hahaha what do you mean not yet\r\nKyle: it's for tomorrow\r\nKyle: i just reminded you didn't i hahahah\r\nPatrick: XD\r\nKyle: well good luck then\r\nPatrick: tx xD guess i'm gonna need it XD"
  },
  {
    "id": "13680746",
    "summary": "Ellen and Paul are doing the redecoration and it takes a lot of time. They want to finish it by Christmas but workers are permanently late. Kate is looking forward for the housewarming party.",
    "dialogue": "Ellen: Hi, honey, sorry I've been so unreachable lately, the redecoration is a nightmare.\r\nKate: Don't worry, sweetie, what's wring with the redecoration?\r\nEllen: Well, nothing's wrong per se, it's just it's taking so much time, I barely sleep nowadays...\r\nKate: Isn't Paul helping you?\r\nEllen: He's trying the best he can, but you know how men can be, he doesn't know what goes with what and I wouldn't trust him with our kitchen floor tiles...\r\nKate: Oh, you're right. It's always women who take care of the aesthetics of it all... And they say we're only good in the kitchen. :D \r\nEllen: Well, the kitchen is going to be spectacular so that part is true enough, LOL xD\r\nKate: Can't wait to see it. When are you finishing?\r\nEllen: I hope it will be ready by Christmas, but the workers are permanently late.\r\nKate: Oh yes, one of their many 'qualities'... :D\r\nEllen: Not that I don't like a beer now and then, but for Christs sake, they leave beer cans EVERYWHERE. How are they working if they're always tipsy?!\r\nKate: Steady hand, they say, hahaha\r\nEllen: Steady hand my ass, if they damage anything, I'm gonna kill them.\r\nKate: LOL\r\nEllen: Yeah, so to answer your question, the redecoration could go better but I'm counting on it to finish as quickly as possible.\r\nKate: Keeping my fingers crossed, hun and I can't wait for the housewarming party.\r\nEllen: You'll be the first to know! "
  },
  {
    "id": "13819839",
    "summary": "Paola and her friends are going to the theatre El Rincón de Sánchez on Friday. They are going to see a play about Serbian family just after the war in Yugoslavia. Nicola and Austin will go to the theatre together. They will eat empanadas on their way.",
    "dialogue": "Paola: Guys, as I was saying I’d like to take you to the theatre. There’s a very good play this Friday and I can totally get you free tickets if you’re interested\r\nPaola: It’s about this Serbian family just after the war in Yugoslavia. It’s been a hist for a few years now and I’m happy to see they’re back on stage this season as well\r\nPaola: I’ve seen the play a few years ago and actually wrote a review of it, but would be happy to go with you and know what you think of it\r\nAustin: Oh wow that sounds great! Ofc I wanna go\r\nNicola: Me too! Hope it’s after 6 pm?\r\nPaola: @Nicola, yes, it’s at 8.15\r\nPaola: The theatre is called El Rincón de Sánchez <othre_file>\r\nPaola: We can meet there\r\nAustin: Sounds good. Nicola, would you like to go together? These long, lonely journeys on the bus are soooo boring\r\nNicola: Ha ha, sure, I bet we can have a nice chat, especially if we actually walk a little bit. I’d suggest meeting at the entrance to the Alto Palermo shopping mall and walking from there\r\nAustin: Can I ask if it’s safe? 🙊\r\nNicola: Yeah, I do think so\r\nAustin: Splendid, let’s meet at the entrance to the Alto Palermo at 7.30 then\r\nNicola: Cool, just to make sure, I mean this entrance: <file_other>\r\nAustin: 👍\r\nAustin: Oh wait, will you have eaten? Perhaps we can grab a pizza or something\r\nNicola: I’ll be coming straight from work so it sounds like the perfect plan\r\nNicola: What do we have nearby\r\nAustin: There’s actually this place which sells empanadas which are not that bad just where we’re meeting. Not a grand dinner but enough for me\r\nNicola: Yer, that would do. Let’s just meet at 7:15 in case there are many people in the line or you happen to prefer to eat the empanadas while standing rather than walking 😹\r\nAustin: Lol sounds perfect\r\nPaola: I’ll see you at the theatre then. There’s nowhere to wait outside, so I’ll be waiting for you in the hall if that’s ok\r\nAustin: Totally\r\nPaola: See you soon then\r\nNicola: Yep. Byeeee!"
  },
  {
    "id": "13865472",
    "summary": "Vincent and Charlotte are studying in the cloister today. Harriet and Ben will go to the library. ",
    "dialogue": "Harriet: Where are you?\nVincent: In the cloister\nCharlotte: we're studying here today\nCharlotte: join us, we're waiting for Ben as well\nHarriet: It's too cold for me there\nBen: I agree\nHarriet: I'll go to the library\nBen: I'll join Harriet"
  },
  {
    "id": "13716468",
    "summary": "Stu is on channel 6 now.",
    "dialogue": "Hyatt: watch channel 6 now\r\nNickleby: whats on?\r\nHyatt: ah i see is that Stu?\r\nPalin: himself!\r\nNickleby: couldnt miss it :)"
  },
  {
    "id": "13810089",
    "summary": "Jessie and Leo will hang out at the weekend, but Jessie has to come up with a place first. ",
    "dialogue": "Leo: hey jess\r\nJessie: hey\r\nLeo: so what're u doing this weekend\r\nJessie: yea let me have a look at my tight schedule -_-\r\nLeo: yea who am i kidding. you're always free\r\nJessie: so what up\r\nLeo: we could maybe go out\r\nJessie: is it YOU who's asking\r\nLeo: what does that mean\r\nJessie: its always me coming up with the ideas\r\nLeo: yea right\r\nJessie: it is right\r\nLeo: so?\r\nJessie: so i am right\r\nLeo: i mean what do you think\r\nJessie: oh you mean for the weekend\r\nLeo: yea\r\nJessie: yea okay, cool\r\nLeo: btw.. you still have to come up with a place to hangout xD\r\nJessie: see.. ._. always\r\nLeo: it was my idea tho XD\r\nJessie: WOW -_-"
  },
  {
    "id": "13730151",
    "summary": "Irma doesn't play tennis. John and Irma will enroll in tennis class at the community center.",
    "dialogue": "John: do you play tennis? :-)\r\nIrma: i don't, why do you ask?\r\nJohn: you look like someone who plays tennis\r\nIrma: HAHAHAHA i'm literally loling\r\nIrma: i don't know what someone who plays tennis looks like\r\nJohn: hahah sorry that was a dumb comment\r\nJohn: anyway, would to enroll in a class with me?\r\nJohn: they're dirt cheap at the community center\r\nIrma: sounds good, i can wear one of my tennis outfits!!\r\nIrma: HAHAHA, i'm still laughing at your comment  lol"
  },
  {
    "id": "13682432",
    "summary": "Jack has to find Olivia in carriage 3, because she has their tickets.",
    "dialogue": "Jack: Where are you? I can't find you.\r\nOlivia: carriage 3!\r\nJack: I'm in 15 I believe :/ it's so crowded\r\nOlivia: But slowly you can get through.\r\nJack: I am not sure, there are people sitting, staying, puking everywhere. It's a mess\r\nOlivia: C'mon, it's a busy weekend\r\nJack: I already hate this trip.\r\nOlivia: Just don't make a drama, come here.\r\nJack: Do you have the tickets? I can't find mine.\r\nOlivia: I have both of them, so you have no choice anyway. You should come here asap :P"
  },
  {
    "id": "13681293",
    "summary": "Lionel is in a meeting and can't talk.",
    "dialogue": "Pete: Sup?\r\nLionel: I'm at a meeting, can't talk.\r\nPete: OK, sorry."
  },
  {
    "id": "13681024",
    "summary": "Will gived Rob the number of the car mechanic who fixed Will's father's car.",
    "dialogue": "Rob: need a car check, u know a good mechanic?\r\nWill: yeah, I have someone who fixed my fathers car\r\nRob: you mean that shit on wheels?\r\nWill: now it's like an arrow\r\nRob: than it's not a mechanic but a magician\r\nWill: well, kind of :D I'll give u a number\r\nRob: great\r\nWill: u can say that I send u\r\nRob: thanks buddy"
  },
  {
    "id": "13716734",
    "summary": "Andrew, Nicky and Rick had a hard week at work. They just want to rest and do nothing. Andrew has a new project next month, and now he just wants to sleep and see kids.",
    "dialogue": "Andrew: wow, weekend! finally!\r\nAndrew: this week's been pretty hard\r\nNicky: yep, it was\r\nNicky: work work work\r\nAndrew: we're starting a new project next month\r\nAndrew: and we do everything at a last moment, as usual ;)\r\nRick: yeah, its always like that\r\nRick: they dont usually plan in advance\r\nNicky: they dont seem to learn their lessons;)\r\nAndrew: thats the point\r\nAndrew: anyways, I hope to have a good rest\r\nRick: yeah, me too!\r\nNicky: Im just gonna do nothing!\r\nNicky: :D\r\nRick: good idea!\r\nAndrew: Me too, I really need a break\r\nAndrew: sleep, in the first place\r\nAndrew: see kids\r\nRick: ok take care guys!\r\nNicky: talk to U later!"
  },
  {
    "id": "13731380",
    "summary": "Olivia doesn't know how to caption the photo she wants to put on Instagram. Taylor gives Olivia some hints.",
    "dialogue": "Olivia: hey\r\nTaylor: whats up?\r\nOlivia: I need your help with something haha \r\nTaylor: yeah?\r\nOlivia: I wanna post a pic on instagram and I have the pic but idk what to caption it lol\r\nTaylor: yeah! what picture ?\r\nOlivia: the one I sent yesterday by the lake? \r\nTaylor: ahhhh yes I love that one its amazing \r\nOlivia: yeah I really like it but Idk what to say haah\r\nTaylor: maybe something like \" Summer Days\" with the sun emoji \r\nOlivia: but is that cheesy? or to basic ahaha\r\nTaylor: nahh I think its ok, or maybe just the emoji and say nothing haha\r\nOlivia: yeah I could do that hahah \r\nTaylor: either way its a nice picture so whatever you say it will be fine\r\nOlivia: trueeee thanks for the help :)))\r\nTaylor: anytime gurlll :DD "
  },
  {
    "id": "13829580",
    "summary": "Ian and John will meet at St. Monica at 8.00.",
    "dialogue": "John: Maybe some ride?\r\nIan: Always!!!\r\nIan: When and where?\r\nJohn: St.Monica, at 8.00, ok?\r\nIan: ok!"
  },
  {
    "id": "13728061",
    "summary": "Ali is coming to Kane to get the hard drive.",
    "dialogue": "Ali: dude i need that hard drive\r\nKane: come take it\r\nAli: alright be there in a sec\r\nKane: sure.."
  },
  {
    "id": "13680149",
    "summary": "It's snowing outside.",
    "dialogue": "Joshua: look out the window\r\nNoah: what's there? XD\r\nJoshua: do it :P\r\nNoah: oh wow\r\nNoah: so much snow :D when did this happen lol\r\nJoshua: :D\r\nNoah: it's definitely time to build a snowman!\r\nJoshua: build an Olaf :d\r\nNoah: ofc i will, he's my idol!\r\nJoshua: XD"
  },
  {
    "id": "13612157",
    "summary": "Ava doesn't want to talk to Greg any more and she's blocking him on Facebook. ",
    "dialogue": "Greg: why don’t you answer my calls?\r\nAva: cause I don’t want to talk to you anymore, so leave me the fuck alone\r\nGreg: but we haven’t talked things over yet\r\nAva: and we won’t, because there’s not a fucking thing to talk about\r\nGreg: Ava, please\r\nAva: I’m blocking you on fb. Goodbye Greg ❤"
  },
  {
    "id": "13728974",
    "summary": "During early lunchtime, Shelly will come to Porter to take a look at wool fall coats which have arrived today. ",
    "dialogue": "Shelly: I'm looking for a fall coat, are there any good ones in today?\r\nPorter: We got some really nice wool ones in today. Come take a look!\r\nShelly: I will! Be there on my lunch!\r\nPorter: You better take an early lunch, they will go fast!\r\nShelly: Ooh! Okay!"
  },
  {
    "id": "13863020",
    "summary": "Connor is looking for a playlist from the Berlin concert. Kyle directs him to the band's official Twitter account.",
    "dialogue": "Connor: hello can you tell me what songs did they play at the gig in Berlin?\nKyle: their official profile tweeted the set list a couple hours ago\nConnor: ok cool thanks\nKyle: cheers"
  },
  {
    "id": "13819450",
    "summary": "Jeniffer and Brooke're in New York now. They've been also to Connecticut, Massachusetts and Rhode Island. The thing Jeniffer likes the most in America is diversity while in Brooke's opinion it's urban splendor.",
    "dialogue": "Caleb: How are you guys?\r\nJeniffer: very good, thanks\r\nBrooke: yes, it's very exciting here\r\nCaleb: where are you exactly?\r\nJeniffer: Now in New York!\r\nCaleb: how cool!\r\nCaleb: what have you seen so far?\r\nJeniffer: We've been to Connecticut and Massachusetts \r\nJeniffer: But NYC is the best\r\nBrooke: you forgot about Rhode Island\r\nJeniffer: right, such an important state! :P\r\nBrooke: ;)\r\nCaleb: you see, I knew you would like it\r\nCaleb: what do you like the most?\r\nJeniffer: diversity!\r\nJeniffer: something we don't have in Europe to that extend\r\nJeniffer: you're walking down a street and you hear 15 different languages \r\nBrooke: and everything is exaggerated \r\nBrooke: too big, greater than needed, it's quite fascinating \r\nBrooke: food, buildings, cars, everything\r\nCaleb: I'm glad you enjoy it girls!\r\nBrooke: :*"
  },
  {
    "id": "13716378",
    "summary": "Max is sorry about his behaviour so wants to meet up with Lucas and Mason. Lucas will let him know. ",
    "dialogue": "Max: I'm so sorry Lucas. I don't know what got into me.\r\nLucas: .......\r\nLucas: I don't know either.\r\nMason: that was really fucked up Max\r\nMax: I know. I'm so sorry :(.\r\nLucas: I don't know, man.\r\nMason: what were you thinking??\r\nMax: I wasn't.\r\nMason: yea\r\nMax: Can we please meet and talk this through? Please.\r\nLucas: Ok. I'll think about it and let you know.\r\nMax: Thanks..."
  },
  {
    "id": "13862395",
    "summary": "O'Neill is worried about not having heard from Ted. Ted is fine and is going to send a photo later.",
    "dialogue": "O'Neill: Is everything ok?\nO'Neill: I didn't hear back from you\nO'Neill: <file_gif>\nTed: Hey\nTed: I have been really busy today\nTed: Sorry..\nTed: Yes everything is fine ;)\nTed: I'll send you a photo later on :)\nO'Neill: Great!! 👏"
  },
  {
    "id": "13611608",
    "summary": "It's getting cooler in Poland, because winter is coming. Justin hasn't seen the last episode of Game of Thrones yet.",
    "dialogue": "Tom: How’s the weather in Poland now?\r\nJustin: It’s getting cooler. Ain't no sunshine and winter’s coming 😊\r\nTom: Have you seen the last episode of Game of Thrones?\r\nJustin: Not yet. Can’t wait to see it 😊"
  },
  {
    "id": "13682381",
    "summary": "Sandra is setting into the new house; her family is happy with it. Then Sandra and Gabby discuss the nature of their men and laugh about their habit of spending time in the garage or a shed.",
    "dialogue": "Gabby: How is you? Settling into the new house OK?\r\nSandra: Good. The kids and the rest of the menagerie are doing fine. The dogs absolutely love the new garden. Plenty of room to dig and run around.\r\nGabby: What about the hubby?\r\nSandra: Well, apart from being his usual grumpy self I guess he's doing OK.\r\nGabby: :-D yeah sounds about right for Jim.\r\nSandra: He's a man of few words. No surprises there. Give him a backyard shed and that's the last you'll see of him for months.\r\nGabby: LOL that describes most men I know.\r\nSandra: Ain't that the truth! \r\nGabby: Sure is. :-) My one might as well move into the garage. Always tinkering and building something in there.\r\nSandra: Ever wondered what he's doing in there?\r\nGabby: All the time. But he keeps the place locked.\r\nSandra: Prolly building a portable teleporter or something. ;-)\r\nGabby: Or a time machine... LOL\r\nSandra: Or a new greatly improved Rabbit :-P\r\nGabby: I wish... Lmfao!"
  },
  {
    "id": "13864991",
    "summary": "Nina will join Tim and Alice in the main room.",
    "dialogue": "Nina: Where are you?\nTim: in the main room\nAlice: me too, come and join us\nNina: ok!"
  },
  {
    "id": "13728335",
    "summary": "Esme is furious about Jason not inviting her to the party. Summer can't understand his behavior.",
    "dialogue": "Esme: Did I tell you what happened last weekend?\r\nSummer: Not really.\r\nSummer: I mean you mentioned you went to visit Jason and there was a party\r\nEsme: Exactly\r\nEsme: He was having a party and he didn’t even invite me\r\nEsme: How sick is that\r\nEsme: The entire band was there\r\nEsme: Robert, Tom, Amy and Steve\r\nEsme: But he didn’t even bother to invite his girlfriend…\r\nSummer: That’s crazy\r\nSummer: Why would he do that?\r\nEsme: I don’t know.\r\nEsme: I got so furious. I broke all of his plates. "
  },
  {
    "id": "13727724",
    "summary": "Mike will repay the money he owes Jake on the 8th. Mike had to pay the rent so he borrowed money from his parents.",
    "dialogue": "Mike: I owe you one!\r\nJake: Actually, u owe me 200 :P\r\nMike: I'll pay u back as soon as I can.\r\nJake: Which is?\r\nMike: Well, I should get my paycheck on the 7th, so probably on the 8th.\r\nJake: No problem. \r\nMike: Thanks again. I don't know what happened to the cash I had set aside for this. \r\nJake: Don't worry about it. Last month I had to borrow some money from my parents.\r\nMike: Same situation?\r\nJake: More or less. Was behind with the rent and landlord became impatient.\r\nMike: Straightened things out? \r\nJake: Thankfully, yes. "
  },
  {
    "id": "13716510",
    "summary": "Roger can do as many rows of tile in a day as he wants. He should make a level ledger, mark a center line and do the bottom row when the ledger row dries.",
    "dialogue": "Roger: When you're laying tile how many rows can/should you do in a day?\r\nJim: Floor?\r\nRoger: walls\r\nDan: which mortar are you using?\r\nRoger: pre-mixed. seems like it dries very slowly\r\nJim: Why would it matter how long it takes to dry? Only takes a day to be able to grout with the pre mix. You can do as many rows as you like also.\r\nRoger: Right o. I just didn't know if they would shift around with more rows stacked on them?\r\nDan: <file_photo> you just make a level ledger (2nd row). Mark a center line on all walls then see where the last tile is going to be on sides and ceilings. You do the bottom row closest to the shower pan last after the ledger row dries.\r\nJim: Exactly, don't do the bottom row 1st, for some reason makes getting everything to line up pretty difficult. And push everything flat on the tile with a level so it looks good.\r\nRoger: Okay, good to know. I was just going to start at the bottom and work my way up\r\nDan: Might not work. Shower pans are usually not level so everything will end up off.\r\nJim: Do you have a digital level? I can give you mine if you need\r\nRoger: I have a digital one.\r\nJim: Ok cool.\r\nDan: Good luck. Let us know if you need anything."
  },
  {
    "id": "13730038",
    "summary": "Angelina and Jennifer will go to see \"First Man on the Moon\" on Friday around 7-8 PM at Cinema City Arkadia.",
    "dialogue": "Angelina: wanna go to the cinema to see \"First Man on the Moon\"?\r\nJennifer: yes, sure! When?\r\nAngelina: I was thinking Friday, like 7-8 pm? Cinema City Arkadia?\r\nJennifer: thats ok for me.\r\nAngelina: great, see you! "
  },
  {
    "id": "13865431",
    "summary": "James will buy a set of forks at IKEA on John's request.",
    "dialogue": "John: Could you buy a set of forks for me at IKEA?\nJames: LOL, set of forks?\nJohn: <file_photo> this\nPatt: no problem!\nJohn: thanks!"
  },
  {
    "id": "13716842",
    "summary": "Sue's mum got back home yesterday after a difficult journey and is still recovering. Sue will think of organising a party later on.",
    "dialogue": "Jo: How's your mum, Sue?\r\nAnn: Is she gone now?\r\nSue: She got back home yesterday\r\nSue: The trains were delayed\r\nSue: She was furious\r\nSue: Still recovering\r\nJo: Oh :( \r\nAnn: So you're free then... ;)\r\nSue: Hurray\r\nAnn: A party??\r\nSue: I need to recover, too ;)\r\nSue: will think about a party later\r\nAnn: I take you by the word!"
  },
  {
    "id": "13862894",
    "summary": "Daniel moved in about two hours but has been cleaning for two days.",
    "dialogue": "Marek: How was moving out? :c)\nDaniel: Pretty cool, we moved in about 2 hours, but we're cleaning 2nd day already:D\nMarek: :d\nDaniel: I wanna go back to work already xD\nMarek: Daniel, you ARE at work :d\nDaniel: omg, you're right :‑O \nDaniel: :D:D:D"
  },
  {
    "id": "13811795",
    "summary": "One of the meetings was cancelled and Frances is at Strawberry Café.",
    "dialogue": "Frances: <file_picture>\r\nFrances: Look and guess! Where are we? :D\r\nHarold: OMG, is that Strawberry Café?\r\nFrances: Yes indeed!\r\nHarold: You said you wouldn't have time off?\r\nFrances: well one of the meetings got cancelled so we decided to go for a coffee :D\r\nHarold: lucky ducky! Have fun then…\r\nHarold: <file_gif>\r\nFrances: we surely will! Hugs!"
  },
  {
    "id": "13828088",
    "summary": "Frank saw Rick leaving the office. Rick had to deal with private matters. He will work during lunch break today. ",
    "dialogue": "Frank: Just saw you leaving office?\r\nRick: Yea. Had to leave. Private stuff.\r\nFrank: Fine. Just make sure you're working during lunch break today.\r\nRick: No problem. Will do."
  },
  {
    "id": "13716582",
    "summary": "Joe, Tim and Jack are watching 'The Millionaire'.",
    "dialogue": "Joe: R U watching 'The Millionaire'?\r\nTim: Sure!\r\nJack: Me too!\r\nJoe: Oooops. the commercial block is finishing.\r\nJoe: Talk to you later!"
  },
  {
    "id": "13730883",
    "summary": "Pat and Lucy will meet at 5.25 for the bus. Laura likes Pat's outfit and will show hers later on. ",
    "dialogue": "Laura: what times the bus?\r\nPat: 5.25\r\nLaura: OK. u know what u wearing?\r\nPat: w8. ill take a photo\r\nLaura: ok, back in a minute\r\nPat: ce moi <file_photo>\r\nLaura: wow girl, sexy as hell\r\nPat: show me yourself\r\nLaura: no way\r\nPat: come on. this new blue dress?\r\nLaura: you'll see when we meet lol\r\nPat: OK. 5.25 then\r\nLucy: see you"
  },
  {
    "id": "13681895",
    "summary": "There was an emergency at school today. Three engines and ambulance came, but it was a drill.",
    "dialogue": "Peter: Did you hear what happened at school today?\r\nJack: No?\r\nPeter: There’s been kind of an emergency, gas leak or something.\r\nJack: Oh, I hope it’s nothing serious. Did they called fire units?\r\nPeter: Yep, three engines and ambulance. It turned out to be a drill.\r\nJack: It’s better this way than the other. "
  },
  {
    "id": "13828813",
    "summary": "Nancy talked to her best friends about the hen party. She will go with Claire on a city break. They are meeting on Sunday at brunch to discuss it.",
    "dialogue": "Nancy: Claire!\r\nClaire: hm?\r\nNancy: I've talked to my best friends about the hen party!\r\nClaire: oh!! aaaand?\r\nNancy: they thing the city break with just you is a great idea!\r\nClaire: Weeeeeell, we'll have to talk about it\r\nClaire: cause...\r\nClaire: if you want to do it just the two of us JUST BECAUSE you're afraid of satisfying everyone and not being able to do that - DON'T WORRY\r\nClaire: It's on me. There will be no dissatisfied girls. \r\nClaire: I'll make them leave at once.\r\nClaire: The horrible maid of honor, lol\r\nNancy: <3 awww, you're the best\r\nNancy: but I think that's really what I want\r\nNancy: we can talk about it though.\r\nClaire: OK! When? :D\r\nNancy: are you free this weekend?\r\nClaire: I can do Sunday, you?\r\nNancy: me too, brunch?\r\nClaire: perfect!"
  },
  {
    "id": "13716380",
    "summary": "Leroy should change the settings via \"Language and Settings\" or \"Access with Voice Match\" if he wants to use voice recognition on his Pixel 2 when it is blocked.",
    "dialogue": "Leroy: Guys, do you ever use voice recognition on android?\r\nMalcolm: I do, what do you need help with?\r\nAnn: sorry, Siri all the way\r\nMalcolm: I never had much luck with Siri, would end up with random results \r\nAnn: I love mine! so convenient too when I have my hands full\r\nLeroy: I got a new phone and I thought you could talk to it when it's not unblocked but I can't seem to get it to work? any ideas?\r\nMalcolm: did you try messing with the settings? which phone do you have?\r\nLeroy: Pixel 2\r\nMalcolm: go to \"Language and Settings\" and check there or try finding the \"Access with Voice Match\" field and make sure it's on\r\nLeroy: THANK YOU!!! gonna try it out now"
  },
  {
    "id": "13728119",
    "summary": "Leo and Harper will have Grinch any Mary Poppins remake marathon. Harper will bring the popcorn.",
    "dialogue": "Harper: Did we really need another Grinch film? \r\nHarper: |‑O\r\nLeo: Or a Mary Poppins remake? \r\nHarper: Oh, barf!\r\nHarper: Hated the first one!\r\nLeo: Never saw the first one!\r\nHarper: Had to watch with some kids I babysit. Bo-ring!\r\nLeo: Ah, oh, got it.\r\nHarper: Anyway, original Grinch is the GOAT!\r\nLeo: Nah. Jim Carrey one!\r\nHarper: You think?\r\nLeo: Grinch movie marathon!\r\nHarper: Is it a marathon with only two?\r\nLeo: We could watch them both twice! LOL!\r\nHarper: LOL! Deal. I'll bring the popcorn.\r\nLeo: You're on!"
  },
  {
    "id": "13717253",
    "summary": "James wants to watch a good horror movie. Nick and Ridley recommended watching Rec.",
    "dialogue": "James: good horror to watch?\r\nKit: Japanese, US, Spain?\r\nJames: Spanish could be cool. any good?\r\nNick: I like Rec. not new thou. Seen it?\r\nJames: no not yet. Really good?\r\nRidley: I liked it too. Its more psycho than gore tho so depends what you into really\r\nJames: psychological are cool so yeah, I'll watch that\r\nNick: but makes sure it’s the first one not 2 or 0 or anything, they were realy shit\r\nRidley: amen\r\nJames: ok thx"
  },
  {
    "id": "13818724",
    "summary": "Eleonor, Tasha and Betty agree to meet up in the French place next Sunday. Patricia can't come as the meeting collides with her mother-in-law's birthday.",
    "dialogue": "Eleonor: ok gals where do we meet up next Sunday?\r\nPatricia: I'm out, my mother in law has bday :C\r\nTasha: oh fuck so you'll spend Sunday with Cercei then\r\nBetty: I want to meet up next to Palladium cinema\r\nEleonor: ok so we'll meet up (minus Pat) at Jeff's bar\r\nTasha: are u serious? bar? do you want to seduce a bald 40 yr old divorcee?\r\nPatricia: lol\r\nPatricia: looks I'll be missing out a lot\r\nBetty: isn't Gloria a bald 40 yr old divorcee too? \r\nEleonor: hahahaha\r\nPatricia: LOL\r\nTasha: <file_gif>\r\nBetty: let's meet up in that French place, it's not cheap but c'mon it's SO worth it\r\nTasha: agreed\r\nEleonor: ok\r\nPatricia: if she dies before Sunday I'll come too\r\nEleonor: lol"
  },
  {
    "id": "13611793",
    "summary": "Richard and Elisabeth are worried by the current rise of nationalist movements.They draw a parallel between the current situation and the 1930s. They ponder on the need for an international movement that would unify people of different nationalities. Otherwise - they fear - there will be war.",
    "dialogue": "Elisabeth: This is scary. Bolsonaro won in Brazil!\r\nRichard: I know, unbelievable. \r\nElisabeth: What is going on with this world?\r\nRichard: Apparently, we're going mad. Almost everybody, almost everywhere.\r\nElisabeth: Just like in the 1930s.\r\nRichard: I didn't want to say that, but I'm afraid you're right.\r\nElisabeth: Trump, Putin, Orban, Kaczynski, Erdogan... Ugly nationalists are in charge again.\r\nRichard: White, rich men...\r\nElisabeth: But who and why votes for them.\r\nRichard: You're not the only one asking now.\r\nElisabeth: Maybe we should do something. Join a party, start a movement? We should not just sit and watch the world collapsing.\r\nRichard: We shouldn't. But I think we need an international movement. Something that would exist and function transnationally, at least in Europe.\r\nElisabeth: That would be beautiful. Something that would not preach nation but humanity and brotherhood.\r\nRichard: And make all people read \"Imagined community\" by Anderson. We have to deconstruct the nation and move beyond it. And most of all, invest in education. Otherwise there will be a new war.\r\nElisabeth: We're heading there already! \r\nRichard: oh yes, inevitably :("
  },
  {
    "id": "13809967",
    "summary": "At a party, he made a hole in Luke's wall and vomited inside. Someone cooked Luke's expensive sea fish. ",
    "dialogue": "Chris: W8! There's more!\r\nJune: Feed it to me! Rly curious now!\r\nChris: At some point, we smashed into a wall downstairs and made a hole in it.\r\nJune: Jeez!\r\nChris: W8! There's more!\r\nJune: Do I want to know?\r\nChris: He was so wasted that he puked down between the drywall!\r\nJune: WTF?!\r\nChris: So funny! And he remained with his head in the wall for like 2 hrs!\r\nJune: Why didn't anybody help him?\r\nChris: Y would they? :)\r\nJune: He could've choked to death!\r\nChris: Nah, afaik he moaned from to time.\r\nJune: Please tell me that's the most hardcore thing that happened?\r\nChris: Oh, no! This party will be legendary!\r\nJune: What else?\r\nChris: Well, then there was this someone who started cooking.\r\nJune: Nothing out of the ordinary.\r\nChris: W8 for it! It turns out that they cooked one of Luke's fish!\r\nJune: WTF?! These really expensive sea fish?\r\nChris: Idk which one. It was rather big.\r\nJune: Not Nemo!\r\nChris: Lol. That's what the guy was shouting! That's Nemo all over again.\r\nJune: I rly liked that fish! :(\r\nChris: I can imagine what Luke will be feeling when he sobers up.\r\nJune: Poor Luke. I'll give him a call l8r. Did u know that he went 2000 kms just to buy that fish? It was in a way unique!\r\nChris: In what way?\r\nJune: Idk. He tried explaining it to me, but I forgot.\r\nChris: Shame on u!\r\nJune: Yeah, I know."
  },
  {
    "id": "13611747",
    "summary": "Nick and Angela discuss what to buy Pete for his birthday. Angela wants to join a money collection of Sarah to get something bigger. Nicks wants to be posted.",
    "dialogue": "Nick: What have you bought Pete for his b-day?\r\nAngela: Nothing, Sarah said we might all pitch in for something bigger.\r\nNick: That would be great, keep me posted if you know more, OK?\r\nAngela: Sure thing."
  },
  {
    "id": "13728152",
    "summary": "Mat hasn't his presentation with him.",
    "dialogue": "Mat: he doesn't answer. Shall i go?\r\nChris: yes give a try\r\nMat: ok but i'll have to wait 20 minutes...\r\nChris: doesn't matter. it would be done. Work on your presentation\r\nMat: i don't have it with me... bad  luck"
  },
  {
    "id": "13863151",
    "summary": "Paul didn't convince Josh to go bungee jumping or skydiving with him next time.",
    "dialogue": "Josh: You're a nutter!!!\nJosh: I could never do things like that\nPaul: Wouldn't you ever do the bungee jumping or skydiving? C'mon that's not so scary :)\nJosh: hahahah\nJosh: Nope, I wouldn't do that :)\nPaul: The next time you're coming with me!\nJosh: No way, mate"
  },
  {
    "id": "13728303",
    "summary": "Lea and Jenny are going to eat dinner together on Saturday at 8pm with some other people. Lea will bring a dessert.",
    "dialogue": "Jenny: Hi Lea, better than later but are you available on saturday night for a diner? Schuss\r\nLea: yep👍, we'll bring wine.\r\nJenny: it's safer 😂\r\nLea:  bad luck we've already open the bottle. We'll take bubbles. Do you also want a dessert or something for the aperitif?\r\nJenny: ooohhh a dessert, yes!! but we are 6 or 8!!!\r\nLea: who are the others?\r\nJenny: the Meyer and maybe the Bright.\r\nLea: don't know them... great , new friends to come\r\nJenny: They're very funny\r\nLea: so 6 or 8?\r\nJenny: 8 \r\nLea: ok see you"
  },
  {
    "id": "13829709",
    "summary": "Greg is now wearing a cast. ",
    "dialogue": "Jimmy: How are you?\r\nGreg: I'm wearing a cast :D\r\nJimmy: seriously? fuuck\r\nJimmy: do they even let you in when you're that drunk?\r\nGreg: they do and they hydrate you so you're not hungover the next day :D\r\nJimmy: you fucker\r\nGreg: :D:D:D"
  },
  {
    "id": "13730907",
    "summary": "Jessica and Jennifer are going to a party together.",
    "dialogue": "Jennifer: Are you ready for the party?\r\nJessica: Oh yes!!\r\nJennifer: I will be fun! :D\r\nJessica: I love the DJ\r\nJessica: If it was just for him I would go\r\nJennifer: I really can’t wait\r\nJennifer: It will be the party of the year"
  },
  {
    "id": "13829573",
    "summary": "Loreen lost her Internet connection. Melissa and Peter have booked a holiday apartment on Lake Constance for New Year's Eve. Loreen might spend 4 weeks in Cuba. She won't rent a car. Loreen will go down for breakfast soon.",
    "dialogue": "Loreen: Sorry, dear Melissa, that I so abruptly disappeared from our chat yesterday. All of a sudden the connection was gone, which was as they explained to me due to a thunderstorm in the vicinity. Well, we heard it but never thought it could kill internet connection. Apparently in Mexico it can!\r\nLoreen: When I look at your photos now, I notice how well wrapped up you are. Icy wind on Belchen! Gives me shivers. But the views are stunning.\r\nMelissa: I guessed so much. No need to apologise, Loreen.\r\nMelissa: Any plans for a New Year's eve party?\r\nMelissa: We have already booked the same holiday apartment on Lake Constance we stayed in before. Peter is quite sentimental about it.\r\nLoreen: No, we do not really care about it.\r\nLoreen: A splendid idea. I remember you both liked it very much. How many times have you been in this flat yet?\r\nMelissa: This time it will be our third. Where will you be?\r\nLoreen: In Cuba, I think. But it's not sure yet where exactly. We'll have to do our bookings soon, as we'll probably have no internet there.\r\nMelissa: That's bad! How many weeks in Cuba?\r\nLoreen: 4 Long, eh?\r\nMelissa: Not when you're travelling around. Are you going to rent a car again?\r\nLoreen: No, not in Cuba. Too much hustle. They are said to have cheap and good public transport. Car rentals have rather prohibitive prices.\r\nMelissa: Oh is that so? I thought everything is cheap there.\r\nLoreen: Dunno yet. We'll see. What's the time your end?\r\nMelissa: 2:18 pm It must be early morning in Mexico now.\r\nLoreen: 8:12. We'll soon be going down for breakfast. Have a nice afternoon Melissa!\r\nMelissa: And you two a great day!"
  },
  {
    "id": "13594120-1",
    "summary": "Dorothy tells Lily that Ron messaged her after a previous embarrassing message. They make fun of Ron being drunk.",
    "dialogue": "Dorothy: Hi! You know what? Ron messaged me again\r\nLily: Hi! Oh God Almighty\r\nDorothy: He was really embarrassed\r\nLily: Well, that's understandable\r\nDorothy: Oh well, that Blake-ish poem was fun actually\r\nLily: Did you reply with a poem?\r\nDorothy: No, but I may do that, I feel more Shakespearian though: shall I compare thee to a drunken ass?\r\nLily: Hahah, but he's not a bad person after all, is he?\r\nDorothy: He is kind of nice, at least when he's sober\r\nLily: Doctor Ronnie and Mister Booze"
  },
  {
    "id": "13815406",
    "summary": "Rene and Kate will get Karl a gift. Rene will send Kate the money for it.",
    "dialogue": "Rene: hey there :)\r\nRene: just wanted to check with you, are we buying Karl a gift?\r\nKate: hola!\r\nKate: sure we do\r\nKate: didn't you see my message?\r\nRene: oops, I've missed it\r\nKate: right :D\r\nRene: seriously!\r\nKate: okay :) anyway, just send me the money and we're all set\r\nRene: will do"
  },
  {
    "id": "13865064",
    "summary": "Amy unknowingly smuggled cocaine in Latin America. She didn't get caught. ",
    "dialogue": "Mandy: Did you know that Amy smuggled cocaine in Latin America?\nSarah: OMG!! 🙀\nSvetlana: She's crazy. \nSvetlana: Why would she do that?\nMandy: She told me on Friday \nMandy: She said she didn't know.\nMandy: A guy she was with put it in her luggage \nSarah: What a bastard!!!\nSarah: I hope she didn't get in trouble.\nMandy: Luckily nobody realised. \nSarah: I would kill the guy \nSvetlana: That's horrible\nSvetlana: How can you do it to anyone? "
  },
  {
    "id": "13862252",
    "summary": "Ben and Rafal are meeting in 2.5 hours at the subway exit 9.",
    "dialogue": "Ben: Rafal, how are you?\nRafal: Awesome, getting ready for the evening:D\nBen: In 2h and 30min, we can meet up:)\nBen: Cool\nRafal: Yee\nBen: Which subway exit is comfortable for you?\nRafal: All are fine, I haven't been there yet. Do you have any preferences?\nBen: I heaard that from exit 9 there are lots of restaurants, look at the map\nBen: <file_picture>\nBen: Which line are you supposed to take?\nRafal: I take blue line, so exit 9 will be perfect\nBen: good then I will be there\nRafal: Perfect, see you soon! \nBen: Ah and if I arrive there I will contact your wife\nBen: If you have something trouble\nBen: can you send me text message 0123456789\nBen: I don't have any data left, hahhah"
  },
  {
    "id": "13681726",
    "summary": "Martin and his wife are going to Oslo for Christmas. Tony is visiting parents, and can't go.",
    "dialogue": "Martin: hi\r\nTony: hello\r\nMartin: i was wondering if you'd like to go with us to Oslo..\r\nTony: with us?\r\nMartin: with me and my wife\r\nMartin: of course you and your wife\r\nTony: hmm\r\nTony: when do you go there?\r\nMartin: for Christmas\r\nTony: oh, im sorry, we have to visit our parents\r\nTony: but thanks for offer\r\nMartin: no problem\r\nMartin: if you change your mind just let me know"
  },
  {
    "id": "13730813",
    "summary": "John is coming to Jim's party with Marina. He forgot to tell him.",
    "dialogue": "Jim: can you please confirm if you are coming to the party!!!\r\nJohn: i am so sorry i completely forgot to tell you.. \r\nJohn: me and marina would be there\r\nJim: thats great looking forward to see you guyss"
  },
  {
    "id": "13862751",
    "summary": "Tereza is waiting with Tony at the main car park. Lorry will be 10 minutes late.",
    "dialogue": "Lorry: I'm running 10 min late..\nTereza: Ok dear, we are waiting in the main car park\nLorry: Is Tony coming along?\nTereza: Yes he just arrived\nLorry: Ok\nLorry: See you soon!"
  },
  {
    "id": "13681805",
    "summary": "Ruby tossed away the small, red pan, although Sean was still using it.",
    "dialogue": "Sean: Ruby, do you know where is the little, red pan?\r\nRuby: oh, I threw it away, was completely burnt, not even red any more but black.\r\nSean: Not really, I kept using it. Was not the best, but definitely usable.\r\nRuby: Sorry, but I just found it disgusting.\r\nSean: Please, don't do this kind of things without talking to me.\r\nRuby: Sorry again! "
  },
  {
    "id": "13827893",
    "summary": "Kate will meet with Steven in 15 minutes.",
    "dialogue": "Kate: I'm here <file_other>\r\nKate: there was no place in Red Lion\r\nSteven: hey! but it's quite far away\r\nKate: c'mon it's just 10 min by bike!\r\nSteven: yes, but I'm not by bike\r\nKate: car?\r\nSteven: nope\r\nSteven: by foot :P :P \r\nSteven: anyway google maps says 15 min and I'm there:D\r\nKate: ok, w8in ^^"
  },
  {
    "id": "13862551-1",
    "summary": "It is July 7th and Cindy is looking forward to Monsta-X's new album. Maria knows that this date has been chosen because of Hwi's birthday. He is Cindy's favourite. Maria has left a message on the band's website. Their new song is already on M-net chart.",
    "dialogue": "Cindy: Monsta-X is coming back with their new album!😍\nCindy: What date is it? I have been waiting for their new album so badly!!\nMaria: 7th of July********\nMaria: They set the date to come back because it is Hwi's birthday!!!!!!!\nCindy: I like Hwi most! So nice!😍😍😍😍😍😍😍😍\nCindy: AND WOW! I found just now their new song is already on M-net chart!\nMaria: You can go to their homepage and leave some messages for them\nMaria: I already did!😁😁😁😁😁😁\nMaria: And don't forget you should download their new song as well!!\nCindy: Of course!😊😊😊"
  },
  {
    "id": "13682129",
    "summary": "Lauren hates autumn but Diego doesn't complain.",
    "dialogue": "Lauren: Uhh, I hate autumn...\r\nDiego: Oh? I don't really mind it. Summer is too hot for me, so autumn is pretty much perfect.\r\nLauren: Are you serious? With the weather we have today?\r\nDiego: I mean, it could be worse...\r\nLauren: Worse? I'm soaked through and through, it's a complete disaster.\r\nDiego: Did you forget your umbrella?\r\nLauren: No, but there's no way I could actually use it when it's this windy. My hair is a mess too. Ugh...\r\nDiego: What's the big deal? It'll dry in a while, won't it?\r\nLauren: That's not it, it's all frizzy and disgusting... and I washed it just this morning, I'm so upset\r\nDiego: I guess I'm glad I don't have such problems\r\nLauren: Sheesh. Thanks, Diego, I can always count on you to cheer me up. Why did I even write to you??"
  },
  {
    "id": "13681488",
    "summary": "Dora asks Dad if everyting is ok and it is.",
    "dialogue": "Dora: Good evening dad! How are you getting on?\r\nDaddy: Very well indeed. We are just about to leave.\r\nDora: Splendid. Just wanted to make sure everything's alright.\r\nDaddy: No worries. It is."
  },
  {
    "id": "13829490",
    "summary": "Liz and Jerry will go to Madrid at the end of March. They will spend two nights in Berlin first. ",
    "dialogue": "Liz: we're going to Madrid!\r\nKatherine: say whaaaat gurl\r\nLiz: yeah, me and Jerry\r\nLiz: first to Berlin\r\nLiz: we're there for like two nights\r\nLiz: and then we fly to Spain! <file_gif>\r\nKatherine: niceeee\r\nLiz: end of March, beginning of April\r\nLiz: im so exciteeeeed\r\nKatherine: happy for u :)"
  },
  {
    "id": "13680501",
    "summary": "Cohen has just woken up.",
    "dialogue": "Kelly: Hey :]\r\nCohen: What's wrong ?\r\nKelly: What? Why what's wrong? Is it wrong i wrote to you?\r\nCohen: Looked like a frown. Sorry I just woke up\r\nKelly: Ok. How are you?\r\nCohen: I'm good thanks and yourself ?\r\nKelly: So so. Could be muuuuuch better"
  },
  {
    "id": "13829461",
    "summary": "Kate can't watch the TV, because it stopped working. Jared will be back in a minute to help her.",
    "dialogue": "Kate: honeeeeey\r\nKate: the TV isn't working\r\nKate: what do I do?\r\nKate: <file_gif>\r\nJared: Have you tried turning it on?\r\nKate: .... well thanks, honey\r\nJared: Glad I could help.\r\nKate: And you know, if your key suddenly stops working\r\nKate: just go somewhere else.\r\nJared: ooooh, c'mon, admit it, it was a little funny?\r\nKate: not at all!!\r\nJared: OK, I'll be home in a minute, I'll have a look\r\nKate: better go fast, the locksmith is already here\r\nKate: <file_gif>"
  },
  {
    "id": "13828209",
    "summary": "Jack likes RDR2 mainly for the narration, acting and the graphics. Jack used to play with cowboy-themed lego sets when he was a child.",
    "dialogue": "Mike: hey have you played RDR2 already?\r\nJack: of course\r\nJack: I think I'm halfway through\r\nMike: ooooh\r\nMike: and whaddya think?\r\nMike: coz I've just started\r\nJack: what can I say, it's freaking great\r\nJack: the storytelling, the acting, the graphics, immersiveness (is that a word? hehe)\r\nJack: you know, when I was a kid, I used to play with cowboy-themed lego sets\r\nJack: so it's like a dream coming true for me :D\r\nMike: haha\r\nMike: totally"
  },
  {
    "id": "13864466",
    "summary": "Adam has a stomach flu. ",
    "dialogue": "Julia: Adam, are you coming today?\nJulia: Adam, you are already an hour late, let me know asap\nKate: He texted me before that he isn't feeling very well\nJulia: Thanks\nAdam: I had an appointment, sorry, but I have a stomach flu"
  },
  {
    "id": "13862429",
    "summary": "Josh is coming to London. He is going to stay at a hotel. He is going to meet Mary at Gary's pub on the weekend. Mary is going to invite John and Lucy as well.",
    "dialogue": "Mary: That’s great news! I’m so happy that you’re coming home! Would you like to say over at your parents’ house?\nJosh: Don’t no yet. Probably I’ll stay at the hotel close to the city center. My parents live an hour from the city…\nMary: Sure, we should meet when you come. \nJosh: Of course! \nMary: Call me when you’re in London. I don’t have any plans for the weekend\nJosh: Do you want to meet at Gary’s?\nMary: Yes, that’s our favorite pub 😊\nMary: Maybe John and Lucy can join us\nJosh: Perfect 😊\nMary: I’ll call them today\nJosh: <file_gif>\nMary: <file_gif>\nJosh: 😊"
  },
  {
    "id": "13819578",
    "summary": "Grayson is going to shave his head.",
    "dialogue": "Grayson: What do you think, should I shave my head?\r\nGregory: what?\r\nHalbert: you've got a great hair though...\r\nGrayson: I'm tired of washing it and then drying...... it takes a lot of time....\r\nGregory: If you really want, why not\r\nGrayson: I will do that, hope you will recognize me ;p"
  },
  {
    "id": "13829403",
    "summary": "Cisco has sent Ruth a clip with James Veitch.",
    "dialogue": "Cisco: So here's a clip that should put a smile on your face!! :D\r\nCisco: <file_video>\r\nRuth: oh my gosh, it's James Veitch - i love that guy!!\r\nRuth: did you see the TED talk where he talks about spamming\r\nCisco: OMG yes! He is such a legend!!!\r\nRuth: i seriously want to meet him one day \r\nRuth: \"James, we need to talk about the ducks\" \"what ducks?\" \"the bathroom ducks\" \"what bathroom ducks?\" \"the tiny rubber ducks in the bathroom\" \"Oh, those bathroom ducks!\" XD\r\nCisco: i love that guy :') and that titanic scene tho!\r\nRuth: hahaha"
  },
  {
    "id": "13612272",
    "summary": "Alice dropped her mobile phone into the bath and it's broken.",
    "dialogue": "Alice: Hi Mary, It's Alice.\r\nMary: Do you change mobile number?\r\nAlice: No it's my mom phone. My mobile is broken.\r\nMary: What happened?\r\nAlice: I dropped it into the bath :(\r\nMary: What?! You are crazy!"
  },
  {
    "id": "13680419",
    "summary": "Louise is already back from her honeymoon, which she enjoyed a lot. Louise and her new husband relaxed and didn't do much during the trip.",
    "dialogue": "Mary: How's married life treating you?\r\nLouise: Aw, perfect...\r\nMary: Already back from your honeymoon?\r\nLouise: Unfortunately yes... It's been amazing!\r\nMary: I can imagine. So what did you do?\r\nLouise: We just relaxed and did nothing at all. We didn't even sightsee much :D\r\nMary: Just spending time with each other was enough, I guess?\r\nLouise: Exactly.. <3"
  },
  {
    "id": "13728730",
    "summary": "Lukass started a new school. Lucass misses Marta and Patty the most. Marta wants erasmus again. Lukass may come to Rybnik by bike, and Marta to Alutus. ",
    "dialogue": "Lukass: I washed dishes so I couldn’t reply\r\nLukass: 😊\r\nMarta: It’s okay 😊\r\nLukass: Yeah I see :D\r\nMarta: So what’s new?\r\nLukass: Actually I started new school. \r\nLukass: How bout you?\r\nMarta: Actually there’s nothing new ;/\r\nLukass: That’s sooo baaad\r\nMarta: Why? 😊\r\nLukass: Because there’s nothing new\r\nLukass: Marta just think about the world where nothing is new 😊\r\nMarta: Ok, that’s right 😊\r\nMarta: maybe it wasn’t too good\r\nMarta: I miss you too :c\r\nLukass: Actually I miss Patty and you the most but I miss everyone also \r\nMarta: yup, in our school same\r\nLukass: It’s really sad\r\nMarta: yeah I want erasmus again!!!\r\nLukass: Maybe next year\r\nMarta: maybe\r\nLukass: But if no then i will come to Rybnik by my bike\r\nLukass: :D\r\nMarta: Ok then I will go to Alutus\r\nLukass: ok deal :P"
  },
  {
    "id": "13715748",
    "summary": "Jessica, Mickey, Ollie and Kelly are talking about the scariest places. For Mickey it is Aokigahara Forest in Japan, also called the Suicide Forest. This scares Kelly, but Mickey tries to calm her with the fact that more people commit suicide on the Golden Gate Bridge than in that forest.",
    "dialogue": "Jessica: How about u, Mickey? Scariest place?\r\nMickey: Me? Aokigahara Forest in Japan.\r\nOllie: Are you afraid of trees or leaves? :P\r\nKelly: Isn't it call the Suicide Forest?\r\nMickey: That's the one.\r\nJessica: And what's so scary about it?\r\nMickey: It has a creepy vibe to it. Imagine: loads of pieces of string or tape, letters all over the place, overwhelming silence and the darkness of the night if you get lost\r\nOllie: Doesn't sound that bad.\r\nMickey: And if told you that the pieces of string lead to the bodies of ppl who committed suicide?\r\nKelly: Stop it! It's already giving me goosebumps!\r\nJackie: Maybe this wasn't such a good idea?\r\nOllie: Which one?\r\nJackie: To talk about the scariest places.\r\nOllie: Nah. We're just talking. Nothing scary about it. Or is it? ;)\r\nKelly: Ollie, stop! I'm rly terrified!\r\nMickey: No need. The forest is beautiful. I've heard that more ppl commit suicide on the Golden Gate than in that Forest.\r\nKelly: And that's supposed to make me feel better?\r\nMickey: Well, yes."
  },
  {
    "id": "13829339",
    "summary": "Diana and Marcus are grateful for hospitality and breakfasts that Leo and Yadani prepare for them. ",
    "dialogue": "Diana: Dear Leo and Yadani, just to let you know I've added you to my whatsapp contacts. I hope you don't mind.\r\nLeo: Of course not! We feel flattered.\r\nDiana: You are such beautiful people and I'm happy that I've met you. :x :x\r\nLeo: Thank you. The feeling is mutual.\r\nLeo: 8-D\r\nDiana: Marcus and I are also very thankful for all your hospitality and tasty breakfasts. It was so grand of you to get the cheese for me! Thank you very much.\r\nLeo: My pleasure. You should have told me at once that you are vegetarian. No problem for me to get you cheese very day. And ham for Marcus.\r\nDiana: Absolutely lovely of you! Your breakfasts keep us going till late afternoon.\r\nDiana: And we love your fruit salads!\r\nLeo: We will get an extra portion tomorrow!\r\nDiana: :))\r\nDiana: :x"
  },
  {
    "id": "13828701",
    "summary": "Destiny had a fractured arm, but she is now able to prepare new things for her showcase. Destiny will be showing her new collection at the spring art fair this weekend. Brooke will come along.",
    "dialogue": "Brooke: How's your arm? ❤️\r\nDestiny: It's much better, thanks 😊\r\nDestiny: They took off the cast yesterday, luckily it was only fractured and not broken :)\r\nDestiny: I'm busy with some preparations, I'm applying to showcase my new stuff at various artisan markets :)\r\nDestiny: Look at these \r\nDestiny: <file_photo>\r\nDestiny: <file_photo>\r\nDestiny: <file_photo>\r\nDestiny: <file_photo>\r\nBrooke: I'm glad your arm is better, great news!!! 🤗🤗\r\nBrooke: Wow!! I love the cat statue and the dog!! 😊😊😊\r\nBrooke: Have you added them to your website yet?\r\nDestiny: No, not yet, but I will be adding them later on today :)\r\nBrooke: So when are the markets? I would like to come 😃\r\nDestiny: I will be showcasing my new collection at the spring art fair this weekend :) I'll send you the details ;)\r\nDestiny: <file_other>\r\nBrooke: Brilliant!! I'll come along, that should be fun!\r\nDestiny: Awesome 💛💚💜 "
  },
  {
    "id": "13612168",
    "summary": "Lizzy and John were at the opening of Monica's gallery yesterday. Monica gave an interesting speech. Monica and Mark are together.",
    "dialogue": "Lizzy: Were you at the opening of Monica's gallery yesterday?\r\nJohn: Yes, but I was a little bit late.\r\nLizzy: Too bad! First speech was the best.\r\nJohn: Why? \r\nLizzy: Monica talked about her last trip and she showed some really funny pics.\r\nJohn: And what about Mark?\r\nLizzy: What do you mean?\r\nJohn: Was he with her yesterday?\r\nLizzy: Yes, they are \"best friends\" - you know what I mean :)\r\nJohn: Really? I was sure he is with Jenny...\r\nLizzy: No, they were only on one date. \r\nJohn: Monica suits him better, she is just as crazy as he is…\r\nLizzy: :) … and just like you!"
  },
  {
    "id": "13810884",
    "summary": "Harvey won't eat lunch with Darcie as he's got business lunch at 1. ",
    "dialogue": "Darcie: hey\r\nDarcie: how is it going, are you busy?\r\nHarvey: no that much. Why?\r\nDarcie: I was thinking we could eat lunch together?\r\nHarvey: not this time, I've got business lunch at 1 :(\r\nDarcie: <file_gif>"
  },
  {
    "id": "13730629",
    "summary": "Dave has a lot of work with the report. Sharon requires it to be done by tomorrow as the clients want to deal with it quickly. Sharon can't write the conclusion of the report, as her hairdresser is coming over, so that she looks good at the meeting tomorrow.",
    "dialogue": "Sharon: Hi Dave, how's the report going?\r\nDave: Getting there, Sharon!\r\nSharon: Hope it'll be done by tomorrow, the clients are anxious to close this soon.\r\nDave: Well, Sharon, I'm working flat out here! I've maybe got a couple of pages left to do.\r\nSharon: OK, just get it done! Right!\r\nDave: Look, Sharon, I'm up to my eyes in it, maybe you could do the conclusion if I send you rest of the report?\r\nSharon: Well, I could do, it's just that my hairdresser's coming over so Iook good for the meeting tomorrow. I trust you to do it right, Dave.\r\nDave: OK, see you tomorrow.\r\nSharon: Well done, Dave, you're a star!\r\nDave: Yeah, bye."
  },
  {
    "id": "13729907-1",
    "summary": "Logan likes Daisy's dress and doesn't think it looks like a bathrobe.",
    "dialogue": "Daisy: Do you think this dress looks like a bathrobe?\r\nLogan: No! Why?\r\nDaisy: Well, it's plaid and belted. Thought maybe it was giving a bathrobe vibe!\r\nLogan: Not for me. I think it looks nice.\r\nDaisy: Thanks! That's not why I was asking...\r\nLogan: I know, but it does look nice.\r\nDaisy: Thanks! Blush!"
  },
  {
    "id": "13681232",
    "summary": "Ben's car broke down and he needs to contact uncle Joe, who's an expert in cars. Adam needs to ask Dad for uncle Joe's number. For today, Ben borrowed Rosie's car. ",
    "dialogue": "Ben: Can u send me uncle Joe's number? \r\nAdam: Sure. What do you need it for?\r\nBen: My car broke down and he's an expert.\r\nAdam: Or so he says :P Wait, I need to ask Dad, I don't have uncle Joe's number either.\r\nBen: OK, there's no rush, I borrowed Rosie's car for today."
  },
  {
    "id": "13816295",
    "summary": "Sara is looking for dinner ideas that would take Daniel's lactose intolerance into consideration. Ana will bring dessert at her request.",
    "dialogue": "Sara: Hi dear, I'm going shopping and was wondering what I should make for dinner.\r\nAna: Hm, good question.\r\nSara: Is Daniel allergic to anything?\r\nAna: Allergic no, but lactose intolerant.\r\nSara: That definitely doesn't make it easier.\r\nAna: If it's a problem, don't worry about it. He can take his medication and should be fine.\r\nSara: No, no, no, I'll figure something out :)\r\nAna: But really, Sara, Daniel's absolutely fine, don't go out of your way just for us.\r\nSara: Nonsense. I was thinking about making many varied dishes than just one. What cuisine do you like?\r\nAna: I'm not a picky eater and Daniel's quite adventurous, so we're easy, except for Daniel's intolerance.\r\nSara: Ok, fusion it is then :)\r\nAna: Do you need me to bring anything?\r\nSara: Hm, maybe something sweet, if you don't mind?\r\nAna: No problem at all!\r\nSara: Perfect, I'm awful at baking, so I'd appreciate your help with that."
  },
  {
    "id": "13682590",
    "summary": "Maria will send Ann Marie the receipt for the airbnb in Boston, because Ann Marie wants the university to reimburse her travel costs.",
    "dialogue": "Ann Marie: Hi Maria, I can't find the receipt for our airbnb in Boston, do you have them in your email box?\r\nMaria: Wait, I have to check, it was so long ago.\r\nAnn Marie: I know, sorry.\r\nMaria: What do you need them for?\r\nAnn Marie: It turned out that I am eligible for a reimbursement of the travel costs\r\nMaria: From whom?\r\nAnn Marie: My university\r\nMaria: That's great. I'll find the receipt and forward it to you.\r\nAnn Marie: Thanks a lot!"
  },
  {
    "id": "13716691",
    "summary": "Shane recommended Dr. Smith to Peggy, a dentist in Centre clinic.",
    "dialogue": "Peggy: can you recommend a dentist? I have a toothache:/\r\nShane: Dr. Smith for sure, in the Centre clinic\r\nMeg: Im sorry about the toothache, Peggy:(\r\nMeg: I've heard he's good, he'll help you.\r\nPeggy: thanks guys! :*"
  },
  {
    "id": "13680498",
    "summary": "Danny and Alan will meet in the foyer around 6:30.",
    "dialogue": "Alan: All right? D'you wanna do owt after work?\r\nDanny: Could have a walk around and catch up, I suppose. Have a drink\r\nAlan: I'll come to the foyer at about 6:30 then, OK?\r\nDanny: OK. I'll try and be ready to leave by then. Let me know when you're about five mins away."
  },
  {
    "id": "13863231",
    "summary": "Lee just got a new mechanical keyboard.",
    "dialogue": "Lee: man, my new keyboard just got delivered!\nArchie: what did you get?\nLee: the new Blackwidow\nArchie: not a big fan of Razer myself\nLee: most of my peripherals are from Razer\nLee: and I never had a problem with them\nArchie: how's the new one?\nLee: it's hard to get used to the mechanical switches\nLee: but I'm very pleased with the purchase\nArchie: it takes some time to adapt from a membrane keyboard to a mechanical one\nLee: I know, that's why I'm not worried at all\nLee: it will get better with every day\nArchie: btw how loud is it?\nLee: definitely louder than my last one\nLee: the click is much more defined\nLee: but not to the point it would bother me\nArchie: I should switch to a mechanical one as well\nLee: what stops you?\nArchie: most of my peripherals are from Logitech\nArchie: but so far I can't find any of their mechanical keyboards that suit my needs\nLee: why not buy from another brand?\nArchie: probably a question of habit :)\nArchie: besides I don't want to install yet another software alongside the Logitech one\nLee: yeah that's annoying\nArchie: so I'll either find a good mechanical kb from Logitech or I'll switch all my peripherals at the same time\nArchie: either way not on my priority list as long as everything else is working\nLee: well good luck with that!"
  },
  {
    "id": "13812072",
    "summary": "Vicky will call Sonia to entertain her as she's bored.",
    "dialogue": "Vicky: working?\r\nSonia: trying hard :P\r\nVicky: what's the result?\r\nSonia: I'm bored...\r\nVicky: if you want, I'll call you and entertain u. \r\nVicky: I've got two funny stories to tell you\r\nSonia: hm.. ok, let's do it!\r\nVicky: I just need 10 min\r\nVicky: I need to grab sth to eat\r\nSonia: actually I need to finish sth\r\nSonia: it shouldn't take more than 20min\r\nSonia: and then I'll call you\r\nVicky: deal\r\nSonia: ;-)"
  },
  {
    "id": "13818956",
    "summary": "Dan and Arabella will meet at the main gate of Jesus College. Matteo overslept, so he will come straight to the station. Arabella will give him some food. ",
    "dialogue": "Dan: Where are we meeting?\r\nArabella: at the main gate of Jesus College \r\nMatteo: I overslept! Sorry!\r\nMatteo: will be late about 15min\r\nArabella: ok, but hurry up, the bus won't wait and it's at 10\r\nDan: it doesn't make sense for me to got to Jesus College, we'll meet at the station \r\nArabella: as you prefer, so maybe I'll just go directly there as well\r\nDan: Matteo, so don't go to Jesus College, come to the station\r\nMatteo: Understood. Should I take some sandwiches?\r\nDan: Sure, we're going to wander for a few hours\r\nMatteo: ok\r\nArabella: I have a lot of food, so if you have no time, just come to the station\r\nMatteo: so nice of you!"
  },
  {
    "id": "13729273-1",
    "summary": "Sixx and Lucy are going to see at deli style cafe on Sandy Park Road around 4 pm.",
    "dialogue": "Sixx: have you seen that new place on sandy park road\r\nLucy: no what is it\r\nSixx: Its a deli style cafe with a little deli style shop bit\r\nLucy: how hippy?\r\nSixx: medium hippy...\r\nLucy: avocado?\r\nSixx: probably\r\nLucy: bearded blokes?\r\nSixx: none spotted\r\nLucy: let's go! 4ish?\r\nSixx: see you there"
  },
  {
    "id": "13680415",
    "summary": "Fan will turn down the music at Sam's request. ",
    "dialogue": "Sam: can u turn down the music? I'm trying to sleep\r\nFan: ok, ok, don't make a fuss\r\nSam: just do it!"
  },
  {
    "id": "13728360",
    "summary": "Faith will meet Kai 4.30 at the railway station. Faith will take the underground train to get to the airport.",
    "dialogue": "Kai: Should we meet at the railway station?\r\nFaith: I will land about 3pm, I don't know how long it will take to arrive to the city centre \r\nKai: About 1h-1,5h\r\nFaith: Ok, so 4.30 at the railway station?\r\nKai: yes!\r\nFaith: But how to arrive there? 😅\r\nKai: Just take the underground train at the airport, it will bring you to the main station, about 2 Euro I think\r\nFaith: ok, sounds easy\r\nKai: it is\r\nFaith: See you there!\r\nKai: See you!"
  },
  {
    "id": "13717146",
    "summary": "Francesca is being released from hospital. She is off tommorow, but working on Monday from 3pm.",
    "dialogue": "Marissa: What to do with Francesca after?\r\nDevin: She goes home 😉\r\nMarissa: But how? She can't walk\r\nAlexandra: Wait a second. If they give her a prescription for antibiotics, please go with her to the nearest pharmacy. Or let her stay at the hospital, go alone, and buy them. They should be for free anyway. If they have already given her antibiotics, then send me your exact location and I'll book a taxi for her to go back home.\r\nJacqueline: From the only time in life I had it, I remember is one of the worst pains ever for a woman! I get that she can't walk... I wasn’t even able to stand!\r\nMarissa: With a good pain killer for today and tomorrow and the antibiotics given by the doctor at the hospital, she should be fine by Monday! No worries, I will go to that pharmacy.\r\nAlexandra: Ok… Get in touch again once you are done\r\nMarissa: Ok\r\nJacqueline: Can you tell Francesca she is off tomorrow? She is working on Monday from 3pm.\r\nMarissa: Sure."
  },
  {
    "id": "13815133",
    "summary": "Aston and Mona are going to Japan in 3 months.  Mona owes Aston 600 euros for the tickets. She will transfer the amount.",
    "dialogue": "Aston: I can't believe our trip to Japan is in 3 months already, feels like I booked it just yesterday\r\nMona: True!\r\nMona: I'm really excited about it too, can't wait to go back there <3\r\nAston: If only it wasn't so far away we could go there more often but it can't be helped\r\nMona: Ah, speaking of which!\r\nMona: How much do I owe you for the plane tickets?\r\nMona: You should've reminded me, I keep forgetting and time flies by without me even noticing\r\nAston: I told you you could pay me back whenever, it's not a big deal\r\nAston: It was 600 euros\r\nMona: Hmm, do you want that in cash? Or should I send you a transfer?\r\nAston: Whichever is fine!\r\nMona: Then I'd rather transfer. Can you give me the details?"
  },
  {
    "id": "13729715",
    "summary": "Mandy and Jordan are thinking about admitting their son to primary school. Jordan will call Alex to find out his opinion and they will discuss later.",
    "dialogue": "Mandy: I have been thinking for a a while to admit our son in primary school. But don't know if it is right time to do so or should I wait for sometime.\r\nJordan: I've been thinking the same Honey, Let me reach home from office then we will discuss it. \r\nMandy: Just call Alex. He would be able to tell much better as he has experience with such things and he is well aware about our son's health and age.\r\nJordan: Ok I will call him as soon as i get free from work. and will tell what he said, you at night."
  },
  {
    "id": "13821388",
    "summary": "Julia's taking the quiz at the moment.",
    "dialogue": "Julia: hah check out this  quiz <file_other>\r\nAndrea: that's totally what we were talking about the other day!\r\nTerry: What's your result?\r\nJulia: I'm in the middle, I'll let you know. And share your results too ;)\r\nTerry: sure\r\nAndrea: of course ^^"
  },
  {
    "id": "13728184",
    "summary": "Lily finds the place recommended to Jessie by her friend nice. Lily offers to call and ask about the price they expect for 30 people there.",
    "dialogue": "Jessie: What do you think of this place?\r\nJessie: <file_other> \r\nLily: Oooh, I like the decor, it looks like it has a good feel\r\nJessie: Yeah, exactly, it doesn't seem like it's too over the top.\r\nLily: How did you find it?\r\nJessie: My friend from high school recommended it, she said she had her high school grad party there, but said the place was nice. nothing tacky or cheesy\r\nLily: Mmm yeah yeah, ok well I can call them and ask them what the price would be for 30 people \r\nJessie: Yeah that sounds good."
  },
  {
    "id": "13716458",
    "summary": "At the weekend Ron is going to an art exhibition where his pictures are going to be displayed.",
    "dialogue": "Ron: I too have plans for the weekend. Thanks for asking, btw.\r\nTaylor: I was going to! So what are ur plans?\r\nHarry: Oh, did the princess get offended? :P\r\nRon: Harry, not as much as yo mama!\r\nRon: Taylor, I'm going to an art exhibition :)\r\nHarry: You bastard! That's it? Art exhibition?\r\nTaylor: Yeah, what's the fun in that?\r\nRon: Thanks 4 ur support. Actually, my pictures are going to be there too. I'm one of the authors.\r\nTaylor: Ur first exhibition?! Congratulations! I'm so happy 4 u.\r\nHarry: Y didn't u say! I would've cancelled or put off my plans!\r\nRon: Nah, that's fine. Thanks, guys."
  },
  {
    "id": "13816907",
    "summary": "Ethan congratulates Lilly on her baby boy. The baby's name is not yet decided.",
    "dialogue": "Ethan: Congratulations. I just heard that you had a baby boy\r\nLilly: Thank you so much you congratulated me :)\r\nEthan: Whats his name?\r\nLilly: We havent decided yet. Its been only 2 days since he has come\r\nEthan: You can name him Ethan\r\nLilly: Shutup. His father will decide the name\r\nEthan: BOL :) "
  },
  {
    "id": "13611969",
    "summary": "Jim and Tim are sharing a ride to work today. Jim will pick Tim up in 15 min.",
    "dialogue": "Jim: Hey, you want share a ride to work today?\r\nTim: Yeah, why not?\r\nJim: Meet you out front your house in 15 then\r\nTim: Ok, see ya."
  },
  {
    "id": "13729493",
    "summary": "Cady will take a personal pizza with pepperoni and Italian sausage and also a soft drink for Aaron.",
    "dialogue": "Cady: I'm at the sandwich shop, would you like anything before i get home\r\nAaron: YES!!! I don't feel like cooking :-/\r\nCady: what would you like?\r\nAaron: what are you having?\r\nCady: a meatball sub\r\nAaron: mmm, what else is on the menu?\r\nCady: roast beef sandwich?\r\nAaron: no\r\nCady: spicy meats sandwich?\r\nAaron: no\r\nCady: vegetarian sandwich?\r\nAaron: no\r\nCady: they also sell personal pizzas\r\nAaron: that sounds amazing\r\nCady: what toppings would you like?\r\nAaron: pepperoni and italian sausage\r\nCady: anything else?\r\nAaron: that's it. could you also bring me a soft drink, please? orange will do.\r\nCady: we have some home\r\nAaron: ok, then that's it for me.\r\nCady: see you in a bit"
  },
  {
    "id": "13862208",
    "summary": "Katarina wants to rent a flat from Liz. She will come visit it today after 6 pm.",
    "dialogue": "Katarina: Hello, I got your contact details from Liz, we work together\nJill: Hi :)\nJill: Liz told me you would contact me\nKatarina: :) I'm looking for a flat to rent, is your flat still available?\nJill: Yes. I mean, someone is coming to see it this afternoon but for now it is\nJill: Do you want to see it today?\nKatarina: Yes, that would be great, I can be there after 6 pm\nJill: OK, anytime after 17:30 will be perfect\nJill: <file_photo>\nJill: <file_photo>\nKatarina: Thank you, looks very nice and sunny"
  },
  {
    "id": "13821601",
    "summary": "Cora, Kaylee and Lydia are going to a spa. Kaylee pays for everything.",
    "dialogue": "Cora: what do you think about going to a spa? \r\nKaylee: <file_other> I've done a research and this one looks the best\r\nLydia: Nice idea, we will finally get some rest\r\nCora: Ye... this schoold is driving me crazy\r\nKaylee: Done, I've bought a groupon, that one is on me!\r\nLydia: Kaylee you are crazy"
  },
  {
    "id": "13864402",
    "summary": "Roger left Fiona for Mandy, who is a model. Fiona broke into his FB account. She is devastated.",
    "dialogue": "Fiona: Roger broke up with me.\nBen: Again?\nFiona: This time it's for good\nPolly: I'm sorry\nFiona: He left me for another lady\nBen: How do you know?\nFiona: He told me\nBen: Roger tells lots of things\nFiona: I know\nFiona: But he really has someone else\nFiona: I broke into his FB account\nFiona: Her name is Mandy and she's a model\nPolly: What an asshole!\nBen: Roger is a dick\nBen: He did you a favour by leaving you \nBen: I'm sorry for this model\nBen: You should forget him as soon as possible\nBen: Really\nFiona: I'm devastated "
  },
  {
    "id": "13681252",
    "summary": "It's to late for Melanie to join because everyone is going home in an hour.",
    "dialogue": "Ellie: there is no point anymore for you to come here ;x\r\nMelanie: why not? :(\r\nEllie: everyone is going home in an hour it just makes no sense for such a long trip\r\nMelanie: ok.. I screwed up sorry :(\r\nEllie: no worries, we can meet next time"
  },
  {
    "id": "13820084",
    "summary": "Ford will pick up Gary and Gerard at 6.30 to go to the party. ",
    "dialogue": "Ford: when should I go and pick you up?\r\nGary: I think that 6.30PM would be just fine\r\nGerard: for me it is also fine\r\nFord: OK!\r\nFord: The bitches don't know what's coming\r\nGary: we wil kill that party\r\nGerard: I guess that another door will fly :)\r\nFord: haha, don't turn your \"Andrew\" mode on :))))\r\nGary: <file_gif> XD\r\nGerard: I bet that they will accidentally be pull out from hinges once more ;P"
  },
  {
    "id": "13818902",
    "summary": "Charles wants to form a band and involve Martin as a singer, himself as a drummer and Daniel as a guitarist. ",
    "dialogue": "Charles: guys, we're forming a band!!!!!!\r\nMartin: what are you talking about man :D\r\nCharles: a fucking band man, guitars, drums, keyboard and off we go!\r\nDaniel: ok, but are you playing any instruments? I'm playing a guitar as you know, but I guess it's not enough for the band xD\r\nMartin: yep, and the vocals :P\r\nCharles: you always know how to destroy childhood dreams...I'm gonna cry\r\nMartin: xDDDDDDDD\r\nDaniel: oh c'mon...but seriously, why such an idea?\r\nCharles: listen\r\nCharles: Daniel knows the guitar, I know THE DRUMS perfectly ( yep, a secret weapon of mine), Martin can be a singer and we can always find a drummer\r\nCharles: why not to do it? are we gonna spent the entire university drinking and banging?\r\nDaniel: actually...it's not that stupid\r\nCharles: you see!!! let's do it\r\nMartin: have you ever heard me singing? I sound like a dying whale\r\nCharles: you're exaggerating, I've heard you once or twice and I liked it, so don't fuck with me\r\nMartin: ok I'll think of it\r\nMartin: but wait...you're playing drums???????? :o\r\nCharles: there are still a lot of things you don't know about me B-)"
  },
  {
    "id": "13865420",
    "summary": "Peter is waiting for Liam and Jenny. They'll be late, because they had a little accident. They are OK.",
    "dialogue": "Peter: Why are you not here?\nLiam: we had a little accident on the way\nPeter: what?\nLiam: nothing serious, but we will be late\nSam: is everything ok?\nLiam: sure\nJenny: nothing serious, really"
  },
  {
    "id": "13829848",
    "summary": "Noah and Sebastian are concerned about the consequences of the US withdrawing from the Nuclear Weapon Treaty. ",
    "dialogue": "Noah: US has officially withdrawn from nuclear weapon treaty!!\r\nSebastian: I know. :/ Scary, isn't it?\r\nNoah: Mhm, everyone says, it's the beginning of the second Cold War. Do you think so?\r\nSebastian: I don't know, honestly. I hope that US will manage to convince Russia and China to sign a new treaty.\r\nSebastian: I can't imagine the next arms race.\r\nNoah: Well, I think that arms race has actually never ended, but at least it hasn't been full-blown.\r\nNoah: It feels like the end of a certain era...\r\nSebastian: I hope that it all won't end with the outburst of the third world war.\r\nNoah: Me too. :("
  },
  {
    "id": "13717333",
    "summary": "Dave is attending his aunt's brother funeral today.",
    "dialogue": "Olivia: Where's Dave?\r\nJerry: He had to go to a funeral today\r\nSamantha: Oh\r\nOlivia: :(\r\nSamantha: Was it some close relative of his?\r\nJerry: As far as I know it was his aunt's brother\r\nOlivia: Ok\r\nSamantha: Ok\r\nJerry: He didn't even know him too much but still had to go to the funeral\r\nOlivia: Ok, got it"
  },
  {
    "id": "13864371",
    "summary": "Lillian cannot find a dress for the wedding. Samantha also had problems but found one.",
    "dialogue": "Lillian: I'm looking for a dress for the wedding\nDrake: Why do you need a dress? Go naked! 😜\nLillian: I didn't know it would be such a nightmare\nLillian: Ha ha ha\nBen: Why?\nLillian: I cannot find anything I like...\nLillian: that would look good on me\nSamantha: I can relate...\nSamantha: I was desperate\nSamantha: But finally I found something ok-ish \nLillian: What are you talking about???\nLillian: You looked gorgeous \nLillian: And your dress was beautiful "
  },
  {
    "id": "13730365",
    "summary": "It's Saturday today and breakfast is from 8 to 10. Henry has the timings. Dylan is hungry at 6 AM. ",
    "dialogue": "Dylan: hey bro\r\nHenry: yas bro\r\nDylan: its saturday today\r\nHenry: NO SHIT? :o\r\nDylan: -_- .. i just wanted to ask what time is breakfast today\r\nHenry: i dont know, the usual .. maybe\r\nDylan: can you check it please, you have the timings\r\nHenry: uhh yeah.. its the usual 8 to 10\r\nDylan: great, im starving\r\nHenry: at 6 in the morning xD COOOOL"
  },
  {
    "id": "13820170",
    "summary": "Lisa is holding seats for Luck and Hugh.",
    "dialogue": "Lisa: I'm holding seats for you\r\nLuck: Thanks!!\r\nHugh: I'll be there soon\r\nLisa: Hurry up, people are looking at me with fury! "
  },
  {
    "id": "13728470",
    "summary": "Elise found Jim's dog in the forest. She will bring him home and take care of him until 4 pm.",
    "dialogue": "Elise: <file_photo> isn’t it your dog?\r\nJim: Omg, looks like him, where did you take it????\r\nElise: In the forest, it’s probably like 1 km away from your house, he’s very friendly, should I take him?\r\nJim: Yes! But… I’m at work till 4 o.O\r\nElise: That’s ok, I’ll take care of him, don’t worry.\r\nJim: The best neighbor ever, I owe you!!!"
  },
  {
    "id": "13810763",
    "summary": "Thea has got fever and sore throat, and according to the doctor it's tonsillitis, so she won't be back in the office too soon. Benjamin needs to drag the project on his own, but he'll ask Mr. Robinson if they could make a short break.",
    "dialogue": "Benjamin: hey, how are you feeling?\r\nBenjamin: <file_gif>\r\nThea: really bad :(\r\nThea: I got fever and sore throat\r\nThea: doctor says it's tonisllitis\r\nBenjamin: poor you! \r\nThea: I think I won't be back in the office so soon\r\nThea: I'm sorry, now you need to drag the project on your own :(\r\nBenjamin: it's fine, I will ask Mr. Robinson if we could make a short break\r\nBenjamin: Until you get better!\r\nThea: you are the best <3 <3 <3"
  },
  {
    "id": "13865454",
    "summary": "Kasia and Jan are in Westfjords. Kasia, Jan, Kate and Michael think that Westfjords is beautiful. Icelandic horses have 5 gaits.",
    "dialogue": "Jan: <file_photo>\nKasia: <file_photo>\nKate: it's so beautiful there\nMichael: stunning\nKate: where are you exactly?\nKasia: Westfjords\nJan: but the weather here is completely unpredictable, this is probably the only shortcoming\nKasia: but the best are the hot springs here\nKasia: just amazing\nKasia: and the landscape, as you can see, is just spectacular\nJan: we also went horse ridding\nKate: Michael would love it, I'm sure\nJan: yes, and a fascinating thing is that Icelandic horses have 5 gaits\nJan: most horses have 3 gaits only\nKasia: they are really small and sweet\nKasia: but one has to understand: you're not in charge here\nKasia: you're at nature's mercy\nKate: Do you think it's the most beautiful part of Iceland?\nKasia: yes, I think so"
  },
  {
    "id": "13729822-1",
    "summary": "Sam and Lillian will give Marco the exam pass. Marco is a good student. Lillian will remind Marco to pay the balance as soon as possible. ",
    "dialogue": "Sam: so, about earlier..\r\nSam: what do you think about Marco?\r\nLillian: i think we should just give him the exam pass\r\nLillian: he is a good student\r\nLillian: no need for him to defer the semester\r\nSam: thats true ive never heard any complaints before\r\nLillian:  yeah, hes very hardworking\r\nSam: okay then, text him and tell him he has been cleared for examination\r\nLillian: Okay, i will\r\nSam: but also tell him to try and pay the balance as soon as possible\r\nLillian: yeah, that is a must\r\nSam: okay then\r\nLillian: cool"
  },
  {
    "id": "13680799",
    "summary": "Tom and the other people are waiting for Christie at the cinema. Christie is almost there, stuck in traffic, due to accident. ",
    "dialogue": "Tom: Where RU Christie?! We're all waiting for you in front of the cinema!\r\nChristie: I'm on my way Tom, I got stuck in traffic, there was an accident!\r\nTom: Hurry up, the movie starts in a few minutes!\r\nChristie: I'm almost there!"
  },
  {
    "id": "13829419",
    "summary": "Jess wants to go to a concert but the tickets are sold out. ",
    "dialogue": "Jess: listen to this\r\nJess: <file_other>\r\nStella: I know them :)\r\nJess: really? I don't know how I missed them!!\r\nStella: they will do a concert here soon\r\nJess: seriously?? wanna go?\r\nStella: I don't know if the tickets aren't sold out\r\nJess: I'm gonna check\r\nJess: sold out :(\r\nStella: have you checked the buy/sell stuff fb groups?\r\nJess: yep there are some tickets but they're crazy expensive\r\nStella: sorry :(\r\nJess: next time I'l be quicker :)"
  },
  {
    "id": "13865389",
    "summary": "Arlene invited Judy, Judith and Clara to her birthday party.",
    "dialogue": "Arlene: <photo_file>\nJudy: Your birthday?\nClara: Cool!! \nJudith: I'll be there!\nArlene: Yes :-)\nClara: Is this at your place?\nArlene: Yes, the address is in the invitation\nClara: Cool\nJudith: Do you need us to bring something?\nArlene: You can bring alcohol\nArlene: I'll have something but it might not be enough\nClara: 👍\nJudy: Great! I can't wait :-)"
  },
  {
    "id": "13680670",
    "summary": "Susannah will come this evening and stay with Liz from 7 to 11pm, while Eva is with James.",
    "dialogue": "Eva: Can you come this evening?\r\nSusannah: Yes, for how long?\r\nEva: 7 - 11pm?\r\nSusannah: OK :-) Will be there.\r\nEva: Thank you. The food is in the fridge. Liz should be quite tired after dancing, so she shouldn't give you any headaches :-)\r\nSusannah: No problem and don't worry. Have fun with James!"
  },
  {
    "id": "13731016",
    "summary": "Dad spent his anniversary at Niagara-on-the-Lake on Sunday. His back is acting up so he went to see a doctor today and was prescribed medications. Bobby used to exercise and take painkillers to help with his back. He will pass the information about the book to Dad tomorrow.",
    "dialogue": "Dad: Hi Bobby, How is everything? We went to Niagara-on-the-Lake on Sunday.\r\nBobby: For your anniversary? That's nice! How's your back, though?\r\nDad: Yeah, just to get away for a bit. Actually the pain has moved down to my right foot\r\nBobby: Is that better or worse? Maybe you should do the exercises I was doing for my back.\r\nDad: I was doing some exercises. I saw my doctor today and taking some pills\r\nBobby: Remember that book you bought me when I had my back issues?\r\nDad: Yes, I have to find time to take care of myself.\r\nBobby: I'll find the title and text you. The exercises really helped me. Let's talk tomorrow, gotta go\r\nDad: Ok, take care, love you\r\nBobby: Bye, love you"
  },
  {
    "id": "13728773",
    "summary": "Alex will team up with Laura in a a Pokemon raid. Alex will see Laura today at 5 pm under the clock at Central Station.",
    "dialogue": "Laura: There's a Pokemon raid today at 5pm. Coming?\r\nAlex: Where?\r\nLaura: We're meeting under the clock at Central Station.\r\nAlex: High level?\r\nLaura: Should be as far as I know.\r\nAlex: Great! \r\nAlex: Do you still play Ingress?\r\nLaura: Yeah sometimes.\r\nAlex: Green or Purple?\r\nLaura: Purple of course!\r\nAlex: Cool. Same as me then. Maybe we can team up and paint the town purple while we're at it.\r\nLaura: LOL yeah why not!\r\nAlex: It's lousy weather day today. Wild and wooley.\r\nLaura: Yeah, I'm wrapping right up cause the wind chill factor is something ridiculous.\r\nAlex: Me too. Ahh, the things we do to get that rare pokemon or two or three. \r\nLaura: LOL\r\nLaura: I'm off to catch the train so I can get there on time.\r\nAlex: See you soon!\r\nLaura: See ya! "
  },
  {
    "id": "13820762",
    "summary": "Rachel wishes a happy new year from her and Tom to Miranda and Jack. Rachel is having the best time but misses Miranda and Jack.",
    "dialogue": "Rachel: HAPPY NEW YEAAAAAAR!! ヽ(^o^)丿\r\nRachel: from me & Tom :)\r\nJack: Thanks!!\r\nMiranda: same to you\r\nMiranda: :)\r\nRachel: May you get exactly what you are expecting in the coming year!!!\r\nMiranda: :*\r\nJack: How's your party?\r\nRachel: %) %) %) \r\nJack: Hahahah\r\nJack: I see\r\nRachel: the best party eveeeeeeeer\r\nRachel: wish you were here!!!"
  },
  {
    "id": "13730176",
    "summary": "Bobby watched the episode of I'm a Celeb. Eva missed it. Bobby updates Eva on what happened. ",
    "dialogue": "Bobby: Did you see the episode of I'm a Celeb last night?\r\nEva: No, I was in the pub watching the Rams lose! <file_photo>\r\nBobby: Oh! Well, it was super gross!\r\nEva: The deliveries episode! What did they have to eat?\r\nBobby: Fish eyeballs surfaced again!!!!\r\nEva: GROSS!!!!\r\nBobby: Who thinks of this stuff???\r\nEva: Some sadist! LOL!\r\nBobby: I guess! \r\nEva: What else?\r\nBobby: Testicles and penises and worms, etc.\r\nEva: Oh my!\r\nBobby: It was disgusting!\r\nEva: That show is ew!\r\nBobby: It's good though!\r\nEva: Yes! I hate missing it. Why don't they replay it on itv2 later?\r\nBobby: They want people to watch that after show I guess.\r\nEva: Oh, right. With that Scarlett chick.\r\nBobby: Yeah. She gained all her weight back!\r\nEva: Even had surgery and gained it back!\r\nBobby: No magic bullet is there?\r\nEva: No. You have to eat right and exercise.\r\nBobby: No fish eyeballs!\r\nEva: Definitely not!"
  },
  {
    "id": "13829860",
    "summary": "Daniel will let David know about free slots at the weekend. ",
    "dialogue": "Daniel: hi! any free slots this week?\r\nDavid: Hey. Thursday 6pm or Friday 5pm only ;o.\r\nDaniel: :( i'll be at work\r\nDavid: :/ Weekend?\r\nDaniel: ok i'll let you know\r\nDavid: Ok!"
  },
  {
    "id": "13715771",
    "summary": "Frederic's Monday sucks. Alma hates Mondays too.",
    "dialogue": "Frederic: Mornin'! How's Monday? Mine sucks.\r\nAlma: Hey, hey! I hate Mondays!\r\nFrederic: <file_photo>\r\nAlma: Hahaha, you're crazy! You dressed up like that for work?"
  },
  {
    "id": "13820057",
    "summary": "Kurt sends his son Ron 50 dollars. ",
    "dialogue": "Ron: hey dad :)\r\nKurt: how much do you need son?\r\nRon: I wanted to be nice... 50 dollars\r\nRon: my account is empty, so is my wallet\r\nKurt: It doesn't surprise me.\r\nKurt: money sent, spend wisely\r\nYasmin: come visit us when you can\r\nRon: thanks again dad, love you mum"
  },
  {
    "id": "13862422",
    "summary": "Ali has invited Lucie to visit him in Senegal. Jana, Stefan with daughters and Ali's daughter are coming to stay from 30 March to 12 April. Ali tells Lucie to bring toothpaste with her. Lucie had a car accident.",
    "dialogue": "Ali: <file_photo>\nLucie: Nice colour ;)\nAli: Found shoes for you and Jiri\nLucie: :)\nAli: In chinese minimarket in my building\nAli: Less than €10\nLucie: So it is good reason to come to Senegal soon ;)\nAli: BRAVO\nAli :) :) :) :) :)\nAli: Jana, Stefan and girls and my daughter are coming 30 March to 12 April\nAli: Still have 2 free rooms :D\nLucie: Wow, it's so great\nAli: You better come. Before we send police to arrest you\nLucie: Hehehe\nAli: My toothpaste was not full when Caro brought it back\nAli: You stole some\nLucie: Isn't it obvious that Caro used it?!\nAli: Stealing toothpaste is a serious crime\nLucie: But I can buy you a new one if you want ;)\nAli: Caro says she knew that you will accuse her\nAli: OK buy one and deliver it in person soon\nLucie: I was afraid that you want to tell the police about my car accident ;)\nAli: Nooo are you out of your mind?\nAli: I dont care about that car its not mine\nAli: Toothpaste is mine ;)\nLucie: Heheh\nAli: Good night!\nAli: We are waiting here for you :*"
  },
  {
    "id": "13828253",
    "summary": "Nicole is a bit stressed, as she will have a job interview in Publicis. Nicole and Sophia will meet tomorrow later because of the interview.",
    "dialogue": "Nicole: Soph, could we meet a little later tomorrow?\r\nSophia: Sure, how much later? :)\r\nNicole: I got invited to a job interview\r\nSophia: where where?\r\nNicole: Publicis\r\nNicole: :))))))))\r\nSophia: Wow!! Amazing!!\r\nNicole: I'm a bit nervous.\r\nSophia: You'll be great. And we'll have something to celebrate, hopefully :D"
  },
  {
    "id": "13829964",
    "summary": "Mark is free to talk until 3.45 but he can't reach Marilyn. ",
    "dialogue": "Marilyn: Mark, darling, are you free to talk now?\r\nMark: not really, sweetie\r\nMark: what's up?\r\nMarilyn: In half an hour?\r\nMark: ok\r\nMark: So what is it sweetheart?\r\nMark: Why don't you call me? I'm available till 3:45\r\nMark: Darling, I can't reach you. Maybe later.\r\nMark: <3"
  },
  {
    "id": "13680188",
    "summary": "Julia and Ava will go for karaoke Friday night. Julia will tell the rest and Ava will make a reservation.",
    "dialogue": "Julia: karaoke on friday night?\r\nAva: call!\r\nAva: what about the rest?\r\nJulia: I'l tell them\r\nJulia: maybe someone else will come\r\nAva: ok, I'll make a reservation\r\nJulia: great, thx :)"
  },
  {
    "id": "13716428",
    "summary": "Nobody has picked up the prints yet, but John will do it later today.",
    "dialogue": "Tom: Did anyone pick up prints?\r\nGlen: I didn't have time, but called John?\r\nJohn: I haven't yet, but I will later\r\nTom: Today?\r\nJohn: Sure"
  },
  {
    "id": "13729743",
    "summary": "Renee and Sue can't stand her and think she's extremely ugly.",
    "dialogue": "Renee: Gawd, she looks like a horse face!\r\nSue: LOL! YESSSSS!!!!\r\nRenee: Cannot stand her!\r\nSue: She is just the utter worst. Don't know how he stands her...\r\nRenee: Even her hair is nasty!\r\nSue: She really looks like an oompa loompa without the orange!\r\nRenee: OMG, yes! The hair!\r\nSue: Why do you get your fringe so short????\r\nRenee: No idea...\r\nSue: FUG-LY!!!!\r\nRenee: Beyond, beyond fugly....super fugly! LOL!\r\nSue: OMG, she's coming over here.\r\nRenee: Look like you're busy!\r\nSue: Whew! That was close!\r\nRenee: Could you have kept a straight face?\r\nSue: NO!!!!\r\nRenee: LOL!\r\nSue: I think she's leaving now.\r\nRenee: Good! We can talk about her! LOL!\r\nSue: LOL!"
  },
  {
    "id": "13811763",
    "summary": "Aurora told Isabela that her fall on a slippery floor at her cousin's wedding last February was immortalized on a photo. As she didn't really enjoy the wedding, the accident made it more fun, but overall she is happy that nothing particularly serious happened to her.",
    "dialogue": "Aurora: God\r\nAurora: Remember how I went to that cousin’s wedding last February\r\nAurora: And fought with another cousin there\r\nAurora: I can’t remember if I told you about my spectacular fall there but now I find out it’s been recorded forever in a photo… welp\r\nAurora: <file_photo>\r\nAurora: Lovely xD\r\nIsabela: Omg why did someone make a picture of that xD\r\nIsabela: Instead of helping you up lmao\r\nIsabela: Also why do you look happy laying there xD\r\nAurora: That’s how this world works lol\r\nAurora: Ikr\r\nIsabela: Or is it an angry smile?\r\nAurora: I mean this wedding was pretty awful for me and this kind of made it better\r\nAurora: No, I really found it hilarious lol\r\nIsabela: Hahaha\r\nIsabela: Well tbh it's always better to laugh with it\r\nIsabela: Was the floor that slippy?\r\nAurora: It was pretty slippery and I was wearing heels and had to run\r\nIsabela: R.I.P.\r\nIsabela: Honestly you could have hurt yourself extremely bad\r\nAurora: I know, it’s a good thing nothing happened"
  },
  {
    "id": "13717139",
    "summary": "Maja is new so needs some information from Kimberley as they are in the same group.",
    "dialogue": "Maja: hey\r\nKimberley: ?????\r\nKimberley: do we know each other?\r\nMaja: no, but I'm from your group, I'm new and I was wondering if you could tell me anything about the subjects, lecturers and so on :)\r\nKimberley: aaaa I get it, no problem, ask whatever you want :)"
  },
  {
    "id": "13829933",
    "summary": "Fran bought a nice jacket. Brianna and Fran are going to have a picnic in February in the same place they went to last year. ",
    "dialogue": "Fran: <file_photo>\r\nFran: Check out my new jacket!!\r\nBrianna: Niiiice!!\r\nBrianna: Out on a shopping spree? 😜\r\nFran: Yessss 💖\r\nBrianna: Are we going to organise a picnic soon? \r\nBrianna: Maybe in February?\r\nFran: Yes that would be great, we could go to that place we went to last year\r\nBrianna: Yes that was a brilliant area, amazing view too!\r\nFran: 😁😁"
  },
  {
    "id": "13862912",
    "summary": "Serge's monthly bank transfer to Théo was made late, so he'll make a late rent payment to his landlord. The landlord shouldn't be angry about it given previous timely payments.",
    "dialogue": "Serge: hey Dad, how are you?\nThéo: I am good, how are you?\nSerge: good, thanks.\nSerge: Dad, I haven't received the monthly transfer, is everything ok?\nThéo: yes, yes, sorry I was going to tell you that it will only arrive on the 4th this month. I couldn't do it earlier.\nThéo: I hope your landlord can understand, let me know if I should give him a call.\nSerge: oh ok, no worries he is very helpful and I have always paid on due time these past years... so he will understand.\nThéo: oh great, no worries the transfer is coming.\nSerge: thanks dad! "
  },
  {
    "id": "13729415",
    "summary": "Nathan is going to the pool. David doesn't want to because of the rain.",
    "dialogue": "David: Whats up? \r\nNathan: Nothing much\r\nNathan: Gotta hit the pool\r\nDavid: Really?\r\nDavid: I don't feel like swimming if its raining\r\nNathan: Ye well \r\nNathan: I am going\r\nDavid: Who you're going with? \r\nNathan: By myself\r\nNathan: highway dont care\r\nDavid: Lol \r\nDavid: I hate that song\r\nNathan: I hate Taylor Swift but Tim McGraw is ok "
  },
  {
    "id": "13680123",
    "summary": "Luke will bring the barbecue set. Gregory will bring some beers for himself for the barbecue.",
    "dialogue": "Gregory: will you bring the barbecue set or should I?\r\nLuke: I will, did you get some beers for yourself?\r\nGregory: how could I not? Barbecue without beers? You serious? :D\r\nLuke: who am I asking.... :D \r\nGregory: <file_gif>\r\nLuke: hahahahaah"
  },
  {
    "id": "13728766",
    "summary": "Ashley finished their group work. Angie will do the editing. Ashley will send Angie the soft copy. ",
    "dialogue": "Angie: Hey did you finish our group work?\r\nAshley: Yeah I did but it needs some fine editing\r\nAshley: Can you do it?\r\nAngie: Yeah. Just email me the soft copy.\r\nAngie: ASAP!"
  },
  {
    "id": "13829213",
    "summary": "Josh wants to propose to his girlfriend next month. It's their third anniversary. Monica will get the right ring measure for him this weekend.",
    "dialogue": "Monica: I've got it!\r\nJosh: Tell me!\r\nMonica: I have this ring she always wanted. I'll give it to her and see if it fits. If it's ok, I'll give you the measure.\r\nJosh: That'd be great! \r\nMonica: So, when do you want to pop the question?\r\nJosh: I was thinking that our third anniversary is coming next month, so that would be a great opportunity. \r\nMonica: I think so too. But you can't give anything away by that time. \r\nJosh: I know. And I'm asking you the same thing. So, when can you take her finger measure?\r\nMonica: This weekend. We're meeting for coffee. \r\nJosh: Great! I'll have enough time to order the ring. Thanks!\r\nMonica: No problem! Just tell me who it went :)\r\nJosh: You have my word!"
  },
  {
    "id": "13680437",
    "summary": "Daniel wants to cancel a meeting tomorrow. He has some family stuff. He will let Henry know when they can meet.",
    "dialogue": "Daniel: can we cancel tomorrows meeting?\r\nHenry: yes, something happened?\r\nDaniel: family staff, I'll handel it and let you know when we can meet\r\nHenry: good, will wait"
  },
  {
    "id": "13682374",
    "summary": "Phoebe's ex-boyfriend is working with Joane's husband's best friend. Phoebe doesn't have a problem with that as they split up on good terms.",
    "dialogue": "Joanne: it's a small world, it turns out your ex-boyfriend is working and being friends with one of my husbands best friends lol\r\nPhoebe: no way, which ex hahaha?\r\nJoanne: Jack\r\nPhoebe: I had 3 boyfriends that were named Jack :D\r\nJoanne: his surname starts with O... I believe... can't really remember, he is from Cracow\r\nPhoebe: ohh ye that Jack! cool guy :D\r\nJoanne: you know it feels weird now that i was listening to all this stories and they were about you hahaha\r\nPhoebe: nothing bad happened, we split up on good terms :D \r\nJoanne: i really don't want to know haha, i already know more than i should ;) i will sit far away from him from now on\r\nPhoebe: no worries, I don't have any problem with it and neither should he\r\nJoanne: he seemed okay\r\nPhoebe: he is, where does he work nowadays?\r\nJoanne: good company but i don't remember obviously :/ some place that deals with printing, mostly foreign orders\r\nPhoebe: good for him :)"
  },
  {
    "id": "13682332",
    "summary": "Tomorrow after lunch Astrid will meet with Mr Martin to talk about her essay. .",
    "dialogue": "Astrid: Hello Mr Martin, I have some questions about my essay. I tried coming to your office during hours, but I was told that you were away. Could we possibly meet this week?\r\nMr Martin: Hello Astrid, Indeed I am sorry - I've been a little under the weather these past few days. I'm free on Wednesday if that suits you?\r\nAstrid: I'm afraid I have classes all day. Can I come on Thursday?\r\nMr Martin: I'm afraid not - I have an important meeting to attend to, but I'm free tomorrow after lunch.\r\nAstrid: That would be perfect.\r\nMr Martin: Well then, I shall see you tomorrow.\r\nAstrid: Thanks Mr Martin."
  },
  {
    "id": "13729063",
    "summary": "Richard suspects his girlfriend is cheating on him because of her emotional distance. Matt has once accused his girlfriend of cheating, when in reality she was throwing him a surprise birthday party. Richard will talk to his girlfriend as Matt advises.",
    "dialogue": "Richard: I have a feeling that my girl is cheating on me...\r\nMatt: Well...\r\nMatt: Don't know what to reply\r\nMatt: I'm sorry man..\r\nMatt: But are you sure?\r\nRichard: I'm not. But I have my reasons to believe so.\r\nMatt: I once made a mistake.\r\nMatt: I accussed my girl of cheating on me. But it turned out she conspired with my friends to throw me a suprprise birthday party.\r\nMatt: She was furious when I confronted her.\r\nRichard: Wow. You've never told me that, and I was partially resposible for it...\r\nMatt: Nevermind. Everything is fine now.\r\nRichard: In my case however it's not about conspiring. It's the distance. She created so much distance between us that I have a feeling there is someone else she likes to be with.\r\nMatt: I'm sorry. \r\nMatt: She doesn't seem to be treacherous viper so the best way is just to talk to her.\r\nMatt: Maybe that would help\r\nRichard: I will try. Thanks mate.\r\nMatt: No problem. I'm with you man."
  },
  {
    "id": "13727915",
    "summary": "Paulina is doing her homework, and it's not too easy.",
    "dialogue": "Paulina: Whats up\r\nPatricia: Nothing much\r\nPatricia: You\r\nPaulina: Just doing homework\r\nPatricia: U have homework?\r\nPaulina: Ye just for an elective\r\nPaulina: Basically its a take home exam \r\nPatricia: It actually doesnt sound easy hahah\r\nPaulina: I know it seems easy but its not\r\nPatricia: I an an online class\r\nPatricia: Northern Studies\r\nPaulina: Online classes same\r\nPaulina: Dont sound easy either haha\r\nPatricia: Its okay\r\nPatricia: The final exam is just an essay\r\nPaulina: Wow nice\r\nPaulina: What NS is that?\r\nPatricia: 308\r\nPaulina: Cool!!! "
  },
  {
    "id": "13729453",
    "summary": "The canteen staff will not offer made-to-order food to cut costs. Wendy will put out a memo about it.",
    "dialogue": "Edward: Until further notice, the canteen staff will not be offering made-to-order food of any kind.\r\nEdward: This is to save costs and staff shortages.\r\nWendy: I'll put out a memo.\r\nEdward: Signs for the canteen tables would be appropriate as well.\r\nWendy: No problem."
  },
  {
    "id": "13731461",
    "summary": "Sharol is going to go to the beach with Emma, anna, emily, wendy and kate. Sharol is afraid that wendy doesn't like her.",
    "dialogue": "Emma: We are going beach would you like to join in?\r\nSharol: sure who else is coming?\r\nEmma: its me anna, emily, wendy, kate and you\r\nSharol: would wendy be ok with me joining..\r\nEmma: i think she would be .. is there any problem between you guys?\r\nSharol: i think she doesnt like me ... she always try to avoid me...\r\nEmma: really? then i think you should definetly join and sort things with her\r\nSharol: hmm.. i dont want to be her friend forcefully... \r\nEmma: i know she doesnt dislike you there must b some misunderstanding... lets meet up and sort out.. be at my place at 11am\r\nSharol: sure will be there"
  },
  {
    "id": "13828385",
    "summary": "Joanna and Daniel are invited to two parties on Friday night. On Saturday night they will go grocery shopping, and then they have late lunch with Daniel's parents. On the same day, they also need to clean and in the evening they are going to the theatre. ",
    "dialogue": "Joanna: Since you are unable to remember anything I discuss with you in the morning\r\nJoanna: I will now enumerate everything we've got going on this weekend\r\nDaniel: <3\r\nJoanna: Friday night we are invited to two parties and we either do quick appearances at two or stick to Mike's birthday cause well he's a much closer friend than Jimmy\r\nDaniel: noted\r\nJoanna: Then on Saturday night we go grocery shopping, we also need cleaning products cause the apartment is a mess and we have noting to clean it with\r\nDaniel: right right\r\nJoanna: then we have late lunch with your parents\r\nDaniel: is it this Saturday?\r\nJoanna: yes it is\r\nDaniel: could have sworn it was the next\r\nJoanna: no.\r\nDaniel: okay continue\r\nJoanna: Then we go hoe and clean up\r\nDaniel: and in the evening we go to the theatre!\r\nJoanna: niiiiiice you remembered\r\nDaniel: see?\r\nJoanna: What are we doing on Sunday?\r\nDaniel: staying in bed and maing sweet sweet love?\r\nJoanna: you're a moron"
  },
  {
    "id": "13729626",
    "summary": "Wanda has lost her metro pass. Now she's waiting in line to make a new one. After she's done, she and Zoe will meet for a coffee.",
    "dialogue": "Wanda: hey\r\nZoe: heya\r\nWanda: i'm so bored\r\nWanda: <file_gif>\r\nWanda: please entertain me while I wait in this never-ending line\r\nZoe: hahaha\r\nZoe: what are you waiting for?\r\nWanda: lost my metro pass, have to make a new one\r\nWanda: and literally everyone else on earth is here doing the same thing\r\nWanda: :'-(\r\nZoe: awwwww poor thing\r\nZoe: can't you listen to music?\r\nWanda: i forgot my headphones at home\r\nWanda: <file_gif>\r\nZoe: face palm is correct\r\nZoe: we could play I Spy... it would be more challenging because we are in different locations :P\r\nWanda: LOL sure\r\nZoe: what are you doing after you accomplish this slow-moving quest?\r\nWanda: no plans\r\nZoe: wanna meet for coffee?\r\nWanda: sure :) \r\nZoe: I spy... with my little eye... the end of the line!\r\nWanda: lol not exactly \r\nWanda: i'll let you know when i finish here :D"
  },
  {
    "id": "13818858",
    "summary": "Raquel and Laura have a cold. Laura's boyfriend is taking care of her.",
    "dialogue": "Raquel: <file_photo> when you're down with a cold and just tiramisu makes you feel better and understood :D\r\nLaura: <file_photo> or brownies... lol\r\nSarah: Hahaha!! so true! eat them all lovely\r\nLaura: I'm so sick my bf got me a soup maker!\r\nSarah: omg that's so sweet!! bless him! <file_gif>\r\nRaquel: I wish I had someone to bring me soup! All alone and sick lol\r\nLaura: I can send him over to you. We just made fresh tomato soup <file_gif>\r\nRaquel: Hahaha so nice. I'm just gonna drown my sickness in tiramisu!\r\nSarah: Laura, he makes you brownies and soup?!! marry him lol\r\nLaura: hahaha, i'm trying! :D he's still on a trying period haha\r\nRaquel: you're so lucky! my last bf wouldn't even give me his jumper :O\r\nSarah: that's so selfish! and funny too!! so he would just let you shiver and himself be warm?\r\nRaquel: pretty much... :( I'm so ashamed of myself... how could I be with him??\r\nLaura: mistakes of youth! learn and move on! don't be too hard on yourself! <file_gif>\r\nSarah: exactly!! and maybe always make sure to bring a sweater on a date lol\r\nRaquel: hahahaha thank you girls! you always know how to make me feel better!\r\nSarah: Always! Love you, gorgeous! take care of yourself and get better soon! sending you big hugs\r\nRaquel: You are always so sweet, thank you, beauty :)\r\nLaura: Raquel, make sure you drink plenty of tea with ginger and honey. it always help my throat and keeps me warm. and it's super yummy too :)) xxx\r\nRaquel: will do :) xxx ooo"
  },
  {
    "id": "13681005",
    "summary": "Holly has a job interview but the washing maching broke, so James will come home asap.",
    "dialogue": "Holly: Can you come home asap? It's urgent\r\nJames: What's the matter?\r\nHolly: Our washing machine broke down and we're flooding the neighbours, yet I finally have this job interview today so I can't stay...\r\nJames: What!! I'll be on my way in a few. Don't worry about it, you go get that job!\r\nHolly: Thank you so much, you're a lifesaver!"
  },
  {
    "id": "13680561",
    "summary": "Riley is turning down the volume on Daniel's request.",
    "dialogue": "Daniel: Could you please turn the volume down or use your headphones?\r\nRiley: oh\r\nRiley: sure, turning it down\r\nDaniel: Thanks"
  },
  {
    "id": "13816676",
    "summary": "Mike and Angie are hungover after a party.",
    "dialogue": "Angie: you alive?\r\nMike: no\r\nAngie: same\r\nMike: I've been sick all day\r\nAngie: I'm never drinking again\r\nMike: sick party though xD\r\nAngie: <file_gif>\r\nMike: :D"
  },
  {
    "id": "13729442",
    "summary": "Ayehsa has started jogging.",
    "dialogue": "Ross: Hey Isabella ! you have lost weight. you must be on a diet \r\nAyehsa: No Ross, I have started jogging.\r\nRoss: Well that's great.\r\nAyehsa: Thank you"
  },
  {
    "id": "13730460",
    "summary": "Viola has a new job. Now she's learning about the company's system in procedure. The people at her work are helpful.",
    "dialogue": "Agnes: Hi Viola!\r\nAgnes: how are you? How's your new job?\r\nViola: Hi there!\r\nViola: thanks, Im fine. New job also good.\r\nAgnes: do you have a lot of work?\r\nViola: not really\r\nViola: ;)\r\nViola: now Im mostly learning about the company's system in procedure\r\nAgnes: thats good\r\nAgnes: Im sure you'll learn everything soon!\r\nViola: I hope\r\nViola: :)\r\nAgnes: and how's your new boss? and the new colleagues?\r\nViola: quite ok\r\nViola: so far so good ;)\r\nAgnes: :)\r\nViola: the people are ok\r\nViola: quite helpful, I can ask a question if I dont know sth\r\nAgnes: thats very good\r\nViola: yes :)\r\nViola: i got to go now.\r\nViola: Thanks Agnes! take care! :*\r\nAgnes: Bye! And good luck with the new job! :*\r\nViola: thanks! :*"
  },
  {
    "id": "13682369",
    "summary": "Dan will buy carrot, milk and fruit.",
    "dialogue": "Sandra: Buy a carrot and some milk on your way home.\r\nDan: sure, darling, sth else?\r\nSandra: Maybe some fruits too? choose sth :)\r\nDan: ok, see u soon :*"
  },
  {
    "id": "13729380-1",
    "summary": "Trudy needs someone to double-check her statistical results and asks Janice to do this. Janice recommends Amy. Trudy is not comfortable with asking Amy as they don't know each other that well. Amy, however, can do that for a fee.",
    "dialogue": "Trudy: Are you good with statistics?\r\nTrudy: I need someone to double-check my results\r\nJanice: I’m okay, not great\r\nJanice: Why don’t you ask Amy? \r\nJanice: She’s a genius\r\nTrudy: I know\r\nTrudy: But I’m not that close with her to ask for this kind of favour\r\nJanice: You don’t need to\r\nJanice: You can come to her as a client \r\nJanice: She’s doing it as a side job \r\nTrudy: How much does she charge?\r\nJanice: I think about 40$/hour of her work\r\nJanice: But she works fast, she won’t rip you off."
  },
  {
    "id": "13730639",
    "summary": "Aaron made Christmas shopping at the mall full of kids waiting in a long line to see Santa. Aaron has got all he needed, but Shirl hasn't got any gifts yet. ",
    "dialogue": "Aaron: You should have seen the kids at the mall today! Nightmare!\r\nShirl: Oh! Really?\r\nAaron: In line to see Santa.\r\nShirl: Oh, right! \r\nAaron: It was literally out the door. \r\nShirl: OMG!\r\nAaron: Yeah. I don't remember doing that, do you?\r\nShirl: Yep! Did it last year at the bar! LOL!\r\nAaron: When you were a kid, stupid!\r\nShirl: No, I don't remember.\r\nAaron: Can't be that fun, can it?\r\nShirl: I wouldn't think so.\r\nAaron: Anyway, I got what I wanted and got out of there.\r\nShirl: Good for you! \r\nAaron: Hopefully no more shopping for me!\r\nShirl: Fingers crossed!\r\nAaron: I think I'm done. You?\r\nShirl: I'm making gifts and haven't started yet. Panic!"
  },
  {
    "id": "13862600",
    "summary": "Ted keeps sending Kris pictures and videos of cats.",
    "dialogue": "Kris: Ted keeps sending me pictures and videos of cats\nLiv: That's so cute!\nKris: I know but I'd like to make some conversation with him as well\nLiv: Ooops XD"
  },
  {
    "id": "13716614",
    "summary": "Eric is happy about the French who accepted the offer. Ian is enthusiastic but Adrian isn't. Grace is looking forward to meeting him but Gabriella isn't sure about it.",
    "dialogue": "Eric: The French accepted the offer! A new frenchie in the office soon!\r\nAdrian: Is one not enough!?! 😩😉\r\nIan: Good stuff, up France 🇫🇷\r\nGrace: 🙈 A lot more \"R..Rs\" for everyone 😜 Looking forward to meeting him\r\nEric: Eheh French power 💪🇫🇷\r\nAdrian: Will we need to set a up partition behind Ian in the office? Remember Eric, only English spoken in the office😂👍\r\nEric: We already speak only in English via email no worries!! 😂\r\nTaylor: Eric your dream came true 😂😂🎉\r\nEric: But he has Manon's accent. So strong French haha\r\nAdrian: Oh dear, should I have vetted this appointment?!😱😂\r\nGabriella: Another French guy in the office??? 🙈\r\nEric: Yes Gabriella! 🇫🇷\r\nGabriella: Did I mention I'm on holiday for another month ha?!?!"
  },
  {
    "id": "13680435",
    "summary": "Hannah and Nata are going shopping together on Saturday.",
    "dialogue": "Hannah: hey\r\nHannah: i need new brushes \r\nNata: shopping? \r\nHannah: yeah! \r\nNata: so Saturday? \r\nHannah: great see u \r\nNata: see you soon "
  },
  {
    "id": "13729291",
    "summary": "Brian's interview didn't go well but he wouldn't like to work there anyway.",
    "dialogue": "Sam: How was the interview?\r\nSam: It was today right?\r\nBrian: Yea, I don't thnik it went well :(\r\nSam: Why?\r\nBrian: The guy who interviewed me asked me some totally strange questions and I had no idea what the asnwer should be...\r\nSam: Maybe it was just some kind of personal test. \r\nBrian: Maybe… but I am not sure if I want to work with such crazy people."
  },
  {
    "id": "13682376",
    "summary": "Jake is with Susan's mother now. He will be back on Saturday after lunch. Kyle is free on Sunday and wants to meet Jake. Jake agrees. He will tell Kyle if he's free, this afternoon.",
    "dialogue": "Kyle: Hey Jake any news about the weekend?\r\nJake: Susan is coming Friday morning. We have to go to see her mother first\r\nKyle: Ok. Where is she now?\r\nJake: At home. She's fine but a bit bored... A nurse comes everyday but she can't go outside\r\nKyle: Are you staying overnight?\r\nJake: I think so... \r\nKyle: When are you back?\r\nJake: Saturday after lunch\r\nKyle: Let me know if you want to meet \r\nJake: Yeah we do! I'll talk to Susan today\r\nKyle: Ok just let us know if Saturday night is ok for you\r\nKyle: We're also free on Sunday\r\nJake: I will tell you this afternoon. Susan has to be back at work Monday morning but I think Sunday would be ok\r\nKyle: Just tell me and I'll find some place for dinner / lunch"
  },
  {
    "id": "13730601",
    "summary": "Bill thinks that Richard is lazy and makes poor life choices recently. Richard is Bill's little brother. Richard gets money from his parents. Richard doesn't want to talk about his choices. ",
    "dialogue": "Bill: No offense man, but lately you have tendency to make poor choices\r\nRichard: What are you talking about?\r\nBill: You choose to stay at home instead visiting us, when we rarely see each other.\r\nBill: When a dream job knocks on to your door, you don't want to take part in recruting proccess because you watch tv series\r\nBill: Finally, when your girl wants to take next step and move to you, you tell her it's not the best idea?\r\nBill: What is going on with you?\r\nRichard: I have my reasons.\r\nBill: No reason can justify the fact that you are lazy piece of shit little brother. If you won't change it, you're gonna have hard time in your life.\r\nBill: Remember what I say at get your lazy ass to work.\r\nBill: Because when parents decide to cut you off their money, you will suffer.\r\nRichard: Fuck off Bill. It's not your business.\r\nBill: WTF Bill?\r\nBill: I'm your fucking brother! Of course it's my business.\r\nRichard: I really don't want to have this conversation right now.\r\nBill: There's never be a good time for you to listen to someone older and wiser.\r\nRichard: Wiser? You think you're a wise person that's worth to listen?\r\nBill: Ok. Bye Richard. Hope you get your head clean of this shit you smoke.\r\nRichard: Bye "
  },
  {
    "id": "13862769",
    "summary": "Keith learnt from Suji that the lecture room was switched from 102 to 210.",
    "dialogue": "Keith: The lecture room has changed from 102 to 210 today.(☞ﾟヮﾟ)☞\nJesse: Where did you hear that? I couldn’t get messages from the school office?エェェ(´д｀)ェェエ\nKeith: I don’t know. Suji sent me text. \nJesse: Then where did Suji get this news from? エェェ(´д｀)ェェエ\nKeith: I don’t know. The office always works like that.(ﾟдﾟ)"
  },
  {
    "id": "13729408",
    "summary": "Carla is teaching a class of 7 today. She will be absent 6-12 December. She can teach on the 22nd but not 29th. Mona has to confirm January 2nd classes.",
    "dialogue": "Carla: Hi, do I teach today?\r\nMona: Yes. \r\nCarla: OK, cool.\r\nMona: You'll have 7 people.\r\nCarla: Wow, it's getting better. Good to hear that :) \r\nMona: Yes :)\r\nCarla: Ah, almost forgot. I'm leaving town 6-12 December. Do you want me to find someone to teach the class on the 8th? \r\nMona: I don't know. I'll ask Mary. \r\nCarla: OK. Let me know.\r\nMona: A propos, do you want to teach 22nd and 29th?\r\nCarla: 22nd - yes. 29th - no. \r\nMona: Noted. \r\nCarla: And what about the 2nd January?\r\nMona: I'll ask the girls wheather they want to come. Becasue the studio is open. \r\nCarla: Ok, great. In touch. "
  },
  {
    "id": "13728922",
    "summary": "There's a meeting with clients today at 11 AM. Jim has prepared the presentation.",
    "dialogue": "Eva: Meeting today with clients at 11 am sharp.. \r\nJim: Yes sir\r\nEva: Have you prepared the presentation\r\nJim: Yes sir I have\r\nJim: :thumbs"
  },
  {
    "id": "13829711",
    "summary": "Fanny is very upset with Jay oversleeping on the day of the big meeting. Everybody is waiting and Jay is rushing over. ",
    "dialogue": "Fanny: where are you?!!! why are you not here at the office??!?!\r\nJay: i overslept -- i'm really sorry!!!\r\nFanny: WHAT?!?!? ARE YOU BEING SERIOUS?!?!?\r\nJay: yeah i'm sorry\r\nFanny: UNBELIEVABLE\r\nFanny: the meeting can't start without you!!!!!!!!!!!!!!\r\nFanny: we've been preparing this for months!!!!!!!!!!!\r\nFanny: HOW CAN YOU NOT BE HERE?!?!?!\r\nJay: i'm getting ready, trust me, I'll be there soon\r\nFanny: HURRY UP!!!\r\nJay: i'll be there in no time\r\nFanny: GET - HERE - FAST!!!!\r\nFanny: everyone is starting to get antsy\r\nFanny: and i've run out of things to say\r\nJay: if you stop texting me i'll get there faster\r\nJay: just let me get ready, i'll hop in the car and go\r\nFanny: ok i'm gonna stop texting\r\nFanny: just get here FAST!!!"
  },
  {
    "id": "13828255",
    "summary": "Ryan and Irma are going to the movies tonight instead of meeting Isabelle as promised. Ryan will be leaving for London soon and wants to spend time with Irma.",
    "dialogue": "Isabelle: So, what time will you be there?\r\nRyan: I won’t\r\nIsabelle: What??\r\nRyan: Me and Irma, we’re going to the cinema together\r\nIsabelle: Loool, not cool, both of you promised to come!\r\nRyan: I know, but… we just want to spend some time together before I go to London\r\nIsabelle: Ooooookay, I can see sth’s going on o.O\r\nRyan: Yea, kind of ;p\r\nIsabelle: Meaning…? ;d\r\nRyan: Were going out a bit, that’s it\r\nIsabelle: Hmmm right, so what am I supposed to tell the others?\r\nRyan: The truth :P"
  },
  {
    "id": "13680541",
    "summary": "Nate and Julien have both arrived in the agreed meeting place and they are trying to find each other. ",
    "dialogue": "Nate: Where are you?\r\nJulien: I'm here, where r YOU?\r\nNate: Here as well.\r\nJulien: Lol, great. :D\r\nNate: Wait, I see you. Don't move."
  },
  {
    "id": "13730008",
    "summary": "Helen has this week off work. She plans to cook Tagine, but she doesn't have ingredients. Ralph's coming back at 7 pm.",
    "dialogue": "Helen: How are you, love? Enjoying work?\r\nRalph: Don't rub it in! Just cos you've got this week off!\r\nHelen: I was in the mood for something a bit exotic for dinner. How do you fancy a Tagine?\r\nRalph: I've no idea, what is it?\r\nHelen: You are so unsophisticated! It's a Moroccan casserole, cooked in a special pot with a pointy lid.\r\nRalph: Oh, you mean you're actually going to use your brothers present after all these years?\r\nHelen: Yes, it's been cluttering up the kitchen, it's time it saw some action! Anyway, I need ras- el-hanout, at least I think that's how it's spelled, it's a special spice mix. The corner shop won't have it and I don't feel like trekking 10 miles to Sainsbury's. Thought you could pick it up later.\r\nRalph: I will, but won't it be a bit late to add it at 7 when I get home?\r\nHelen: Shit! Yes, didn't think of that! Oh, also, I don't have any lamb neck fillets either! \r\nRalph: I suppose we'd better have beans on toast instead, then!\r\nHelen: Seems so! I'll cook it another time. See you later!"
  },
  {
    "id": "13730084",
    "summary": "There is a new computer game in which you live the life of a slice of bread. Liam and Matt can't believe it's true.",
    "dialogue": "Matt: Have you heard about that? A slice of bread simulator game!!\r\nLiam: Omg, that just can’t be true. Is it real? \r\nMatt: Haha, yeah. \r\nLiam: Oh no, I just spit my hamburger on the screen. Thank you, bro.\r\nMatt: I’m just looking at the gameplay. It’s so unreal. HAHA!\r\nLiam: So basically you do play a game, in which you DO LIVE the life of a slice of bread? I don’t think I want to live on this planet anymore.\r\nMatt: Come on, it's funny!"
  },
  {
    "id": "13865385",
    "summary": "South Sudan is the youngest country in the world. ",
    "dialogue": "Terry: I have a question. Does anybody know what's the youngest country in the world\nJenny: East Timor I think, why?\nTerry: a quiz here\nMia: no! East Timor is old\nMia: either Serbia or Montenegro, they split 2006\nKate: nope, i've just googled it\nKate: South Sudan\nKate: 2011\nMia: right, I completely forgot!\nTerry: guys! so what is the answer\nMia: South Sudan\nMia: Kate is right\nKate: google is right\nTerry: right! haha"
  },
  {
    "id": "13865059",
    "summary": "Laura is coming to the June Ball. She already has 2 tickets.",
    "dialogue": "Lola: Are you coming to the June Ball?\nLaura: sure, everybody will be there\nPeter: don't forget to buy the tickets\nLaura: I have 2 already"
  },
  {
    "id": "13611738",
    "summary": "Jason jumped off the stage yesterday where he was crowdfunding for his new band. He landed on a big biker guy who liked his behaviour. The bike invited the biker on stage where they all got drunk after the concert. After the show, Jason kicked a dog and it bit his leg.",
    "dialogue": "Jackie: Hi, have you heard about Jason?\r\nMilly: Hi! No, what happened?\r\nJackie: It's pretty stupid, you know :D It has to do with his leg\r\nMilly: Keep talking\r\nJackie: Writing!\r\nMilly: What?\r\nJackie: I'm writing, not talking ;)\r\nMilly: Ok, ok, just get to the point!\r\nJackie: You've heard about this punk band he's just joined, right?\r\nMilly: Yeah, but what happened?\r\nJackie: Last night he was trying to do some crowdsurfing, jumped off the stage and...\r\nMilly: ...and broke his leg?\r\nJackie: No, he ended up falling on this huge biker guy and they both ended up covered in beer\r\nMilly: Ouch! So did that biker guy break his leg then?\r\nJackie: No! No broken leg, apparently he said \"that rocked, young fellow\" and they invited him on stage where they all got drunk after the show\r\nMilly: So what happened to his leg?\r\nJackie: After the show he was so drunk that he started kicking a big dog and the dog bit his leg\r\nMilly: Oh come on, it seems to me that you're the drunk one here XD"
  },
  {
    "id": "13811369",
    "summary": "Leon finished his work earlier. He will pick up Millie from school at 4 p.m. and make chicken thighs and potatoes for dinner.",
    "dialogue": "Leon: honey I left work early\r\nLeon: I thought I could fetch Millie from school and make some dinner?\r\nHallie: oh that would be heaven!\r\nLeon: <file_gif>\r\nLeon: what time does Millie finish?\r\nHallie: today its' 4 p.m.\r\nLeon: okie dokie\r\nLeon: I'll buy some chicken thighs and potatoes for dinner then\r\nHallie: <file_gif>\r\nHallie: see you in the evening!\r\nLeon: <file_gif>"
  },
  {
    "id": "13611945",
    "summary": "Melissa is stressed before an exam on Monday.",
    "dialogue": "Melissa: Harry, I am so stressed 'cause of this stupid exam on Monday!\r\nHarry: No worries Mel, everything will be fine. You've studied hard for a long tme! :)\r\nMelissa: But Hawkins hates me, I am sure the questions will be hard :(\r\nHarry: Try to stay positive! \r\nMelissa: Easier said than done... You are a genius  and don't have to worry about such stuff:/\r\nHarry:  Everyone worries Mel, even geniuses XD"
  },
  {
    "id": "13865316",
    "summary": "Clara has an interview in PwC tomorrow. She doesn't have anything formal to wear. She's size 36. Sophie will lend her a jacket. Clara will go to Sophie's place to try it.",
    "dialogue": "Clara: I have an interview tomorrow!\nSophie: Wow, congratulations! Where? :)\nClara: PwC :D\nMonica: Well done! Fingers crossed!\nClara: Yeah, but they’re quite strict when it comes to dress code and I don’t have anything formal to wear.\nSophie: What size are you?\nClara: 36, generally\nSophie: Ok, I may have something for you. Will this jacket be all right?\nSophie: <file_photo>\nMonica: It’s great! Just wear this, white t-shirt and you’re good to go!\nClara: Looks amazing, will pop to yours to give it a try :)"
  },
  {
    "id": "13717110",
    "summary": "Ruby suggests a dish for Lisa to cook but she doesn't have the necessary ingredients.",
    "dialogue": "Ruby: What about this? <file_other>\r\nLisa: Seared sausage with cabbage and pink lady apples? I'd have to check if I have all the ingredients.\r\nTony: Oh yeah! I made this last week! Delicious!\r\nRuby: You need: olive oil, sweet Italian sausage, apples, red onion, red cabbage, salt, black pepper, apple cider, cider vinegar.\r\nLisa: Out of sausages, cabbage and cider. Sorry, need another idea."
  },
  {
    "id": "13680675",
    "summary": "Papa is leaving on Wednesday. Papa will meet with Lawrence, Anna and Pat on Sunday for a brunch in Schlosscafe around 12. Lawrence will visit Papa tonight. Papa will prepare something to eat for him.",
    "dialogue": "Lawrence: Papa you're at home in the evening? When are you leaving?\r\nPapa: On Wednesday. Yes, I'm at home all day long.\r\nLawrence: I'll pop in after jogging. Shorty before seven.\r\nPapa: Do so! You want to say goodbye?\r\nLawrence: Just wanna see you. Shall we have a meal together, with Anna and Pat, before you go?\r\nPapa: Would be nice. My treat then.\r\nLawrence: On Sunday? Lunch?\r\nPapa: Brunch in Schlosscafe. OK?\r\nLawrence: Good. Will you phone Pat?\r\nPapa: :(\r\nLawrence: OK I will.\r\nPapa: Thank you, son. Nothing against her, just prefer not to have to talk her.\r\nLawrence: I see. No pro.\r\nLawrence: What time shall we make it?\r\nPapa: 12ish?\r\nLawrence: Suits fine. No booking necessary?\r\nPapa: I'd better make one as it's Sunday.\r\nLawrence: I'll come and C U anyway tonight.\r\nPapa: I'll put beer in the fridge.\r\nLawrence: And something to eat? Haven' t had lunch today.\r\nPapa: I'll fix you something nice. \r\nLawrence: Ta papa! Cheers!"
  },
  {
    "id": "13731102",
    "summary": "According to Maya, Ligh Lunch catering is the best food service so far.",
    "dialogue": "Katia: Have you tried Ligh Lunch catering?\r\nMaya: Yes!\r\nKatia: Is it good?\r\nMaya: The best so far. \r\nKatia: ok, thx!"
  },
  {
    "id": "13716419",
    "summary": "Ed and Steve are going to get some coffee in 3 minutes. Monica wants one too but Patty doesn't want one.",
    "dialogue": "Ed: I'm going to get some coffee, anyone?\r\nSteve: wait for me plz\r\nMonica: one latte for me please!!! thank you :*\r\nEd: Ok. Patty?\r\nSteve: I'm going for a smoke in 3 minutes, wait for me downstairs\r\nPatty: no thanks, I'm fine"
  },
  {
    "id": "13815879",
    "summary": "Tyler will bring Anna cold coffee in 10 minutes. ",
    "dialogue": "Tyler: You want me to bring Cold coffee or Ice cream shake\r\nAnna: Coffee\r\nTyler: Ok Coming back in 10 minutes. <3 "
  },
  {
    "id": "13730884",
    "summary": "Snape wants to be in the group for robotics project with Eva. She agreed to that.",
    "dialogue": "Snape: Have you made any group for robotics project?? \r\nEva: No, not yet\r\nSnape: Can I be your group partner\r\nEva: Yeah sure\r\nSnape: Thank you"
  },
  {
    "id": "13680964",
    "summary": "Kira bought a new bed this weekend at a new shop near her house. ",
    "dialogue": "Devlin: u have new bad?\r\nKira: yes, I bought it this weekend\r\nDevlin: verry nice! \r\nDevlin: Where?\r\nKira: there's a new shop near my house\r\nDevlin: u need to show me\r\nKira: sure, anytime:)"
  },
  {
    "id": "13727758",
    "summary": "Taylor wants to go to a rock concert with Valerie. She agreed to go with Taylor.",
    "dialogue": "Taylor: What music do you listen to?\r\nValerie: Y?\r\nTaylor: OMG. Can't u just say?\r\nValerie: Don't be so touchy! Country, pop, a bit of rock and sometimes rap.\r\nTaylor: I've got some good news 4 u :)\r\nValerie: Rly? What is it?\r\nTaylor: I have 2 tickets 2 a rock concert :)\r\nValerie: And? :)\r\nTaylor: Would u like to come with me?\r\nValerie: Sure!"
  },
  {
    "id": "13819800",
    "summary": "Jimmy will watch a movie with Jake after class on Friday. Dom needs to help out his mom, so he cannot join Jimmy and Jake.",
    "dialogue": "Jake: Anyone free for movie after class on Friday?\r\nJimmy: Sure, I have just one thing in library to do, but yeah\r\nDom: I can't, gotta help out my mom\r\nJimmy: Mama's boy:D good son:D\r\nDom: Fuck off:D Gotta help out my mama"
  },
  {
    "id": "13731271",
    "summary": "Mike's favourite Avenger is the Black Panther. Harrison's - Captain America.",
    "dialogue": "Harrison: Bro. Which is you favourite Avenger.\r\nMike: The Black Panther is the gaffer.\r\nHarrison: Haha. Because he has the African Accent?\r\nMike: No man! his moves are just top class.\r\nMike: I am starting to wonder who is yours\r\nHarrison: I will go for Captain America who looks more realistic but lethal\r\nMike: Alright🙄"
  },
  {
    "id": "13865127",
    "summary": "Karen had a presentation. Peter and Ashley participated and liked it.",
    "dialogue": "Ashley: Karen, I loved your presentation.\nKaren: Thanks, dear 😘\nPeter: It was great!\nAshley: I loved the anecdotes \nAshley: It was so interesting\nKaren: I'm happy you liked it\nKaren: 🙃"
  },
  {
    "id": "13813723",
    "summary": "If Betty and Daria win the contest, they will go to Thailand.",
    "dialogue": "Betty: what did you tag me in haha\r\nDaria: it's for a contest :D\r\nBetty: you're spamming me!\r\nDaria: but if I win, I win a trip to Thailand!\r\nDaria: for two ;)\r\nBetty: lmao\r\nBetty: if you win, you gonna take me right?\r\nDaria: obvs\r\nBetty: <3\r\nBetty: ok how do we increase our chances of winning?\r\nDaria: you have to tag 2 people and like the page as well\r\nBetty: oh come on, then those people will expect me to take them XD\r\nDaria: yeah but I tagged you first, so I have priority over them :D\r\nBetty: <file_gif>\r\nBetty: Thailand here we come B)"
  },
  {
    "id": "13728557",
    "summary": "The payday is tomorrow. Holly is broke.",
    "dialogue": "Holly: When is payday?\r\nGerard: tomorrow\r\nHolly: That's great because I'm broke.\r\nGerard: lol"
  },
  {
    "id": "13716730",
    "summary": "Eloise needs a new phone, but not iPhone, something less expensive. Miles recommends a phone, Eloise thinks it's promising, Sheldon recommends Nokia. ",
    "dialogue": "Eloise: i guess i need a new mobile\r\nTamsin: why? what?\r\nEloise: my old nokia slowly dies\r\nSheldon: what you looking for?\r\nEloise: not i shit for sure. sth cheaper\r\nMiles: xiaomi?\r\nEloise: dunno. i guess i'd prefer huawei or lg\r\nMiles: <file_photo> how about this one?\r\nEloise: looks promising\r\nSheldon: i heard it's a bit slow in the long run\r\nMiles: yeah but it can be upgraded. 2 cards. good camera\r\nEloise: sheldon anything you recommend?\r\nSheldon: i'm an old nokia lover so i'm not really objective\r\nMiles: he is, true. but the new nokia is worth a look\r\nEloise: perhaps i'll give it a try"
  },
  {
    "id": "13828743",
    "summary": "Charlie has just achieved his highest score of 152374, which is almost 25000 more than the previous one. It took him around 15 attempts. He needs to do this homework not to anger his parents.",
    "dialogue": "Charlie: just got a new high score!\r\nArchie: cool!\r\nArchie: how much?\r\nCharlie: 152.374\r\nCharlie: almost 25000 more then the last one\r\nArchie: grats\r\nArchie: how long it took?\r\nCharlie: around 15 tries\r\nCharlie: still feel that I can do better\r\nArchie: nobody stopping you\r\nCharlie: need to finish homework first or my parents will kill me\r\nCharlie: cya at school"
  },
  {
    "id": "13816118",
    "summary": "Laura will come to Daniel at 22. Daniel will be waiting for her with wine. ",
    "dialogue": "Laura: I hate this time before xmas!\r\nLaura: I'm frreezing and all the shops r so crowded! \r\nDaniel: my poor little girl...\r\nDaniel: fuck it and come to my place \r\nDaniel: there's a lot of wine :D\r\nLaura: I can't fuck it but I can be 22 at yr place ;-)\r\nLaura: and wine is always a good idea\r\nDaniel: ok, me and wine will be waiting;-)"
  },
  {
    "id": "13680777",
    "summary": "Ginger wants to borrow Willow's falsies but Willow says no.",
    "dialogue": "Ginger: hi\r\nGinger: can you help me?\r\nWillow: ofc\r\nGinger: i need falsies for onight\r\nWillow: but you know that it is something like toothbrush\r\nWillow: you cannot take mines\r\nGinger: oh i understand"
  },
  {
    "id": "13728762",
    "summary": "Walker was in hospital during class time.",
    "dialogue": "Hailee: Hello walker. Where were you during class time?\r\nWalker: I was not feeling well. I had to go to the hospital.\r\nHailee: Sorry about that. Hope you get well soon\r\nWalker: Thanks."
  },
  {
    "id": "13729647",
    "summary": "Kamil, Thomas with his girlfriend, Godek and Prosty with his girl are going bowling tomorrow at 8 p.m. at the same place as the last time.",
    "dialogue": "Kamil: Hey\r\nThomas: Hey, what's up?\r\nKamil: I've been wondering if you want to go bowling tomorrow\r\nThomas: nice, who else is coming?\r\nKamil: me, Godek and Prosty with his girl\r\nThomas: Hmm...\r\nKamil: come on, it will be fun\r\nThomas: Well, ok!\r\nKamil: Great!\r\nThomas: one more thing\r\nKamil: Ye?\r\nThomas: Can I bring my girlfriend?\r\nKamil: Sure thing, more people more fun\r\nThomas: Good, when and where exactly are we going there?\r\nKamil: 8PM at the same place as the last time\r\nThomas: Ok, see you there\r\nKamil: See you!"
  },
  {
    "id": "13681046",
    "summary": "Liz has to study this weekend but finds time to go to the cinema, go shopping and have a pizza with Liz on Saturday. The movie starts at 1 p.m.",
    "dialogue": "Maggie: What are you doing this weekend?\r\nLiz: Dunno. Probably studying. Why?\r\nMaggie: I thought we could go to the movies. Do you really have to study all the time?\r\nLiz: I've got a test on Monday. \r\nMaggie: And the weekend is looong :P\r\nLiz: What movie?\r\nMaggie: Yay, I knew it!\r\nLiz: Am I so predictable? :P\r\nMaggie: Yup. Totally. “Bohemian Rhapsody”. My brother has just seen it and says it's awesome.\r\nLiz: Yeah, I've read pretty good reviews. But let's go on Saturday, this way I'll still have the whole Sunday left for studying.\r\nMaggie: Sure thing. And maybe we could also go shopping? I need a new scarf.\r\nLiz: What happened to that blue one you bought last week?\r\nMaggie: Nothing. I just need one more. Come on, Liz, you know me :P\r\nLiz: Yeah, yeah, you're crazy about scarves. OK, I checked it, Saturday, 1 p.m. First cinema, then shopping.\r\nMaggie: And then pizza! :D\r\nLiz: Sounds like a plan! See u on Saturday then.\r\nMaggie: See u!"
  },
  {
    "id": "13865339",
    "summary": "Tim has HIV. Peter and Laura are very supportive.",
    "dialogue": "Tim: Guys, I want to tell you something\nTim: I know it's a strange place and moment\nTim: but I decided to become open about it\nJim: go on!\nTim: I have HIV\nJim: it's nothing really important fo me Tim\nLaura: of course! are you doing well? on treatment?\nTim: yes very well, I just didn't want to keep it secret anymore\nPeter: great decision! you're not the only one I know and I know it's nothing to be really worried about\nTim: you're great guys!\nLaura: we love you!"
  },
  {
    "id": "13830122",
    "summary": "There will be a remake of 'Pet Sematary' by Stephen King. Coleen is a fan of horrors. Coleen and Glenn watched 'Friday the 13th' together and Glenn hated it. ",
    "dialogue": "Coleen: heyyyyyy\r\nColeen: have you heard they are remaking pet sematary\r\nGlenn: what's that?\r\nGlenn: never heard of it\r\nColeen: you've never heard of it???\r\nColeen: it's a stephen king classic!!!\r\nGlenn: is that the one about the cats coming back to life?\r\nGlenn: i know you are a horror fan…\r\nGlenn: and I don't mean to offend you…\r\nGlenn: but that sounds really stupid lol :-/ sorry\r\nColeen: i thought you liked horror movies\r\nGlenn: not really, you must have me confused with someone else\r\nColeen: didn't we watch friday the 13th together?\r\nGlenn: we did but I hated it\r\nGlenn: they're so silly\r\nColeen: i thought you would be excited about this remake\r\nGlenn: you should ask sarah to go see it with you when it comes out\r\nGlenn: she loves horror movies\r\nColeen: yeah that would be fun"
  },
  {
    "id": "13729016",
    "summary": "Paul and Ashley are going to buy Christmas gifts for Ashley's family. They meet near the Queens Place Mall at around 4.",
    "dialogue": "Paul: Are we going shopping this afternoon?\r\nAshley: Yes of course, we still haven't bought Christmas gifts!\r\nPaul: Just great, I love buying presents for your family XD\r\nAshley: Believe me I know how special they are!\r\nPaul: So I'm leaving work about 3.30 p.m. and we meet near the Queens Place Mall?\r\nAshley: Yeah, I'll be there around 4\r\nPaul: Do we have some ideas about what to buy?\r\nAshley: Well I do have some ideas, I don't know how about you :)\r\nPaul: Very funny, see you there!\r\nAshley: See you :*"
  },
  {
    "id": "13730690",
    "summary": "Miley lives in Connecticut. Joan had a boyfriend from Connecticut. ",
    "dialogue": "Joan: Where do you live actually\r\nMiley: Waterbury\r\nJoan: Nebraska?\r\nMiley: Connecticut of course\r\nJoan: the Brass City!\r\nMiley: hahah, yes! how come you know it?\r\nJoan: I had a boyfriend from Connecticut \r\nMiley: nice:)"
  },
  {
    "id": "13612078",
    "summary": "Sarah is stressed out all the time. James warned her of the dangers of long-term stress. James wants to help Sarah.",
    "dialogue": "James: Are you still stressed out?\r\nSarah: Yes ☹ Lots of stress at home, at work and just everywhere\r\nJames: Listen up, do you know that if you continue to be stressed out you’re gonna have memory loss before you turn 50?\r\nSarah: Really?\r\nJames: There’s been a study which revealed that the brain could be gradually damaged in a relatively young age long before any symptoms could be seen\r\nSarah: Easier said than done. It’s impossible to live without stress! \r\nJames: You can try. I’ll help you"
  },
  {
    "id": "13680324",
    "summary": "Mica praises Andy's book review. Mica is going to post the review on the website on Tuesday then let Andy know. They expect it to be popular.",
    "dialogue": "Mica: Hey, I really liked your book review. very insightful.\r\nAndy: Thanks! It was a challenging book to write about, but fun too.\r\nMica: Im going to post it on the website Tuesday and will let you know once its live.\r\nAndy: Thanks! I can't wait to hear what others think.\r\nMica: It should get a lot of hits.\r\nAndy: excellent\r\nMica: :)"
  },
  {
    "id": "13729471",
    "summary": "Jay is waiting for Kale by the Washroom.",
    "dialogue": "Jay: I am waiting by the Washroom \r\nKale: Cant see u\r\nKale: Oh okay nevermind I see u "
  },
  {
    "id": "13828783",
    "summary": "Jacob is stuck in traffic and will be late to hear Becky sing.",
    "dialogue": "Mary: Where the hell are you? Becky's singing in five minutes\r\nJacob: running late, sorry hun\r\nMary: you're going to explain this to her\r\nJacob: come on, there's a traffic\r\nMary: don't care, bye"
  },
  {
    "id": "13818721",
    "summary": "Kyle, Kian and Jodie agree to watch the game in a bar at Kendall Sq. The match starts at 8 o'clock.",
    "dialogue": "Kyle: Are we going to watch the game?\r\nKian: sure, but where?\r\nJodie: My place?\r\nKian: I'd prefer some pub\r\nKyle: me too, beer, crowd, it's a nice atmosphere \r\nJodie: There is a nice bar next to my place\r\nJodie: at Kendall Sq\r\nKyle: ok, we can try sth new\r\nKian: I'll be free at 7pm, will take a shower and we can meet at 8\r\nKyle: when does the match start?\r\nKian: 8.30\r\nJodie: no, 8\r\nJodie: I've just check, they've moved it because of the weather forecast\r\nKian: ok, then I have to leave earlier\r\nKian: I'll write you in the afternoon\r\nKyle: ok!"
  },
  {
    "id": "13681015",
    "summary": "Anna likes Zoe's C&A dress.",
    "dialogue": "Anna: Nice dress :-)\r\nZoe: thx\r\nAnna: Zara?\r\nZoe: C&A\r\nAnna: ok. Must check it :-)"
  },
  {
    "id": "13829796",
    "summary": "Theo has pizza, May will be there in 5 with cash. ",
    "dialogue": "Theo: pizza!\r\nMay: Already?!\r\nTheo: Do you have cash? They don't accept credit cards :/\r\nTheo: May?\r\nMay: I do, no worries, be there in 5"
  },
  {
    "id": "13815662",
    "summary": "Lucas invites Ivy to a concert in a pub at 7. Ivy cannot stay long but will join Lucas.",
    "dialogue": "Lucas: hi, what ru doing tonight?\r\nIvy: hey, nothing special really. Why RU asking?\r\nLucas: I've heard that there is a cool concert in the Irish Pub at 7\r\nIvy: hmm..not sure if I can go, I still need to study a bit\r\nIvy: the exam is on Thursday\r\nLucas: oh come on, it's Monday!\r\nIvy: idk, perhaps I could go\r\nIvy: but I won't stay long :)\r\nLucas: oh right, as long as you come even for a bit\r\nIvy: <3 <3 <3"
  },
  {
    "id": "13810099",
    "summary": "David is landing in Sevilla instead of Jerez at 17:30 as it was too expensive. Victor will pick him up from the airport.",
    "dialogue": "Victor: do you need me to pick you up from the airport\r\nDavid: that would be neat\r\nVictor: what time are you landing\r\nDavid: 17:30 at Sevilla\r\nVictor: SEVILLA???\r\nDavid: yeah sorry\r\nDavid: Jerez was too expensive\r\nDavid: you don't have to pick me up if you can't\r\nVictor: no its ok"
  },
  {
    "id": "13729735",
    "summary": "Joseph has a surprise for Sara.",
    "dialogue": "Joseph: I have a surprise for you!\r\nSara: Sweet <3 I'm curious.\r\nJoseph: You always are..."
  },
  {
    "id": "13811566",
    "summary": "Peter will pick up the invitation to the New Year's party at the office tomorrow by 5 pm.",
    "dialogue": "Cindy: Hi Peter, the invitation for the New Year's party will be waiting for you at the office until 5PM tomorrow.\r\nPeter: Ok, thanks for letting me know. Who should ask about it?\r\nCindy: It will be waiting for you at my desk. Do you know where to find me?\r\nPeter: Of course, I'll drop by tomorrow!"
  },
  {
    "id": "13727694",
    "summary": "Brad and Claudia met at the conference. Brad liked Claudia's presentation and wants to know the sources she used. ",
    "dialogue": "Brad: Hey, do you remember me?\r\nClaudia: No, not quite\r\nClaudia: Should I?\r\nBrad: We've met during the conference last month.\r\nBrad: You should remember me.\r\nClaudia: Wait a second...\r\nClaudia: Oh yes, Brad from morning session.\r\nClaudia: There must be a reason why you write.\r\nBrad: Indeed, I enjoyed your presentation, but I forgot to ask you about sources you had used.\r\nClaudia: Thank you for kind words. Here:\r\nClaudia: <file_other>\r\nBrad: Thank you so much. That means a lot.\r\nClaudia: I'm glad I could help :)\r\nBrad: Goodbye :)"
  },
  {
    "id": "13715962",
    "summary": "Yasmin, Paris, Daphne, Cam and Xana were at a great party tonight.",
    "dialogue": "Yasmin: Thank you guys for tonight, it was the best party ever! <3\r\nParis: <file_gif>\r\nDaphne: <3 <3 <3\r\nCam: we have to do this more often!\r\nXana: It was a BLAST!"
  },
  {
    "id": "13682020",
    "summary": "Hugh doesn't want to send Lolita a selfie because she is too young.",
    "dialogue": "Lolita: High handsome send me a selfie!\r\nHugh: How old are you?\r\nLolita: 15 and you? \r\nHugh: Too old for you. And you are too young to be flirting about on line. Get on with your school work.\r\nLolita: LOL OK Granddad."
  },
  {
    "id": "13729000",
    "summary": "Adam has a problem with using Baron, because Yahoo introduced a new rule five years ago. He asks Charlie for help. Charlie helps Adam.",
    "dialogue": "Adam: Hey Charlie, gotta question for you.\r\nCharlie: Hey man, what's up?\r\nAdam: I'm having an issue. I just dropped Godwin who was on my bench and picked up Baron who plays tonight.Now it won't let me use Baron this week. Do you know why?\r\nCharlie: Ya. Yahoo won't let you do that.\r\nAdam: I have done it in the past.\r\nCharlie: I can change it for ya.\r\nAdam: Cool thanks. When did that change?\r\nCharlie: It's been a while, probably like five years ago. I've been doing it manually since then because it's a bullshit rule.\r\nAdam: Good to know. I appreciate it man!\r\nCharlie: No worries. Essentially they won't let you make any changes after Sunday night for this week. We've always had people wait until Monday though.\r\nAdam: Thanks for all the info!\r\nCharlie: Sure. You should be good to go now.\r\nAdam: Great. Thanks again\r\nCharlie: Ya, always ask with stuff like that"
  },
  {
    "id": "13682042",
    "summary": "Justin borrowed Duncan's yellow bow tie.",
    "dialogue": "Duncan: Can't find my yellow bow tie\r\nDuncan: Have you seen it?\r\nJerry: Justin borrowed it from you, don't you remember?\r\nDuncan: Of course! It seems that I'm living in La La Land\r\nJerry: Haha :D Time to come down to earth, bro\r\nDuncan: Right :D"
  },
  {
    "id": "13729204",
    "summary": "Jimmy sent pictures he took today to Barbara on her request.",
    "dialogue": "Barbara: I know it's late, but I can see you're still online\r\nBarbara: I wanted yo ask you to send me those pics you took today\r\nJimmy: Ahh. Ok. I will send it to you by mail. There are too many of the to send them here\r\nBarbara: Ok. Thanks a lot :)\r\nJimmy: <file_photo> But this sexy girl has to land here :D\r\nBarbara: Oh stop it you :-]"
  },
  {
    "id": "13717226",
    "summary": "Jess picked up her dress. Morgan and Lona weren't available. Hillary called the dress shop. Lona and Morgan will have to pick up their dresses on the other side of town. ",
    "dialogue": "Hillary: Hey, girls! U remembered to pick up ur dresses, right?\r\nJess: Sure did :)\r\nLona: Not entirely.\r\nHillary: Lona, y?\r\nLona: Well, I went to the shop, but the dress wasn't there.\r\nMorgan: Had a similar problem. Mine was there, but the size was not right.\r\nHillary: R u both joking?!\r\nLona: No. Wouldn't dare.\r\nMorgan: Me neither.\r\nJess: Dunno y. Mine was there, w8ing.\r\nHillary: Calling them now. Furious.\r\nHillary: So, turns out they've sent ur dress to another shop on the other side of town. \r\nLona: Mine?\r\nHillary: Yup.\r\nMorgan: What about mine?\r\nHillary: Yours will be ready on time. Pick up at the same place.\r\nLona: So, Morgan and I will have to go to the other location?\r\nHillary: Seems so. "
  },
  {
    "id": "13730311",
    "summary": "Monika's son Paweł and Keith's daughter Sophie were going to school together. Paweł used to hit Sophie, because he liked her. Sophie hit Paweł back once and broke his glasses. Keith refused to pay for Paweł's glasses. Sophie is in Croatia now for holidays. ",
    "dialogue": "Monika: say hi to your new Facebook friend, Monika\r\nKeith: Hi, Monika.\r\nMonika: Hello. Do I know you from somewhere?\r\nKeith: Yes, you remember, I am Sophie's dad. Our kids were friends at school. \r\nMonika: Sophie from England?\r\nKeith: That's right, you do remember.\r\nMonika: I remember your Sophie punching my Paweł in the face, and me complaining to the school about it. How is she, anyway? Has she managed to stay out of prison?\r\nKeith: Yes, she is in Croatia now, for the holiday. She only punched him in the face because he was hitting her, by the way.\r\nMonika: Yes, but he was only hitting her because he liked her. But when she punched him back she broke his glasses, and you refused to pay for a new pair.\r\nKeith: That's right! So glad you remember us."
  },
  {
    "id": "13821491",
    "summary": "John and May recommended Freddie to watch Versailles and How to Get Away With Murder.",
    "dialogue": "Freddie: Just finished House of Cards, any recommendations?\r\nJohn: Versailles! I know it's different, but if you're into politics and scheming that's your show.\r\nOlivia: I agree, I watched it all, highly recommend.\r\nFreddie: Is it on Netflix? Can't find it.\r\nOlivia: No, only Canal+ :(\r\nMay: How to Get Away With Murder is also great, it's also on Netflix. I'm currently waiting for the new season as they upload with a year long delay.\r\nFreddie: How many seasons are there now?\r\nMay: Five, six coming in 2019.\r\nJohn: Might look into it as well. Have you seen Black Mirror?\r\nFreddie: Heard about it, but haven't started yet. Is it any good?\r\nOlivia: Hard to tell, couldn't finish the first episode with the pig :x\r\nFreddie: Pig? :D\r\nMay: Well, yeah, there's that one really twisted episode, the first one. You can always skip it as every episode tells a different story. All of them are pretty twisted, but the first one was the worst for me as well.\r\nJohn: It's hard to tell guys if you are encouraging or discouraging him to watch it :D\r\nMay: Just being honest, John ;) But I agree HTGAWM is a safer option, however weird it may sound. "
  },
  {
    "id": "13730895",
    "summary": "Tom really liked the museum Mary recommended to him in Dumbo. He got in for free using his student card. ",
    "dialogue": "Mary: Where are you?\r\nTom: Dumbo\r\nMary: Have you seen the museum there?\r\nTom: Yes, I've just left\r\nMary: and?\r\nTom: I really liked it. Thank you for the recommendation \r\nMary: it's good, right?\r\nTom: very nicely made and curated \r\nMary: yes, it's amazing\r\nTom: especially the stories of the subaltern groups: women, slaves, workers\r\nTom: and the history of the Brooklyn Bridge\r\nMary: I know, and it's not very well known\r\nTom: we were almost alone there\r\nMary: did you pay for entrance?\r\nTom: no, we showed our student cards and they let us in for free\r\nMary: that's amazing\r\nTom: yes, especially because New York is so expensive\r\nMary: I know, all museums cost minimum 20 bucks\r\nTom: Exactly \r\nMary: anyway, I'm happy you liked Dumbo\r\nTom: Very much!"
  },
  {
    "id": "13682130",
    "summary": "Veronica left school early today because of her period.",
    "dialogue": "Veronica: I left the school earlier today\r\nDad: why? \r\nVeronica: I have period and I feel terrible "
  },
  {
    "id": "13681365",
    "summary": "Ruby wants to meet someone online. Grace's sister met her boyfriend online. Grace will help Ruby to set up her online profile.",
    "dialogue": "Ruby: i'm considering meeting someone online\r\nGrace: yeah, totally, go for it!\r\nRuby: so you don't think it's a bad idea? \r\nGrace: no, not at all! there are so many people dating on apps and different dating websites and so on \r\nRuby: i'm not very confident you know so thought it might be easier\r\nGrace: yeah, totally! My sis met her boyfriend online you know?!\r\nRuby: really? which one?\r\nGrace: my younger sis\r\nRuby: oh, ok \r\nGrace: do you wanna sort of do it together?\r\nRuby: that would be brilliant! I'm not sure about my picture and other stuff\r\nGrace: no worries, i'll help you\r\nRuby: thank you so much! ;)\r\nGrace: you're an awesome girl you'll be fine! "
  },
  {
    "id": "13828675",
    "summary": "Rosie doesn't feel she's ready for the exam, but she can't study anymore. She'll go to bed and rest. ",
    "dialogue": "Hannah: good luck with your exam!\r\nRosie: thanks\r\nHannah: you're ready for it?\r\nRosie: not sure but I can't study anymore\r\nRosie: I think I'll just go to bed and rest\r\nHannah: that's not a bad idea, just rest and relax and everything should be fine"
  },
  {
    "id": "13730385",
    "summary": "Mateos has finished school and has to leave. Connor and Mateos will miss each other.",
    "dialogue": "Mateos: I wish we could all live in a neighborhood in the future\r\nMateos: I already miss you all \r\nConnor: Ya bro\r\nConnor: It feels like our journey just started\r\nConnor: And you have to leave\r\nMateos: :( \r\nMateos: I always knew that everything is happening too fast in my life\r\nConnor: You're done school\r\nConnor: Be happy because of that\r\nConnor: And well reunite in the future\r\nMateos: :3"
  },
  {
    "id": "13681743-1",
    "summary": "Warren offers Raphael to go and see Ben's band tonight. Raphael refuses as his own band is playing at the German-American club this evening. It's the 4th time they'll be playing 5 or 6 of their songs there.",
    "dialogue": "Warren: hey, we're going to go see Ben's band play this evening. Wanna come?\r\nRaphael: I'd love to, but my own band is playing tonight.\r\nWarren: oh, that's right. where?\r\nRaphael: at the German-American club. they really like us there surprisingly. 4th time playing there.\r\nWarren: that should be fun...i guess\r\nRaphael: youd be surprised\r\nWarren: are you guys going to mix up your set this time?\r\nRaphael: yeah, we usually do. it's just that there are 5-6 of our songs that they always want to hear.\r\nWarren: oh. well good luck!\r\nRaphael: thanks! Tell Ben I said hey and enjoy the show.\r\nWarren: i will. he's really pumped for it. should be good.\r\nRaphael: great. catch ya later!\r\nWarren: byeeee!"
  },
  {
    "id": "13717287",
    "summary": "They gossip about the Royals. They have a preference for Harry and Meg over William and Kate.",
    "dialogue": "Alicia: have you watched the royal wedding?\r\nPatricia: oh sure\r\nEugenie: yeah\r\nPatricia: They look absolutely fab!\r\nPatricia: Harry.... <3\r\nEugenie: its funny how he was an ugly boy and is now so handsome :P\r\nAlicia: and his brother took the opposite way\r\nPatricia: yeah, William was such a pretty boy\r\nPatricia: and now he's not so handsome\r\nEugenie: But Harry and Meg...\r\nEugenie: really royal couple! <3 <3\r\nPatricia: shes so different\r\nPatricia: she will do a lot of mess in the royal family\r\nEugenie: oh really?\r\nPatricia: yeah. American, divorced, older than Harry\r\nPatricia: its never happened before yet\r\nEugenie: you're right\r\nAlicia: true. Kate is so traditional \r\nAlicia: but Meghan...\r\nAlicia: :P\r\nPatricia: Ok, I gota get back to work. \r\nPatricia: bye for now Ladies!\r\nAlicia: Bye!\r\nEugenie: see you :* :*"
  },
  {
    "id": "13680217",
    "summary": "Kailynn is so badly sunburned, that some parts of her skin hurt when touched.",
    "dialogue": "Kailynn: Some of my parts of the body are that burnt that I can't even touch them\r\nBrenton: Hmm ok. Which parts haha\r\nKailynn: Belly. My back. Legs\r\nBrenton: Ok\r\nKailynn: I will show how red I was yesterday\r\nKailynn: <file_photo>\r\nBrenton: Not too bad I've seen worse haha"
  },
  {
    "id": "13731250",
    "summary": "Julia doesn't respond on messanger. Caroline gives Jane Julia's phone number.",
    "dialogue": "Caroline: hey, have you got Julia's phone number? \r\nCaroline: She doesn't reply on messenger...\r\nJane: Yep, wait.\r\nJane: 0 56437895438 ;-)\r\nCaroline: thx!"
  },
  {
    "id": "13729406",
    "summary": "Claire is going home by bus. She will be in Brussels around midnight. Patrick is going home soon.",
    "dialogue": "Claire: I'm in the bus going home\r\nPatrick: A bus? Are you insane??\r\nClaire: The flights were so expensive\r\nPatrick: They always are on Fridays\r\nPatrick: What time will you be in Brussels?\r\nClaire: Around midnight\r\nPatrick: So many hours....\r\nPatrick: I feel sorry for you\r\nClaire: What to do?\r\nClaire: At least I can work.\r\nPatrick: Work?\r\nClaire: Yeah. I need to write some dialogs.\r\nPatrick: Humm... for a movie?\r\nClaire: haha I wish...\r\nClaire: And how about you? What's up?\r\nPatrick: I'm leaving the office soon\r\nPatrick: Heading back home.\r\nClaire: Any plans for the weekend?\r\nPatrick: Nothing. Just chill. "
  },
  {
    "id": "13681399",
    "summary": "Jenny will take the dogs out. Kim will be home by 7. Jenny will prepare some tea.",
    "dialogue": "Jenny: do you want me to take the dogs out tonight\r\nKim: yes please mum I will be home by 7\r\nJenny: do you want me to get tea started as well?\r\nKim: yes please love x"
  },
  {
    "id": "13727586",
    "summary": "Fiona is at a conference. She'll be coming back soon. Adam is smoking grass and playing Dark Souls. He will prepare a nice supper when Fiona comes back. ",
    "dialogue": "Fiona: How is your #metime honey?\r\nAdam: Great. Smokin grass and playing Dark Souls\r\nFiona: Ehh. Shouldn't have asked\r\nAdam: How's your conference?\r\nFiona: Great, but it's slowly coming to an end. Will be getting back soon.\r\nAdam: I'll greet you with hell of a supper :D"
  },
  {
    "id": "13612050",
    "summary": "Lily is congratulating Peter and his team on their victory in a match. Peter's team earned championship. ",
    "dialogue": "Lily: Congratulations brother! I just heard from Meg that you made it!\r\nLily: Give yourself a big pat on the back!\r\nPeter: Thanks sis, it was really hard to win the match, but there we are, with the Championship!!\r\nLily: I knew that you could do it! The whole team is simply awesome! "
  },
  {
    "id": "13809930",
    "summary": "Wayne asks Jason for his password for the company shared folder.",
    "dialogue": "Wayne: Help! I need my password for the company shared folder!\r\nJason: One sec.\r\nWayne: Thank you!\r\nJason: ScOOter42\r\nWayne: Oh, geez, I can’t believe I forgot that! Thanks!\r\nJason: NP"
  },
  {
    "id": "13865334",
    "summary": "Trudy is looking for a decent and cheap dry cleaner's. She needs to have her leather jacket cleaned after her cat peed on it. Swiss Dry Cleaners are good, but slow. Penguin are further away but fast.",
    "dialogue": "Trudy: Anyone know any decent (cheap) dry cleaners near Hom?\nAmanda: Wash in the sink\nTrudy: hahaha\nTrudy: Trust me I've already tried still stinks horribly \nJenny: Swiss Dry Cleaners are good, but a bit slow. Penguin are further but quick. Never used them, though, so idk how good they are\nTrudy: Thanks Jenny\nTrudy: I'll have a look at the price list first...\nTrudy: Gosh...\nTrudy: So expensive...\nTrudy: And I cannot even find my item on the list\nJenny: What is it?\nTrudy: A leather jacket\nTrudy: My cat peed on it... "
  },
  {
    "id": "13716721",
    "summary": "Robert criticizes Sandberg for using me too movement for her own profit, Sophie criticizes her for being money oriented, Misty admits she doesn't like her but for no particular reason. Michelle explains fearism. Carole talks about white feminism issues, and ignoring structural issues. ",
    "dialogue": "Robert: Nora The metoo movement was started by wealthy bourgeois white women like Sandberg and continues to largely benefit those like her. They’re actually very similar.\r\nSophie: Robert let me know we you condiser to be a part of helping these women you mention.\r\nSophie: She monetized the death of her husband by writing a book. She acted like she knew everything about grief and went from talk show to talk show promoting her book but never gave it to those who are grieving.\r\nSophie: There is little honest and altruistic about her. She has enough money but never thought about giving out the book to those men and women who suffered the same.\r\nRobert: Sophie Why would they want to read it?\r\nMsty:  Never liked her something I did not know what\r\nGerard:  Greed and power over any level of ethical constraints.\r\nMichelle: Ah the old anti-semite slander.. it's rife in the UK too. Many ppl see right through this desperate deflection tactic.\r\nViolet:  There’s a new “ism” in town. Fearism. Fear of loosing wealth, status, respect, belief system, etc. - resulting in poor and dangerous decision making by the Fearist - membership includes both men and women.\r\nCaroline: Time for her to lean out.\r\nMsty: Female work bully or Devil wear Prada\r\nCarole: This is everything that’s wrong with White Feminism hat is a racist comment.\r\nBeth: (((White)))\r\nCarole: Beth bore off! I’m referring to ‘white feminists’ and their blindness to structural issues.\r\nRichard: Says the white person getting offended on behalf of other people\r\nJulie : Corporate is as corporate does.\r\nGerard: the lack of integrity is front and center and don't leave out zuck either\r\nMark: sounds just like our very own tory party\r\nMsty: What rubbish\r\nMsty: <file_other>\r\nCaroline: What if women are much like men?\r\nMark: Joining corporate culture and behaving like sleazy greasy male executives does not a good feminist make."
  },
  {
    "id": "13716237",
    "summary": "Lucas and Anna wanted to join Miranda on her 3-day trip in London, but the flights were sold out.",
    "dialogue": "Lucas: Hey girls, any plans for the weekend?\r\nMiranda: I’m going to London for 3 days. Can’t wait to go to Ye Olde Cheshire Cheese 😊\r\nAnna: I want to go to London, too!\r\nLucas: Take us with u!\r\nMiranda: No problem, guys. Book the flights and we’re in London in three days!\r\nAnna: I’m checking the flights\r\nAnna: Nothing, everything’s sold out\r\nAnna: ☹"
  },
  {
    "id": "13681945",
    "summary": "Macy needs glittery shoes for the new year's eve so she's going shopping with Libby tomorrow.",
    "dialogue": "Macy: hello\r\nLibby: hi\r\nMacy: want to go with me?\r\nLibby: where?\r\nMacy: some shopping\r\nLibby: just shopping or shopping with a reason?\r\nMacy: i need to buy some shoes\r\nLibby: you have 20 pairs of shoes!\r\nMacy: but i need ones with sparkling glitter\r\nLibby: party?\r\nMacy: new year's eve with my boyfriend :)\r\nLibby: uuuu! :D\r\nMacy: i have a dress bu i need these shoes\r\nLibby: so tomorrow?\r\nMacy: ok"
  },
  {
    "id": "13821593",
    "summary": "Ann is thinking about moving to Canada next year. Tony recommends Ann to follow the crazy craving and move to Vancouver. ",
    "dialogue": "Ann: guys, I'm seriously thinking about moving to Canada next year\r\nTony: what? why?\r\nAnn: I need something new, I'm fed up with this city\r\nMarianne: But why Canada? It's so cold\r\nTony: Have you ever been there at least\r\nAnn: No, I haven't, but that's the best, something completely new\r\nMarianne: I think you would like it\r\nMarianne: it's American, but not too much\r\nTony: and European, but not too much\r\nMarianne: true!\r\nTony: but you should go to Vancouver \r\nTony: <file_other>\r\nAnn: I didn't know it's such a liveable city, they always talk about Vienna and Melbourne \r\nTony: and Vancouver, I think this is the holy trinity of comfortable life on this planet\r\nMarianne: But you would be so far from us...\r\nAnn: Maybe I'll just do it for a while\r\nAnn: And most of all we will see if I can find a job there\r\nAnn: But I could basically anything\r\nTony: I feel I'm too old for that, but I envy you a bit\r\nAnn: But you've done it already, with Paris I think\r\nTony: Yes, but it was in my 30s\r\nTony: now I need some comfort, predictability, stability\r\nAnn: so also for me it may be the last moment to try some craziness \r\nTony: possibly, I like this idea, we should be more crazy in life"
  },
  {
    "id": "13820442",
    "summary": "Jessica is on a 2 weeks leave. According to Will she is overtired with work. Paula will text her.",
    "dialogue": "Will: So apparently\r\nWill: Jessica is sick and she went on a holiday leave\r\nPaula: For how long\r\nWill: Dunno, I heard 2 weeks\r\nPreston: What happened to her? \r\nWill: She's probably tired of working\r\nPaula: I feel sorry for her\r\nPaula: I will send her a text"
  },
  {
    "id": "13865182",
    "summary": "Mary, Tim and Liam are hiking tomorrow in the Jandia Peninsula. They'll start at 12. Marion has done all the hikes on the island. She'll meet them later in Morro Jable. They will write her when they finish.",
    "dialogue": "Marion: What is the plan for tomorrow?\nMary: We want to hike a bit\nMarion: where?\nTim: in the Jandia Peninsula\nLiam: wanna join?\nMarion: I don't feel like walking tomorrow\nMarion: so we can just meet afterwards to eat something\nLiam: ok, but where?\nMarion: in Morro Jable?\nLiam: sounds good, not far from the path\nMarion: exactly \nMarion: what time do you want to start?\nLiam: around 12\nMarion: so you won't be done before 5\nTim: you think so?\nMarion: I'm sure, i've done all the paths on this island\nMary: hahaha, ok\nMarion: it's a very beautiful place, you'll love it\nMarion: and write me when you're done\nMary: ok"
  },
  {
    "id": "13728146",
    "summary": "John will pick up Tia from school because Ann won't be able to.",
    "dialogue": "Ann: Baby please pick up Tia from school  i wont be able to leave...\r\nJohn: ok babe no worries\r\nAnn: Thank you love :kisses:\r\nJohn: :kisses: :kisses: :kisses:"
  },
  {
    "id": "13864968",
    "summary": "Jeff is not going to the conference in SF. The flight is expensive.",
    "dialogue": "Kim: Are you going to the conference in SF?\nJenny: I should, I know, it would be good for my career\nJeff: no, not so much, I think it's bullshit that it's so important\nSimon: is it?\nJeff: sure, the whole net-working thing doesn't really matter, I think\nJeff: nobody offers you a job at a conference\nJeff: and it costs so much to fly to SF\nKim: I would like to go also to see what's going on in the field\nKim: to meet people, see new trends, ideas\nKim: I think it's important for an academic\nJeff: this may be true, if you can afford\nKim: the flight is about €500, right?\nSimon: true\nJeff: and then more money for accommodation\nJeff: it can easily pile up to €2000\nKim: you're quite right, unfortunately\nJeff: because it also doesn't make sense to fly to California for 3 days\nJeff: it would be also extremely disturbing, with the jet lag etc.\nKim: you're so right :(\nJeff: so think about it first"
  },
  {
    "id": "13728853",
    "summary": "Neil sends Jerry a photo from their trip to China. Jerry and Neil wish to repeat the trip.",
    "dialogue": "Neil: I've beed digging through old photos\r\nNeil: Look what I've found\r\nNeil: <file_photo>\r\nJerry: Hahahaha. It's us in China. God damn it was so long ago!\r\nJerry: I wish we repeated that trip.\r\nNeil: Yeah. Me too. :)"
  },
  {
    "id": "13828615",
    "summary": "Andy needs his parents to receive his parcel today. He tries to lie to Mrs Pink that he bought school supplies but admits he ordered 50$ worth of games. Mrs Pink doesn't mind him buying games as long is it is out of his own pocket.",
    "dialogue": "Andy: Mom, there's a package for me coming in today.\r\nMrs Pink: Okay\r\nAndy: Could you or dad pick it up for me if I'm not at home?\r\nMrs Pink: Sure. What is it?\r\nAndy: School stuff?\r\nMrs Pink: What school stuff?\r\nAndy: Something I need for school.\r\nMrs Pink: I don't think you're being quite honest with me.\r\nAndy: Don't you trust me?\r\nMrs Pink: I do, but still. What is it?\r\nAndy: Fine. I ordered some games online.\r\nMrs Pink: Again?! We need to have a talk, young man.\r\nAndy: But mom...\r\nMrs Pink: Don't you but mom me. How much have you spent this time?\r\nAndy: 50$\r\nMrs Pink: Your own allowance?\r\nAndy: Yes. \r\nMrs Pink: Sure, we'll gladly pick it up for you. "
  },
  {
    "id": "13681655",
    "summary": "Patty isn't going to the concert tonight. The concert has been organized by Pola and other people from their project. Patty will try to stay longer at the second day of the conference tomorrow.",
    "dialogue": "Pola: Hi!\r\nPatty: Oh, hi.\r\nPola: Are you coming to the concert tonight?\r\nPatty: Hmmm, I'm afraid I can't. Sorry.\r\nPola: You can't or you don't want to? Come on, we organized this together with all the other guys, why won't you join us?\r\nPatty: I just can't and I'm not coming, sorry.\r\nPola: Oh well... but are you coming to the second day of our conference tomorrow?\r\nPatty: Sure I am.\r\nPola: I just hope you'll stay longer than you did today... You know what I mean.\r\nPatty: What do you want from me?\r\nPola: It's our common project and it just doesn't feel right that you're ignoring it.\r\nPatty: I'm not. But ok, got it. See you tomorrow.\r\nPola: Ok, see you...\r\nPatty: Bye!\r\nPola: Bye..."
  },
  {
    "id": "13820859",
    "summary": "Mary is running out of yerba mate and wants to buy it next week. It can be bought in the international supermarket.",
    "dialogue": "Mary: Guys, where can I buy yerba mate?\r\nDaniel: In the international supermarket \r\nDon: Yeah\r\nDon: On mill road they have it\r\nMary: Thanks!\r\nMary: Next week I'm going to stock up\r\nMary: I'm running out of it"
  },
  {
    "id": "13716959",
    "summary": "Brad send Suzy and Dana a picture of new kindergarten. Suzy loves the design. Dana doesn't like lack of trees, she think kids could use some variety in their environment. For Suzy and Brad the kindergarten's proximity to work is most important. ",
    "dialogue": "Brad: <file_other> Have you seen it? A new kindergarten.\r\nSuzy: I love it! Fantastic design! so sleek! Why can't we have more of those?!\r\nDana: I haven't analysed all the pictures but I haven't seen a single tree there... oO\r\nBrad: I am not a parent so correct me if I'm wrong but why do kindergartens need to have trees exactly?\r\nDana: The don't have to have them and it's not about the supermodern design but people need something other than just plastic, concrete and wooden panels, even the little people ;)\r\nSuzy: Parents will have more time to take kids to see trees if they don't have to commute from the other side of town to pick up their kids...\r\nDana: I'm talking about its design and not their distance from someone's workplace though...\r\nBrad: but it is about the proximity to someone's workplace though! I honestly couldn't care less if there are trees there or nor, from a business standpoint I think it's a great solution and I wish there were more places like this one!"
  },
  {
    "id": "13828878",
    "summary": "Lucia doesn't want to go to karaoke with Candace, because she hates her. ",
    "dialogue": "Cheryl: karaoke tonight?\r\nCheryl: i haven't see you in ages\r\nLucia: who else is going?\r\nCheryl: me, you and candace\r\nLucia: count me out\r\nCheryl: why?!?!?!\r\nCheryl: you love karaoke\r\nLucia: but i have candace\r\nLucia: she always gets on stage and won't let anyone else sing\r\nLucia: she thinks she's a superstar lol\r\nCheryl: come on, she's nice, you like her\r\nLucia: used to like her\r\nLucia: i find her annoying now\r\nCheryl: is there anything i can do i can change your mind?\r\nLucia: no\r\nLucia: have fun!!!!!!!"
  },
  {
    "id": "13865452",
    "summary": "Pedro got promoted. ",
    "dialogue": "Pedro: I got promoted!\nSamantha: Great! Well deserved. \nJake: Let's celebrate "
  },
  {
    "id": "13828434",
    "summary": "Josh's flight is delayed, so he won't arrive before midnight. Tom will call him a cab once he's landed, which is cheaper than Uber. ",
    "dialogue": "Josh: Our flight is delayed..\r\nJosh: They say that we might have to wait here even up to 5 hours\r\nTom: oh, really?\r\nTom: so you won't be here before midnight?\r\nJosh: I don't think so...\r\nTom: hm.. there are no buses at night, I'm afraid. \r\nTom: you will have to get a cab.\r\nJosh: Is it very expensive?\r\nTom: yeah, quite expensive...\r\nTom: Actually, I'll call you a cab, once you arrive. \r\nTom: This will be a bit cheaper...\r\nJosh: and what about uber?\r\nTom: uber will be far more expensive, trust me\r\nJosh: ok. I see. Thanks\r\nTom: no problem. "
  },
  {
    "id": "13731237",
    "summary": "Lauren is going to NYC for the first time. She's preparing for the journey. Adam and Lauren will go to the Museum of the City of New York. ",
    "dialogue": "Lauren: Hi!\r\nAdam: Hi! Excited?\r\nLauren: very much! It will be my first time in NYC\r\nAdam: I know\r\nLauren: I'm reading about the city right now\r\nLauren: I didn't know it consists of 5 counties\r\nAdam: yup, Manhattan, Long Island, Brooklyn, Queens and the Bronx\r\nLauren: no, Long Island is a part of the Metropolitan Area but not of the city\r\nAdam: so what is the 5th borough?\r\nLauren: Staten Island \r\nAdam: right! I forgot about the islands!\r\nLauren: they became one city in 1898\r\nAdam: I didn't know. Interesting\r\nLauren: Yes, it has a fascinating history\r\nLauren: you know I'm into history\r\nAdam: I know, you should visit the Museum of the City of New York\r\nLauren: nice! I like city museums\r\nAdam: We can even go there together\r\nLauren: yes, let's do it\r\nAdam: ok!"
  },
  {
    "id": "13864481",
    "summary": "Miranda sends Michalis and Linda a link with the hall menus for this term. ",
    "dialogue": "Miranda: Hi guys, here are the hall menus for this term :)\nMiranda: <link>\nMichalis: Thanks Miranda!\nLinda: Brilliant! "
  },
  {
    "id": "13828358",
    "summary": "Mike is waiting for Carl. Carl is still on boat, there's a delay due to the storm and they have problems to get to the harbor. ",
    "dialogue": "Mike: Where are u?\r\nMike: I'm waiting for u!\r\nCarl: I'm still on boat.\r\nCarl: We have some problems to get to the harbor.\r\nMike: Why? \r\nCarl: There are terrible delays because of this storm.\r\nMike: Oh, I see. "
  },
  {
    "id": "13717271",
    "summary": "They dislike Miss Smith because she is a demanding teacher. Gracie likes her.",
    "dialogue": "Amber: i really fucking hate miss smith\r\nAmber: :| :| :|\r\nIvy: yeah she's a real bitch\r\nIvy: fuck her\r\nGracie: what are you talking about? i think she's quite nice. demanding, sure, but nice\r\nAmber: i hope she dies in a fire lalala\r\nIvy: what the fuck is wrong with you gracie? miss smith is nice?\r\nAmber: and then goes to hell and burns there still for eternity\r\nGracie: well, if you studied a bit more maybe you'd also like her\r\nGracie: it's not exactly her fault you're getting Fs\r\nIvy: it is precisely her fault\r\nAmber: sure it is\r\nIvy: gracie, go wash your teeth after you're done licking her ass\r\nGracie: oh come on...\r\nAmber: hahahah\r\nAmber: yeah please do hahaha\r\nGracie: grow up.\r\nIvy: lmao"
  },
  {
    "id": "13715907",
    "summary": "Shannon sends Karen and Lucy a video of Jackie. ",
    "dialogue": "Shannon: <file_video>\r\nKaren: OMG she's sooo cute\r\nLucy: Adorable little Jackie <3"
  },
  {
    "id": "13821653",
    "summary": "Mary, Frank and Anne will teach children to discuss animals in French today.",
    "dialogue": "Mary: Today is tutorial day!\r\nFrank: We splitting groups?\r\nAnne: Yes\r\nAnne: Ye each taking 2 groups for today ok?\r\nFrank: yeah for sure\r\nAnne: Those kids are lovely\r\nMary: They are\r\nFrank: So we're going to discuss animals in French? \r\nAnne: Oui xd\r\nMary: haha\r\nFrank: Alright!\r\nFrank: Thanks!\r\nMary: Have fun! "
  },
  {
    "id": "13716991",
    "summary": "Julie is going to pick up Maya on the way to the church as Lenny is going with Luke.",
    "dialogue": "Julie: we can take you on the way there\r\nJulie: we have a free seat in our car\r\nLenny: thank you Julie but Luke is already picking me up ;)\r\nLenny: we will meet at the church\r\nMaya: Julieee can I ride with you please?\r\nMaya: I think i won't be taking my car after all \r\nJulie: sure but we have only 1 free seat as i mentioned\r\nMaya: it will only be me\r\nMaya: Tom is going there early to help with the flowers and some other stuff\r\nJulie: fine then, we will call before we leave the house\r\nMaya: thank you sweetie! "
  },
  {
    "id": "13828020",
    "summary": "Mark asked Adam to give him the address of the hotel he stayed at last summer.",
    "dialogue": "Mark: Hey bro!\r\nMark: Send me the address of the hotel you visited last summer.\r\nAdam: Here u are\r\nAdam: <file_photo>"
  },
  {
    "id": "13829859",
    "summary": "Rafella and Nevaeh are excited about the increasing support for veganism. ",
    "dialogue": "Nevaeh: <file_photo>\r\nNevaeh: Sweden ;)\r\nRafella: 😻\r\nRafella: I love that guy\r\nNevaeh: Yeah, he has very good arguments towards being vegan\r\nNevaeh: I read that they have an animal march once a year in London\r\nNevaeh: We should totally go to the next one 😉\r\nRafella: I would be up for that!\r\nNevaeh: In 2017 there were 2.500 people that attended the demonstration, in 2018 it was almost 10.000..\r\nRafella: Wooow\r\nNevaeh: 😃\r\nRafella: This year there will be even more, I'm sure of that ;)\r\nNevaeh: Most definitely\r\nRafella: 2019 is the year of vegans 🥕🥝\r\nNevaeh: 👏👏👏👏\r\nRafella: 🌿🙌\r\nNevaeh: 🐷🐮🦊🦌🐰🐔"
  },
  {
    "id": "13818725-1",
    "summary": "Mike and Dora're in some part of Dublin where there're no bars to go when it's raining. They're going to a concert tomorrow but they don't expect to visit any landmarks of Dublin. They don't exclude going to some escape room later tonight.",
    "dialogue": "Jake: How's Dublin?\r\nMike: it's been raining the entire time...\r\nDora: Yeah, but it's supposed to be nice tomorrow so we're planning to walk around\r\nJake: that sucks! why don't you just go bar hopping then?\r\nMike: there aren't any bars here\r\nJake: there's no way there are no bars in Dublin!\r\nDora: yeah, we're in a weird part of the city, nothing is walking distance really\r\nJake: sorry to hear guys :( but there's gotta be something, any escape rooms? the guiness factory? some whsiky tastings? don't have to go hiking, jut drinking!\r\nDora: we've been pretty much tanked since we got here because of that ridiculous weather, what can you do...\r\nMike: we re going to the concert tomorrow but that's inside too, i guess we won't get to see any of actual Dublin\r\nJake: but I'm sure you're having fun anyway, right?\r\nDora: haha, yeah we are! we might do the escape room later tonight, just gotta sober up a bit haha"
  },
  {
    "id": "13728796",
    "summary": "Gemma will come by Suze's office as she forgot her keys.",
    "dialogue": "Gemma: Forgot my keys :(\r\nSuze: Come by my office\r\nGemma: okay thanks!\r\nSuze: no problem"
  },
  {
    "id": "13829971",
    "summary": "Bryson is coming to room 14a. She's about to check the list.",
    "dialogue": "Bryson: where?\r\nBrooke: room 14a\r\nBryson: ok coming\r\nBrooke: hurry up, she's about to check the list"
  },
  {
    "id": "13862783",
    "summary": "Luisa and Mandy will go to the cinema to watch the film \"Glass\" at 9. Luisa will pick Mandy up at 8:15.",
    "dialogue": "Luisa: Babe do you feel like going to the cinema today?\nLuisa: They released Glass this week and I'm dying to see it 😋\nMandy: Hey! Hmm..I'm not sure\nMandy: It's not really my kind of movie 😁\nLuisa: Pleeeease??? 🎉🎉🎉\nMandy: Hahaha\nMandy: What time where you thinking?\nLuisa: The one that's on at 9? What do you think?\nMandy: Ok, but you're paying for the popcorn!! 🤣🤣\nLuisa: DEAL!!! 😘\nLuisa: I'll pick you up at 8.15?\nMandy: Ok 🙃"
  },
  {
    "id": "13682058",
    "summary": "Babe wants James to wash the car today and leaves the keys on the table. ",
    "dialogue": "Babe: keys are on the table\r\nBabe: please wash the car today\r\nJames: ok thanks"
  },
  {
    "id": "13680747",
    "summary": "Tom will cover for Harper who is going to a party and will be back late.",
    "dialogue": "Tom: Yo, where you at?\r\nHarper: I think I'm gonna be late out tonight. Kinda got invited to this party ¯\\_(ツ)_/¯ \r\nTom: Damn, nice one!\r\nHarper: Yeah, it kinda just happened. Cover for me?\r\nTom: Course, sis. :)\r\nHarper: Thanks squirt! ;)\r\nTom: That's Captain Squirt to you!\r\nHarper: And you never let me forget it. :P We still up for our Star Tek marathon? "
  },
  {
    "id": "13715776",
    "summary": "Debra, Lois and Miranda are looking for an apartment to rent together. Debra found one apartment, with the electricity bill in the amount of $100/month and $500 deposit. She booked a tour of the apartment for Thursday 6 PM. She also found some more offers. ",
    "dialogue": "Debra: What about this one? <file_other>\r\nLois: Would be nice to have an estimate of the electricity bill.\r\nMiranda: Looks decent enough\r\nDebra: We can just call and ask for an estimate.\r\nLois: but seriously that kitchen...\r\nDebra: I know it's not the most glamorous place, but you know those offers disappear after 30 minutes. We're not in the position to be picky.\r\nMiranda: Yeah, ok, call and ask for the electricity costs and if there's a deposit and if so, how much.\r\nDebra: ok, I assume you are free in the afternoons this week to see the apartment?\r\nLois: I know that and I'll live there with you guys if we get it, but it just hurts my eyes...\r\nLois: yes\r\nMiranda: yup\r\nDebra: Ok, I'm calling\r\nDebra: I booked us a tour of the apartment for Thursday 6 PM. The electricity is $100/month and the deposit is $500\r\nMiranda: k, could have been worse\r\nLois: I can live with that\r\nDebra: ok, so we're done with that. I found some more offers if you want\r\nLois: bring it on"
  },
  {
    "id": "13611731",
    "summary": "Keira made some handmade jewelry for her boyfriend's mother. She apparently didn't like it too much. Keira publicly called her an ungrateful snob. Her boyfriend, Sean, is really into her. Jess and Paige don't really understand why.",
    "dialogue": "Jess: OMG did you see what Keira posted on fb yesterday????\r\nPaige: YEAH! omg she's completely lost it. That girl needs to learn some manners lol\r\nJess: I know! You can't just go around posting such things about your bf's family! has she completely lost her mind?\r\nPaige: she's always been a little... \"different\", I guess now she just doesn't care who knows though!\r\nJess: I mean, if my bf said my mom was an UNGRATEFUL SNOB he wouldn't be my bf for long...\r\nPaige: Exactly... and have you even seen her jewelry? looks like somethin I made when I was 5 :D no way I would wear that now! and Sean's mom is so classy, she's not gonna wear a macaroni necklace in public...\r\nJess: Right? she accepted the gift, smile and move on and don't pressure her to wear it in a family portrait lol\r\nPaige: well, I guess Sean is gonna be back on the market soon\r\nJess: You think??? I don't think she's gonna let that one sneak away so easily, you know how clingy she gets. and he's a great catch!\r\nPaige: ok but two more \"handmade\" pieces and she's OUT! hahahaha\r\nJess: yeah, but I don't think Sean can bring her home again, not for a while tho\r\nPaige: I hear she has an awesome condo her dad got her when she was 19... if only I were so lucky... I don't think she's ever even had a job!\r\nJess: wow, and she has the nerve to call someone a snob. Well, excuse me, your highness, not all of us can make papermarche junk and not worry about rent! just get a job like the rest of us!\r\nPaige: :D I couldn't say it better myself. well, maybe Sean is hoping to get dibs on the condo when she finally ends up in rehab...\r\nJess: I don't think Sean is like that. I think he genuinely is into her, who know for what reason. I mean, I guess she isn't TERRIBLE. just spoiled!!!\r\nPaige: yeah. promise me you gonna tell me if you ever see me turning into her! \r\nJess: of course, honey, that's what friends are for :)"
  },
  {
    "id": "13828306",
    "summary": "Julian says he's okay and tells Richard to fuck off.",
    "dialogue": "Richard: Are you okay?\r\nJulian: yep.\r\nRichard: really?\r\nJulian: fuck off."
  },
  {
    "id": "13730995",
    "summary": "Walter wants to buy home appliances as a gift for his wife, Bab. Jacqui thinks he should buy a silk blouse, chocolates, champagne, or jewellery instead.",
    "dialogue": "Walter: Hi Jacqui, you busy!?\r\nJacqui: Hi Walter, what's up?\r\nWalter: Well, just wanted a few ideas for Bab's birthday, you know!\r\nJacqui: Well, you are her husband, what do you think she'll like?\r\nWalter: I have no idea, maybe a new steam mop, a super duper iron, perhaps?\r\nJacqui: Oh Walter, you're clueless! Get her a lovely silk blouse, chocolates, champagne, jewellery. That's what women like, try those, I'm sure she'll love them! Tell me what you bought, mind, before you give it to her! Bye, love."
  },
  {
    "id": "13594140-1",
    "summary": "Angela is annoyed about \"Brangela\" jokes in the office. Bradley thinks it's funny. He let out Angela was called Angelina in college. ",
    "dialogue": "Angela: Hi Brad. :)\r\nBradley: Hi <3\r\nAngela: Everybody's making jokes about our names at the office. It's really annoying, we've been dating for over four months now and they still find it funny...\r\nBradley: Well, Brangela does sound funny, admit it. :)\r\nAngela: At least they don't know my friends in college used to call me Angelina...\r\nBradley: Uh... actually they do, I told Pete the other day... sorry, darling!"
  },
  {
    "id": "13862294",
    "summary": "Sharon wanted to come to class on Friday at 4:30 pm but this time the class was cancelled. She could've come next Wednesday at 5:30 if only she hadn't left Warsaw earlier.",
    "dialogue": "Sharon: Hi! Just a quick question.\nSharon: Are you open tomorrow?\nSharon: I'd be eager to come to the class at 4.30 pm.\nSharon: Although I'm a bit confused about the info I found on your website?\nSharon: Thanks in advance for letting me know! :)\nKimberly: Hi Sharon, normally yes, I'd be open on Friday. \nKimberly: There is one class from 4.30 to 5.30, but this Friday (tomorrow) I'm closed because I'm teaching a weekend of yoga in Berlin.\nKimberly: But you are so welcome to come to any class you wish.\nKimberly: You could come Wednesday at 5.30, for example ;)\nSharon: Oh no, I'm staying in Warsaw till Saturday only :( \nSharon: But I'll pop in next time I'm here! :) Take care!\nKimberly: You're most welcome! \nSharon: Thanks! "
  },
  {
    "id": "13730988",
    "summary": "Eli has to sit by her, whereas Char has it even worse as she has to see her in every class.",
    "dialogue": "Eli: I'm serious. I hate this.\r\nChar: How do you think I feel????\r\nEli: I know, but you don't have it as bad as me.\r\nChar: How so?\r\nEli: I have to sit by her!!!!\r\nChar: So? I have to see her in every class!\r\nEli: Ugh!"
  },
  {
    "id": "13821216",
    "summary": "Emma recommends Mario \"I'm in love\" movie.",
    "dialogue": "Mario: Any good movies to recommend?\r\nEthan: old or new?\r\nMario: hmm, not from the 1920s, but doesn't need to be this year either\r\nEmma: Did you see the film \"I'm love\"\r\nMario: sounds shit hahahha\r\nEmma: I think you would like it, it's very beautifully made, American-Italian\r\nMario: Ok, I'll see a trailer\r\nEmma: :)"
  },
  {
    "id": "13828155",
    "summary": "Today Ethan has a date with Dana. They're going to the cinema and to the restaurant.",
    "dialogue": "Dan: hey what are you doing today?\r\nEthan: hey\r\nEthan: at 1pm i'm going to the cinema with Dana\r\nEthan: then we go o a restaurant \r\nDan: a date?\r\nEthan: not sure u can call it a date\r\nEthan: just a movie with restaurant :D\r\nDan: hahaha ok so what's your definition of a date then?\r\nEthan: hmmmm\r\nEthan: ok u got me there;D\r\nDan: hahaha good luck then ;D\r\nEthan: thanks xD\r\nEthan: <file_gif>"
  },
  {
    "id": "13680602",
    "summary": "Jude has left his reading glasses on the table. He will buy a pair at the airport.",
    "dialogue": "Jude: Hi sister! Am on the train now. You know what? I've forgotten my reading glasses on the table.\r\nBora: Typical! You can always get a pair of glasses at any supermarket. Maybe even at the airport?\r\nJude: Am a bit annoyed with myself. I had ample time at home. Just didn't go around.\r\nJude: Yes, I'll buy a pair at the airport. Till later!\r\nBora: Take care!"
  },
  {
    "id": "13682330",
    "summary": "Ola is at the doctor's.",
    "dialogue": "Matt: How are you doing babe?\r\nOla: Just got called to the doctor's office. Talk to you later!\r\nMatt: Good luck!"
  },
  {
    "id": "13730792",
    "summary": "Pearl's boyfriend mistreats her but she loves him anyway. Patrick is trying to convince her to leave him. Pearl is fat and ugly, so it's not so easy for her.",
    "dialogue": "Patrick: I don’t get it\r\nPatrick: Why do you even care about this asshole?\r\nPearl: Patrick, it’s not that easy.\r\nPearl: I love him\r\nPatrick: He’s a jerk. He mistreats you.\r\nPearl: He does but he also shows me lots of affection\r\nPatrick: When he needs you.\r\nPatrick: You need to value yourself more.\r\nPatrick: You are a smart woman\r\nPatrick: You don’t need him.\r\nPearl: You won’t get it. \r\nPearl: It’s not easy for a woman like me to find a man.\r\nPearl: I’m fat and ugly.\r\nPatrick: You’re not ugly and there are plenty of guys who like bigger girls. \r\nPatrick: Respectable guys who know how to treat a woman right."
  },
  {
    "id": "13828406",
    "summary": "Daniel gives Jeff some advice on the Discworld book series. Jeff should start from the first one and read them in order in which they were released. ",
    "dialogue": "Jeff: Yo! Can I ask you some questions?\r\nDaniel: Sure!\r\nJeff: After our last talk I decided to check the books you recommended.\r\nDaniel: Discworld series?\r\nJeff: Yep.\r\nDaniel: So what do you want to know?\r\nJeff: There's so many of them that I don't know where to start!\r\nDaniel: I know it might not be the most useful advice but I would start at the beginning :P\r\nJeff: Very funny...\r\nDaniel: I'm serious.\r\nDaniel: There are lots of \"recommended\" patterns when dealing with Discworld series.\r\nDaniel: But for me the answer is simple.\r\nDaniel: Just start with the first book and follow the order in which they were released.\r\nJeff: So why people recommend a different approach?\r\nDaniel: There are many sub-series within Discworld.\r\nDaniel: Rincewind, Witches, City Watch, Death and so on.\r\nDaniel: Some prefer to read it that way to focus on one set of characters.\r\nJeff: Okay but you still think I should read everything in order?\r\nDaniel: That is what I did.\r\nDaniel: Especially that there are characters that appear across several series.\r\nDaniel: So that way you won't miss anything.\r\nJeff: Oh now I get it.\r\nJeff: I'll just follow your advice.\r\nDaniel: No problem.\r\nDaniel: I really think, you're going to enjoy it."
  },
  {
    "id": "13682010",
    "summary": "Mac took Ben's watch to impress Mandy.",
    "dialogue": "Ben: where is my watch?\r\nMac: i dont know\r\nBen: im sure you have it\r\nMac: what, why?\r\nBen: are you out with Mandy?\r\nMac: so what?\r\nBen: she likes watches\r\nMac: ok i will give it back when i come home\r\nBen: ha, i knew that!"
  },
  {
    "id": "13810713",
    "summary": "John has probably got a job as a teacher in China, after he passed the interview. George will help John to review his contract next week when China one sends it. ",
    "dialogue": "John: I think I might have got the job!\r\nGeorge: Congrats! Which job was it again?\r\nJohn: The teaching in China one.\r\nJohn: Had the interview today and they said I passed with flying colours.\r\nGeorge: Sounds grand! Did they tell you want their T&C are?\r\nJohn: No, I still have to get my contract.\r\nJohn: They said they'll send it out next week.\r\nGeorge: Do you want me to give it the 'once over' when you receive it?\r\nJohn: Yes. That would be much appreciated.\r\nGeorge: No worries. I can do that.\r\nJohn: Will it cost me anything?\r\nGeorge: I never charge friends I thought you knew that. :-)\r\nJohn: I'll remember that! ;-)\r\nGeorge: LOL"
  },
  {
    "id": "13717009",
    "summary": "He is careless and has been losing things at school.",
    "dialogue": "Marisa: First day back at school and he lost his book! xxx\r\nPaul: oh dear! not a good start! :(\r\nTina: Oops!\r\nKaren: what a big deal?! i lost my car keys yesterday! went to work by bus and got late only to find out they were in my bag!\r\nTina: haha! so funny!\r\nFreddie: it was just a book..\r\nTracy: it will probably turn up! x\r\nMarisa: last week he lost his lunchbox and 3 weeks ago a school jumper!!!\r\nBilly: how careless!\r\nHeather: he did on purpose! i know he did! haha! x\r\nMarisa: next time he'll lose his whole bag! x "
  },
  {
    "id": "13716116",
    "summary": "Miranda, Juliet and Hayley are having a party today.",
    "dialogue": "Miranda: are we on for today? you ready?\r\nMiranda: <file_gif>\r\nJuliet: hell yeah! the dance floor will burn\r\nHayley: i am already preparing myself\r\nHayley: <file_other>\r\nHayley: check out this tune, i hope they play it today\r\nJuliet: oh yeeee i will go wild on it!\r\nMiranda: take it easy bitches :D\r\nMiranda: you are starting to scare me haha\r\nHayley: <file_gif>\r\nJuliet: hahah that's us after midnight\r\nJuliet: FOREVER YOUNG haha"
  },
  {
    "id": "13829434",
    "summary": "Magic told the reporters that he was contacted by Simmons for potential mentoring next summer. Since Philly's General Manager didn't allow it, NBA is investigating the issue now.",
    "dialogue": "Ashton: nothing better than some NBA drama\r\nLucas: again with the Lakers?\r\nAshton: yeah, it seems like it never stops\r\nLucas: what's the problem this time?\r\nAshton: tempering\r\nAshton: again...\r\nLucas: seems like a recurring theme with them\r\nAshton: most of the times it's blown out of proportions\r\nLucas: so what happened?\r\nLucas: I'm not really up to speed\r\nAshton: Magic held a press meeting and told the reporters that Simmons contacted him for potential mentoring next summer\r\nLucas: that's it?\r\nAshton: well apparently Philly's GM didn't allow it and now NBA is investigating\r\nLucas: does seem like it's blown out of proportions like you said\r\nAshton: they probably still have all the drama with George and Davis in mind\r\nAshton: and are playing it safe\r\nLucas: if that continues Magic won't be able to talk to anyone outside the Lakers organization\r\nAshton: maybe it would be safer for him this way\r\nAshton: I don't think other franchises are happy with him and James' agent getting involved with all this\r\nLucas: I'm sure it happens with other GMs as well\r\nLucas: they're just not under such a scrutiny\r\nAshton: that's what you get when you're Magic\r\nAshton: too bad it doesn't help the team\r\nAshton: this season is pretty disappointing\r\nLucas: yeah, I wouldn't be surprised if they'll miss the playoffs again\r\nAshton: maybe things will be better after the All-Star Weekend\r\nLucas: who knows\r\nAshton: not me..."
  },
  {
    "id": "13820370",
    "summary": "Barry is taking his car.",
    "dialogue": "Matt: Is anybody taking a car?\r\nBarry: I am\r\nNicole: ok, cool\r\nMatt: very good"
  },
  {
    "id": "13728549",
    "summary": "Anthony forgot to come to the party last night.",
    "dialogue": "Karen: why didn't you go to the party last night?\r\nKaren: are u there?\r\nKaren: anthony?\r\nAnthony: hey I totally forgot\r\nKaren: shame, it was a good party\r\nAnthony: i hope angela is not angry because i didn't show up"
  },
  {
    "id": "13728307",
    "summary": "Jimmy's car is broken down. Jimmy will either borrow or buy Carrie's car. Jimmy needs the car as Amy's sister is coming to visit.",
    "dialogue": "Jimmy: Hey, guess what? My car's completely kaput!\r\nCarrie: What happened?\r\nJimmy: Don't know, either the battery, alternator, engine or a combination of all three\r\nCarrie: Where is it now?\r\nJimmy: Yesterday I managed to jump-start it and it was fine, but then Amy took the car and stopped to get something at the store, and then she couldn't get it to start again\r\nCarrie: Sucks! Wanna borrow my Mercedes?\r\nJimmy: How are you gonna get it to me? You live so far from the city now\r\nCarrie: I don't live that far! It's only like 20 km\r\nJimmy: I'll let you know\r\nCarrie: I can drive it into the city, and then you can drive me back home, then you'll have the car :)\r\nJimmy: :) Hmm… I still gotta do something about my car\r\nCarrie: Actually, you should buy mine and get rid of yours\r\nJimmy: :-/ Yeah, lately there's always something with it. Anyways, I'll let you know. I may need it, Amy's sister is coming to visit.\r\nCarrie: Ok, see ya\r\nJimmy: Bye"
  },
  {
    "id": "13810048",
    "summary": "Charity wants to know if HOD is in but he has already left.",
    "dialogue": "Charity: hey\r\nJoyce: hey\r\nCharity: is the HOD in yet?\r\nJoyce: who is this?\r\nCharity: i'm her student\r\nJoyce: well okay, he was here but he left for a while\r\nCharity: okay then\r\nJoyce: check him later"
  },
  {
    "id": "13864946",
    "summary": "Mike ordered a big box of fruit.",
    "dialogue": "Mike: Do you want some fruit? I ordered a huge box.\nEsteban: Sure!\nEstevany: Give me bananas please! "
  },
  {
    "id": "13820520",
    "summary": "Gerardo pranked Kate writing a humorous statement about Donald Trump, all in superlatives, from her account. Kate understood the joke. George called Gerardo down.",
    "dialogue": "Kate: Trump  is so awesome and benevolent and nice and good and amazing and I just want y'all to know that. Also i like girls. Make america great again. Viva Trump\r\nKate: god damn it Gery\r\nGerardo: “Also i like girls” -> I knew itttt!!!!\r\nKate: everyone knows I'd never use the word y'all \r\nAlex: <file_photo>\r\nAlexander: So I guess Gerry made Kate drunk so she would post what she really thinks, is that what happened?  \r\nKate: My inner redneck came out sorry guys. Gery just brings it out in me.\t\r\nGeorge: WTF How old are you Gerry, 10?"
  },
  {
    "id": "13728443",
    "summary": "Ingrid will be waiting for Hal at home at 7 tonight.",
    "dialogue": "Ingrid: Sweet! Thank you!\r\nHal: I knew you'd like it\r\nIngrid: What time are you coming home tonight?\r\nHal: Around 7 I suppose.\r\nIngrid: OK, I'll be waiting. Luv ya!"
  },
  {
    "id": "13828392",
    "summary": "Freddie and Charlie are discussing a football game, Freddie's team won, largely thanks to Ronaldo. ",
    "dialogue": "Freddie: that's why I told you that Ronaldo is better!\r\nCharlie: he got lucky\r\nCharlie: the second goal totally our GK fault\r\nFreddie: you're just pissed that your team lost!\r\nCharlie: maybe today but next time we will crush you\r\nFreddie: keep dreaming\r\nFreddie: with Ronaldo we have noone to fear\r\nCharlie: just wait and see\r\nCharlie: at the end of the season we will be champions for sure\r\nFreddie: no chance\r\nFreddie: it will be us!"
  },
  {
    "id": "13681797-1",
    "summary": "Chris ignored Abigail saying \"hi\". It wasn't the first time it happened. ",
    "dialogue": "Abigail: Are you mad at me?\r\nChris: No, why?\r\nAbigail: I said 'hi', and you just ignored me!\r\nChris: Really? I'm so sorry. I didn't see you!\r\nAbigail: I hope so. Because that's not the first time. I thought that something happened."
  },
  {
    "id": "13727936",
    "summary": "Sally came back from holiday. Summer is very warm in Britain this year. Sally visited a few different places, did a rowing boat trip and pedalo boat trip. Mitch hit his head on a wooden seat but did not have concussion. Sally wants to meet Tina in the gym next week.",
    "dialogue": "Tina: Hi love, you Ok?\r\nSally: Yep! Just got back from hols, had a great time, lovely weather too!\r\nTina: God, yes you have! Right in the middle of a heatwave, brilliant timing!\r\nSally: Yes, and unusual for a British summer! We had some lovely days out too.\r\nTina: Where'd you go?\r\nSally: Widemouth Bay, Sandymouth Bay, Cambourne, Bodmin Railway, Seaton Trams, PeccoRama.\r\nTina: Sounds like you did plenty!\r\nSally: Yes, we also had a few days around Bude, where there's a lovely second hand bookshops, pasties everywhere etc. Oh yes, and a rowing boat trip or two!\r\nTina: Oh, I love being out on the water!\r\nSally: We discovered we're not seafaring folk! We went on a pedalo boat first, I was too fat for it and we were front heavy, so I had to get out, nearly fell in in the process and had to crawl out on my stomach.\r\nTina: That must have looked funny!\r\nSally: Was a bit embarrassing! Next time, we tried a rowing boat, but we were hopeless at rowing! Then Mitch hit his head on the wooden seat and we had to go to the hospital as he felt so dizzy. Luckily, he didn't have concussion. Decided to give boats a miss after that.\r\nTina: No wonder! Still, lovely that you enjoyed it on the whole. Bye, love!\r\nSally: Bye! See you in the gym this week?\r\nTina: Hope to, I must get back to 2 or 3 times a week!\r\nSally: I know, me too! See you!"
  },
  {
    "id": "13821404",
    "summary": "He distanced himself from Jenny. She's going to her therapist next week.",
    "dialogue": "Monica: any updates about the handsome version of young Hugh Grant?\r\nSally: exactly, we haven't heard about him for a while\r\nJenny: eh, I'm not sure I want to talk about it\r\nSally: oh no, what happened?\r\nJenny: same story, another guy with commitment issues\r\nSally: oh no, dump him!\r\nJenny: you know it's not that easy\r\nMonica: we never listen to the reason\r\nJenny: and I think it's wrong to listen to the reason, sometimes we have to go through all of this with our heart, even if we understand from the beginning it will be painful \r\nJenny: we're not made of stone\r\nSally: I know, and we all have commitment issues, not only them\r\nSally: sometimes in an even more perverted way\r\nJenny: so true\r\nJenny: so we're struggling right now, he's distanced and I'm full of fear\r\nMonica: but you know it's the worst possible configuration?\r\nMonica: like heading for a head-on collision\r\nJenny: I know, but I'm not able to change it\r\nJenny: I feel like addicted to him\r\nSally: but we heard this from you before\r\nJenny: I know, I am coming back to my therapist next week, I must work on it\r\nSally: the best decision you could possibly take!\r\nMonica: I agree! fingers crossed!"
  },
  {
    "id": "13828091",
    "summary": "The grocery store is just round the corner past the pharmacy. ",
    "dialogue": "Robin: hey im near you\r\nRobin: where can i find that grocery store\r\nBlake: its just round the corner\r\nBlake: past that pharmacy\r\nRobin: oh okay thanks"
  },
  {
    "id": "13863169",
    "summary": "Ethan and Vera will meet each other next week.",
    "dialogue": "Ethan: missing you already!\nEthan: <file_gif>\nVera: missing you too\nVera: we're seeing each other next week 😍\nEthan: i know, i'm very excited 😍😍"
  },
  {
    "id": "13820948",
    "summary": "Jonah wants somebody to pick him up from the airport. He's never been in such a big city and is scared. Molly doesn't understand his fear. Vanessa defends Jonah.",
    "dialogue": "Jonah: Will anybody pick me up from, the airport, please?\r\nMolly: but it's super easy...\r\nVanessa: don't worry, I can come to pick you up, but you'll have to wait a bit, I'm finishing at 5\r\nJonah: Molly, I've never been in such a big city, it scares me\r\nMolly: Jonah, you're not 12\r\nMolly: sorry, but it's silly, I can give you directions\r\nVanessa: don't mock him, he'll learn slowly, step by step\r\nJonah: Thanks Vanessa \r\nMolly: yes, sorry, maybe you're right"
  },
  {
    "id": "13809997",
    "summary": "Nathan's going to the pool by himself, David doesn't want to join as it's raining.",
    "dialogue": "David: Whats up? \r\nNathan: Nothing much\r\nNathan: Gotta hit the pool\r\nDavid: Really?\r\nDavid: I don't feel like swimming if its raining\r\nNathan: Ye well \r\nNathan: I am going\r\nDavid: Who you're going with? \r\nNathan: By myself\r\nNathan: highway dont care\r\nDavid: Lol \r\nDavid: I hate that song\r\nNathan: I hate Taylor Swift but Tim McGraw is ok "
  },
  {
    "id": "13864535",
    "summary": "Shawn, Misty, Dan, Alex and Olivia will make a pizza. Misty will buy the ingredients. Alex and Olivia do not like takeaway pizza.",
    "dialogue": "Shawn: hey guys\nShawn: pizza or kebab?\nMisty: pizza\nDan: pizzaaaaa!!!\nDan: <file_gif>\nAlex: <file_gif>\nOlivia: oh yeaaaaah\nOlivia: <file_gif>\nShawn: hahaha \nShawn: pizza it is xD\nMisty: takeaway?\nDan: i was about to ask that :D\nMisty: :D\nShawn: i was thinking yeah takeaway\nShawn: u want to make it?\nMisty: we could\nMisty: not a big fan of takeaway pizza:D\nAlex: yeah neither am i \nOlivia: same here\nShawn: ok \nMisty: ok i'll buy the ingredients\nDan: ok\nAlex: ok\nOlivia: ok see you\nShawn: ok bye"
  },
  {
    "id": "13681826",
    "summary": "Dakota is going to check rental room prices for Macy. ",
    "dialogue": "Macy: When u have time could u just have a look about the prices of renting rooms there? I just wanna see if it's better for me to go there or eg to Canada or other country\r\nDakota: Ok I will. Canada will be nice too:)\r\nMacy: But expensive"
  },
  {
    "id": "13716294",
    "summary": "There was a mass shooting in California. ",
    "dialogue": "Timothy: have you heard about the mass shootings?\r\nKimberly: duh\r\nKimberly: who didn't\r\nHomer: you have to be more specific\r\nHomer: there are more school shootings than other school events these days\r\nTimothy: I'm talking about this California kid\r\nKimberly: incel strikes again\r\nHomer: do you think his virginity is important here?\r\nKimberly: well yes because his note mentioned his incel status as something that defines him\r\nTimothy: people are batshit insane these days\r\nHomer: so you think he did it out of sexual frustration\r\nKimberly: he did it because he's mental that's for sure\r\nTimothy: they are blaiming blue balls for everything\r\nHomer: this incel culture is new to me\r\nKimberly: oh my sweet summer child\r\nKimberly: <file_other>\r\nKimberly: read and weep\r\nTimothy: ignorance is a bliss in this case\r\nKimberly: true, but on the other hand, it won't last long\r\nHomer: so you are telling me the number of frustrated, mental virgins is going up?\r\nTimothy: YES\r\nKimberly: yep\r\nHomer: ....fuck\r\nKimberly: congrats, you're officially an adult now\r\nHomer: this article... I can't\r\nTimothy: there goes his innocence\r\nTimothy: I can almost hear it\r\nHomer: I had no idea there are so many psychos like that\r\nKimberly: every woman knew that already because we know how horrifying dating can be\r\nKimberly: it's news only for men, tbh"
  },
  {
    "id": "13730256",
    "summary": "Eric was on a date. They watched a movie, went to a restaurant and then to his flat. They didn't have sex. Eric will introduce his date to Drew at a party next week, if she agrees to come.",
    "dialogue": "Drew: Late night huh?\r\nEric: ya :D\r\nDrew: so... how was your date?\r\nEric: She has just left my apartment.\r\nDrew: Start from the beginning, ok?\r\nEric: sure\r\nEric: Okay, we watched a movie, then headed to a nice restaurant.\r\nEric: We went Dutch of course.\r\nDrew: Oh, I respect that.\r\nEric: Me too.\r\nEric: Then we went to my flat.\r\nDrew: Did you do it?\r\nEric: nope, it wasn't my intention.\r\nEric: maybe next time\r\nDrew: Will you introduce her to me?\r\nEric: no problem\r\nDrew: We can go to a party next week.\r\nEric: Great idea, I will ask her.\r\nDrew: sure"
  },
  {
    "id": "13680242",
    "summary": "Fai and Larry will meet tomorrow before noon at the skatepark. They will make videos for the clip. ",
    "dialogue": "Fai: Tomorrow i'm going to the skatepark.\r\nLarry: What time? Maybe we can make some videos for the clip, the day will be sunny.\r\nFai: Around 10:00 AM. Gonna stay there until lunch time.\r\nLarry: Nice, I will meet you there. Don't forget to use the sponsor's clothes.\r\nFai: Yeah I know ;) thanks, see you tomorrow!."
  },
  {
    "id": "13814643",
    "summary": "Dad will be late tonight. ",
    "dialogue": "Samantha: Dad asked me to inform you that he wont be coming early tonight\r\nJames: Where would he be going?\r\nSamantha: Idk he just asked me to let you know that"
  },
  {
    "id": "13730107",
    "summary": "Rachel is on the train. Alex will feed Birdie.",
    "dialogue": "Rachel: I'm on  the train already\r\nRachel: Pls remember to feed Birdie\r\nAlex: No worries, I'll take care of him\r\nRachel: I do hope so :D\r\nAlex: He's gonna be really well fed on my watch :D\r\nRachel:  But don't make him fat XD"
  },
  {
    "id": "13820477",
    "summary": "Joona and Ieva are ill, they won't come to the match this week. ",
    "dialogue": "Joona: Guys, I'm sick so I won't come to the match\r\nIeva: Me too, i got the virus as well\r\nSimone: ok, so no point in organising it this week\r\nJoona: Let's talk on Sunday"
  },
  {
    "id": "13729762",
    "summary": "Sam will come to Dan's birthday party. Dan plans to have it at Muprhys at 8, but he has to book a table.",
    "dialogue": "Dan: It's my bday on Friday!\r\nSam: Oh cool any plans?\r\nDan: actually Im writing to invite you to a party\r\nSam: yay, im free iguess\r\nDan: super. not a big one just a couple of mates\r\nDan: anybody i know?\r\nSam: nobody you don't know\r\nSam: count me in. what time & where?\r\nDan: 8 i guess all are free by then\r\nSam: sure thing. suits me fine\r\nDan: and I guess we'll meet @ Murphys and then see what next\r\nSam: could be busy there on Fri nite\r\nDan: book a table then?\r\nSam: i reckon\r\nDan: ok ill do it then and let you know\r\nSam: super. talk to you l8r"
  },
  {
    "id": "13680513",
    "summary": "Steve and Nick will meet at 5 PM at Nick's office and go swimming together. Steve will take Nick's stuff from his room. They will go for burgers at a new place afterwards.",
    "dialogue": "Steve: Are we going for a swim today?\r\nNick: Sure, what time?\r\nSteve: Right after work?\r\nNick: Perfect, I'm off at 5.\r\nSteve: I finish at 4 so I'll be at your office at 5 pm and we'll take my car.\r\nNick: Sure, what about Jackie?\r\nSteve: She can't today, it's only going to be the two of us.\r\nNick: ok, will you take my stuff?\r\nSteve: sure, where is it?\r\nNick: in my room - on the bed, I have everything prepared\r\nSteve: OK\r\nNick: Wanna grab sth to eat afterwards?\r\nSteve: sure, burgers?\r\nNick: great, there's this new place I wanted to try out.\r\nSteve: It's a plan then\r\nNick: OK, gotta go back to work\r\nSteve: Sure, see ya in 5 hours ;)\r\nNick: see ya\r\nSteve: <file_gif>\r\nNick: LOL"
  },
  {
    "id": "13818732",
    "summary": "Venus failed her practical driving test. Apollo will ask a driving instructor he knows to give her lessons.",
    "dialogue": "Apollo: Hi how are you guys?\r\nVenus: Hi Apollo. \r\nVenus: not too good. I've failed my driving test:(\r\nMercury: oh, thats too bad. Im sorry.\r\nApollo: Im sorry Venus...\r\nApollo: did you fail the theory or the practice?\r\nVenus: the theory was a piece of cake.\r\nVenus: I failed the practical driving test.\r\nVenus: the instructor was very strict. I think I just made one mistake, and he said I failed:(\r\nMercury: oh I see, that must really be painful\r\nApollo: but they must be quite strict, Im afraid. \r\nApollo: it is about safety after all.\r\nVenus: Of course I understand, but Im still very sad and very angry\r\nMercury: Yeah, I imagine. \r\nMercury: but you can take it again soon.\r\nVenus: I guess I need to take a few more lessons first.\r\nApollo: I have a friend who's a driving instructor, I may ask if he could give you a few lessons\r\nVenus: That would be lovely!\r\nVenus: thanks\r\nApollo: no problem"
  },
  {
    "id": "13727761",
    "summary": "Jason and Polly want to do some role play during their sexy time today. Polly will be Jason's dirty nurse.",
    "dialogue": "Jason: Hey gorgeous\r\nPolly: Hey there\r\nJason: Wanna try something new today?\r\nPolly: Any specifics?\r\nJason: <file_gif>\r\nJason: I’m thinking role play\r\nJason: You in?\r\nPolly: Now you’re talkin!\r\nPolly: <file_other> Wanna be my sexy police officer?\r\nJason: hahaha actually I thought you could be my dirty nurse\r\nPolly: <file_photo> like this one?\r\nJason: Wow\r\nPolly: Challenge accepted!"
  },
  {
    "id": "13611704",
    "summary": "Agatha is unemployed, she thinks this job was a waste of time. Maggie offers her to call Maggie's recruiter. Agatha and Maggie are going to meet up at Agatha's place at 8pm.",
    "dialogue": "Maggie: Hey, any news?\r\nAgatha: Well... I'm officially unemployed \r\nMaggie: Nooo...\r\nAgatha: Yesss...\r\nMaggie: But at least you've told them everything, right?\r\nAgatha: Everything and more. I got quite upset. This job was such a waste of time...\r\nMaggie: You're too good for them!\r\nAgatha: I know right?! :)\r\nMaggie: You will call my recruiter tomorrow first thing in the morning!\r\nAgatha: I dont know, to be honest i'm a bit depressed\r\nMaggie: I know and it's okay, you've just lost your job. Sooo... it's an opportunity.\r\nAgatha: What are you, my life coach?? :) :)\r\nMaggie: I am :)\r\nAgatha: Let's get some wine and discuss it, coach!\r\nMaggie: That's the attitude! ;)\r\nAgatha: My place, 8pm..\r\nMaggie: Your place, your wine, 8pm\r\nAgatha: Hey! I'm unemployed! My place, your wine :)"
  },
  {
    "id": "13716095",
    "summary": "Holly is gonna make waffles.",
    "dialogue": "Holly: Would it be mean to make waffles without the children so I can have them all? ;)\r\nBob: very very mean!\r\nNick: i do this all the time\r\nHarry: enjoy!\r\nJoanna: Naughty! x\r\nLilly: No, it wouldn’t! Have a lovely day! X\r\nBeth: yummy! I haven’t had waffles for ages! \r\nOliver: and now i’m hungry! X"
  },
  {
    "id": "13716168",
    "summary": "Gary is going to give Mark and Sue a discount for shopping.",
    "dialogue": "Gary: Did you buy those sneakers?\r\nMark: No, why?\r\nGary: wait, I'll give you a discount at the end of the week\r\nSue: Discount? I want one too! I need some sandals\r\nGary: No problem, just step by Sat or Sun"
  },
  {
    "id": "13815005",
    "summary": "Tom and his wife want to sell their apartment and get a new one. Tom contacts Diana. He describes his expectations. Diana will help him and his wife organize the transactions.",
    "dialogue": "Tom: Good afternoon. I have received your contact details from my colleague Anna.\r\nDiana: Hello Tom, it's good to hear from you. Anna told me you will be in touch. How can I help you?\r\nTom: Actually, there are two things. First of all, my wife and I are looking for a flat. At the same time we want to sell our old flat.\r\nDiana: I understand. Thank you for contacting me, I think I will be able to assist you. Are you looking for a flat to buy or to rent?\r\nTom: This is one of the things we've been discussing with my wife. What are the current trends? Which option do you suggest?\r\nDiana: It depends on what you value more, it may sound obvious, but if you value stability more than flexibility, I would suggest you invest in buying a flat.\r\nTom: We were looking for something bigger than what we own now, but we may not have a budget for something we may need in the future.\r\nDiana: In this case I would suggest maybe buying something smaller to rent and renting at the same time a small flat to save or buying something slightly below the budget, so you could save for later.\r\nTom: Thank you! This is a great advice!\r\nTom: I will talk to my wife, but for now, I think we could focus on buying something similar size.\r\nDiana: How many rooms are you looking for?\r\nTom: Two bedrooms at least, joined kitchen and living room is fine as well.\r\nDiana: Do you have any preferred neighbourhood?\r\nTom: Anywhere near the tube station within zone 3 is acceptable.\r\nDiana: Thank you. What's your current budget?\r\nTom: We were thinking about £400 000. Would it be possible?\r\nDiana: I think so. Would you accept a flat that needs to be renovated?\r\nTom: It depends on how much we can sell our flat for.\r\nDiana: How much are you aiming for?\r\nTom: At least £300 000, it's in a very good condition, good neighbourhood and it has been renovated only a year ago.\r\nDiana: Could you please send me some pictures? I would also gladly make an appointment with you.\r\nTom: That would be perfect!\r\nDiana: Would Monday at 8 be acceptable?\r\nTom: Hm, I need to consult it with my wife, but so far it's all right."
  },
  {
    "id": "13819192",
    "summary": "Joseph and Donald believe they need another insurance. Nancy and Chuck disagree. Eventually they abandon the idea.",
    "dialogue": "Joseph: We should collect some money for the insurance\r\nNancy: I really don't think we need another one, everything is insured\r\nDonald: I think we're not safe enough \r\nChuck: I agree with Nancy, we should not pay more for that, it's pointless\r\nDonald: but that was what we decided\r\nChuck: no, Donald, you decided it, I was not even there\r\nNancy: neither was I\r\nJoseph: gosh, what a stalemate\r\nDonald: I'm not going to pay it myself\r\nNancy: so we will function without it, perfect"
  },
  {
    "id": "13727944",
    "summary": "Emma has bought the red skirt from Aubrey for 30 dollars.",
    "dialogue": "Emma: How much for the red skirt?\r\nAubrey: 30 dollars\r\nEmma: I'll give you 20 for it\r\nAubrey: The original price is 140, sorry, no way\r\nEmma: 25?\r\nAubrey: Non-negotiable\r\nEmma: Okay do you offer free shipment?\r\nAubrey: Yes\r\nEmma: 30 is fine then!"
  },
  {
    "id": "13717359",
    "summary": "Angelica, Roger and Harriet will help Sue organise this year's Christmas fair. Four children will also be involved as helpers on Roger's suggestion. They are meeting on Monday.",
    "dialogue": "Sue: Dear club members, I was wondering who'd be interested in organizing this year's Christmas fair with me?\r\nAngelica: Hello, Sue! My husband and I could help you out.\r\nSue: Thank you so much!\r\nRoger: And I think we should involve our children as well, they need to learn to do something for the community too.\r\nAngelica: Great idea, darling!\r\nSue: That's wonderful. It means we already have four helpers!\r\nHarriet: Count me in as well. I promise to bake my best cookies for this occasion!\r\nSue: Thank you, dear! I think five people will be enough. Six, if you count me, which means two more than last year. We can start discussing the details after the club meeting next week, alright?\r\nAngelica: Sure, me and Roger will be there.\r\nHarriet: Me too. See you on Monday!"
  },
  {
    "id": "13812325",
    "summary": "Quentin has had another delivery and is organizing an unboxing at 8 pm tonight. He made an event on Facebook and there will be 7 people. Quentin will do some wine and cheese. Tarquin will be there too. There might be about 200 books. Quentin sold 30 and the rest went into the shop. ",
    "dialogue": "Quentin: Are you coming to the unboxing tonight? \r\nTarquin: Have you had another delivery, then.\r\nQuentin: Yes indeed. And as usual I have no idea what they have sent me.\r\nTarquin: Did you make an event on Facebook?\r\nQuentin: Yes I did. You didn't see it?\r\nTarquin: I haven't been on for a few days. Actually I got a ban for making a joke which offended someone. It involved a penguin, which as you know can be a very offensive topic.\r\nQuentin: I don't know. People today as so sensitive, but are ignorant anyway.\r\nTarquin: So will you have a good crowd for the unboxing? \r\nQuentin: Only seven for definite. I will do some wine and cheese and we can start opening the boxes at 8pm\r\nTarquin: Sounds great. I will turn up. \r\nQuentin: Great.\r\nTarquin: How many books do you think there will be?\r\nQuentin: About 200, like the other time.\r\nTarquin: how many did you sell on the spot? \r\nQuentin: Only 30, the rest went into the shop. But the prices are better than the labels I would put on them, especially when you get an impromptu auction going. Nigel always likes to outbid Helen. I asked Helen to pretend to be interested in more books than she really is just to keep Nigel getting his wallet out.\r\nTarquin: Hah hah! I imagine she was only too happy to oblige. \r\nQuentin: Naturally. Top sort, that Helen.\r\nTarquin: What was that book they were bidding so hard over last time?\r\nQuentin: Oh. That was that book on Stalin by Simon Sebag Montefiore. I think I have about three copies of that around the shop priced up at ten zlotys each.\r\nTarquin: And what did Nigel end up paying?\r\nQuentin: 52 zlotys in the end. I could barely keep the smile off my face.\r\nTarquin: But it's really only the fun and games I think. He must have known he was overpaying and just doing it for a lark, because of the social evening.\r\nQuentin: Yes, that's probably it. Which is why I like to be generous with the wine and cheese. Especially the wine, I might add.\r\nTarquin: Yes. That's from Peter's company right?\r\nQuentin: indeed. And I can take orders for crates of them at a special \"Quentin price\" only on the evening of the unboxing. I'll be doing that tonight as well if you want anything for Christmas wine-wise."
  },
  {
    "id": "13819240",
    "summary": "It's Sunday. Marcus and Madeline still haven't gotten up from bed.",
    "dialogue": "Mia: Are you in town?\r\nMarcus: I'm in bed still, hahah\r\nMadeline: actually me too, a very lazy Sunday, and I think I'll keep it this way\r\nMia: LOL"
  },
  {
    "id": "13820825",
    "summary": "Kelsey and Saige went to a meeting last night. It was midweek. There were around 10 people there, who were mainly talking to each other. Missy is planning a birthday party.",
    "dialogue": "Missy: how was the party last nite\r\nKelsey: not much of a party. Twas like 10 ppl and mnly talking\r\nSaige: yeah, midweek is no good for parties\r\nMissy: i guess nothin 2 regret\r\nKelsey: I mean it was kinda cool to have a chat and all but that's it\r\nSaige: exactly. Two beers and cab home lol\r\nMissy: my bday party gotta be better then\r\nKelsey: its always better than anyting"
  },
  {
    "id": "13864493",
    "summary": "Steve, Brian, Jane and Charlotte are looking for a new worker from February. Steve will call a guy who's sent them a resume even if they aren't convinced to hire him.",
    "dialogue": "Steve: Should we take this guy?\nSteve: we cannot keep him without an answer so long\nBrian: Steve is right\nJane: I'm just not convinced\nJane: although he has a great resume\nCharlotte: exactly, this is the point for all of us\nCharlotte: we know there is nobody else around, but no one is excited about this guy\nJane: but we have no choice\nBrian: we need somebody by 1 Feb\nJane: So let's take him\nSteve: I think we should take him\nSteve: if he's not already taken\nCharlotte: he may be\nSteve: I'll call him today"
  },
  {
    "id": "13681840",
    "summary": "Jon asks Ally to delay the delivery from 12 o'clock to half 1 as he has to be in Bicester at 11. Ally agree.",
    "dialogue": "Jon: what time are we expecting the delivery today?\r\nAlly: about 12 is that ok?\r\nJon: can you make it a bit later than that?\r\nAlly: yes what time?\r\nJon: I have to be in Bicester for 11 so if you can make it about half 1?\r\nAlly: ok that will be fine\r\nJon: perfect\r\nAlly: see you later \r\nJon: ok see you later thanks"
  },
  {
    "id": "13715768",
    "summary": "Jen and Angie are studying for the maths exam which is next Tuesday.",
    "dialogue": "Brad: Hi ladies! What's up?\r\nJen: Hi there! Im studying hard for my maths exam.\r\nAngie: hi! Well, me too... maths is really difficult:(\r\nBrad: yeah, I imagine.\r\nBrad: when's the exam?\r\nJen: next Tue.\r\nBrad: Good luck then, ladies!\r\nAngie: thx! talk to you later!\r\nJen: Bye, Brad! :*"
  },
  {
    "id": "13729847",
    "summary": "Monica has sent Joanna the chicken recipe she used yesterday.",
    "dialogue": "Joanna: What recipe did you use yesterday? The chicken was AMAZING\r\nMonica: <file_other>\r\nJoanna: Thanks!\r\nMonica: cheers :)"
  },
  {
    "id": "13815004",
    "summary": "Shaggy was a freelancer. Maya wants to know more about it.",
    "dialogue": "Maya: You been doing free lancing?\r\nShaggy: Yeah \r\nMaya: I need you to give information to me as well :/"
  },
  {
    "id": "13865200",
    "summary": "Polly's looking for an inspiration to redecorate the living room. Susan sent pictures of her eclectic living room. Leah shared a photo of her minimalistic interiors.",
    "dialogue": "Polly: I want to redecorate my living room\nPolly: Can I see your living rooms?\nPolly: I'm looking for some inspirations\nSusan: Mine is not really inspiring\nSusan: But here are some pics\nSusan: <photo_file>\nSusan: <photo_file>\nSusan: <photo_file>\nLeah: It's not bad\nLeah: Eclectic style but I see some cohesion\nSusan: 😂\nLeah: <photo_file>\nLeah: As you can see I love minimalism \nPolly: Thank you girls <3"
  },
  {
    "id": "13730442",
    "summary": "Jim will buy Joel two chicken wings.",
    "dialogue": "Joel: Please buy me two pieces of chicken wings.\r\nJim: Okay I will.\r\nJoel: Thanks."
  },
  {
    "id": "13862586",
    "summary": "According to the reviews, the movie is not that good.",
    "dialogue": "Wayne: Man, have you seen the reviews?\nJoe: Yeah, looks like the movie sucks\nWayne: Yeah... dammit :("
  },
  {
    "id": "13828575",
    "summary": "Martin is going to Lisbon this weekend for 4 days. He will get Alex a bottle of dry vermouth.",
    "dialogue": "Alex: When are you going to Lisbon?\r\nMartin: this weekend\r\nAlex: for how long?\r\nMartin: 4 days\r\nMartin: why do you ask?\r\nAlex: curious, plus I wnat you to get me something :D\r\nMartin: ok, what do you want?\r\nAlex: a bottle of dry vermouth\r\nMartin: If I find any at the airport I'll get you one\r\nAlex: Thank you"
  },
  {
    "id": "13809881",
    "summary": "Dean tells James about the Shakespeare Project. One of the writers recreating Shakespeare's works is Jo Nesbo James really likes.",
    "dialogue": "Dean: have you heard about the Shakespeare Project?\r\nJames: not really\r\nDean: different writers are rewriting some of Shakespeare's books\r\nJames: rewriting the Shakespeare?\r\nDean: maybe not really rewriting\r\nDean: they just write new novels, Shakespeare-inspired\r\nJames: sounds interesting!\r\nDean: it is, really\r\nJames: who are these authors?\r\nDean: for example Anne Tyler and Jo Nesbo\r\nJames: Jo Nesbo? i love his books!\r\nDean: he was recreating Macbeth\r\nJames: haha, typical, the darkest one! :)\r\nJames: i have to read it! :D"
  },
  {
    "id": "13729662",
    "summary": "Dwayne is frustrated that British people are snobby and keep talking about the origin of the English language.",
    "dialogue": "Dwayne: Why do the brits have to be so snobby?\r\nJasmine: no idea? \r\nDwayne: I mean, we say things differently, big deal.\r\nJasmine: They have to be right LOL!\r\nDwayne: Yes, always, and remind us where the language came from.\r\nJasmine: Remember what I say, that they invented it but we perfected it!\r\nDwayne: Yeah, I just don't argue anymore.\r\nJasmine: It is exhausting. Can you just leave?\r\nDwayne: No, that would be rude.\r\nJasmine: Ah. Okay.\r\nDwayne: I will just ignore, deflect and put a good face on it.\r\nJasmine: Frustrating.\r\nDwayne: Yes it is.\r\nJasmine: Simone would slap someone!\r\nDwayne: She would! LOL!\r\nJasmine: Good thing she ain't there!\r\nDwayne: You know it!\r\nJasmine: Made you laugh!\r\nDwayne: You did, thank you!"
  },
  {
    "id": "13828968",
    "summary": "EA has cancelled its Star Wars game. Kevin and Bert do not like EA and Disney. They are going to watch the three original Star Wars films at the weekend.",
    "dialogue": "Kevin: hey\r\nKevin: did u see this\r\nBert: what's up\r\nKevin: EA has cancelled its open-world Star Wars game\r\nKevin: <file_gif>\r\nBert: fuck EA\r\nKevin: ridiculous\r\nBert: send me a link plz\r\nKevin: <file_other>\r\nBert: all right I see the news\r\nBert: I hate those guys\r\nBert: they only care about money\r\nBert: fcuking lootboxes\r\nBert: yet another game from the SW universe they cancelled\r\nKevin: it's pathetic\r\nBert: fuck disney too\r\nBert: one hot mess\r\nKevin: so much potential but I guess we won't see another SW game for a long time now\r\nBert: yeah at this rate\r\nBert: man I'm so pissed off\r\nKevin: feel you bro\r\nKevin: let's just watch the original trilogy at the weekend\r\nBert: it's a deal! hehe"
  },
  {
    "id": "13817868",
    "summary": "Sonia is unhappy she has to work today until 4.30. She will meet Julia for coffee at Henry's at 5. Julia wants them to have a window seat.",
    "dialogue": "Julia: Are you working today?\r\nSonia: Yes .....sadly I am.\r\nJulia: Do you fancy meeting for a coffee after work?\r\nSonia: Yes that would be good\r\nJulia: What time do you finish?\r\nSonia: Anytime after 4.30\r\nJulia: OK I'll meet you at  Henrys at 5. Try to grab a window seat if you get there before me!\r\nSonia: I will!! See you later xx"
  },
  {
    "id": "13820711-1",
    "summary": "Jennifer is graduating this year. William is graduating next year. He needs to retake some classes to get into Law. ",
    "dialogue": "Jenn: So when are you guys graduating> \r\nJennifer: Oh hey Jenn! \r\nJennifer: Ill be done this year\r\nWilliam: I still have one more year to go \r\nJennifer: Not that bad! \r\nWilliam: Ye well I have to retake some classes\r\nWilliam: So that I can get into Law\r\nJenn: U still wanna go into Law? \r\nWilliam: Yes\r\nJenn: I hope you will make it! \r\nWilliam: Hope so! \r\nWilliam: I need more patience and then Ill be good\r\nJenn: Fingers crossed 🤞🤞🤞"
  },
  {
    "id": "13680150",
    "summary": "Miles needs a mechanic's help with the automatic transition in his car. Josh knows a good mechanic, who works at AllForCars in the city center.",
    "dialogue": "Miles: Hey man, I remember you mentioned a mechanic that you can recommend\r\nJosh: Yes, I did, it's my body, Rick\r\nMiles: Where is his garage?\r\nJosh: He works at AllForCars in the city centre\r\nMiles: That's perfect! I really need some help with my automatic transition\r\nJosh: Noo, not again?\r\nMiles: I curse the day I bought that car\r\nJosh: Sell it man, sell it soon!!!"
  },
  {
    "id": "13730126",
    "summary": "Hector, Walker and 3 other people will watch a Champion's League match tonight at 8:45. Hector will bring the snacks. Walker insists that Hector should come an hour earlier.  ",
    "dialogue": "Walker: it champions league night babyyy\r\nHector: yeah, so im coming over to watch\r\nWalker: cool, i'll invite the other 3 as well\r\nHector: i'll bring the snacks as usual\r\nWalker: dope!!\r\nHector: and Cook will cook XD\r\nWalker: always gets him xD\r\nHector: i know xD haha\r\nWalker: the match starts at 8.45\r\nHector: i know dude\r\nWalker: so youll have to come an hour earlier\r\nHector: why always me :P\r\nWalker: i dont knw xD "
  },
  {
    "id": "13829444",
    "summary": "Linda bought a red dress at King's Cross shopping mall. Rhonda has to get something similar today.",
    "dialogue": "Rhonda: Hi, Linda. Where did you buy the dress you showed me?\r\nLinda: The red one? King's Cross shopping mall. Why?\r\nRhonda: Got to get something like that. Today. Got to go. Later:)"
  },
  {
    "id": "13715993",
    "summary": "Joseph announced that the winner is Gabriel.",
    "dialogue": "Joseph: Time for the final round. So far two all. We'll see who becomes the champion.\r\nGabriel: Oh, it's on!\r\nAlonzo: In ur dreams! Bring it on!\r\nJoseph: Very well. The last and final question: Chief Chatter!\r\nAlonzo: Hard one. I believe the correct answer is a bartender!\r\nJoseph: Gabriel, what is your final answer?\r\nGabriel: I don't know. I guess I'll go with a call centre worker?\r\nJoseph: And the winner is... Gabriel! You were the closest! Chief Chatter is actually a Call centre manager!\r\nAlonzo: Nooooooo!\r\nGabriel: Oh I'm so happy! I can't believe it!\r\nJoseph: Neither can I that someone would actually name these jobs like that ;)"
  },
  {
    "id": "13716724",
    "summary": "Luana is asking Roy and Tori for opinion.",
    "dialogue": "Luana: Hey, what do you think about this?\r\nTori: ?\r\nLuana: <file_photo>\r\nRoy: Looks cool, totally suits you!\r\nTori: Defo!"
  },
  {
    "id": "13729562",
    "summary": "R.city attended Samantha's solo launch. Samantha will probably see R.city soon.",
    "dialogue": "Samantha: hey\r\nSamantha: just wanted to thank you\r\nR.city: its nothing, we all love music, we do it for love\r\nSamantha: still, thanks for attending my solo launch\r\nR.city: anytime samantha\r\nSamantha: see you soon\r\nR.city: i'm sure we will"
  },
  {
    "id": "13862833",
    "summary": "Dan forgot to buy the drinks and has to go shopping.",
    "dialogue": "Holly: Did you buy the drinks?\nDan: Oh shit, I forgot\nHolly: Dan...\nDan: I'm running to the store right away\nHolly: I hope you are"
  },
  {
    "id": "13681590",
    "summary": "Dan saw the doctor because he suspected cancer and his mother died of it. He should do regular check-ups.",
    "dialogue": "Mark: Have you seen the doctor?\r\nDan: Yes, I was so stressed before the visit\r\nMark: But there was no reason to freak out\r\nDan: Rationally thinking there was no reason, but still\r\nMark: I don't really understand this exaggeration \r\nDan: My mother died of it, so when he said there is a hint of suspicion I was petrified\r\nMark: oh, I see, I had no idea your mother died of it, I am sorry\r\nDan: I know, I didn't explain\r\nMark: No, you didn't\r\nDan: But exactly for this reason - I didn't want to make even bigger drama\r\nMark: Sure!\r\nDan: But everything turned out to be fine\r\nMark: Yes, but all the waiting brought so many bad emotions and memories.\r\nDan: Now I can imagine!\r\nMark: Anyway, he told me I should do the examination periodically, because of the history of my family\r\nDan: Anybody else had this type of cancer in your family?\r\nMark: The scary thing is, that in my mother's family almost everybody had it\r\nDan: Damn\r\nMark: Exactly!\r\nDan: But if you control it, everything should be fine. Don't worry too much\r\nMark: I won't, thanks\r\nDan: ;)"
  },
  {
    "id": "13862474",
    "summary": "Millie is coming home from work around 6 pm. Ava will be waiting for her because she has lost her keys.",
    "dialogue": "Ava: at what hour do you plan to go home?\nMillie: right after work\nMillie: around 6PM\nAva: good, I forgot my keys again\nAva: let me know when you'll be close\nMillie: will do"
  },
  {
    "id": "13680155",
    "summary": "Ryanair has changed it's policy. Alicia is traveling to Spain next month. Backpacks in the size accepted by Ryanair have been produced. Alicia and Laura are considering buying them.",
    "dialogue": "Laura: have you heard about the new ryanair policy change?\r\nAlicia: yep :(\r\nAlicia: i'm actually traveling to Spain next month and it will affect my wallet\r\nLaura: they're making new backpacks now that are perfectly ryanair sized lol\r\nLaura: <file_other>\r\nAlicia: hahha wow, i'll make sure to check them out\r\nLaura: yeah im honestly thinking about getting one\r\nLaura: it'll probably be expensive,but then i'll be saving money every time i fly\r\nAlicia: i guess you do have a point\r\nAlicia: i'll think about getting one too!"
  },
  {
    "id": "13828673",
    "summary": "Lene's little baby is growing and is the size of a cherry now. She's feeling very emotional, but had no morning sickness. Katrina's baby shower takes place tomorrow and Lene won't be able to go as she has seminars all day. Neither can Marlena as she has lots of deadlines to finish. ",
    "dialogue": "Lene: My little baby is growing \r\nLene: <file_photo>\r\nLene: It's the size of a cherry now 🍒😍\r\nMarlena: <file_gif>\r\nMarlena: 😍😍\r\nMarlena: That is so cute!!\r\nMarlena: I love cherries 😍\r\nLene: Me too 🙂\r\nMarlena: <file_gif>\r\nMarlena: How is the morning sickness? Are you feeling very ill?\r\nLene: I have been fine this week actually\r\nLene: I'm just feeling very emotional 😢\r\nMarlena: That's part of the magic 🌟 hehe\r\nMarlena: Btw, Katrina's babyshower is going to be held tomorrow, she had to change the date..\r\nLene: Oh, I don't think I will be able to go, I have seminars all day..\r\nMarlena: Yeah me too.. I have been working late everyday this week, we have a ton of deadlines to finish\r\nLene: I'm hoping next week will be much calmer..\r\nMarlena: 🙏"
  },
  {
    "id": "13865152",
    "summary": "Ken's computer is in service. Ken is going to upload some files to the server on Miriam's computer.",
    "dialogue": "Ken: Can I use someone's computer?\nKian: What happened to yours?\nKen: It's in service \nMiriam: You could use mine for now but I'll be in the office in the afternoon\nKen: I need it for about ten minutes\nKen: I need to upload some files to the server\nMiriam: Then go ahead. I'll send you the password in private "
  },
  {
    "id": "13811484-1",
    "summary": "Jenny and Lucy are going to a Chinese restaurant to eat. They do not need to book a table. Lucy will be at Jenny's in 15 minutes.",
    "dialogue": "Jenny: Let's go out to eat.\r\nLucy: That sounds like fun.\r\nJenny: Where do you wanna go?\r\nLucy: Let me think a minute.\r\nJenny: I feel like Chinese.\r\nLucy: That sounds yummy.\r\nJenny: I know a good Chinese restaurant.\r\nLucy: How far away is it?\r\nJenny: It's only 10 minutes from my place.\r\nLucy: Do we have to book a table?\r\nJenny: Oh, no. We can walk right in.\r\nLucy: Cool. Will be in 15 minute. I'm really hungry!"
  },
  {
    "id": "13717154",
    "summary": "Rebecca, Ben, Harry, Kelly, Anna and Will enjoyed last night.  ",
    "dialogue": "Rebecca: Dear all! Thanks for last night! It was awesome!\r\nBen: Hope you all had as much fun as I did!\r\nHarry: Many thanks to Rebecca, Ben, Gina, Kelly, Anna and everyone else!\r\nKelly: It was a great night! \r\nGina: Thank youuuuuu all! Amazing time with amazing people! :)\r\nAnna: Lovely catch up! xxx\r\nWill: thanks for.. Not tagging me! Ha ha! See you guys next time!\r\nHarry: many thanks to Will! Haha!"
  },
  {
    "id": "13731418",
    "summary": "Irene wants to borrow this blue dress from Lizzy as she has a date with James tonight.",
    "dialogue": "Irene: Liz!!! Are u at home?\r\nLizzy: Yes, why?\r\nIrene: I need to borrow this blue dress for tonight.\r\nLizzy: Date with James?!?!?!\r\nIrene: YES ! :)"
  },
  {
    "id": "13820626",
    "summary": "Alba and Drew changed cafés and went to one called El Pino. The café is located 50 m from the old one in the direction of the river. Dani can see Alba and Drew.",
    "dialogue": "Dani: Where are you? I can’t see you anywhere\r\nAlba: Oops I forgot to tell you. We’ve sat in a different café in the end. Looked less tacky 😅\r\nDrew: 10% less to be precise\r\nAlba: Lol it’s called El Pino, it’s literally like 50 m from the other one, towards the river\r\nDani: Ahh ok, I can see you now"
  },
  {
    "id": "13730386",
    "summary": "George speaks French and translates information about a drug Ursula takes. The drug is for cold. Ursula should take 2 pills per day after lunch and shouldn't take it in the morning. ",
    "dialogue": "Ursula: Hey George\r\nUrsula: Do you speak French? \r\nGeorge: Yes I do \r\nGeorge: Why \r\nUrsula: Would you translate me this? \r\nUrsula: Im on a drug and I can't find anything in English \r\nGeorge: Sure \r\nUrsula: <file_photo>\r\nGeorge: Okay so basically it says that it's to fight the cold\r\nGeorge: Take it two per day after lunch\r\nGeorge: Do not take it mornings\r\nUrsula: Ok \r\nUrsula: Thanks!  "
  },
  {
    "id": "13819982",
    "summary": "Ala had her brother over for a weekend. They went to Museum of Polish Vodka.",
    "dialogue": "Paulina: Hey, what's up?\r\nAla:  We had a fun weekend actually, my brother was visiting us :)\r\nOla: Haha, you always have some guests at your place :p\r\nAla: Haha, that's true actually\r\nPaulina: You should start charging people :p\r\nOla: What did you do?\r\nAla: We were at the Museum of Polish Vodka yesterday. It was really cool, you should definitely check it out!\r\nPaulina: Wow! I wanted to go there for a while now,  but it's quite pricey. Was it worth it?\r\nAla: Definitely, it's really modern and the degustation is included ;)\r\nPaulina: Say no more, I am in! :D"
  },
  {
    "id": "13829984",
    "summary": "Miranda will be ready in no more than 10 minutes. ",
    "dialogue": "Miranda: u done?\r\nDanny: almost finished\r\nDanny: guess 10 mins tops\r\nMiranda: ok I'll be waiting downstairs\r\nDanny: ok"
  },
  {
    "id": "13863031",
    "summary": "Summer is teaching Erin English. Erin has to cancel on Summer today because she is sick. They will meet on Tuesday before Erin travels home on Thursday.",
    "dialogue": "Erin: Hey! Sorry, but I can't meet with you today, I've got a sore throat and headache.\nErin: I had to get away from the lecture earlier, because I feel terrible. :(\nSummer: Oh no! Well, get well soon!! :)\nSummer: ps. Are we meeting next week, or are you heading home earlier?\nErin: I am coming back Home on Thursday, so see you on Tueday! ;)\nSummer: Can't wait to see you on Tuesday - I'll try to plan something fun ;)\nErin: :D Thanks for tutoring me - I feel like my English has improved. ;)\nSummer: Well, looking at the results of your last test - I would definitely say so :)"
  },
  {
    "id": "13727689",
    "summary": "Ian waits for Adam, who will show up in a couple of minutes.",
    "dialogue": "Ian: where u at\r\nAdam: almost there, u?\r\nIan: im at the gate waiting for\r\nAdam: just a couple of mins\r\nIan: okay im waitin'"
  },
  {
    "id": "13680460",
    "summary": "Helen will come to Sarah at 2:30 today to see the puppies.",
    "dialogue": "Helen: hi sarah can i came over today to see the puppies?\r\nSarah: yes can you come after 2?\r\nHelen: ok no probs see you t about half 2 then thanks "
  },
  {
    "id": "13715979",
    "summary": "Ryan can't come, because his dog isn't eating and he has to take it to the vet.",
    "dialogue": "Ryan: I won't make it after all, sorry :/.\r\nNathan: no way :/\r\nRyan: Yeah :/.\r\nBlake: what happened...?\r\nRyan: Gotta take the dog to a vet...\r\nBlake: oh! what's wrong with poor tito?\r\nRyan: I don't really know, he's not eaten anything for 2 days now :/.\r\nNathan: oh...\r\nBlake: don't worry, we'll manage without you somehow. hope tito will be ok!\r\nRyan: I hope so too... Thanks guys, really means a lot!\r\nNathan: it's fine, fingers crossed everything's ok\r\nNathan: :)"
  },
  {
    "id": "13814933",
    "summary": "Lisa has a terrible hangover. She needs painkillers. Amy supposes the pain is caused by the alcohol. She will bring the pills.",
    "dialogue": "Lisa: Do you have anything for a headache?\r\nAmy: are you seriously texting me instead of coming to my room and asking in person?\r\nLisa: yes\r\nLisa: I'm dying\r\nAmy: let me check\r\nAmy: I do\r\nLisa: Plese come and hurry\r\nAmy: haha perhaps it has something to do with the amount of vodka in your system\r\nLisa: shut up\r\nAmy: coming :*"
  },
  {
    "id": "13818750",
    "summary": "Albert and Mary are in Belgrade, but they haven't seen the city yet because they're jet-lagged.",
    "dialogue": "Tobias: Are you already in Belgrade?\r\nMary: yes, we've landed a few hours ago\r\nAlbert: Safe and sound, now in the hotel\r\nTobias: how is it? the city I mean\r\nTobias: Do you like it?\r\nAlbert: We haven't seen much yet, we're both quite tired\r\nLeo: I imagine, jet-lagged \r\nAlbert: yes, it's always worse to come from the US to Europe than the opposite\r\nLeo: so true"
  },
  {
    "id": "13730103-1",
    "summary": "It's -11C at Vesna's place. It's +14C at Ost's place.",
    "dialogue": "Vesna: Here are -11  C degress. <file_photo>.\r\nOst: In our place are +14 C degress. <file_photo>\r\nVesna: I love you, good night.\r\nOst: We love you, nice day."
  },
  {
    "id": "13828320",
    "summary": "Sophie has been crippled with sciatica for the past few days. Charlie will call her from the shop to ask what she needs and he will do shopping for her.",
    "dialogue": "Charlie: Hi Sophie, we missed in the pub last night. Anything's up?\r\nCharlie: Sophie? Why don't you answer the phone?! I'll try again in an hour.\r\nSophie: Oh Charlie... Shame I missed your phone call and now I can't reach you.\r\nSophie: Over the past 3-4 days I have been crippled with sciatica. I have had it before in my left leg, but it has now moved over to the right one. I feel like I am falling apart.\r\nSophie: I'm upstairs, so if you want to phone me please use my mobile number.\r\nCharlie: That's too bad. Look, I'm just about to go shopping. Why don't you text me your shopping list?\r\nSophie: You are a darling! But I'd rather call you.\r\nCharlie: Am driving now.\r\nSophie: So call me from the shop, alright?\r\nCharlie: ok"
  },
  {
    "id": "13716794",
    "summary": "Marilyn, April, Jack and Pauline will meet at Marylin's place to work on a project. They are going to order pizza. Marilyn lives across the street from April.",
    "dialogue": "Marilyn: we can meet at my place to do this project\r\nMarilyn: my roommates are going away for the weekend\r\nApril: seems okay with me\r\nJack: i agree but we have to order some pizza, i am not doing this hungry\r\nApril: hahaha Jack you are always hungry :D\r\nApril: but that's actually a cool idea\r\nPauline: mmm ye i guess but to be honest i have never been to your place haha\r\nPauline: where do you live? :D\r\nMarilyn: just across the street from April\r\nMarilyn: i guess you know where she lives?\r\nPauline: yeah i do :D then it's really close, cool!\r\nJack: it's not that i am always hungry, pizza is just my motivator haha"
  },
  {
    "id": "13681122",
    "summary": "Matt is leaving for China on Tuesday. He was supposed to go to Mary's wedding with Kelly. She asks Jean to go with her, and he agrees. The wedding will take place on Saturday. ",
    "dialogue": "Kelly: They called and Matt is leaving for China on Tuesday.\r\nJean: Oh no... Already?\r\nKelly: Yep. I mean we were expecting it but still I'm a bit bumped\r\nJean: I can imagine\r\nKelly: There's also the wedding that we were supposed to do together on Saturday\r\nJean: Right, Mary's?\r\nKelly: Yes. Wanna go as my plus one?\r\nJean: I'd have to check with Tim but I don't think we have anything planned :D \r\nKelly: Perfect, you're going with me then\r\nJean: Yeeey, I was just thinking how it's been quite some time since I went to a wedding\r\nKelly: :)\r\nJean: :)"
  },
  {
    "id": "13811289",
    "summary": "Janet was in court yesterday. Her parents are getting divorced. Neither she nor her sister testified. There's no sentence yet and there will be a mediator. It will probably take a few months. Amy's parents also got divorced. ",
    "dialogue": "Amy: How are you doing?\r\nJanet: I’m ok, not great\r\nJanet: Had to be in court yesterday\r\nJanet: My parents are getting divorced.\r\nAmy: How did it go?\r\nJanet: It was extremely stressful, but after all neither my sister nor me had to testify.\r\nJanet: I’m pissed at the lawyer. She could have told us. \r\nJanet: It would have saved us a lot of stress. \r\nAmy: So it was only your mum and dad testifying?\r\nJanet: Yes.\r\nJanet: My father said that my mum broke into his email and wrote false emails with all his “lovers”\r\nJanet: The judge said he had never heard such an absurd\r\nAmy: So it went well for your mum?\r\nJanet: We don’t know yet\r\nJanet: There will be a mediator that will help them to reach an understanding.\r\nJanet: So it can still take quite some time until my mum gets her freedom.\r\nAmy: I see. Probably a few months.\r\nJanet: I don’t know.\r\nJanet: I will let you know.\r\nAmy: I know it’s not easy. My parents also got divorced. \r\nJanet: It’s not easy, but it will be better for my mum. "
  },
  {
    "id": "13728724",
    "summary": "Felix and Robyn will see each other around 11.",
    "dialogue": "Robyn: When are you coming home?\r\nFelix: Should be there after six\r\nRobyn: I need to leave at 5:30\r\nRobyn: I'll be back late, around 11.\r\nFelix: Ok, see you then!"
  },
  {
    "id": "13729124",
    "summary": "Brenda doesn't like Eddie's new band so doesn't want to go to their concert. Alan will pick her up in 2 hours anyway.",
    "dialogue": "Alan: are you going to eddie's new band's concert?\r\nBrenda: mmmmmm\r\nBrenda: i feel horrible for saying this...\r\nBrenda: but... i mean...\r\nBrenda: they suck :-/\r\nAlan: hahahaha\r\nAlan: come on! they're not that bad!!!\r\nBrenda: yeah they are :-(\r\nBrenda: their songs make no sense :-/\r\nBrenda: the singer screeches like a goat\r\nBrenda: even eddie is not that good of a drummer\r\nAlan: lol i'm going to stop this conversation!!!\r\nAlan: i don't ever want eddie to find out we talked shit about his band\r\nAlan: lol\r\nBrenda: well it's true!!!\r\nBrenda: they stink!!!!!\r\nAlan: ok, let's do this:\r\nAlan: whether you want it or not i'll pick you up in two hours\r\nAlan: we'll go to the concert\r\nAlan: AND WE'LL HAVE FUN! :-)\r\nBrenda: *rolls eyes*"
  },
  {
    "id": "13829457",
    "summary": "Cara lost all the contacts on her mobile phone.",
    "dialogue": "Jacob: Happy New Year!\r\nCara: Hey, I recently lost all the contacts on my phone - who is this?\r\nCara: (ps. Happy New Year! :D)\r\nJacob: It's Jake McKenzie\r\nCara: I don't know any Jake McKenzie's...\r\nJacob: huh\r\nJacob: Oh, right - I typed in the wrong number. Sorry!\r\nCara: No problem :) So... Have a great new year?\r\nJacob: You too :) Have a fantastic new year!"
  },
  {
    "id": "13611941",
    "summary": "John has to help his dad fixing a roof in the morning. Charlie will pick him up to go surfing at 14:00 tomorrow. John wants to buy Charlie's board but needs to try it out first. Charlie's boss has been annoying lately. John works with his dad. ",
    "dialogue": "John: My dude there's gonna be a huge swell hitting the beach tomorrow!\r\nCharlie: Yeah I saw the forecast, you planning on going in the morning?\r\nJohn: Unfortunately I have to help my dad fixing a roof in the morning :/ only going surfing at 14:00.\r\nCharlie: No problem buddy. I'll pick you up at your place?\r\nJohn: Done deal 👌 Do you still have that board for sale?\r\nCharlie: The Liquid Shreder? Yeah I do why?\r\nJohn: Bring that board with you, I wanna try it out and see if I like it. Maybe I'll buy it from you.\r\nCharlie: Oh I didn't know you were loking for a new board.\r\nJohn: Mine is a little too big for me now, I need a smaller one to be a little bit more versatile.\r\nCharlie: Always improving 💪 \r\nJohn: You bet ahahah :D \r\nCharlie: Is anyone else coming tomorrow? Did William say anything?\r\nJohn: He texted me asking if I was going into the sea but he said he wasn't sure if he could make it because of work..\r\nCharlie: Yeah I know how it feels... My boss has been so annoying lately, feels like he's always watching my every move.\r\nJohn: Ahahahaha stop being paranoid xD \r\nCharlie: You say that because you work with your dad xD ahaha\r\nJohn: Ok that's enough nonsense for now :p Tomorrow at 14:00 alright?\r\nCharlie: Yeah buddy, I'll be there. Cheers\r\nJohn: Cya, Cheers."
  },
  {
    "id": "13730456",
    "summary": "Ramona is on holiday in Venice now. Fabian was on Erasmus in Padova, but visited Venice several times. Fabian recommends a pizza place in Venice at Ramona's request. It's raining.",
    "dialogue": "Ramona: hi Fabs, guess where we are now.\r\nFabian: Home.\r\nRamona: haha funny\r\nRamona: we're on holiday in Venice\r\nFabian: !!!\r\nRamona: you did erasmus here right?\r\nFabian: not really\r\nFabian: it was in Padova\r\nRamona: oh crap\r\nRamona: I was going to ask you for reccomendations\r\nRamona: we're looking for a place to eat\r\nFabian: I can help with that\r\nFabian: Padova is not so far away from Venice, we went there a couple of times\r\nFabian: there's this big square\r\nRamona: Piazza San Marco?\r\nFabian: shut up\r\nFabian: it's called Campo Santa Margherita\r\nFabian: it's where all the students go\r\nFabian: there's a pizza place called PIZZA AL VOLO\r\nFabian: quite cheap, only there's not place to sit. You just buy and eat on the square\r\nRamona: sounds nice, but it's raining\r\nFabian: oh\r\nFabian: then I can reccomend you to go to Padova\r\nRamona: haha funny\r\nRamona: not really"
  },
  {
    "id": "13727651",
    "summary": "Melissa bought a beautiful and shiny thing.",
    "dialogue": "Melissa: look what I bought!\r\nMelissa: <file_photo>\r\nMelissa: <file_photo>\r\nBrian: looks awesome :D\r\nMelissa: u can't imagine how excited I am! :D\r\nBrian: I sort of see it ;-)\r\nMelissa: It's so shiny and beautiful <3 <3 <3\r\nBrian: Let's hope it stays this way long time :D\r\nMelissa: :))))"
  },
  {
    "id": "13828409",
    "summary": "Tom and John will go to the shopping mall on Tuesday morning to buy a new suit for Tom. ",
    "dialogue": "Tom: could you go to the mall with me?\r\nTom: i need a new suit and i don't know anything about clothes\r\nJohn: sure i'll happily go with you\r\nTom: the last suit i got looked ridiculous on me\r\nJohn: why do you say that?\r\nTom: it was some weird color, the fit was too big\r\nTom: it just didn't look good, the material felt bad lol\r\nJohn: i'll make sure this new suit is amazing\r\nTom: when can you do it?\r\nTom: i'm free on tuesday morning can you make it\r\nJohn: YES!!!! that perfect\r\nTom: thank you so much\r\nTom: looking forward to it!!"
  },
  {
    "id": "13682317",
    "summary": "Adrianna went to sleep at 2 and doesn't want to wake up. Declan will come to her in 25 minutes.",
    "dialogue": "Declan: Morning gorgeous\r\nAdrianna: Morning I'm sleepong\r\nDeclan: Wake up\r\nAdrianna: I went to sleep at 2\r\nDeclan: That's enough sleep. Haha\r\nAdrianna: No way! :D\r\nDeclan: I will be there in 25 mins with hot coffee! see ya"
  },
  {
    "id": "13812109",
    "summary": "Emily will be at Josh's in 2 minutes.",
    "dialogue": "Emily: Are you at home?\r\nJosh: Yes, why?\r\nEmily: I will be there in 2 mins"
  },
  {
    "id": "13821295",
    "summary": "Flyers are playing against The Canucks.",
    "dialogue": "Vlad: 2-3\r\nVlad: Still\r\nCarson: Flyers are going to win \r\nCarson: I am so upset\r\nDeclan: Guys\r\nDeclan: its still the first half\r\nDeclan: The Canucks are going to beat the shit out of them \r\nVlad: Idk\r\nVlad: The Sedins aren't doing much\r\nVlad: They're just so old\r\nDeclan: I still believe in them\r\nCarson: NOOOO\r\nDeclan: ...\r\nDeclan: ... fuck there we go\r\nVlad: omg \r\nVlad: Bros\r\nVlad: honestly these flyers are bastards\r\nCarson: Nooo\r\nDeclan: xd"
  },
  {
    "id": "13716750",
    "summary": "Pam and Sue are doing well. Paula is healthy but had some incidents that she wants to discuss with them.",
    "dialogue": "Paula: Hey girls\r\nPaula: How are you these days?\r\nPam: Hi, I'm good. And you?\r\nSue: Hi Paula\r\nSue: I'm doing ok\r\nSue: a little bit overwhelmed, but ok\r\nPaula: I'm ok heath-wise\r\nPaula: But had a number of other incidents\r\nPaula: To be discussed when I see both of you\r\nPam: The sooner the better\r\nSue: I agree\r\nPaula: :)"
  },
  {
    "id": "13813790",
    "summary": "Kelsie is in Coimbra. She is travelling back to Lisbon. Donte doesn't have faver.",
    "dialogue": "Donte: You are in Coimbra right?\r\nDonte: We should talk later when you come back. Enjoy your trip yeah 😉\r\nKelsie: Yes\r\nKelsie: Thnx\r\nKelsie: I'm so tired\r\nKelsie: Coming back to lisbon\r\nKelsie: Not feel like talking?\r\nKelsie: Hmm. Ok.\r\nKelsie: You are strange. Why?\r\nDonte: You sleeping?\r\nDonte: Nothing strange I Was just busy and I did Not see your text\r\nDonte: Write me tomorrow 😉\r\nKelsie: Ok\r\nDonte: You just did right?\r\nDonte: How are you\r\nKelsie: Did right what?\r\nKelsie: ???\r\nDonte: Nothing\r\nDonte: Write me\r\nKelsie: Ah\r\nKelsie: I read the msg so I just replied that\r\nKelsie: How are you feeling?\r\nDonte: Alone\r\nKelsie: No temperature anymore?\r\nDonte: No\r\nKelsie: Good"
  },
  {
    "id": "13728180",
    "summary": "Iris finds the new manageress bossy. Steve claims that the manageress acts as she should act and she's an attractive woman which might be the reason Iris is prejudiced against her. Steve suggests that time will show what kind of boss the manager really is.",
    "dialogue": "Iris: What do you think about her?\r\nSteve: WHo do you mean?\r\nIris: come on, you know, the new manager\r\nSteve: dunno. it's only the first day\r\nIris: yeah, but she's already throwing her weight around and all\r\nSteve: how come?\r\nIris: you know, the plans and targets and all the stuff she was talking about at the meeting\r\nSteve: yeah but I guess it's pretty normal she wants to know that\r\nIris: i guess you may be right but she's pretty authoritative anyway\r\nSteve: not my impression. she's a woman that's it\r\nIris: why you said that?\r\nSteve: you know, you;re a woman, she's a woman and attractive too so it's natural you don't trust her\r\nIris: you must be fuckin kiddin\r\nSteve: i mean no harm i guess it's just natural\r\nIris: no i mean you think she's attractive. where? what?\r\nSteve: well, i guess a lot of women would like to look that when 40\r\nIris: don't think so\r\nSteve: come on, she's fit and clearly looks after herself \r\nIris: so what\r\nSteve: i don;t think this conversation makes sense anyway. \r\nIris: i guess it's true\r\nSteve: we just have to wait and see what kind of boss she is in the long run\r\nIris: anyway, sorry mark's left\r\nSteve: yeah, we'll see how it goes"
  },
  {
    "id": "13813866",
    "summary": "Ed invited Tina for dinner. He wants Tom to leave the apartment for some time. He will pay him for it.",
    "dialogue": "Ed: Hey man\r\nTom: what's up?\r\nEd: I invited Tina for dinner\r\nTom: niiiice\r\nTom: you think you'll get some?\r\nEd: haha\r\nEd: I HOPE SO\r\nTom: :D\r\nEd: Anyway I was wondering\r\nTom: yeeeeeeeeees\r\nEd: if you could make yourself scarse for an hour or two\r\nTom: You are kicking me out of my own apartment\r\nEd: I'll give you some money\r\nTom: How much\r\nEd: not much\r\nTom: deal :D"
  },
  {
    "id": "13810125",
    "summary": "Monica's nervous about not being contacted by him. In the end he writes to her.",
    "dialogue": "Monica: I'm so nervous...\r\nMonica: he's active  but silence so far..;-( ;-(\r\nPaula: take it easy girl!\r\nPaula: he might be simply busy...;-)\r\nMonica: True, but I've got this gut feeling.. he's not...:/ :/ \r\nPaula: hey you! stop overanalyzing!\r\nMonica: wait,he wrote \"hey...\"\r\nMonica: bb l8er."
  },
  {
    "id": "13612033",
    "summary": "Sam is Leah's former college student. He likes his university, flat and friends. He lived with some vegans before, but they moved out mid-October. Leah's college is hectic. Sam is working hard, he has 3 deadlines this month and a job at the cinema. He's also an illustrator and designed a book cover.",
    "dialogue": "Sam: Hi Leah, it's your favourite former student here! How are you?\r\nLeah: Sam! How are you doing? How's Uni going?\r\nSam: It's amazing! I love my flat, my friends and course! \r\nLeah: Oh, I'm so pleased. I know what it's like to have dodgy flatmates, from bitter experience!\r\nSam: Well, there were a couple of pesky vegans in the flat at the beginning of term, but they decided to leave mid-Oct. We didn't argue or anything though. They were thoroughly disturbed by our burger addiction and quietly found somewhere else. \r\nLeah: Vegans are people too! \r\nSam: Yes, maybe! Anyway, How's college going?\r\nLeah: Hectic as always! Jon is still entertaining us with his guitar playing and freestyle rapping!\r\nSam: Oh yes, I remember us all working in the studio and him singing Bowie songs when he died. It wasn't bad!\r\nLeah: Yes, I don't mind Jon's singing, but the rapping is another story! I think he practises it in college because it annoys his wife too much!\r\nSam: 😄\r\nLeah: I think coming in third in that rap battle in Bristol went to his head! Hope you're working hard, my boy!\r\nSam: Of course I am Leah, what with my 3 deadlines this month and my job at the cinema. No time for partying at the mo!\r\nLeah: I can't believe it, Sam! When I was in Poly it was all raves and glowsticks! \r\nSam: I'd love to have seen you then! It's not the 90s anymore, Leah! We've got fees, loans and virtually no grants! It's work, work work now!\r\nLeah: I'm just kidding, I know what my nephew goes through.\r\nSam: Anyway, just completed some new illustrations. They're on Instagram if you know what that is?\r\nLeah: Cheek! I'm not over the hill yet! I'll check them out.\r\nSam: I saw one of your book covers again the other day, stunning! \r\nLeah: Yes, my heady days as a freelancer. I miss it sometimes, then I think of the money...\r\nSam: Well, it's a precarious profession, isn't it? I've got all this to come.\r\nLeah: Come for a chat in the hols. I'll dig out my old contacts book, give you a few names.\r\nSam: Thanks Leah. See you next month, probably. Bye!\r\nLeah: Bye Sam. See you soon!"
  },
  {
    "id": "13865471",
    "summary": "Waze is consuming batteries really fast.",
    "dialogue": "Sally: Waze is consuming by battery faster than I consume cookies\nLarry: Do you have a charger?\nSally: It should be somewhere\nSally: Oh I found it \nNelly: Waze is so energy consuming\nSally: WTF\nSally: It's emptying my battery faster than I can even charge it \nSally: I might switch to Google maps "
  },
  {
    "id": "13863001",
    "summary": "Nina and Frank have been talking more since they had coffee together. Helen notices they have been more active on Facebook.",
    "dialogue": "Helen: heyoo\nHelen: saw Frank liking and commenting your photos... 😁\nHelen: whats going on bewten tou two?\nHelen: *between you two?\nNina: well\nNina: ekhm..\nNina: there is sth going on i guess\nNina: 😏\nHelen: tell me already!\nNina: we saw each other some time ago in a coffee house\nHelen: and?\nNina: and we had a nice conversation\nNina: but dont jump into conclusions Hel\nHelen: k\nHelen: i hope you tell me when it gets serious\nNina: of course hun\nHelen: for now, have fun\nHelen: not too much fun thou 😏\nNina: silly\nHelen: just taking care of you my bestie\nHelen: KIT\nNina: speak soon"
  },
  {
    "id": "13681393",
    "summary": "Issac will not stop making noise because he has a lot of work to do today.",
    "dialogue": "Lee: Stop making that racket!\r\nIssac: We're just redecorating, sorry.\r\nLee: It's so loud down here. It's Sat morning. Couldn't you wait till at least after 9?\r\nIssac: Sorry, we have lots of stuff to do today, so we wanted to get an early start.\r\nLee: Ok"
  },
  {
    "id": "13818664",
    "summary": "Katya wishes Marcin happy birthday and Marcin wishes her a happy new year. Zakharovs are sending their regards to Marcin.",
    "dialogue": "Katya: Hello!\r\nKatya: Happy Birthday!\r\nKatya: /hug\r\nMarcin: Thank you very much, Katiusha\r\nMarcin: And happy new year to you too!\r\nKatya: Zakharovs are sending their regards too :)\r\nMarcin: Please say thank you for me ;)"
  },
  {
    "id": "13728733-1",
    "summary": "Elizabeth found a flight to Mallorca in February. The round-trip ticket costs 30 dollars. Tom is looking for something cheap on airbnb. ",
    "dialogue": "Elizabeth: I found a cheap flight to Mallorca in February\r\nTom: How much?\r\nElizabeth: 30$ to and fro for one person\r\nTom: Take it!!\r\nElizabeth: OK, take care of airbnb, find sth cheap but reasonable\r\nTom: On it!!! :D"
  },
  {
    "id": "13813924",
    "summary": "Alexander admits Hanna's right.",
    "dialogue": "Alexander: are you still mad at me?\r\nHannah: no, i'm not\r\nHannah: i wasn't mad, i was just frustrated that you didn't even try to understand what i tried to tell you\r\nAlexander: you know, it's not easy to admit to a failure\r\nAlexander: but i thought about what you said and i think you're right\r\nAlexander: and i want you to know that i do respect your opinion and i value all your observations\r\nHannah: :) i know i sometimes don't verbalize what i think clearly\r\nHannah: so i'm aware that you don't always have it easy :)\r\nAlexander: I'm so lucky to be with such a smart and beautiful woman :*\r\nHannah: me too <3\r\nHannah: i mean i'm lucky to be with someone like you :D\r\nAlexander: i got it :D we're fine?\r\nHannah: of course we are! :*\r\nAlexander: love you! <3 <3 <3\r\nHannah: love you too, babe :*"
  },
  {
    "id": "13820910",
    "summary": "Tom, Amanda and Alexis are going for a short trip to some thermal baths for the first weekend of January. They're going to rent a car, which should cost them about 30€ for 5 days.",
    "dialogue": "Tom: hi guys, we're thinking about renting a car for a few days\r\nTom: and have a small trip somewhere over the weekend\r\nTom: wanna participate?\r\nJerry: It's super cheap now, like 30€ for 5 days\r\nAmanda: that's really nothing\r\nAmanda: when do you want to do this?\r\nAlexis: I'd be interested for sure\r\nTom: we thought about the first weekend of January\r\nAlexis: for me it's perfect, no plans here really\r\nAmanda: I'd like to join as well\r\nAmanda: any ideas where we want to go?\r\nTom: we thought about some thermal baths\r\nAmanda: wow, how exciting\r\nAmanda: let's do it!"
  },
  {
    "id": "13730057",
    "summary": "Ben proposed to Katie. He is trying to keep it a secret for a while. He will talk to Donna later.",
    "dialogue": "Donna: hey ben, i heard a rumour about you...\r\nDonna: a GOOD rumour...\r\nDonna: and i want to know if its true...\r\nBen: hey donna, what did you hear? (／ロ°)／\r\nDonna: is it true you proposed to Katie?\r\nBen: it is\r\nDonna: CONGRATULATIONS!!!!!!!\r\nBen: thanks!!\r\nBen: please don't tell anyone\r\nBen: we're trying to keep it a secret\r\nDonna: why?\r\nBen: we want it to be a small thing\r\nBen: we don't want people to make a big deal out of it\r\nDonna: but it is!!!\r\nDonna: I want to tell all our friends lol\r\nBen: please don't!\r\nBen: we want to be the ones who do it\r\nBen: we haven't event told our families\r\nDonna: ok i'll keep quiet :-(\r\nDonna: congratulations anyway!!!\r\nDonna: i'm so happy for you guys\r\nBen: thank you so much!\r\nBen: we'll talk later\r\nDonna: xoxo"
  },
  {
    "id": "13820936",
    "summary": "Sandra and Ashley are going to meet tomorrow at 7 at the Starbuck at W 45th St to have breakfast and discuss the project. Mark will join them later.",
    "dialogue": "Mark: Could we meet at the Starbuck at W 45th St, next to Time Square?\r\nSandra: Sure, this one is nice\r\nAshley: What time is good for you?\r\nSandra: I could be there at 7am\r\nSandra: it's easier for me to come from Queens before 7\r\nAshley: good, 7 is fine for me\r\nAshley: What about you, Mark?\r\nMark: I won't mange by 8, I'm sorry, Pete is sick, I'll have to go to a pharmacy before leaving for work\r\nAshley: So we can meet with Sandra at 7, have breakfast there and discuss the project\r\nAshley: And you'll join us later\r\nAshley: Are you ok with it?\r\nMark: Perfect, so see you tomorrow\r\nAshley: see you!\r\nSandra: 😘"
  },
  {
    "id": "13715845",
    "summary": "Bruce worried that the dog is gone as the back door was left open. Kate is walking him as she usually does on Mondays. ",
    "dialogue": "Bruce: Have you seen the dog?!\r\nKelly: What do you mean? It's gone?\r\nBruce: Yeah, back door was left open;/\r\nKelly: holy shit, I'm coming back home to look for him\r\nKate: Wait, wait, it's fine, he's with me! you forgot I'm walking him on Mondays!\r\nKelly: OMG I literally already dropped everything\r\nKate: He's a good boy no worries:)"
  },
  {
    "id": "13731030",
    "summary": "Martin recommends Witcher 3 Wild Hunt. Greg will buy it. ",
    "dialogue": "Greg: Please tell me a game title it's totally worth buying\r\nMartin: With no hesitation\r\nMartin: Witcher 3 Wild Hunt\r\nMartin: Game's worth your time\r\nGreg: I heard so. If you say that it's worth it, then I'm buying it right away.\r\nMartin: Great! Can't wait to talk it over with you :P"
  },
  {
    "id": "13829139",
    "summary": "Hank hasn't yet played the new dontnod game. It's their best game ever according to Frank. Better than Life is Strange. Hank's going to play it all night long now.",
    "dialogue": "Frank: Have you played the new dontnod game?\r\nHank: not yet\r\nHank: but it looks really good\r\nFrank: it's awesome\r\nFrank: it's their best game ever\r\nHank: Really?\r\nHank: better than life is strange?\r\nFrank: I'm willing to say it's even better\r\nHank: that's some recommendation\r\nHank: cuz that was like the best game ever\r\nFrank: I don't want to spoil it for you\r\nFrank: but this one is an even bigger mind fuck\r\nHank: gees is that even possible?\r\nFrank: yes it is\r\nFrank: believe me it is\r\nHank: fuck now I'm going to be playing it the entire night\r\nFrank: you're welcome hahaha"
  },
  {
    "id": "13862742",
    "summary": "Kimberly and Sierra are livid about smokers in public space. Sierra's uncle is still a smoker despite a recently introduced cigarette tax.",
    "dialogue": "Kimberly: I wanna hit the guys on the nose so bad😠😠😠😠😠😠😠😠😠😠😠😠😠😠\nSierra: Why are you so angry? Who?\nKimberly: The smokers on the street! 😠😠\nKimberly: I don't know why should my lung be damaged by those bastards although I don't want at all\nSierra: That's true. ☹️☹️\nSierra: The government raised the tax of cigarettes but it doesn't seem that effective.>:(\nSierra: I heard in Jan the sales of the cigarette dropped.,,.and\nSierra: My uncle also told me he would quit smoking this year because of the tax>:(>:(>:(>:(\nSierra: But he is still smoking -_-;;\nKimberly: But look at this only non smokers are suffering😫😫\nKimberly: And the smokers are still smoking!😫😫\nSierra: I walk fast and pass through the smokers when I meet them on the street\nKimberly: I wanna make them fined heavily😈\nSierra: Well let's hope they get caught by the police:‑c:‑c:‑c😈😈"
  },
  {
    "id": "13682074",
    "summary": "George watched a dejan lovren snapchat video where he called Spain players a bunch of pussies",
    "dialogue": "George: <file_gif>\r\nGeorge: have you seen the dejan lovren video?\r\nMandy: Nope, what's going on?\r\nGeorge: he posted a video on his snapchat\r\nGeorge: saying that the Spain players are all a bunch of pussies\r\nGeorge: that only the Croatian emblem is worthy of anything...\r\nGeorge: it's a bit of a shitshow right now\r\nMandy: Oh well, that wasn't nice, lol\r\nGeorge: you could say so\r\nMandy: yeah I've heard that after the Croatia Spain game in the world cup, only Morata came up to the Croatian players to congratulate them\r\nMandy: maybe lolvren is still salty\r\nGeorge: he's saltier than kitchen salt\r\nMandy: that's a lot of salt man...\r\nMandy: better stop watching those football gifs"
  },
  {
    "id": "13681231",
    "summary": "Ken will wait inside as Jude needs 10 more minutes.",
    "dialogue": "Ken: how long do you need?\r\nJude: i think about 10 minutes\r\nKen: ok so i will wait inside\r\nJude: ok, it's freezing"
  },
  {
    "id": "13731219",
    "summary": "Emily wants to learn Spanish. Ryan will help her. He is also learning French.",
    "dialogue": "Emily: yeah, id really like to learn Spanish but idk im having a hard time\r\nRyan: yeah I like Spanish a lot it be good to learn to,Why are you having a hard time?\r\nEmily: I don't have a good teacher and Im just lazy and can't focus haha\r\nRyan: well I could help you? I learned when I was little so I know it pretty good \r\nEmily: REally? that be amazing! thank you! can you speak anything else other then English and Spanish \r\nRyan: no but im learning French and I hope soon I can haha but like you said its pretty hard to start a new language haha\r\nEmily: Tell me about it yes XD but I think its good to learn\r\nRyan: yess  I agree it can be really helpful.  "
  },
  {
    "id": "13680974",
    "summary": "Dad will wash Taylor's car.",
    "dialogue": "Taylor: wash my car please\r\nDad: okay \r\nTaylor: thanks "
  },
  {
    "id": "13865451",
    "summary": "There are some new arrivals in the library, such as the companion about Jewish history.",
    "dialogue": "Marlene: have you seen the new arrivals in the library?\nTorry: I did!\nMarlene: there is this companion about Jewish history\nMarlene: I though it could be useful for us\nTorry: I didn't see it\nMarlene: because you only look at the physical books\nMarlene: and there is also a section with a list of new ebooks\nKim: yes, it's worth to look at it sometimes\nSimone: could you give me the name of the book?\nMarlene: wait, I took a pic\nMarlene: <file_photo>\nSimone: it's Routledge\nMarlene: of course, they specialise in it\nSimone: so predictable ;)"
  },
  {
    "id": "13716767",
    "summary": "Amka is doing a lot of student exchanges. Mick isn't going to London due to his grandma's health so he's gonna stay in. Amka never used to do anything for Halloween.",
    "dialogue": "Amka: Have you ever been to Erasmus? \r\nAmka: and how are you spending Halloween?\r\nMick: I've never done any student exchanges before.\r\nMick: That sounds like a lot of fun.\r\nMick: It's good you're doing a lot of this.\r\nMick: T'll make your CV 10x better.\r\nMick: Im'm gonna go to da club with my friends for Halloween loool\r\nAmka: I propably won't dress up.\r\nMick: There was a plan for me to go to London for Halloween \r\nMick: with my grandparents\r\nMick: But my grandma is having some health issues \r\nMick: and the plan does'nt exist anymore\r\nAmka: :(\r\nAmka: Aaahhh, I'm sorry to hear that. I hope she's feeling better  <file_gif>\r\nAmka: What are your plans now?\r\nAmka: Just gonna stay in?\r\nMick: Yeah\r\nMick: nothing special <file_gif>\r\nAmka: Fair enough I never used to do anything for Halloween.\r\nMick: in Poland we actually don't celebrate Halloween and don't do all this dressing up, pumpking curving and so on. \r\nMick: on November 1st we just go to the cementary with our families and after that spend time together.\r\nAmka: I like it."
  },
  {
    "id": "13611909",
    "summary": "Liz's booked a stay in Laurien in Buxton's cottage starting from Monday. Laurien in Buxton'll share the exact location of the cottage by WhatsApp. The cottage is located 3,6 miles away from the local pub. Once in the pub, Liz should mention Oldhagsboards to the publican to obtain precise directions.",
    "dialogue": "Liz: Hello Laurien, we've booked your cottage via airbnb beginning next Monday. Could you pls provide us with the directions to it?\r\nLaurien in Buxton: Hello Liz and Terry! That's correct and the cottage is easy to find. Actually I'll be going there myself in an hour, so the simplest way will be that I'll send you Share My Location from there to your Whatapp. It will work then as a map. Would that be fine?\r\nLiz: Thank you, that should do the trick. But to be on the safe side, can we have the address too?Just for our car navigation.\r\nLaurien in Buxton: Yes of course but it won't be to much avail. All navigation systems fail to find it I'm afraid. But I'll give the name of my local pub, it's only 3,6 miles away from my cottage. The Kings Table on Quarnford, Buxton SK17 0SN. Once you are there, head for Wildboardclough, it's signposted, and you are soon on the map.\r\nLiz: Well it still sounds complicated but we'll give it a try. Do you think we may ask for directions in the pub?\r\nLaurien in Buxton: By all means! Just mention Oldhagsboards to the publican and he'll give you precise directions. He's my nephew and I'll tell him that you'll be coming.\r\nLiz: Splendid! I don't think we'll manage before dark though.\r\nLaurien in Buxton: As long as you're in the pub before last orders, it's alright :))\r\nLiz: And a pint at the end of a long drive will be welcome too! Thank you Laurien.\r\nLaurien in Buxton: You'll be alright. And don't hesitate to contact me if you need something. I usually reply within half an hour.\r\nLiz: Very kind of you. Thank you!"
  },
  {
    "id": "13828716",
    "summary": "Natalie got into UofT for biochem and Carleton for biomed and both with scholarship, which makes Mom proud of her. They'll celebrate it with champagne this evening.",
    "dialogue": "Natalie: Hi Mom, I just got the results!\r\nMom: Hi Natalie, and??\r\nNatalie: I got into UofT for biochem & Carleton for biomed! :)\r\nMom: I'm sooo proud of you sweetheart! :)\r\nNatalie: And both with scholarships!\r\nMom: This is the best news of the year!\r\nMom: We have to celebrate this evening!\r\nNatalie: With champagne! :)\r\nMom: I can't believe how fast u grew up & how smart u are!\r\nNatalie: Thanks Mom, I couldn't have done it all without you! <3\r\nMom: <3"
  },
  {
    "id": "13729342",
    "summary": "Jashua sent Gibraiel a link to the game they talked about at school. ",
    "dialogue": "Gibraiel: hey can you please send me the link to that game you were talking about in school.\r\nJashua: oh yes here < link>\r\nGibraiel: thanks mate\r\nJashua: no prob"
  },
  {
    "id": "13729484",
    "summary": "Fair woke Play up at 10 am. Play's neighbor left the water running. Play went to bed 2 hours ago as he spent all night trying to stop the flood. ",
    "dialogue": "Fair: Hi there. Good morning.\r\nPlay: Hi. Not so sure about the morning though.\r\nFair: Why? What happened?\r\nPlay: Number of things.\r\nFair: Like what?\r\nPlay: Like you just woke me up!\r\nFair: Come on. It's almost 10 am.\r\nPlay: Is it? Then I went to bed just 2 hours ago?\r\nFair: What? What have you been doing all night?\r\nPlay: You don't want to know.\r\nFair: Of course, I do. Tell me!\r\nPlay: Nothing fun. I assure you.\r\nFair: I took all night. Must be interesting!\r\nPlay: All right, then. I'll tell you.\r\nFair: What happened?\r\nPlay: You remember this gorgeous blond, who leaves above me?\r\nFair: I sure do. She looks like a model!\r\nPlay: She went out last night and forgot to shut the water in her bathroom.\r\nFair: You're kidding.\r\nPlay: Not at all. I spent all night and used all of my towels trying to stop the flood."
  },
  {
    "id": "13680723",
    "summary": "Mike has picked too many apples. Zelda will come over and take some apples for herself and for mom. To keep the extra apples for later, Mike can make apple sauce. Apple sauce can be stored in the freezer. It can be served as a side dish.",
    "dialogue": "Mike: Please come over and get some of these apples, we picked way too many!\r\nZelda: Ooh, apples! Sure!\r\nMike: We went a little overboard...\r\nZelda: LOL! I can take some for mom as well if you want?\r\nMike: Please do! No idea what we were thinking!\r\nZelda: It was a nice day, you were in an orchard, why not keep picking?\r\nMike: Exactly! Now! Apple overload!\r\nZelda: You could always make applesauce. It freezes nicely.\r\nMike: Good idea. How do I do that?\r\nZelda: Just peel, core and cut up the apples, put in a pan with sugar and let it cook low and slow down to applesauce.\r\nMike: Sounds simple!\r\nZelda: You can add cinnamon if you wish or leave it plain.\r\nMike: Cool.\r\nZelda: Then you can use it for a sweet side dish with pork or savory by mixing it with bbq sauce.\r\nMike: Never thought of that!\r\nZelda: Have I just excluded myself from free apples? LOL!\r\nMike: No, not at all, but like the idea. Thanks!"
  },
  {
    "id": "13819550",
    "summary": "Adrien has binge watched the Crown. Max finds it boring.",
    "dialogue": "Adrien: I've binge watched the Crown\r\nMax: What? so booooring\r\nJohn: hahahah\r\nAdrien: I've watched the whole Netflix I believe, only the Crown was left"
  },
  {
    "id": "13612220",
    "summary": "Alan and Drew are waiting for a decision about the house. Alan feels their offer is better. ",
    "dialogue": "Drew: Any news yet?\r\nAlan: No, they are still thinking.\r\nDrew: you think they might go with the other offer?\r\nAlan: It's possible, but ours is better I think. We did give them similar conditions, but we did waive home inspection. And gave them short closing.\r\nDrew: Question is if they are eager to make a short transaction. home inspection was genious however.\r\nAlan: I know, we'll be ripping the place to studs anyway. \r\nDrew: and we budgeted quite a large contigency for surprises. And we do want considerable structural changes.\r\nAlan: we do. \r\nAlan: they should make a decision soon. \r\nDrew: I hope so. not knowing makes me crazy..."
  },
  {
    "id": "13829702",
    "summary": "Melanie enjoyed last nights episode of True Detective. ",
    "dialogue": "Melanie: Angie, did you watch True Detective last night?\r\nAngelica: No, I haven't watched it yet, how was the episode?\r\nMelanie: Oh, it was just great. As usual you must follow a lot of details but it's rewarding.\r\nAngelica: Ok! Any major events or revelations? Spoiler free please.\r\nMelanie: Let's say lots of stuff happen. :D"
  },
  {
    "id": "13817192",
    "summary": "Elle quit her job because of some incidents with her boss. She is going to look for a new job.",
    "dialogue": "Elle: I'm quiting\r\nEmma: what? why?\r\nEmma: what happened??\r\nElle: the atmosphere in the office is unbearable!\r\nEmma: your boss again?\r\nElle: yeah\r\nEmma: don't you have like a person you can report on these incidents to?\r\nElle: we do but they are just as afraid of him as we are\r\nEmma: dammit that's not right\r\nElle: :(\r\nEmma: Well then start sending out some CVs\r\nElle: you think?\r\nEmma: You'll find job in a minute!!"
  },
  {
    "id": "13715817",
    "summary": "Kris is looking for podcasts to listen to. Leigh recommends Mark Gungor. Spotify has recently added podcasts to it's service. Kris, Leigh and Sam haven't checked them out yet. ",
    "dialogue": "Sam: Who's Mark Gungor?\r\nLeigh: I've seen his speech on the nothing box. Watch it on youtube. It's both hilarious and true.\r\nKris: I think I know the one. A lot of buzzing? ;)\r\nLeigh: That's him! :)\r\nKris: He has a podcast?\r\nLeigh: Yeah! U can easily find it on the net.\r\nSam: Just watching! Super funny!\r\nKris: Any other ideas?\r\nSam: Have you tried Spotify?\r\nKris: I already told u. I'm not looking for music.\r\nLeigh: No, no, Sam is right!\r\nKris: How come?\r\nSam: Spotify recently added podcasts to its library. I think u'll find something there. \r\nKris: Rly? All the time I was paying 4 Premium I didn't see it.\r\nLeigh: 'Cause it's a recently added feature. Haven't tried it out yet.\r\nSam: Neither have I, but I know it's there.\r\nKevin: Thanks! Will try both!"
  },
  {
    "id": "13680599",
    "summary": "Barry believes in God and follows the teachings of the Bible. Barry extends an invitation to Heather to join the service this Sunday.",
    "dialogue": "Heather: Hey, can I ask you a question?\r\nBarry: Shoot\r\nHeather: Do you believe in God?\r\nBarry: Yeah, of course. You know my views.\r\nHeather: Yeah, but I guess what I'm getting at is why do you believe?\r\nBarry: Well, I'm a Christian, and the Bible is the authority in my life.\r\nHeather: Ok, but there are so many religions out there. And of course there are agnostics, atheists, etc.\r\nBarry: You just have to follow your heart. If you're searching for something, God will point you in the right way. At least that's what I think. Personally, the Bible aligns with my perception of morality. The Bible is like a guidebook for our lives. The more you follow it's principles, the better your life will be, and you'll be blessed by God.\r\nHeather: If the Bible is so right, then why are there just as many muslims?\r\nBarry: I can't answer that question. God has a plan for this world, and sometimes we just have to accept the fact that we can't know all the answers. I put my faith in God and the Bible. I'm sure you must have a Bible lying around. Start reading it and God will surely speak to you. And if you're interested, you can always come to my church. If you need some encouragement, there are some pretty nice single guys :)\r\nHeather: Oh come on. I'm not gonna go to church to meet Mr. Right.\r\nBarry: Why not? It's the perfect place to meet a life partner, and I'm being serious.\r\nHeather: Then where's your life partner? :)\r\nBarry: Well, let's just say, God is teaching me patience these days ;)\r\nHeather: Oh, I see.\r\nBarry: But seriously. I sincerely invite you to come with me this Sunday. No pressure. We have lots of cake after service :)\r\nHeather: Ok, I'll let you know.\r\nBarry: Talk to you soon. I'll be praying for you :)"
  },
  {
    "id": "13810205",
    "summary": "Dan will come to Jack to play and his mum will get them mini choc rolls. ",
    "dialogue": "Dan: Hi Jack, can I come over to play\r\nJack: Don know, I'll ask mum.\r\nDan: please ask her for mini choc rolls!\r\nJack: mum say yes come now\r\nDan: Mini roll?\r\nJack: Yes!"
  },
  {
    "id": "13828924",
    "summary": "Gene will pick up Felicity at 7.30 to watch an Oscar-nominated Polish movie Cold War at 8.",
    "dialogue": "Felicity: Hi, Gene. Have you seen this Polish movie?\r\nGene: What Polish movie?\r\nFelicity: It's called Cold War. Nominated for Oscars.\r\nGene: No, I wouldn't mind though.\r\nFelicity: Let's go tonight, the show is at 8.\r\nGene: Cool. Pick you up at 7:30."
  },
  {
    "id": "13680569",
    "summary": "Kim and Mat are going to the new restaurant tonight. They are meeting at 5.30.",
    "dialogue": "Mat: we going out tonight babe?\r\nKim: i don’t feel like going out just wanna go home after work\r\nMat: i know it’s been tough recently you gonna feel so much better promise\r\nKim: well i don’t know\r\nMat: wanna check that new restaurant out? we’ll have some nice dinner and go home straight away\r\nKim: ok fine\r\nMat: great! i’ll book a table for 2. 6 fine with u?\r\nKim: it is. can u pick me up?\r\nMat: 5.30?\r\nKim: love u\r\nMat: love u too"
  },
  {
    "id": "13728176",
    "summary": "Jeff has a skin allergy. He doesn't take meds all the time. Tina also has a skin allergy and she takes meds daily. She can call Jeff if she has any questions.",
    "dialogue": "Serena: Have you been to the doctor lately?\r\nJeff: No, why?\r\nSerena: Just wondering what he says about your skin condition?\r\nJeff: It's fine right now. \r\nSerena: That's good!\r\nJeff: The cold weather sets it off and if I eat too much of the wrong foods, but otherwise fine.\r\nSerena: So you don't have to be on meds?\r\nJeff: Not all the time. Why?\r\nSerena: Tina has the same thing and takes meds on the daily.\r\nJeff: She must have a different kind than me or a worse kind.\r\nSerena: I guess so.\r\nJeff: It sucks, but it doesn't have to be every day.\r\nSerena: That's good. I'll tell her. That will cheer her up!\r\nJeff: Good! Tell her to hang in there. She can call me if she has any questions.\r\nSerena: Thanks!"
  },
  {
    "id": "13727751",
    "summary": "Gabriella got a new 2005 Mercedes hatchback. Derek and Casey are going to Cieszyn in 2 weeks. Their children will train hockey there. Gabriella will meet Tasmin in Berlin. Gabriella bought her car for 10k on OLX. She will show it to Derek when they have lunch together.",
    "dialogue": "Gabriella: Hey wassup? How's life/work/the pursuit of happiness and the like?\r\nDerek: Things are ok over here. How about you?\r\nGabriella: I sold my car and bought a new one. Ahem, bought an almost equally old one. Cuh-razz!!! What are you guys doing during winter break?\r\nDerek: Hey, wow, cool. How did you sell it so fast? What did you buy? Casey is sick. In 2 weeks we're going to Cieszyn.\r\nGabriella: 2005 Mercedes b class. What's wrong with Casey? What's in Cieszyn?\r\nDerek: Is it a sedan, hatchback, station wagon? Next week the kids have hockey day camp and then 2-day hockey training in Cieszyn. We'll stay the night there.\r\nGabriella: Hatchback. So in one week you're going? Ali has day camp next week and I'll work from home because of the hours and the following week we are meeting Tasmin in Berlin. I sold it for 9000.\r\nDerek: I'd probably get like 3 for mine.\r\nGabriella: I bought the \"new\" car for 10, but it has some rust.\r\nDerek: That's pretty good. Does it burn less?\r\nGabriella: Supposedly 6 on the highway.\r\nDerek: That's pretty goo. Where did you find it?\r\nGabriella: Olx, my mechanic said the engine was great. It's quite small outside and big inside.\r\nDerek: Cool. I'd like to see it.\r\nGabriella: Next time we meet for lunch I'll show it to you.\r\nDerek: Ok, see ya."
  },
  {
    "id": "13817659",
    "summary": "The link to Stephanie's video does not work.",
    "dialogue": "Stefanie: I was just wondering if the jokes from my wishes won't hurt Cam's feelings... Leave them? I dont really know what is her approach towards time and her age :D whaddya think? #second thoughts\r\nJess: I haven't watched it yet. But something happend and your vid won't play anymore :/\r\nStefanie: Did you download it or online?\r\nJess: did you delete it? i went to your link and nothing\r\nStefanie: i ahven't done anything\r\nJess: I havent' dowloaded it, I wanted to do it today, I dont know what happened, yesterday it was all alright :/\r\nStefanie: but the second link, not the first one?\r\nJess: Yep. Sorry to worry you\r\nStefanie: I sent it again. Not at all\r\nJess: this pops up <file_photo>\r\nStefanie: Maybe attach it directly from email?\r\nJess: and on laptop too, error <file_photo>\r\nStefanie: I uploaded it again, try now <file_other> if nothing helps try restarting your laptop"
  },
  {
    "id": "13730538",
    "summary": "Monica won't come to work today as she needs to take her ill son to the doctor. ",
    "dialogue": "Monica: Hi, I won't come to work today. My son's ill\r\nMonica: I need to take him to the doctor\r\nAngie: thanks for the info\r\nAngie: take care!\r\nMonica: thanks"
  },
  {
    "id": "13681798",
    "summary": "Draco has seen his ex today and all his remaining feelings disappeared.",
    "dialogue": "Harry: have you seen her today?\r\nDraco: yup\r\nDraco: she was dressed like a bitch\r\nHarry: and...?!\r\nDraco: and what?\r\nHarry: what will you do?\r\nDraco: nothing\r\nDraco: why should i?\r\nHarry: she is your girlfriend!\r\nDraco: she WAS my girlfriend\r\nHarry: ok, but you still love her\r\nDraco: to be honest, i did\r\nDraco: and than i saw her today\r\nDraco: and puff\r\nDraco: all the feelings are gone :D\r\nHarry: really?\r\nDraco: really, she is a disaster"
  },
  {
    "id": "13862869",
    "summary": "Carter is not joining Ivy and Chloe due to a family reunion. Carter's grandfather is very ill.",
    "dialogue": "Ivy: Chloe just told me that you're not coming with us!\nCarter: I have a family reunion around that time\nIvy: just ditch it\nCarter: can't, not this time\nIvy: why?\nCarter: my grandfather is really sick\nCarter: might be my last chance to see him\nIvy: sorry to hear about that, didn't know\nCarter: don't worry, I'll go with all of you on the next trip\nIvy: that's not a problem, in a situation like this you should stay with your family\nCarter: that's the plan at least\nIvy: take care!"
  },
  {
    "id": "13731515",
    "summary": " Sammie's put the baubles very close to each other on the tree and Ingrid decides to leave it like that for some time and then discuss it with Sammie. Noah prepared a creative version of the nativity which is different to the traditional one.",
    "dialogue": "Ingrid: <file_photo> <file_photo> <file_photo>\r\nIngrid: Tree's up!!\r\nBart: Looking good! Quite clustered baubles though?\r\nIngrid: Sammie's fine work! She didn't want them to be lonely... 😂 😍 \r\nBart: That's very cute. And funny looking. 🤨 \r\nIngrid: True. I'll try and change it when she's asleep. \r\nBart: She'll explode when she wakes up though\r\nIngrid: True. maybe I'll leave them for a bit and discuss with her later?\r\nBart: Probably best 🤐 \r\nBart: Did she do the nativity as well?\r\nIngrid: No that's Noah's work\r\nBart: What happened there?\r\nIngrid: He just put them in size order that's all!\r\nBart: not quite the traditional picture?\r\nIngrid: Nope, creative version... 😂 😍\r\nBart: Strange kids you have 😉 😘 \r\nIngrid: Definitely yours then! XX"
  },
  {
    "id": "13681172",
    "summary": "Hugh had mic issues and Trent had guitar issues at their show. It's the sound engineer's fault.",
    "dialogue": "Hugh: What a living nightmare!!\r\nTrent: I know, my guitar was out of tune for the last 2 songs.\r\nHugh: Well how about my mic issues. The sound engineer was an asshole!\r\nTrent: I think that's the last time we play that place!\r\nHugh: You said it.\r\nTrent: I gotta contact Rory to put it on our blacklist. Just try and forget it, and let's concentrate on the next show in Kingston, ok?\r\nHugh: Yeah, you're right. Goodnight.\r\nTrent: Goodnight"
  },
  {
    "id": "13810160",
    "summary": "Bonnie invites Susan for her birthday on Saturday at 8. Susan will come.",
    "dialogue": "Bonnie: hey\r\nBonnie: I would like to invite you to my birthday party \r\nSusan: hey \r\nSusan: oh \r\nSusan: thank you \r\nBonnie: it's on Saturday at 8\r\nSusan: I will come :) "
  },
  {
    "id": "13864384",
    "summary": "Sophie lost her black top. Jane took it and forgot to tell her. Sophie is mad at her. Jane is sorry.",
    "dialogue": "Sophie: Has anyone seen my black top?\nMarie: Which one?\nSophie: The one from H&M, there's a sequinned tiger on it\nMarie: Nope\nGretha: Me neither. Where was it the last time you saw it?\nSophie: In my closet, where else\nJane: Sorry Sophie! I took it, forgot to tell you...\nSophie: ... great\nJane: I said I'm sorry\nSophie: Well, thanks Jane, I wanted to wear it today\nJane: I'll give it back when I'm home\nSophie: Great, but it sure I won't be able to wear it today :/\nMarie: I can lend you something, it's not a problem. Or help you to choose something else?\nSophie: Thank you, but this is a matter of principle. You can't just take our stuff Jane\nJane: For goodness sake I said I'm sorry. I won't do it again "
  },
  {
    "id": "13729635",
    "summary": "Tobi and Maxx are going to a birthday party tomorrow. ",
    "dialogue": "Tobi: You going to birthday party tomorrow?\r\nMaxx: Yes! I love bowling.\r\nTobi: Me too!\r\nMaxx: See you!😎"
  },
  {
    "id": "13820279",
    "summary": "Clementine's cat jumped on the curtain.",
    "dialogue": "Clementine: <file_photo>\r\nClementine: my cat's a demon\r\nAntonia: :O\r\nAntonia: how did he do that\r\nIrene: oh my xD\r\nClementine: he just jumped on the curtain........"
  },
  {
    "id": "13820816",
    "summary": "Bob is going to be late today. Paul and Tom will start setting things up before Bob arrives.",
    "dialogue": "Bob: I'm going to be a bit late today\r\nPaul: not a problem, we will wait\r\nTom: it would be difficult to start without you anyway :P\r\nBob: it won't take that long, start setting everything up, so we can save time with that\r\nTom: good idea, just get there as fast as you can"
  },
  {
    "id": "13728314",
    "summary": "There will be a contingency meeting at 3 pm on Friday. Lynn should get some info on the effects, Colin will check ad agencies that could be helpful and Bert will contact the lawyers.",
    "dialogue": "Colin: <file_link> \r\nColin: have you seen this?\r\nRyan: yeah I know\r\nRyan: it could hit our sales pretty hard\r\nColin: so what are we gonna do\r\nRyan: lets set up a meeting\r\nRyan: Let me check the calendar\r\nColin: ok\r\nColin: let me know\r\nRyan: Friday 3pm\r\nColin: Ok I'll let everyone know\r\nRyan: good\r\nColin: what do we need to bring?\r\nRyan: OI have a contingency plan\r\nRyan: maybe Lynn could get some info on the effects?\r\nRyan: and you can check all ad agencies that could help out\r\nRyan: have Bart check with the lawyers\r\nColin: ok \r\nColin: anything else?\r\nRyan: for now no, I'll let you know\r\nColin: ok"
  },
  {
    "id": "13864626",
    "summary": "Sandy discovered Chromatics on Spotify and shares their music with Luise and Ray.",
    "dialogue": "Sandy: Listen to this\nSandy: <file_other>\nLuise: Nice beat\nRay: Cool\nRay: Chromatics?\nRay: Never heard of them\nSandy: I've just discovered it on Spotify "
  },
  {
    "id": "13830125",
    "summary": "Preston and Dominick are coming to the extra knitting lessons. Dominick has never had the patience for knitting, his grandma tried to teach him but he was hopeless.",
    "dialogue": "Preston: are you coming?\r\nDominick: to the extra lessons?\r\nPreston: yeah\r\nDominick: still hesitating\r\nPreston: why?\r\nDominick: i've never had the patience for knitting\r\nDominick: my grandma tried to teach me\r\nDominick: i was hopeless :X\r\nPreston: you haven't tried to learn from ME! xD\r\nDominick: that's a fact :D\r\nPreston: come on, it will be fun\r\nPreston: i'll take some calming herbs ;D\r\nDominick: haahaha ok\r\nDominick: i'll try\r\nPreston: that's the spirit! \r\nPreston: and if we can't do it, we'll make pick up sticks out of the needles xD\r\nDominick: hahaha ok xD \r\nDominick: count me in ;D"
  },
  {
    "id": "13865327",
    "summary": "Michaela got scammed. Somebody stole about 10.000 from her bank account by sending her a fake DHL link.",
    "dialogue": "Michaela: Did I tell you how I got scammed???\nTiffany: No way!!\nMichaela: Yeah... my bank account was drained\nPauline: Fuck. how much did they take?\nMichaela: About 10.000....\nTiffany: How did it happen?\nMichaela: I saw an add on ebay\nMichaela: Someone was giving away kids toys for free \nMichaela: They said they didn't need them anymore.\nMichaela: They only asked me to pay for delivery\nMichaela: 7 pounds for the DHL\nMichaela: They sent me a link to the \"DHL\" website which redirected me to my bank\nMichaela: Both websites were fake as I later discovered \nMichaela: They got all my data\nMichaela: After I paid for \"delivery\" they made a few transfers from my account \nMichaela: I was left with 0 pounds\nPauline: OMG that's horrible\nPauline: Did you call you bank? \nMichaela: Sure. I made a claim. \nMichaela: I also went to the police. "
  },
  {
    "id": "13731362",
    "summary": "Jim is selling his canvas prints for 45 each this week. Tony needs 12 of them in the same design by this weekend. Jim would charge him in terms of express service. Tony will let him know by the end of the day if he decides to place the order.",
    "dialogue": "Tony: How much do you charge for canvas prints 30 x40cm?\r\nJim: They're usually 60 pounds each.\r\nJim: But this week they're on promotion for 45 each.\r\nTony: Thanks. What's the lead time on the print?\r\nJim: Usually 7 days but we're a bit busy atm so it might be a little more.\r\nTony: How much more?\r\nJim: Up to 2 weeks.\r\nTony: I need them by this weekend.\r\nJim: How many were you thinking of ordering?\r\nTony: I need 12 of them.\r\nJim: Same design or each one different?\r\nTony: Same design.\r\nJim: Let me check with our print shop and I'll let you know if we can get them done.\r\nJim: Checked with the print shop and we can do them.\r\nJim: But we'll have to charge a little bit extra.\r\nJim: Cause it will be termed as express service.\r\nTony: Thanks for the info.\r\nTony: How much extra?\r\nJim: 65 each.\r\nTony: Thanks. I'll let you know if I decide to go with you.\r\nJim: I'd need the info from you by EOD if you want us to do the prints by the weekend.\r\nTony: OK."
  },
  {
    "id": "13730738",
    "summary": "Josh is in Barbados. He will send Camilla an email about Airbnb. Camilla just returned from Thailand. They both like it.",
    "dialogue": "Camilla: Good morning, Josh! How are you? This is Camilla. I wanted to know if there's any update as far as Airbnb goes? I received an email indicating they wanted to stop it\r\nJosh: Good morning. Will sent you an email I wrote to sum things up. Is that okay?\r\nCamilla: Of course, thank you!\r\nJosh: Just give me a while to get up. I'm in Barbados :)\r\nCamilla: Enjoy your vacation! I just got back from Thailand! \r\nJosh: Thailand is one of my favs. Where did you go?\r\nCamilla: I went to pataya beach, phuket, chang mai and Bangkok. It was awesome :) How's Barbados?\r\nJosh: Oh it's great. Very relaxing"
  },
  {
    "id": "13682171",
    "summary": "Paul is not sure if he's going to Rome or not.",
    "dialogue": "Peter: Are you also going to Rome?\r\nPaul: I'm not sure yet\r\nPeter: You should!\r\nPaul: I just have some other commitments at the same time:/\r\nPeter: I see. Ok, let us know\r\nPaul: I will!"
  },
  {
    "id": "13828164",
    "summary": "Jenny's has fallen out with Claude. She's feeling blue.",
    "dialogue": "Laura: :(\r\nJenny: What's the matter?\r\nLaura: I'm fed up with everything\r\nLaura: I've got no motivation whatsoever...\r\nJenny: Is it because of the argument with Claude?\r\nLaura: partially \r\nLaura: I dob't know\r\nJenny: So maybe go home and get some sleep?\r\nLaura: ... I'll think about it. :("
  },
  {
    "id": "13864994",
    "summary": "Maria and Jamal visited Taj Mahal today. It's a mausoleum that an emperor commissioned for his wife Mumtaz Mahal.",
    "dialogue": "Jamal: <file_photo>\nTerry: Taj Mahal!\nMaria: Yes, we visited it today with Jamal\nKen: it's such a beautiful mosque!\nMaria: it's not a mosque!\nKen: what?\nMaria: it's a mausoleum\nKen: I've always thought it's a mosque\nJamal: many people think so\nMaria: it is a mausoleum that an emperor commissioned for his favourite wife\nMaria: I think her name was Mumtaz Mahal\nJamal: correct! :D what a good pupil!\nMaria: haha, because it's such a romantic story\nMaria: 20000 people built the Taj Mahal, it's so monumental\nKen: what does the name mean?\nMaria: Taj is a short version of Mumtaz\nMaria: and Mumtaz Mahal means \"Crown of the Palace\"\nKen: wow\nMaria: Jamal was an amazing guide today\nKen: I wish I was there with you"
  },
  {
    "id": "13730848",
    "summary": "Nate's car has been damaged beyond repair. He needs a new one but cannot afford it at the moment.",
    "dialogue": "Francis: Still. Tell me. \r\nNate: Not much to tell. Drove up to her place, picked her up, went for a nice dinner and then cinema and finally to that spot.\r\nFrancis: Which spot?\r\nNate: How many spots are there?! U a virgin or what?\r\nFrancis: Ah! The love hill! Should've said so.\r\nNate: Having really good time there.\r\nFrancis: So far so good. So what went wrong?\r\nNate: Getting there. \r\nFrancis: Sry.\r\nNate: After everything she wanted me to drive her home and then it started!\r\nFrancis: Scream 2?\r\nNate: Sod off. The bloody thing wouldn't start.\r\nFrancis: Walk back all the way?\r\nNate: Nah. Worse. I asked her to give me a push.\r\nFrancis: W8. What?!\r\nNate: Yeah. She doesn't have a driver's licence. \r\nFrancis: Still!\r\nNate: She didn't mind. She did give me a push. The car went downhill, but wouldn't start or stop.\r\nFrancis: So what happened?\r\nNate: Well, let's say it's no longer with us and I got billed for the removal of the vehicle.\r\nFrancis: So how did u get back?\r\nNate: Called a taxi. What was there to do?\r\nFrancis: How much did u pay?\r\nNate: 200.\r\nFrancis: Ur Shitting me?\r\nNate: Nah. Need a new car. \r\nFrancis: Want me to come with u?\r\nNate: Nah. Short on cash now. Maybe some other day.\r\nFrancis: Whenever, man. Whenever.\r\nNate: Yeah."
  },
  {
    "id": "13730427",
    "summary": "Mr. Smith yelled at Takashi who doesn't speak perfect English. Lona and Nat recon Mr. Smith had a bad day. ",
    "dialogue": "Lona: I can't believe how Mr. Smith yelled at that foreign kid.\r\nNat: Got late to class, heard about it. What happened?\r\nLona: Well, Takashi doesn't speak perfect English, right?\r\nNat: Sure. Foreign kid. \r\nLona: So he made some mistakes in his answer.\r\nNat: Like in English?\r\nLona: Yeah. And then, out of the blue, Mr. Smith starts yelling at him.\r\nNat: But y?\r\nLona: Dunno. No one knows.\r\nNat: Maybe had a bad day?\r\nLona: Possible.\r\nNat: Probably the reason."
  },
  {
    "id": "13611710",
    "summary": "Susan wants Andy to visit her next week and promises to prepare Andy's favorite chicken. Susan wants Andy to come with his girlfriend. Andy will consider Susan's requests.",
    "dialogue": "Andy: Hi mom! Is everything ok at home?\r\nSusan: yes, dear, what could be wrong?\r\nAndy: I don't know. It's just I didn't hear from u for a week, so I got worried\r\nSusan: Don't worry everything is wonderfull. When will you come visit us?\r\nAndy: Mum, you know I've got lots of work\r\nSusan: Yes, but you always have lots of work. Come next weekend I will prepare your favorite chicken\r\nAndy: That's tempting I'll think about it\r\nSusan: Maybe this time you could bring your girlfriend with you\r\nAndy: Mom!!! \r\nSusan: What? I want to meet her\r\nAndy: It's not the right time, yet\r\nSusan: Why not? You're seeing with her for a while and we are not getting any younger\r\nAndy: Mom, you \\re using this argument for everything\r\nSusan: Well, because that's true\r\nAndy: I know I know, let me think about it\r\nSusan: Fantastic, my dear. I will prepare everything for your arrival\r\nAndy: Mom!!!"
  },
  {
    "id": "13862844",
    "summary": "Tegan has received a friend request from Paul's brother. Valentia advised her not to accept it.",
    "dialogue": "Tegan: oh god..Paul's brother just sent me a friend request\nTegan: don't know what to make of that..\nValentia: really??\nValentia: I would ignore it..\nValentia: I wouldn't want to go back down that road..\nTegan: yeah true.. 🙄"
  },
  {
    "id": "13864767",
    "summary": "Agnes is in the Czech Republic. She's renting a room in a tenement house. She'll probably eat ice cream today.",
    "dialogue": "Agnes: ha the Czech Republic won't stop surprising me\nAgnes: <file_photo>\nAgnes: these stairs lead to... the shower :D\nAudrey: hahaha\nJackie: wow\nAudrey: it's a house right?\nAgnes: no I'm renting a room\nAgnes: it's a kind of a tenement house\nAgnes: and maybe I'll eat this today!\nAgnes: <file_photo>\nJackie: boy I love this ice cream!"
  },
  {
    "id": "13681848",
    "summary": "Sean wants Pieter to tell the student his application was accepted and Pieter agrees.",
    "dialogue": "Sean: Could you inform the student that his application was accepted?\r\nPieter: Of course, he will be relieved, I am sure.\r\nSean: He should."
  },
  {
    "id": "13730374",
    "summary": "Renee advises Gino on his outfit. Renee is worried Gino might look like a waiter. Ultimately, Gino will wear a white shirt, black trousers and brown shoes.",
    "dialogue": "Gino: Should I wear the white or the black shirt?\r\nRenee: What else are you wearing?\r\nGino: Black trousers, black shoes.\r\nRenee: Definitely rethink the outfit. Either way you'll look like a waiter! LOL!\r\nGino: Don't want that... so what then?\r\nRenee: Stick with the black pants and see if you have another colored shirt?\r\nGino: What about the shoes?\r\nRenee: Not much you can do but black is there?\r\nGino: No...\r\nRenee: Just trying to avoid you looking like one of the help!\r\nGino: I get it...just not sure. What about blue trousers?\r\nRenee: White shirt, brown shoes?\r\nGino: I can do that!\r\nRenee: Just make sure you're pressed, neat, clean and smart and you'll be fine."
  },
  {
    "id": "13727825",
    "summary": "Jude needs Faith's credit card to pay the bills.",
    "dialogue": "Jude: Where is your wallet I cannot find it anywhere\r\nFaith: I took it with me\r\nJude: Why? I need your credit card to pay the bills"
  },
  {
    "id": "13729863",
    "summary": "Lois had to do some job under somebody's desk. She feels very uncomfortable about it.",
    "dialogue": "Lois: I had to crawl under his desk again to fix the phone. He is so creepy.\r\nJim: No way!\r\nLois: Shudder!\r\nJim: Yeah!\r\nLois: Never again; I taped the wires down! LOL!\r\nJim: I'd just have Todd do it next time. Swear he does it on purpose.\r\nLois: I know!"
  },
  {
    "id": "13820736",
    "summary": "Eli is planning a surprise party for Jeff at his house on his 35th birthday on December 18th. Alison, Nick, George, Lisa and Helen will attend. Helen and George want to chip in for a gift for Jeff. Helen will bring sangria and old pictures.",
    "dialogue": "Alison: Alright everyone. Jeff is turning 35 on Dec 18. Eli is planning a surprise party for him at his house. He waned us all to come to make Jeff feel somewhat young again and bring back memories. So let's do this!\r\nNick: I'm down\r\nGeorge: I'm in\r\nLisa: sound cool! what do I bring?\r\nAllison: you don't have to bring anything unless you have some special dietary requirements.\r\nHelen: I would be happy to chip in for a gift or supplies of whatever\r\nGeorge: Same here\r\nAlison: That's cool guys! donations always welcome\r\nHelen: I will bring sangria too and some old pics"
  },
  {
    "id": "13716020",
    "summary": "Kian's friends will order a pizza. David will have it after he comes back home.",
    "dialogue": "Kian: The guys want to order pizza for tonight\r\nKian: Are you joining us?\r\nDavid: What time do you want to eat?\r\nKian: They want to order now\r\nKian: We're all quite hungry\r\nDavid: I wont't be home until later\r\nDavid: But you can order for me\r\nDavid: I'll eat when I come back\r\nKian: Cool, any preferences?\r\nDavid: Anything is ok for me\r\nKian: Ok \r\nDavid: I should be home around 10\r\nKian: See you later!"
  },
  {
    "id": "13680441",
    "summary": " Melissa and Tanner both like hawaian pizza a lot. Melissa mentions that in Poland people eat pizza with sauces. Tanner tried it and liked it.",
    "dialogue": "Melissa: What kind of pizza did you eat?\r\nTanner: It was hawaian\r\nMelissa: I love that pizza\r\nTanner: Me too\r\nMelissa: When I told italian people about pizza with pineapples they thought it must be disgusting hahha\r\nTanner: They don't know what is good hahaha\r\nMelissa: What about a banana on a pizza?\r\nTanner: It would be very disgusting. I hate banana!!!\r\nMelissa: I ate pizza with bananas and curry and I didn't like it. But I love pineapple on a pizza\r\nTanner: That sounds disgusting\r\nMelissa: My brother loves that pizza with banana. In poland we usually eat pizza with some sauces like a garlic or tomatoes sauce. And that's very very good\r\nTanner: Yea I know. There's a restaurant here that serves it's pizza like that\r\nMelissa: nice. I guess u tried this?\r\nTanner: Yes and it was delicious"
  },
  {
    "id": "13715934",
    "summary": "Miles wants to take Lydia to the movies so will call her in a sec to talk about it. Ilona will her brother Lydia's number.",
    "dialogue": "Iona: Hi, Lydia, Miles is asking if you'd go with him to the movies.\r\nLydia: Why doesn't he talk to me himself? :P\r\nIona: That's a very good question, actually. Hang on, I'll add him to this conversation.\r\nMiles: Hi, Lydia!\r\nLydia: Hi there. I heard you wanted to ask me something?\r\nMiles: @Iona, I really hate you right now.\r\nIona: Why? *innocent whistling*\r\nMiles: Look, Lydia, I'm not such a coward that I can't talk to you myself, I just asked my sister to find out if I stand a chance.\r\nLydia: Maybe try calling me? I don't think it's a conversation we should have here :P\r\nMiles: Yeah, right, sorry. I'll call you in a sec.\r\nLydia: Your sister can give you my number :P\r\nIona: Why are all men so stupid? XD"
  },
  {
    "id": "13716581",
    "summary": "Bryan is going to meet Stuart and Kev in 5 minutes. ",
    "dialogue": "Bryan: Are you there yet?\r\nKev: 5 more mins!\r\nStuart: Same!\r\nBryan: Im on my way.\r\nBryan: see you soon!"
  },
  {
    "id": "13829328",
    "summary": "Bob has been traveling to Africa recently. He will meet with Madeleine for dinner tomorrow to tell her an interesting story.",
    "dialogue": "Bob: Hi, Madeleine.\r\nMadeleine: Hi, Bob, haven't heard from you in a while.\r\nBob: I know, I've been travellng.\r\nMadeleine: Really? Where've you been?\r\nBob: Here and there. Mostly Africa.\r\nMadeleine: Now, that sounds interesting.\r\nMadeleine: And exotic:)\r\nBob: Yeah. Got plenty of stories to tell.\r\nMadeleine: You do?\r\nBob: Yep. And I am wondering.\r\nMadeleine: Wondering or wandering?\r\nBob: Funny;0. I'm wondering if you'd want to hear a good story?\r\nMadeleine: What you suggest?\r\nBob: Dinner my place tomorrow?\r\nMadeleine: I don't know.\r\nBob: The story is gonna be good=)\r\nMadeleine: It better. Pick me up after work.\r\nBob: I'll be there:)"
  },
  {
    "id": "13728498",
    "summary": "Adrian is cominf to visit Steven in January. They plan to get drunk. Steven will see adrian for his birthday party on Toonie Tuesday. Steven will wear red plaid.",
    "dialogue": "Adrian: Im coming to visit in January \r\nSteven: Haha nice man what days? \r\nAdrian: Probably 13-21 jan\r\nSteven: Haha fuck ya man I'm gonna make you drink 3 pitchers on that Tuesday 😂\r\nAdrian: Ya it will be my bday party again hahah\r\nSteven: Haha sounds good man, should be a good time \r\nAdrian: Does anyone have extra tix for mock wedding that week? \r\nSteven: Haha I don't know if anyone is going so I don't think we have any tickets yet \r\nAdrian: Wow really? they sold out so fast. I remember last year they struggled to sell them out lol \r\nSteven: Ya it was too lit last year \r\nAdrian: We had a great time. \r\nAdrian: I will see y'all on that Toonie Tuesday for my bday party then xd\r\nSteven: Haha I'm sure I'll be there \r\nAdrian: Remember to wear red plaid! \r\nSteven: Will do! "
  },
  {
    "id": "13727685",
    "summary": "Catherine is bored and wants Stefan to come get her.",
    "dialogue": "Catherine: hey stef\r\nStefan: whats up Cate?\r\nCatherine: im cool, what about you\r\nStefan: me too, whatsup, i know you?😜🤣\r\nCatherine: haha, i need your help\r\nStefan: i knew it..what is it\r\nCatherine: im bored, come get me\r\nStefan: haha, alright then"
  },
  {
    "id": "13865112",
    "summary": "Mum's birthday is in two weeks. Hilda, Joseph and Natasha are going to take Mum to Venice.",
    "dialogue": "Natasha: Mum's birthday is in two weeks\nJoseph: I know. \nJoseph: I have no idea what to give her...\nHilda: Me neither \nHilda: She has everything\nNatasha: Maybe we should give her an experience \nHilda: What do you mean?\nNatasha: Last year for my birthday my friends took me out to do bungee jumping\nHilda: Mum wouldn't like that...\nNatasha: Of course not \nNatasha: But we can think of a different experience\nHilda: Like a trip or something?\nJoseph: I think mum would love a trip to Italy!\nNatasha: What a great idea!!\nNatasha: She loves Italy\nNatasha: When did she go there last time?\nJoseph: 5 years ago... I think\nJoseph: Where should we take her?\nHilda: I think she really liked Venice.\nNatasha: Lets do it! "
  },
  {
    "id": "13728179-1",
    "summary": "Emma obtained the tickets for the next month's concert. She booked seats in the centre of the fourth row. Jess offers to take care of the tickets due to Emma's tendency to lose things. Tickets are electronic, though and Emma sends them to Jess who'll print them.",
    "dialogue": "Emma: i finally got the tickets for the concert next month!!!\r\nJess: THAT'S AWESOME!!! \r\nJess: are they good seats?\r\nEmma: fourth row center :-D\r\nEmma: what?!!?!?!\r\nEmma: that's insane XD\r\nJess: i know!! i can't believe it\r\nJess: would you like me to take care of them? you tend to lose things lol\r\nEmma: not true!\r\nJess: in the last month you've lost your purse, two sweaters and someone else's cell phone lol\r\nEmma: guilty, lol\r\nEmma: i can't lose these though, they're electronic\r\nJess: what to you mean electronic?\r\nEmma: they're in pdf format\r\nJess: ohhh.... can you forward them to me please?\r\nJess: in case you delete them by mistake\r\nEmma: ok, i'm forwarding you the email right now\r\nJess: thanks\r\nEmma: done\r\nEmma: can you print them?\r\nEmma: I don't have a printer\r\nJess: sure, i'll print them as soon as you get your email"
  },
  {
    "id": "13864679",
    "summary": "Terry, John and Helmut are studying in Denmark and they're pleased with that. Liam's thinking about joining them there.",
    "dialogue": "Liam: Guys, how is Denmark treating you?\nTerry: couldn't be better\nJohn: maybe a bit more of the sun could be better\nHelmut: do you want to join us here?\nLiam: yup!\nHelmut: I knew it!\nLiam: hehehe\nTerry: what made you change your mind?\nLiam: money, money\nJohn: of course, it's always about money\nLiam: studying for free and great scholarships\nJohn: exactly!\nJohn: Copenhagen?\nLiam: don't know yet"
  },
  {
    "id": "13729461",
    "summary": "Green wind turbines kill birds according to Alex. Alex wants Lesley to sign the petition against them but she's not interested.",
    "dialogue": "Alex: Hi. Can I talk to you?\r\nLesley: Hi. Who r u?\r\nAlex: My name is Alex. U don't know me, 'cause we're not friends on Facebook yet, bt I have something important to tell you.\r\nLesley: Ok...\r\nAlex: Have you heard about green wind turbines?\r\nLesley: Wind turbines painted green?\r\nAlex: No, like ecological ones.\r\nLesley: Aren't they all?\r\nAlex: Yes, probably, but these are like really eco-friendly.\r\nLesley: Ok...\r\nAlex: So these wind turbines are killing birds.\r\nLesley: Murdering wind turbines? Sounds like a horror-film-plot ;)\r\nAlex: I'm serious. I was in the fields last weekend and saw this qt jaybird get torn into pieces by the wings of a wind turbine.\r\nLesley: That's awful.\r\nAlex: I know. I did some research and it turns out that thousands of birds die in this way every year. \r\nLesley: So?\r\nAlex: This is really important. I've created a petition to the government and would like you to sign it. \r\nLesley: Y?\r\nAlex: Don't u care about the birds?\r\nLesley: I do.\r\nAlex: So will you sign the petition?\r\nLesley: What are you petitioning?\r\nAlex: Ban on wind turbines.\r\nLesley: No. \r\nAlex: Y not?\r\nLesley: 'cause it's a bad idea.\r\nAlex: But the birds are dying!\r\nLesley: Stop texting me. \r\nAlex: This is really important!\r\nLesley: And this is spam."
  },
  {
    "id": "13611739",
    "summary": "Frank and Suzanne are discussing tv series. Suzanne has watched Black Mirror, it's her favourite. Frank watched 3 episodes last night and can't wait to see season 2. On Frank's request, Suzanne recommends other Netlix series, such as Stranger Things or Dark. ",
    "dialogue": "Frank: Have you watched Black Mirror?\r\nSuzanne: Yeah, it's my favourite!\r\nFrank: My brother recommended it and I love it!\r\nSuzanne: Have you watched the whole thing?\r\nFrank: No, I just watched 3 episodes last night. \r\nSuzanne: Oh, it gets better! Each episode is a different story but I think season 2 is the best!\r\nFrank: Then I can't wait to see it, LOL. Maybe I'll call in sick tomorrow and I'll just keep watching until I drop.\r\nSuzanne: Not a bad idea :D \r\nFrank: What other series do you recommend?\r\nSuzanne: On Netflix, you mean?\r\nFrank: Yeah.\r\nSuzanne: Well, I love Stranger Things or Dark.\r\nFrank: Great, I will check them out once I finish Black Mirror.\r\nSuzanne: You're gonna love it :)"
  },
  {
    "id": "13730315",
    "summary": "Ruth's mom can't drive Ruth and Janet to Steph's birthday. Janet can't see Ruth's Italy pictures due to privacy settings. Ruth made them so on purpose, but will change them for Janet on Monday.",
    "dialogue": "Ruth: Hey, I asked my mum bout Steph's bday 2moz (transport), an she says she cant at all :( SOO if u drove me 2 steph's party (and back), she says she will drive u 2 ruths bday and back. Is dat okay?? Also, do u knoww wat ur gettin Hannah?? P.S. Did u lik de pics??\r\nJanet: i cant sse ur italy pictures cos of privacy settings!! :(\r\nRuth: that was the point cos i dont lik them dat much but il change them 4 u on monday (if i dont 4get)\r\nJanet: thnks!!\r\nRuth: :)"
  },
  {
    "id": "13811474",
    "summary": "Emily is going to pour fuel in the generator because the red light is blinking. The fuel is in a diesel can left behind the door by Michael.",
    "dialogue": "Emily: Is the light suppose to blink?\r\nMichael: Which one?\r\nEmily: Red one on generator\r\nMichael: It is running low on fuel.just pour some init\r\nEmily: Where have you placed the diesel can?\r\nMichael: It is behind the main door.\r\nEmily: Yeah got it"
  },
  {
    "id": "13681949",
    "summary": "Meggy and Brad's company is changing the office. Therefore, the company started selling some furniture. Brad would like to take the couch, but Monica has already reserved it.",
    "dialogue": "Meggy: I am not sure if you've heard it but they are changing the office.\r\nBrad: They are? For a bigger one?\r\nMeggy: No, for a smaller one lol - they don't have the money anymore, almost everyone resigned\r\nBrad: well that does not surprise me much\r\nMeggy: we are moving next month, they just started selling some furniture\r\nBrad: Are they selling this grey couch? I want it... I miss it so much\r\nMeggy: No hahahaha, Monica said she is taking it\r\nBrad: no way :( that sucks\r\nMeggy: yeah, but you can have a chair if you want, the red ones, remember those?\r\nBrad: I wanted the couch..."
  },
  {
    "id": "13728082",
    "summary": "Gia and Mia are going to the family dinner, and they meet at 9. Gia and Mia do not like family dinners, because they do not feel comfortable with meeting new people. ",
    "dialogue": "Mia: Going to the family dinner?\r\nGia: I don't want to \r\nGia: but have to\r\nMia: I don't like meeting these new people\r\nGia: Me neither\r\nMia: What time u be there?\r\nGia: probs 9"
  },
  {
    "id": "13730358",
    "summary": "Nate is lactose intolerant but loves milk. Nate has found lactose-free milk that tastes good. ",
    "dialogue": "Nate: I want to share my discovery with you\r\nNate: I'm lactose intolerant but I love milk\r\nNate: And I finally found lactose free milk that tastes great\r\nVictor: Haha. Maan. I was hoping for some shocking news.\r\nVictor: But you just said you're a faggot in very funny way\r\nNate: Oh fuck you\r\nVictor: I'm joking\r\nVictor: It's like with riding a monocycle - the hardest part is to tell your parents you're gay :D\r\nNate: Hahaha.\r\nNate: Nice :-)"
  },
  {
    "id": "13681947",
    "summary": "Kuba will join Essa, Katia and Olia for the M&A task. They will choose a company to work on. The deadline is in January. They have to write 11 pages paper for Business Ethics but there will be no exam. The teacher will give the topics before the winter break. ",
    "dialogue": "Essa: Hey, do you have a group for M&A?\r\nKuba: Nope, I didn't come to the last class\r\nEssa: We are 3 and you can join us. Katia, Olia and me\r\nKuba: Hey, I don't so I will gladly join you. Does it have to be some specific company or do we choose?\r\nEssa: I am not sure... We can probably search for a company together :P\r\nKuba: Sure, we can meet before before the next class\r\nEssa: I can create a group for it\r\nKuba: And when is the deadline?\r\nEssa: January :D\r\nKuba: So we can chill :P Have you gone to the class after as well?\r\nEssa: You mean Business Ethics?\r\nKuba: Yea, I know he was saying that we will have to write some paper in order to receive a grade\r\nEssa: True, 11 pages :(\r\nKuba: Did she say something else about it?\r\nEssa: No, she is supposed to give us the topics before the winter break\r\nKuba: But there will be no exam?\r\nEssa: Luckily no :D\r\nKuba: At least something :P Although I don't know when I will find the time to write all of that, my January is already so busy...\r\nEssa: I feel you man and don't forget about the thesis :D\r\nKuba: I know, I know. I haven't even started it yet..."
  },
  {
    "id": "13730476",
    "summary": "Olek made a reservation at POPs for him and Veronica.",
    "dialogue": "Olek: I made a reservation for two of us \r\nVeronica: At POPs? \r\nOlek: Yes\r\nVeronica: Thanks"
  },
  {
    "id": "13680605",
    "summary": "Hugh and Scarlett's relationship is struggling. Hugh wants to end it, but Scarlett suggests that there are still some options like therapy.",
    "dialogue": "Scarlett: I am asking you to think about us for the last time...\r\nHugh: I really can't any more, I'm afraid.\r\nScarlett: Maybe take some time to think things over\r\nHugh: What is the point of it?\r\nScarlett: There are still some options \r\nHugh: Like?\r\nScarlett: Like a therapy e.g.\r\nHugh: But we're struggling all the time.\r\nScarlett: But you know it was not like this before.\r\nHugh: We tried so many times\r\nScarlett: And you think it will be better with somebody else?\r\nHugh: I hope so.\r\nScarlett: And I don't believe it, there will be the same problems. You know it. You always close when we are too close.\r\nHugh: Maybe you're closing me?\r\nScarlett: This is so painful. \r\nHugh: You wanted to talk.\r\nScarlett: And I regret already."
  },
  {
    "id": "13865326",
    "summary": "The exhibition's ending tomorrow, so if Dino, Jeff and Jerry want to see it, today's their last chance. ",
    "dialogue": "Dino: Are we going to this exhibition?\nJeff: I'm not sure\nJerry: it's our last chance\nDino: why?\nJerry: they're ending tomorrow\nJeff: so it will be crowded\nJerry: yes, but if not today then never\nJeff: ehhh"
  },
  {
    "id": "13816661",
    "summary": "Carl and Martha are about to see a movie in a theater. Martha is buying popcorn.",
    "dialogue": "Carl: Martha where are u?\r\nCarl: The movie starts in 15 miutes!\r\nMartha: I stopped to buy popcorn! Chill out!\r\nMartha: <file_gif>\r\nCarl: <file_gif>"
  },
  {
    "id": "13682107",
    "summary": "Linette and Beryl are planning a surprise birthday party for him. Beryl will come to Linette's apartment to discuss it.",
    "dialogue": "Beryl: don't know if this is a good idea\r\nLinette: why?\r\nBeryl: he doesn't like surprises\r\nLinette: oh come on, it will be great\r\nBeryl: or a catastrophy\r\nLinette: it's his birthday, he'll be happy\r\nBeryl: don't think so\r\nLinette: let's try at least\r\nBeryl: we can try ofc but it's on u\r\nLinette: ok, I'll handle him\r\nBeryl: ok, as u wish. where do we start\r\nLinette: let's meet and discuss\r\nBeryl: ok, I'll drop by your apt\r\nLinette: great, see u"
  },
  {
    "id": "13681345",
    "summary": "Rosalie will make spiced spaghetti.",
    "dialogue": "Rosalie: should I make the spaghetti spiced?\r\nTrent: ofc :)\r\nRosalie: ok"
  },
  {
    "id": "13730903",
    "summary": "Lukas sends Hannah a shopping list for groceries, some sweets and two beers. Hannah will buy them on her way home.",
    "dialogue": "Lukas: 1 bottle of milk, flour, butter, bread, toast bread, eggs, cottage cheese and beef steaks\r\nLukas: You can also buy some sweets\r\nHannah: Copy that!\r\nHannah: Want some beer?\r\nLukas: Yeah, you can buy a bottle or 2 :D\r\nHannah: Ok, quick visit at convenience store and I'm going home :D"
  },
  {
    "id": "13818824",
    "summary": "Ollie gets birthday wishes from Elisa, Fran, George and Remi. He hopes to see them all on Friday.",
    "dialogue": "Elisa: Happy Birthday, Ollie!!!! May you have a fantastic day!! :)\r\nFran: HPD, old man! When do we get to celebrate?\r\nGeorge: Happy birthday! <file_photo> all the best, buddy!\r\nRemi: Big birthday hugs and kisses! HAPPY HAPPY BIRTHDAY :))))\r\nOllie: Awwww, thanks everyone :) Hope to see you all on Friday!\r\nGeorge: will do for sure! working a bit late but sure will at least pop in to say hi and for the free beer!\r\nOllie: You can count on it :)"
  },
  {
    "id": "13829366",
    "summary": "Elizabeth will hide a present for Joshua's father under Joshua's bed.",
    "dialogue": "Elizabeth: Honey, can I hide a present for dad in your room?\r\nJoshua: Sure, mom. :)\r\nElizabeth: Thank you. :) I put it under the bed."
  },
  {
    "id": "13729462",
    "summary": "Brooke wears a brooch in the office that she inherited from her grandmother. Lidia and Brooke will meet in the kitchen in 5 minutes to go for a cup of coffee. ",
    "dialogue": "Lidia: I just spotted you coming to the office. What the hell are you wearing? Is it shells?\r\nBrooke: It’s just an old brooch inherited from my grandmother. Isn’t it lovely?\r\nLidia: You crazy woman! It’s terrible. I don’t know what others gonna say about it.\r\nBrooke: I don’t care what others gonna say. For me it’s truly wonderful!\r\nLidia: Wanna go for a cup of coffee?\r\nBrooke: Sure. Let’s meet in the kitchen in 5 minutes, okay?\r\nLidia: Okay 😉"
  },
  {
    "id": "13810236",
    "summary": "Penny will wear some black dress for the company dinner.",
    "dialogue": "Martha: what will you wear?\r\nPenny: when?\r\nMartha: on this company dinner\r\nPenny: oh, some dress I guess\r\nMartha: what colour?\r\nPenny: black?\r\nMartha: good, that suits u"
  },
  {
    "id": "13682206",
    "summary": "Lily is visiting Berlin. James waters her palm every Sunday.",
    "dialogue": "James: hi, how is Berlin?\r\nLily: Good, I like it it a lot. BTW, how is my palm?\r\nJames: It's good, I water it every Sunday.\r\nLily: Thank you very much! You're so kind.\r\nJames: No problem, enjoy Germany and don't worry about the palm! it's taken care of :)\r\nLily: :*"
  },
  {
    "id": "13828700",
    "summary": "New coach has come with new ideas but after first few games he is judged poorly by Owen and Elijah.",
    "dialogue": "Elijah: What do you think about a new coach?\r\nOwen: I don’t think he’ll change anything\r\nElijah: Why\r\nOwen: Look, he has some new ideas, that’s true, but he doesn’t seem to control anything\r\nElijah: It’s all a bit messy, true. But it’s just the beginning, a few first games\r\nOwen: Aaand let’s hope it’ll get better, if not, we’re absolutely screwed\r\nElijah: I believe in him, ha has such a wit, a lot of energy\r\nOwen: But he is NOT a good professional, you’ll see\r\nElijah: Ehhh we can never afford someone really good…"
  },
  {
    "id": "13864944",
    "summary": "Oli will come to walk Lia home in 10 minutes.",
    "dialogue": "Lia: I'm going home, could anybody walk with me? I'm really drunk\nLeo: I know, Oli go with you\nOli: just give me 10min\nLia: ok, thanks"
  },
  {
    "id": "13729328",
    "summary": "Nathan has a sorting job in the post office this week. After Christmas, he will have a project 'Home for the Holidays', which will include taking photos of his grandparents. They are in the nursing home and their house is being sold. Nathan and Kirsty will meet at the shop at 10 to have burgers. ",
    "dialogue": "Nathan: Hi babes!\r\nKirsty: Hi Nathan, how's it going?\r\nNathan: Working in the Post Office this week, sorting stuff, it's bloody hard work!\r\nKirsty: Well done, I couldn't be arsed with that after all that school work.\r\nNathan: It's a bit more laid back in college, we do have a project for after the hols, though, photography.\r\nKirsty: Oh yeah? What's the topic?\r\nNathan: It's called Home for the Holidays.\r\nKirsty: Bit obvious, isn't it? What you doing on it?\r\nNathan: I'm taking some photos of my gran and Gramps, they have been in a nursing home, but we are having them for 3 days at Christmas.\r\nKirsty: Oh, that's sweet.\r\nNathan: Well yes, but they are both bad tempered old buggers, they are mostly going to be sat scowling in a chair, watching TV.\r\nKirsty: Oh well, perhaps you can vary it a bit and take them out somewhere. \r\nNathan: Good idea, but obviously not to their old house, it's being sold and they don't know it yet.\r\nKirsty: Oh, that's so sad. \r\nNathan: Fancy coming to the shop with me, we could go get a burger?\r\nKirsty: Yeah, loved your idea of \"burgers\" last time😶\r\nNathan: Is that a yes?\r\nKirsty: Yes! See you at the shop in 10!\r\nNathan: 😙"
  },
  {
    "id": "13828983",
    "summary": "The leader of their nation decided to build a 2K miles long wall on border.",
    "dialogue": "Don: Did you hear?\r\nAl: About what?\r\nDon: What leader of our nation came up with?\r\nAl: Some new brilliant idea?\r\nDon: Not new, but he just shut government to do it.\r\nAl: You mean the wall?\r\nDon: Yeah. Can't believe the prick!\r\nAl: Doesn't surprise me much.\r\nDon: How come he wants to spend billions of dollars to build 180 miles of wall on border that is some 2K miles long?\r\nAl: Well, somebody is gonna make billions on this stretch, and there will be more to come.\r\nDon: Hell, yeah. So fucking obvious!\r\nAl: Isn't it?.\r\nDon: So when he is done with the wall, what next?\r\nAl: I suppose he keeps going across the Atlantic.\r\nDon: It's not even a joke, is it?\r\nAl: Take a wild guess, man."
  },
  {
    "id": "13728628",
    "summary": "Aiden taught his dogs Lassie and Dori some tricks. Lassie learnt quicker, Dori needed more snacks. Aiden is thinking of entering this town summer contest. It's only November, so he has plenty of time to practise with the dogs. ",
    "dialogue": "Aiden: Look what I taught Lassie and Dori today!\r\nEmma: Show me Aiden :D\r\nAiden: <file_video>\r\nEmma: OMG that's awesome! They are both so gorgeous!\r\nAiden: Lassie was a bit quicker to learn, Dori needed a lot of snacks XD\r\nEmma: I would have thought so, she has always been greedy :)\r\nAiden: <file_video>\r\nEmma: Oh, that looks stunning! They're such clever dogs!\r\nAiden: They are! I'm so happy they turned out this way!\r\nEmma: I remember the beginnings, they were quite hard :)\r\nAiden: Yeah, more than hard. Dori wouldn't stop barking when I was away\r\nEmma: Tough times!\r\nAiden: But now it's great :) So it was totally worth it to suffer some minor inconvenience XD\r\nEmma: They're really cute Aiden!\r\nAiden: I was thinking to enter this town contest that happens every year, in summer\r\nEmma: You should! Please do this, it might be a lot of fun for you and for them!\r\nAiden: I'm just a bit worried that Dori might still be a bit unstable\r\nEmma: It's Novemeber! There is still some time left to improve certain things :)\r\nAiden: You're right!\r\nEmma: You go and win that contest man! :)\r\nAiden: Thanks for support :*"
  },
  {
    "id": "13728475",
    "summary": "Arman is on his way to Sarah, but he will be late due to plane icing. The passengers are redirected from the plan back to the airport. ",
    "dialogue": "Arman: hey love\r\nSarah: hi sweetie <3\r\nArman: i'm on the way to the airport\r\nSarah: have a safe flight\r\nSarah: can't wait till you're hooooome\r\nArman: <3 only a few hours till I'm there\r\nArman: babe, there's a delay :(\r\nArman: we're on the plane, but it's so cold that they're de-icing the plane\r\nSarah: :-O\r\nSarah: Oh no!\r\nArman: they announced we're turning back to the airport :(\r\nSarah: :'-("
  },
  {
    "id": "13813524",
    "summary": "Jill’s neighbours from upstairs are having loud sex. Jack will know how his meeting went tomorrow as they need to sleep on it.",
    "dialogue": "Jill: Jack, they're doing it again\r\nJack: ??\r\nJill: our upstairs neighbours!! it's like a freakin porno movie\r\nJack: hahaha aren't you a little jealous\r\nJack: cause your husband\r\nJack: who's an excellent lover might I add\r\nJack: is away?\r\nJill: yes I am SO turned on by this couple of weirdos\r\nJack: :* just wait until 10pm and knock on their door\r\nJill: too embarrasing :P\r\nJack: silly\r\nJill: how is your night?\r\nJack: no sexy noises on my end\r\nJill: yeah right\r\nJack: not live anyway ;D\r\nJill: how did the meeting go?\r\nJack: I will know tomorrow they said they need to sleep on it\r\nJill: sleep on what? considering whether your idea is briliant or super brilliant?\r\nJack: apparently :("
  },
  {
    "id": "13681764",
    "summary": "Roy can't find his blue shirt as it's at the dry cleaner's. Upon Denise's advice, he'll take the grey one with him.",
    "dialogue": "Roy: Denise, I'm almost late for the flight and I cannot find my blue shirt!\r\nDenise: Did you forget that we left it at the dry cleaner last Friday? It was horribly stained!\r\nRoy: Shit, I remember now, but which shirt should I take instead then?\r\nDenise: Take the grey one, it looks really nice on you! Have a safe flight!\r\nRoy: Thanks, kisses :*"
  },
  {
    "id": "13829715",
    "summary": "Ross has broken his leg when playing with Brian. ",
    "dialogue": "Ross: My leg is broken\r\nMadeleine: What, what did you do again!\r\nRoss: I was playing with Brian, I slipped and fell into a stream\r\nMadeleine: O my God, you could have drowned!\r\nRoss: Mum, this stream is very shallow xD Brian helped me\r\nMadeleine: You shouldn’t play with him."
  },
  {
    "id": "13820018",
    "summary": "Patrick met a woman on a flight and chatted with her during the whole flight.",
    "dialogue": "Jason: How was your flight?\r\nPatrick: I met the love of my life\r\nWilson: Sheila won’t be happy about it :D\r\nPatrick: This woman is incredible\r\nPatrick: We talked during the whole flight\r\nWilson: 10 hours???\r\nPatrick: Yeah!\r\nPatrick: I felt like I knew her my whole life\r\nPatrick: She could truly understand me\r\nJason: Is it even possible??\r\nJason: Man, I've known you for 40 years and I still don't get you\r\nPatrick: I tell you, she's a soulmate \r\nWilson: What are you going to do now?\r\nPatrick: I don't know. I need to get some rest first. "
  },
  {
    "id": "13680476",
    "summary": "Stan is stuck in a traffic jam.",
    "dialogue": "Stan: im on my way\r\nStan: but im stuck in traffic jam\r\nLee: ok\r\nLee: i will be inside"
  },
  {
    "id": "13828079",
    "summary": "Erin called the fabric shop. She didn't like the fact that it was a man who answered the phone. ",
    "dialogue": "Erin: ok I called the fabric shop\r\nTim: :D\r\nErin: and a guy picks up ;/\r\nErin: how can I talk to a guy about sewing a dress?\r\nTim: well maybe he’s the perfect person for such a conversation:D\r\nErin: oh well he didn’t seem too eager to talk, to be honest :/"
  },
  {
    "id": "13828896",
    "summary": "Paul and Copper will meet at 4 instead of 3 today. ",
    "dialogue": "Paul: can we meet at 4 today and not 3 ?\r\nCopper: yeah its no problem \r\nPaul: awesome. thanks "
  },
  {
    "id": "13818296",
    "summary": "Juan is almost 45 minutes late. He'll be there in 15 minutes. ",
    "dialogue": "Danielle: hey where RU?\r\nJuan: I told u I'd be late!\r\nDanielle: but it's been almost 45 mins!\r\nDanielle: <file_gif>\r\nJuan: I'll be there in 15 minutes\r\nJuan: <file_gif>"
  },
  {
    "id": "13681114",
    "summary": "Helen finds Dan appealing because he was nice to her lately. But Dan likes Ashley more than Helen. Angelina will tell Helen how to change that tomorrow.",
    "dialogue": "Angelina: Helen! Have you seen the lates picture on Instagram that Max posted!?\r\nHelen: No, why?\r\nAngelina: Quick you have to see it!\r\nAngelina: He is sooo handsome !\r\nHelen: Hmm..I don't know\r\nAngelina: What you don't know?\r\nHelen: If he is handsome. I would rather date Dan\r\nAngelina: Dan? Are you kidding me?\r\nHelen: Not at all, I really like him because he was lately so nice to me at lunch in the cafeteria :) \r\nAngelina: Yeah, you can have him, I'm not interested\r\nHelen: Better for me! The problem is I think he likes Ashley more than me..\r\nAngelina: Than we have to change that!\r\nHelen: But how do we do that?\r\nAngelina: I think, I've got a plan\r\nHelen: Really?\r\nAngelina: Meet me tomorrow at lunch I'll tell you everything!"
  },
  {
    "id": "13731450-1",
    "summary": "Amelia has to cancel the meeting because her car broke down. The help is on their way. Amelia and Isla are going to meet another day.",
    "dialogue": "Amelia: I have to cancel our meeting, my car just broke down :(\r\nIsla: Oh :( Do you need any help?\r\nAmelia: No, it's fine. I've already called for help. They're on their way. I'll call you in the evening and we'll set another date, okey?\r\nIsla: Okey. We'll talk more later. Take care!"
  },
  {
    "id": "13730775",
    "summary": "Constance paid for water and Internet, but Sheldon forgot to pay for electricity, but he'll wire transfer the money right now. ",
    "dialogue": "Constance: Did you remember to pay the bills?\r\nSheldon: What bills?\r\nConstance: Electricity. I paid for water and internet.\r\nSheldon: Oh! I forgot. Sorry!\r\nConstance: Do this ASAP!\r\nSheldon: Sure, will wire transfer it RN.\r\nConstance: Good.\r\nSheldon: Thanks for the reminder!\r\nConstance: Reminder? You were supposed to do this a week ago!\r\nSheldon: Ik. Sorry. Will write it down next time.\r\nConstance: That's what you always say.\r\nSheldon: Well... This time's different."
  },
  {
    "id": "13716746",
    "summary": "Joanna, Isaac and Yasmin will meet up next week.",
    "dialogue": "Joanna: hi peeps, i can't make it today, should we meet tomorrow?\r\nIsaac: i can't tomorrow \r\nYasmin: me neither\r\nIsaac: Joanna, how about we arrange something next week?\r\nJoanna: sure :)\r\nIsaac: great!"
  },
  {
    "id": "13862430",
    "summary": "John wants to go on a trip next year. He and Ewan are following a blog of a person who travels to remote islands.",
    "dialogue": "John: <file_other>\nJohn: this blog is awesome\nEwan: I know this one\nJohn: <file_other>\nJohn: thats the trip I want to do next year\nEwan: man you need like 3 weeks of holidays :)\nJohn: I can just quit this shitty job ;)\nEwan: <file_other>\nEwan: check out this one\nEwan: the guy is obsessed with the world's most remote islands\nEwan: he's been on south pacific, indian ocean\nEwan: and now waiting for a ship to tristan da cunha\nJohn: I saw a documentary about it on tv\nJohn: amazing place, no escape from there\nEwan: and no chance to find you once you get there ;)"
  },
  {
    "id": "13818399",
    "summary": "Dorothy has been looking for a job and sending a hundred CVs a day even when she doesn't meet the criteria. She hopes for a 10% response rate.",
    "dialogue": "Max: How's your job hunt going?\r\nDorothy: Uhh, I send a hundred CVs a day\r\nMax: a hundred?!\r\nDorothy: yeah I mean I don't even care if I fit the profile, I see the ad, I send my CV :D\r\nMax: that's one way of looking at it xD\r\nDorothy: If even 10% of the companies call me back it's still gonna look good\r\nMax: True\r\nMax: Good luck!!\r\nDorothy: Thanks :)"
  },
  {
    "id": "13830045",
    "summary": "Amy's going to bed.",
    "dialogue": "Amy: I'm going to bed\r\nPatrick: Already??\r\nAmy: yeah, I'm tired\r\nPatrick: OK, I'll try not to wake you up...\r\nAmy: thx"
[truncated: 10,053,960 more chars]
