# Supplementary material for: Novel framework for dialogue summarization based on factual-statement fusion and dialogue segmentation
Source: PLoS One. 2024 Apr 16;19(4):e0302104. doi: 10.1371/journal.pone.0302104 (PMC11020369; doi:10.1371/journal.pone.0302104)
Supplement: S1 File — (ZIP) [file pone.0302104.s001.zip › SAMSum/val.json]

[
  {
    "id": "13817023",
    "summary": "A will go to the animal shelter tomorrow to get a puppy for her son. They already visited the shelter last Monday and the son chose the puppy. ",
    "dialogue": "A: Hi Tom, are you busy tomorrow’s afternoon?\r\nB: I’m pretty sure I am. What’s up?\r\nA: Can you go with me to the animal shelter?.\r\nB: What do you want to do?\r\nA: I want to get a puppy for my son.\r\nB: That will make him so happy.\r\nA: Yeah, we’ve discussed it many times. I think he’s ready now.\r\nB: That’s good. Raising a dog is a tough issue. Like having a baby ;-) \r\nA: I'll get him one of those little dogs.\r\nB: One that won't grow up too big;-)\r\nA: And eat too much;-))\r\nB: Do you know which one he would like?\r\nA: Oh, yes, I took him there last Monday. He showed me one that he really liked.\r\nB: I bet you had to drag him away.\r\nA: He wanted to take it home right away ;-).\r\nB: I wonder what he'll name it.\r\nA: He said he’d name it after his dead hamster – Lemmy  - he's  a great Motorhead fan :-)))"
  },
  {
    "id": "13716628",
    "summary": "Emma and Rob love the advent calendar. Lauren fits inside calendar various items, for instance, small toys and Christmas decorations. Her children are excited whenever they get the calendar.",
    "dialogue": "Emma: I’ve just fallen in love with this advent calendar! Awesome! I wanna one for my kids!\r\nRob: I used to get one every year as a child! Loved them! \r\nEmma: Yeah, i remember! they were filled with chocolates!\r\nLauren: they are different these days! much more sophisticated! Haha!\r\nRob: yeah, they can be fabric/ wooden, shop bought/ homemade, filled with various stuff\r\nEmma: what do you fit inside?\r\nLauren: small toys, Christmas decorations, creative stuff, hair bands & clips, stickers, pencils & rubbers, small puzzles, sweets\r\nEmma: WOW! That’s brill! X\r\nLauren: i add one more very special thing as well- little notes asking my children to do something nice for someone else\r\nRob: i like that! My sister adds notes asking her kids questions about christmas such as What did the 3 wise men bring? etc\r\nLauren: i reckon it prepares them for Christmas \r\nEmma: and makes it more about traditions and being kind to other people\r\nLauren: my children get very excited every time they get one!\r\nEmma: i can see why! :)"
  },
  {
    "id": "13829420",
    "summary": "Madison is pregnant but she doesn't want to talk about it. Patricia Stevens got married and she thought she was pregnant. ",
    "dialogue": "Jackie: Madison is pregnant\r\nJackie: but she doesn't wanna talk about it\r\nIggy: why\r\nJackie: I don't know why because she doesn't wanna talk about it\r\nIggy: ok\r\nJackie: I wanted to prepare you for it because people get super excited and ask lots of questions\r\nJackie: and she looked way more anxious than excited\r\nIggy: she's probably worrying about it\r\nIggy: she's taking every commitment really seriously\r\nJackie: it could be money problems or relationship problems\r\nIggy: or maybe she wants an abortion\r\nJackie: it could be all of the above\r\nIggy: but you know what?\r\nIggy: once my friend was pregnant and I couldn't bring myself to be happy about it\r\nJackie: why?\r\nIggy: I felt they were immature and I couldn't picture this couple as parents\r\nJackie: I felt similar way on Patricia's wedding\r\nIggy: Patricia Stevens?\r\nJackie: yes\r\nIggy: so we're talking about the same person\r\nJackie: what a coincidence\r\nJackie: so she's pregnant?\r\nIggy: she thought she was\r\nJackie: damn..."
  },
  {
    "id": "13819648",
    "summary": "Marla found a pair of boxers under her bed.",
    "dialogue": "Marla: <file_photo>\r\nMarla: look what I found under my bed\r\nKiki: lol\r\nTamara: is that someone's underwear?\r\nMarla: it certainly isn't mine, my ass is big but it isn't huge\r\nKiki: it looks like male underwear\r\nTamara: not necessarily, maybe some butch had fun in your room while you were gone\r\nMarla: ok but how can you leave your underwear after hooking up? wtf is wrong with people\r\nKiki: she or he could be too wasted to notice\r\nTamara: or maybe someone put their pants there to piss you off\r\nMarla: that makes no sense\r\nMarla: it's so fucking childish\r\nKiki: if it's childish then it must have been your sister's idea\r\nMarla: she's 13, she doesn't have underwear that isn't pink\r\nTamara: maybe it belonged to one of your exes?\r\nKiki: she would have recognized it\r\nMarla: lol we're doing total CSI investigation on one pair of boxers :D\r\nKiki: <file_gif>\r\nTamara: lol\r\nTamara: I think your sister convinced someone to put their underwear in your room as a dare\r\nMarla: sounds legit\r\nKiki: Tamara, you just cracked the case!\r\nTamara: <file_gif>\r\nTamara: always happy to help"
  },
  {
    "id": "13728448",
    "summary": "Robert wants Fred to send him the address of the music shop as he needs to buy guitar cable.",
    "dialogue": "Robert: Hey give me the address of this music shop you mentioned before\r\nRobert: I have to buy guitar cable\r\nFred: <file_other>\r\nFred: Catch it on google maps\r\nRobert: thx m8\r\nFred: ur welcome"
  },
  {
    "id": "13814197",
    "summary": "Megan needn't buy milk and cereals. They're in the drawer next to the fridge.",
    "dialogue": "Keith: Meg, pls buy some milk and cereals, I see now we've run out of them\r\nMegan: hm, sure, I can do that\r\nMegan: but did you check in the drawer next to the fridge?\r\nKeith: nope, let me have a look\r\nKeith: ok, false alarm, we have cereal and milk :D\r\nMegan: <file_gif>"
  },
  {
    "id": "13820419",
    "summary": "Samantha and Evelyn after watching the video cannot believe she is able to make that noise.",
    "dialogue": "Samantha: <file_video>\r\nEvelyn: LOL\r\nHolly: Is SHE making that noise??\r\nSamatha: Yes (＾▽＾)\r\nHolly: How possible?? :o\r\nSamantha: Idk, I'm also surprised!!\r\nEvelyn: xD"
  },
  {
    "id": "13864382",
    "summary": "Tom's new place is in Fiesole. Luis and Marion has been there. ",
    "dialogue": "Theresa: have you been at Tom's new place?\nLuis: yes, it's nice\nMarion: He invited us for a dinner\nAdam: where is it?\nMarion: a bit outside the city\nAdam: where exactly?\nMarion: Fiesole\nLuis: very nice!"
  },
  {
    "id": "13729454",
    "summary": "Jane made a 9 PM reservation for 6 people tonight at Vegano Resto. ",
    "dialogue": "Jane: Hello\r\nVegano Resto: Hello, how may I help you today?\r\nJane: I would like to make a reservation.\r\nJane: For 6 people, tonight around 20:00\r\nVegano Resto: Let me just check.\r\nVegano Resto: Ah, I'm afraid that there is no room at 20:00.\r\nVegano Resto: However, I could offer you a table for six at 18:30 or at 21:00\r\nVegano Resto: Would either of those times suit you?\r\nJane: Oh dear.\r\nJane: Let me just ask my friends.\r\nVegano Resto: No problem.\r\nJane: 21:00 will be ok.\r\nVegano Resto: Perfect. So tonight at 21:00 for six people under your name.\r\nJane: great, thank you!"
  },
  {
    "id": "13810148",
    "summary": "Nancy's working in Texas, but the kids laugh at her Welsh accent. She's coming home in 6 weeks. Earlier than that she's going to travel with 3 other Brits.",
    "dialogue": "Nancy: Howdy, how y'all doin'?\r\nTina: Is that a Texan drawl, girl?\r\nNancy: Yes ma'am! Loving it out here!\r\nTina: How's the job going? Kids behaving themselves?\r\nNancy: Mostly! They laugh at my accent though!\r\nTina: Well, they probably haven't met a Welsh person before!\r\nNancy: No shit! They ask me to repeat everything! Best one is \"Water\", course, it's mostly \"Waarderr\" here! \r\nTina: LOL. I'd love to hear that, you picked up the accent yet?\r\nNancy: Nah, 21 years in Cardiff isn't easily removed! \r\nTina: We're missing you here, the pub is quiet these days without your laugh!\r\nNancy: Miss you too! I'm coming home in 6 weeks, though. Last fortnight I'm going travelling with 3 other Brits working here, a Geordie girl, a guy from Belfast and Annie, who's from Glasgow.\r\nTina: My God, I'm so jealous! I bet they had even more trouble being understood out there! See you after your trip!"
  },
  {
    "id": "13862537",
    "summary": "Laura is going to buy a printer.",
    "dialogue": "Laura: I need a new printer :/\nLaura: thinking about this one\nLaura: <file_other>\nJamie: you're sure you need a new one?\nJamie: I mean you can buy a second hand one\nLaura: could be"
  },
  {
    "id": "13862991",
    "summary": "Haylee can't find the coconut milk yoghurt.",
    "dialogue": "Barbara: got everything?\nHaylee: yeah almost\nHaylee: i'm in dairy section\nHaylee: but can't find this youghurt u wanted\nBarbara: the coconut milk one?\nHaylee: yeah\nBarbara: hmmm yeah that's a mystery. cause it's not dairy but it's yoghurt xD\nHaylee: exactly xD  \nHaylee: ok i asked sb. they put it next to eggs lol\nBarbara: lol"
  },
  {
    "id": "13682191",
    "summary": "Wendy is shopping, but she needs to hurry up to catch the tour.",
    "dialogue": "Norbert: we need to hurry to catch the tour\r\nWendy: ok, am buying something. be right out!\r\nNorbert: ok. am not waiting long though. missed the last one because of you\r\nWendy: just be patient for once.\r\nNorbert: im always patient\r\nWendy: at the register now\r\nNorbert: alright"
  },
  {
    "id": "13864649",
    "summary": "Cecil, Cheryl and Peter went to the Jandia Peninsula today. Cecil would like to explore the south of the island tomorrow, but they will decide what to do after dinner. ",
    "dialogue": "Lidia: hi guys, how was your day?\nCecil: amazing\nLidia: where did you go?\nCheryl: to the Jandia Peninsula\nCheryl: sorry, Cecil is driving\nLidia: and how was it?\nCheryl: I liked it a lot\nCheryl: Peter took very nice pics\nPeter: <file_photo> <file_photo>\nPeter: but it was very windy\nLidia: yes, it's always windy here\nPeter: really? Also in summer?\nLidia: sure, the name Fuerteventura means strong wind\nCheryl: wow, it's fascinating\nLidia: so do you have any plans for tomorrow\nCheryl: Cecil wants to explore more the south of the island\nPeter: I'm just a passenger, so have no voice\nCheryl: c'mon, it's not true\nPeter: I'm just joking\nCheryl: we will decide after dinner\nCecil: ok, so let me know\nCheryl: we will"
  },
  {
    "id": "13730658",
    "summary": "Sophie still hasn't found it despite checking pockets and handbags twice.",
    "dialogue": "Nickola: Have you found it?\r\nSophie: No! Still looking :(\r\nNickola: Check pockets and handbags. \r\nSophie: Checked them all twice already... "
  },
  {
    "id": "13819903",
    "summary": "Dennis and Elle are helping Rosie think of bad movies for her essay. ",
    "dialogue": "Rosie: What's your favorite b-movie?\r\nElle: um, hard to say. Why do you ask?\r\nDennis: Toxic avenger for sure\r\nRosie: I have to write an essay and I chose bad movies as my topic and I'm just looking for inspiration\r\nElle: plan 9 from outer space is definitely something worth mentioning\r\nRosie: Yeah, I've seen it. And I will also cover \"The Room\". I'm just looking for something a bit more niche\r\nDennis: There's Troma Studio for ya - toxic avenger, poultrygeist - the latter is exceptionally awful - and it's a musical\r\nRosie: Is it one of those intentionally bad movies?\r\nDennis: most definitely\r\nRosie: ok, thank you, I'll check it out\r\nElle: oh, there's also jesus christ vampire hunter\r\nRosie: what? :D\r\nElle: it's even worse than it sounds\r\nDennis: and when it comes to more recent movies there are those stupid animal-based horror movies like sharknado or zombeavers\r\nRosie: I've heard of sharknado and zombeavers sound just awesome\r\nRosie: thanks guys, you helped me a lot :)"
  },
  {
    "id": "13729688",
    "summary": "James has a dream of becoming a voice actor. He considers making a home radio station.",
    "dialogue": "Julia: What is your biggest dream\r\nJulia: I mean the kind that can be achieved\r\nJames: Everyone say I have nice voice\r\nJames: My mom liked very much when I was reading outloud\r\nJames: I've had this dream for some time now, to become a voice actor\r\nJames: Be a part of cartoon or video game as a voice actor reading a character\r\nJulia: Wow. Nice one.\r\nJulia: Btw you do have a nice voice\r\nJulia: I could listen to you as a radio speaker.\r\nJames: Thanks\r\nJames: I've worked in radio, but it was during college so I had little time for this\r\nJulia: Shame.\r\nJames: I know. But nothing is lost. I still have microphone at home and with a bit of help I could make homemade radio station\r\nJulia: That's actually a great idea\r\nJulia: I cheer for you!"
  },
  {
    "id": "13727903",
    "summary": "Poppy and Alice are meeting for drinks after work at Nick's at 5:30. Alice fancies Fred, she will invite him and a bunch of other coworkers.",
    "dialogue": "Poppy: I literally cannot think any more today!\r\nAlice: Yeah, I'm in the same shape. What a long day!\r\nPoppy: Lunch went by in a flash because I had errands, which makes the day so slow!\r\nAlice: I didn't get lunch, so that's even worse!\r\nPoppy: Oh, poor you! Aren't you starving?\r\nAlice: I'll live. Only three more hours!\r\nPoppy: LOL! Not that you're counting...\r\nAlice: Damn straight I'm counting! LOL!\r\nPoppy: Well, I'm def going for drinks after work. Want to join?\r\nAlice: Who else is there?\r\nPoppy: Nobody yet but I was going to put the word out.\r\nAlice: Sure, sounds fun. I'll invite some people up here if that's okay?\r\nPoppy: Oh, got your eye on anyone?\r\nAlice: Fred!\r\nPoppy: Fred? Really?\r\nAlice: Sure, why not? He's single, my age and not bad looking.\r\nPoppy: He's a dork!\r\nAlice: But a cute one!\r\nPoppy: If you say so. Not my type!\r\nAlice: That's a relief!\r\nPoppy: He's all yours!\r\nAlice: Good. So I'll invite him and a bunch of others. See you at Nick's?\r\nPoppy: Perfect. About 5:30.\r\nAlice: Great!\r\nPoppy: Can't wait! So ready for a beer!\r\nAlice: GnT for me!"
  },
  {
    "id": "13810095",
    "summary": "Sash needs to see Caron who'll be out from 12. ",
    "dialogue": "Sash: need to see u\r\nCaron: y\r\nCaron: i'm out from 12\r\nSash: will be before\r\nSash: then\r\nCaron: k\r\nSash: open the door:\r\nCaron: what time u coming I need to go out\r\nSash: soon\r\nCaron: hurry up I need to go out"
  },
  {
    "id": "13829676",
    "summary": "Matteo is not sure about his relationship with Gosia but likes her a lot. ",
    "dialogue": "Giuseppe: Hi man\r\nMatteo: Yo\r\nGiuseppe: How's it going with Gosia?\r\nMatteo: I don't know, she's a little strange\r\nGiuseppe: Why?\r\nMatteo: She always criticizes me because I like football and video games\r\nGiuseppe: Damn\r\nMatteo: Yeah...\r\nGiuseppe: Ok, I don't like games either, but...\r\nMatteo: You boring guy\r\nGiuseppe: Lol\r\nMatteo: Anyway I like her a lot\r\nGiuseppe: I can understand that, she's hot, if you ever dump her make sure you tell me\r\nMatteo: Get your hands off her, man\r\nGiuseppe: Just kidding\r\nMatteo: Lollolol"
  },
  {
    "id": "13731412",
    "summary": "Ramzi and Jannette are going for supper.",
    "dialogue": "Ramzi: Mom is calling for supper\r\nJannette: Ok Im coming \r\nRamzi: 👍"
  },
  {
    "id": "13819883",
    "summary": "Jeniffer is preparing ravioli following her grandmothers recipe.  ",
    "dialogue": "Jeniffer: We're preparing ravioli\r\nAlois: how nice! nobody makes them better than your family\r\nJeniffer: I got the recipe from my grandmother\r\nHildegard: it's a real treasure"
  },
  {
    "id": "13727839",
    "summary": "Lawrence will finish writing the article soon.",
    "dialogue": "Madison: Hello Lawrence are you through with the article?\r\nLawrence: Not yet sir. \r\nLawrence: But i will be in a few.\r\nMadison: Okay. But make it quick.\r\nMadison: The piece is needed by today\r\nLawrence: Sure thing\r\nLawrence: I will get back to you once i am through."
  },
  {
    "id": "13680895",
    "summary": "Chad has sent Brennen a funny photo. Brennen does not find it very funny.",
    "dialogue": "Chad: <file_photo>\r\nChad: hahaha\r\nBrennen: hmmm\r\nChad: what?\r\nBrennen: well it's just it's not THAT funny lol\r\nChad: you did say lol tho\r\nBrennen: right...\r\nBrennen: you got be there"
  },
  {
    "id": "13729070",
    "summary": "Sadie will borrow Chloe's bike on Wednesday evening. She has a dentist appointment on Thursday after work.",
    "dialogue": "Sadie: can i borrow your bike again please?\r\nChloe: when?\r\nSadie: on thursday, i need to go to the dentist quickly after work\r\nChloe: sure, let me know when you want to pick it up\r\nSadie: wednesday evening will be good?\r\nChloe: sure, come over and please remember to lock it properly!!"
  },
  {
    "id": "13830001",
    "summary": "Carter is launching a restaurant business next month. Olivia wants him to include a restaurant she's working for in the discount app. They will meet in person to discuss it.",
    "dialogue": "Olivia: Hey Carter, are you still developing that restaurant business?\r\nCarter: Hi Olivia\r\nCarter: Yes, we want to launch next month :)\r\nOlivia: Next month? That's soon! Congrats :)\r\nCarter: thanks, I'm a bit nervous but I seriously believe we're delivering something innovative and needed\r\nOlivia: I think it's a great concept and I am sure you'll do great!\r\nOlivia: I am currently involved with a new restaurant in the city centre\r\nCarter: Which one?\r\nOlivia: Spicy and chilled\r\nCarter: I heard about it :) Is it any good? ;)\r\nOlivia: I love the restaurant and really like working there\r\nCarter: good for you!\r\nOlivia: and here's the question - are you still looking for restaurant to include in your discount app?\r\nCarter: sure, but I think it would be better to discuss it in person - would you like to meet up?\r\nOlivia: That would be great!"
  },
  {
    "id": "13828606",
    "summary": "Kenny had a surgery, as Kristine reports. He will have another surgery tomorrow. Guy will come to St. Mark's Hospital near Asda to stay with Kristine.",
    "dialogue": "Guy: Hey, I just got the news - how's Kenny?\r\nKristine: Not good. He's back from surgery, but the doctors don't know if he'll pull through. \r\nGuy: He's gonna be okay - he has you to get back to :)\r\nKristine: He's got another surgery scheduled tomorrow, but they might have to reschedule it depending on his condition.\r\nGuy: And how are you?\r\nKristine: Honestly? I'm terrified. I'm scared I'm gonna lose him.\r\nGuy: Do you want me to come to the hospital?\r\nKristine: No, you shouldn't worry about me, I'll be fine. You probably have a lot work to do.\r\nGuy: Kenny's my best friend. He'ld want me to look after you. \r\nGuy: Kris? You there??\r\nKristine: Yeah, I'm here\r\nGuy: What hospital are you at?\r\nKristine: We're at St Marks Hospital near Asda.\r\nKristine: Thanks Guy - Kenny's lucky to have you\r\nGuy: I'm on my way.\r\nGuy: Kenny's lucky to have you too - I'll be there soon."
  },
  {
    "id": "13829369",
    "summary": "Skyler and Adam are surprised that Joey and Olivia broke up.",
    "dialogue": "Skyler: Joey and Olivia broke up :o\r\nAdam: really??\r\nAdam: after all these years?\r\nSkyler: i was surprised too\r\nSkyler: apparently he cheated on her with numerous girls\r\nSkyler: and he got some chick pregnant\r\nAdam: Joey?? this is so unlike him!\r\nSkyler: i know!\r\nSkyler: it’s so sad, they knew each other for years, they were childhood sweethearts...\r\nSkyler: it’s just heartbreaking\r\nSkyler: Olivia is completely devastated, she’s crying her eyes out\r\nAdam: did you talk to her?\r\nSkyler: yeah, I met her 2 days ago, she was just a wreck\r\nSkyler: Adam must be heartless\r\nAdam: poor Olivia :(\r\nAdam: well, we know just one side of the story\r\nAdam: maybe he had some good reasons to dump her\r\nSkyler: maybe...\r\nSkyler: i just sympathize with her, i know how it feels to be played like this"
  },
  {
    "id": "13812788",
    "summary": "Amanda goes to dancing classes with Michael. She volunteered to show the English Waltz steps with the instructor yesterday. Amanda is shy and goes to therapy.",
    "dialogue": "Amanda: guess what!\r\nChris: hey ;) ur pregnant!\r\nAmanda: noo ;) but close enough! I'm so proud of myself! Remember I go to these dancing classes with Michael?\r\nChris: Yeah?\r\nAmanda: So we went yesterday and the instructor needed a partner to show the steps we had so far\r\nChris: so there's only one guy teaching you? without a female partner?\r\nAmanda: Well, this time he was alone, BUT THAT'S NOT THE POINT! Listen!\r\nChris: yeah, sorry :D tell me!\r\nAmanda: So he needed a partner and noone really knew the steps like perfectly \r\nAmanda: and obviously noone wanted to be mocked \r\nAmanda: so I thought, aaaah fuck it :D\r\nChris: u volunteered? really? you??\r\nAmanda: yeah! \r\nChris: whooa! that's so great! #therapy #worthit :D\r\nAmanda: yeah i know :D maybe one day i'll actually stop being so shy\r\nChris: that's definitely the first step! :D congrats! \r\nAmanda: tx ^_^\r\nChris: what dance was it?\r\nAmanda: English waltz\r\nChris: isn't it, like, SO difficult?\r\nAmanda: yeah it is! but everyone said I looked like a pro :D\r\nChris: Well done!! "
  },
  {
    "id": "13862241",
    "summary": "Taylor wants to meet Isabel's boyfriend but she has never had any.",
    "dialogue": "Taylor: I have a question!!(ﾟдﾟ)\nIsabel: Yes?\nTaylor: Why haven’t you introduced me even once your bf to me?\nTaylor: All of my friends’ daughters bring their bfs and introduced them.\nTaylor: You know I’m such a cool mum. I won’t make him stressful.\nTaylor: Just bring him.\nIsabel: Because mum...\nIsabel: I haven’t had any! (ΘεΘ;)(ΘεΘ;)"
  },
  {
    "id": "13680943",
    "summary": "Theo's going to stay near Torino in the region of Italian Alpes. Toby wants to join the trip. Theo agrees and will pick Toby up on Friday at 7 am.",
    "dialogue": "Toby: Hi, when are you leaving?\r\nTheo: on Friday.\r\nToby: Soon!\r\nTheo: soonish\r\nToby: Where are you going? decided?\r\nTheo: I was thinking about the Italian Alpes\r\nToby: where exactly? \r\nTheo: close to Torino I guess\r\nToby: Do you have a free seat in the car?\r\nTheo: I think we still do\r\nToby: So maybe I would join you, just for the weekend.\r\nTheo: That would be very nice!\r\nToby: And I would come back by train on Monday.\r\nTheo: Is it worth it, the journey?\r\nToby: I haven't beed skiing for years, I really miss it\r\nTheo: ok, but we want to depart before 7am, will you manage?\r\nToby: if you could pick my up, or at least come to my neighbourhood...\r\nTheo: That's not a problem!\r\nToby: Great!\r\nTheo: I'll write you later about all the details."
  },
  {
    "id": "13681832",
    "summary": "Brandon is late again. Clara will prepare a report on the absenteeism and lateness for Phil by Friday.",
    "dialogue": "Phil: Is Brandon in?\r\nClara: Not yet.\r\nPhil: Has he called to say he'd be late?\r\nClara: No, he hasn't.\r\nPhil: It's not the first time, ist it?\r\nClara: No, it isn't.\r\nPhil: When he arrives, tell him to come to me. \r\nClara: Of course.\r\nPhil: Please prepare a report on the absenteeism and lateness. I expect it by Friday on my desk.\r\nClara: It will be ready."
  },
  {
    "id": "13828178",
    "summary": "Olga and Suzie will postpone their meeting due to Suzie's sickness.",
    "dialogue": "Suzie: Hi, Olga... \r\nOlga: What's up?\r\nSuzie: I'm sick again... :( And I'm caughing like crazy\r\nOlga: Oh, poor thing.\r\nSuzie: I don't want you to catch anything so I think I should cancel :(\r\nOlga: That's OK, we can reschedule.\r\nSuzie: I'm so so sorry.\r\nOlga: C'mon, you don't have to apologise!\r\nSuzie: But I cancelled already last time.\r\nOlga: Suzie, I'm human just as you are, I can get sick as well...\r\nSuzie: I know... Well, thank you!\r\nOlga: No problem! Get well soon, honey.\r\nSuzie: <file_gif>"
  },
  {
    "id": "13828709",
    "summary": "Diane is pregnant and can't wait to give birth, she thinks the waiting is the worst. Kate thinks she'll be an amazing mother. ",
    "dialogue": "Diane: Will you be my kids' Lorelai?\r\nKate: Awww :3\r\nKate: of course, I will!\r\nKate: Not that they would ever need one with such an amazing mother as you...\r\nDiane: Well, I'm not sure\r\nDiane: I'm terrified\r\nKate: It's normal, everyone gets scared before the birth\r\nKate: But once you hold her in your arms...\r\nKate: You'll forget everything\r\nDiane: Yeah, I guess...\r\nDiane: I just can't wait for it to happen\r\nDiane: The waiting is the worst.\r\nKate: Hang in there a bit longer, honey <3\r\nKate: you can do it!\r\nKate: <file_gif>\r\nDiane: loool, thanks :D"
  },
  {
    "id": "13681414",
    "summary": "Andrew has a cold. Daniel will buy him some medication.",
    "dialogue": "Andrew: I had to call in sick.\r\nDaniel: Are you ok?\r\nAndrew: Well, it’s just a cold but I feel awful!\r\nDaniel: How did that happen? You don’t usually get bad colds.. Are you sure it’s not a flu?\r\nAndrew: Pretty certain. I can never guess the weather right you know?!\r\nDaniel: I see. That’s true it’s either warm or freezing cold.\r\nAndrew: If I wear warm clothes, it’s hot. If I don’t, there’s a cold wind! \r\nDaniel: Sorry to hear that. Is there anything I can help you with?\r\nAndrew: Can you grab some stuff from the pharmacy for me on your way back?\r\nDaniel: Of course I can! Just send me a list and I’ll drop by after work.\r\nAndrew: Thanks son!\r\nDaniel: No worries dad!"
  },
  {
    "id": "13821488",
    "summary": "Alex and Sam are watching Millionaires.",
    "dialogue": "John: doing anything special?\r\nAlex: watching 'Millionaires' on tvn\r\nSam: me too! He has a chance to win a million!\r\nJohn: ok, fingers crossed then! :)"
  },
  {
    "id": "13821812",
    "summary": "Angelica sent the cinnamon cookies recipe at Kelly's request.",
    "dialogue": "Kelly: Do you have the cinnamon cookies recipe?\r\nJessica: Angelica has it\r\nAngelica: Yes wait a sec\r\nAngelica: <file_photo>\r\nAngelica: <file_photo>\r\nKelly: Thanks :*"
  },
  {
    "id": "13862432",
    "summary": "Sophie is waiting for a client, who is late. She will meet Gwen later.",
    "dialogue": "Gwen: Are you ready?\nSophie: no, I'm waiting for a client\nSophie: he's late :/\nGwen: OK let me know pls\nSophie: maybe you prefer to meet at the restaurant\nGwen: How long will it take?\nSophie: no idea... he's already 40 min late\nSophie: I hate this! :/\nGwen: OK let me know in 15 minutes and we will see\nGwen: I don't want to be late, Dee is waiting\nSophie: ok he's here, you can leave now\nSophie: be ready in 5 min"
  },
  {
    "id": "13862547",
    "summary": "Daniel is with the Volvo on his way and will be there soon. Sue is going downstairs to meet him.",
    "dialogue": "Daniel: Babes you here?\nDaniel: I'm on my way..\nSue: Ok! I'm going downstairs now\nDaniel: See you in a few\nSue: Are you with the Volvo?\nDaniel: Yes ;)"
  },
  {
    "id": "13731159",
    "summary": "George is making salmon and stuffed squash for dinner. Betty will buy a shaving cream at CVS at his request,",
    "dialogue": "Betty: What's for din din?\r\nGeorge: Dunno yet. Salmon of some kind!\r\nBetty: Asian, I bet!\r\nGeorge: Probably. That's my go to. Boring?\r\nBetty: Slightly.\r\nGeorge: I do have some squash.\r\nBetty: Yes?\r\nGeorge: Well, I could just pan fry the salmon and do the squash stuffed?\r\nBetty: Sounds yum. Can't wait!\r\nGeorge: Alright then, stuffed squash with salmon it is.\r\nBetty: Can I pick up anything for you, I'm going to CVS?\r\nGeorge: Some shaving cream. I'm out!\r\nBetty: Okay, will do.\r\nGeorge: Thanks!"
  },
  {
    "id": "13829845",
    "summary": "Ken has installed an app for running but it is not working properly on his phone. ",
    "dialogue": "Ken: Do you use endomondo?\r\nMartha: Yeah, everyday, you installed too? :)\r\nKen: I did, I started running and wanted to track my progress\r\nMartha: And?\r\nKen: It doesn't work properly I think or maybe there's something wrong with my phone.\r\nKen: I went for a jog, turned it on and I'm sure I wasn't running for more than an hour. I checked it for my results and it was off\r\nMartha: Hm, weird...\r\nKen: I know, I wasn't using my phone at all, just had it with me while I was jogging\r\nMartha: Did you have any notification?\r\nKen: No, the battery was almost depleted though\r\nMartha: Eh, it happens in certain models, unfortunately. It works fine with mine, but my friend had a similar issue. Maybe your phone's battery or processor, I don't really know, is too weak for it\r\nKen: Maybe, but that's weird, it's just a fitness app"
  },
  {
    "id": "13862936",
    "summary": "Ivan and Ann will meet next week.",
    "dialogue": "Ivan: Ann, I'm so sorry that I haven't been at you party\nAnn: Ivan, you couldn't come\nAnn: that's ok, you'll come next time\nIvan: I've bought you something for you birthday!\nAnn: You shouldn't have...\nIvan: when are we meeting?\nAnn: next week?\nIvan: ok"
  },
  {
    "id": "13829929",
    "summary": "Ashley posted some nude photos on her fb page. ",
    "dialogue": "Delilah: have you seen what Ashley posted of her fb page?\r\nRowan: nope\r\nDelilah: then take a look\r\nRowan: you know that i have some more important stuff to do, right?\r\nDelilah: just check it out, really\r\nRowan: whoa\r\nRowan: i didn't see THAT coming\r\nRowan: are people allowed to post nudes on fb?\r\nDelilah: this is \"art\" :D\r\nRowan: they are so... gritty\r\nRowan: she looks horrible\r\nDelilah: yup\r\nDelilah: these pics are gonna be a hit among her husband's students :p\r\nRowan: oh god, poor Evan"
  },
  {
    "id": "13862878",
    "summary": "Mikolaj's wife needs a work permit as a foreigner. Government officials missed the deadline for sending it and will need another month.",
    "dialogue": "Mikolaj: Hey, I haven't told you yet, but there is a breakthrough with my wife's papers \nMagda: What papers\nMikolaj: With the working permission - since she's foreigner, you know\nMagda: oh, I remember, so what about that? The government supposed to send it to you, I think, they had deadline until last week or something?\nMikolaj: yes, they supposed to do it. So I got the letter\nMagda: cool, congratulations! \nMikolaj: the letter says that they won't make it in time and need another month T_T\nMagda: wtf\nMagda: I have no words"
  },
  {
    "id": "13820965",
    "summary": "Thomas, Ann and Maria will have lunch together at the hotel. Ann is already in the 3rd floor lobby at the red table. ",
    "dialogue": "Maria: Are you still at the hotel?\r\nAnn: Yes, I am\r\nThomas: Is there anybody still there?\r\nAnn: Sure\r\nThomas: but the convention is over, right?\r\nAnn: it is, but there are some people hanging around at the lobby and the 3rd floor\r\nThomas: is Peter still there?\r\nAnn: I haven't seen him today, but come over and check for yourself\r\nThomas: ok, why not? We can have lunch together\r\nAnn: With pleasure!\r\nMaria: I'm on the way to the hotel as well, were are you exactly?\r\nAnn: 3rd floor lobby\r\nAnn: I'm at the red table\r\nMaria: ok!"
  },
  {
    "id": "13682314",
    "summary": "Sus and Val don't want to work and are sleepy.",
    "dialogue": "Sus: I'm sleepy\r\nVal: me too!\r\nSus: don't wanna work :(\r\nVal: me too!\r\nSus: <file_gif>\r\nVal: <file_gif>\r\nSus: we r stupid :D\r\nVal: I know :D"
  },
  {
    "id": "13820652",
    "summary": "Kate is at the Guggenheim Museum now, but will be in the Museum of the City of New York around 2-2:30. Kai may join her. Ish won't. Terry will join them for a coffee after they finish visiting the museum. Terry has already seen the museum.",
    "dialogue": "Kate: we're at the Guggenheim right now, so it will take a bit\r\nKate: but later we want to go to the Museum of the city of NY\r\nKai: I may join you \r\nTerry: me too\r\nKai: what hour do you think you'll be there?\r\nKai: about?\r\nKate: around 2-2.30\r\nIsh: I will not manage to join you, sorry. I'm downtown with some friends and the weather is just horrible\r\nKate: oh, I understand it very well, don't worry\r\nKate: it's really disgusting outside\r\nTerry: I've seen the museum, but I would join you afterwards for a coffee, if you don't mind\r\nKate: we will be happy to see you!\r\nKai: we'll let you know when we're done with the exhibition\r\nTerry: don't miss the feminist exhibition, it's really good\r\nKate: we shall not!\r\nTerry: hahah"
  },
  {
    "id": "13862888",
    "summary": "Cathy left her sunglasses at Broke's house. She will come collect them at 10.",
    "dialogue": "Cathy: Just realized I left my sunglasses at your house\nBroke: Yes, they are waiting for you to pick them up\nCathy: Might come round at 10 tonight if that's alright\nBroke: Yeah okay, see ya"
  },
  {
    "id": "13680772",
    "summary": "Bradley will come to Frederica's birthday party tomorrow at 8pm.",
    "dialogue": "Bradley: hi Fred!\r\nFrederica: hi :) how are you?\r\nBradley: Great! you?\r\nFrederica: good enough.\r\nBradley: Would you come to my birthday party tomorrow?\r\nFrederica: I would love to! I need a reset hahahaha\r\nBradley: Great! You're welcome to reset yourself as much as you wish!\r\nFrederica: What time?\r\nBradley: We're starting at 8pm\r\nFrederica: ok, see you tomorrow!\r\nBradley: See you!"
  },
  {
    "id": "13828408",
    "summary": "Camilla still hasn't received the 250. She will check and let Adrian know. Money usually takes around two days to arrive.",
    "dialogue": "Adrian: Did you receive the money?\r\nCamilla: Hi!\r\nCamilla: I still need to check, It usually takes around two days to arrive though\r\nCamilla: Was it 250?\r\nAdrian: Yes, let me know when you have checked :)\r\nCamilla: I will, thanks"
  },
  {
    "id": "13680744",
    "summary": "Liliana is at home and does not have specific plans for the day. Liliana and her colleagues decided not to fly today but she still got paid. Liliana's job pays a fixed rate on a monthly basis.",
    "dialogue": "Rowan: Plans today?\r\nLilliana: Nothing just waiting to have lunch then maybe have a nap\r\nRowan: Explain me one thing\r\nLilliana: What thing?\r\nRowan: And how is it? Like today u went to work but they sent u back home. U will still get paid for this?\r\nLilliana: They didn't send me home we decided not to fly and yes I still get paid. I don't get paid hourly I get paid monthly\r\nRowan: Ok"
  },
  {
    "id": "13681694",
    "summary": "Meg and Margaret are going shopping. They are planning to meet at 1 pm near their school.",
    "dialogue": "Meg: hi baby\r\nMargaret: hello :)\r\nMeg: what are you doin?\r\nMargaret: just had a shower\r\nMeg: wanna go with me for shopping?\r\nMargaret: hmm i need to buy some things\r\nMargaret: so yes :)\r\nMeg: great\r\nMeg: can we meet near our school?\r\nMargaret: sure :)\r\nMargaret: when?\r\nMeg: 1 pm?\r\nMargaret: ok :)"
  },
  {
    "id": "13821738",
    "summary": "Paulina thinks that Maria Skłodowska-Curie is the greatest Pole.",
    "dialogue": "Ann: hi guys. Who do you think is the greatest Pole?\r\nMaria: How would I know, Paulina surely has some ideas\r\nPaulina: Maria Curie, I guess\r\nAnn: I though she was French\r\nPaulina: Curie was a name of her husband, her surname was Skłodowska\r\nAnn: how fascinating!\r\nPaulina: oh yes, she was so clever and hard-working\r\nPaulina: I think she is not appreciated enough in my country"
  },
  {
    "id": "13818860",
    "summary": "Miles needs the project to be finished. Tim is trying. Gregory has an idea. ",
    "dialogue": "Miles: I gotta push this project man, I need this\r\nTim: I know, I'm doing my best \r\nGregory: I have an idea, but not through messenger, call me"
  },
  {
    "id": "13828602",
    "summary": "Julia is at work. She will meet Morgan for a drink after work. She'll call her.",
    "dialogue": "Morgan: Juliaaaa :)\r\nMorgan: How are u dear??\r\nJulia: Hey my love! I'm good, I'm at work 🙃\r\nMorgan: Do you want to meet up for a drink later on?\r\nJulia: Sure, I'll give you a call when I'm done ;)\r\nMorgan: 👍"
  },
  {
    "id": "13680588",
    "summary": "Marta is grocery shopping for dinner. She and Nick will make lasagne.",
    "dialogue": "Marta: Hi, I'm at the supermarket now to make some shopping for todays dinner. Do you have any wishes?\r\nNick: Hm I don't know. I haven't eat spaghetti in a while\r\nMarta: Oh no, I've got spaghetti yesterday by Patric and the day before too.\r\nNick: Okay maybe some fish?\r\nMarta: Yeah fish is great, I'll go and search for something\r\nNick: Text me what do you find.\r\nMarta: Actually there is one small fish left and I don't think we will be full from it.\r\nNick: Let's make a lasagne\r\nMarta: Do you know how much work that is?\r\nNick: No i don't know\r\nMarta: It's a lot...\r\nNick: Maybe I could help you?\r\nMarta: That's not a bad idea\r\nMarta: Did you cook something yet?\r\nNick: No, but I can learn really fast :D\r\nMarta: Okay, I'll buy the meat and sauce an let's do it\r\nNick: Should I look for a recipe in the Internet?\r\nMarta: No need I did lasagne many times before\r\nNick: I can't wait ntil you teach me how to cook\r\nMarta: I hope it will be eatable :D"
  },
  {
    "id": "13729959",
    "summary": "The stuff meeting is postponed from 8.00 to 8.30 to encourage more participation. Dzuka will inform Anna if it changes again.",
    "dialogue": "Dzuka: Until further notice, the staff meeting will be held at 8:30 instead of 8:00. Please change the calendar for everyone. Thanks.\r\nAnna: No problem. Why the change/\r\nDzuka: We had a few that never make it on time. I'm hoping this will encourage more participation.\r\nAnna: Could be just the opposite!\r\nDzuka: We'll give it a try.\r\nAnna: Sure, no problem.\r\nDzuka: I'll let you know if it changes again. Thanks.\r\nAnna: NP"
  },
  {
    "id": "13865101",
    "summary": "Will is checking their tests and they didn't go well. They will write it again on Tuesday. ",
    "dialogue": "Will: checking your tests\nWill: F, F, C, D, E, C….\nDaniel: as usual, we’re a disappointment :( \nWill: you’re never a disappointment :*\nGabriel: <3\nDave: <file_gif>\nDave: I’m touched\nWill: you’re going to write it again. \nWill: on Tuesday.\nErica: <file_gif>"
  },
  {
    "id": "13716017",
    "summary": "The actors from \"Game of Thrones\" are in the city. Sydney and Sophie would like to get off work and look for them. Melanie reminds them, that they would be easier to find in the evening than in the morning.",
    "dialogue": "Sydney: Waaaaaaaaa… good morning!!! 😊 I’ve just heard in a radio that there are all the Game of Thrones characters around the city atm... Sophie, can we take a day off and look for them? I’ll call the manager and ask...\r\nSophie: Yes, please! 😂😂\r\nGavin: Enjoy 👍😃\r\nMelanie: I rang... There was my other self on the other side of the phone... She said that in the morning actors sleep and they will be out tonight 😒. I hate when she is that serious 😜\r\nGavin: I hate your other self, not funny enough... 😒\r\nSophie: Does ‘serious’ mean ‘boring’?! 🤔🙄"
  },
  {
    "id": "13611651",
    "summary": "Aubray wants to watch Bollywood movie with Kate tomorrow. Kate doesn't like this type of movie. In the end, she agrees to join Aubray.",
    "dialogue": "Aubray: Hi! What r u doing tomorrow?\r\nKate: Nothing special\r\nAubray: How about movie?\r\nKate: What kind of?\r\nAubray: something funny?\r\nKate: comedy you say.. is there anything worth watching?\r\nAubray: there's this new movie with SRK\r\nKate: please, don't say it's one of your Bollywood thing\r\nAubray: well, yes... but this one even you will like\r\nKate: How do you know? I realy can't stand all this singing and dancing\r\nAubray: Don't you find it a little bit funny? You can realy stop thinking for a while and just enjoy :D\r\nKate: yeah, cause watching 3h movie in a weird language is such a joy.\r\nAubray: oh please, I realy want to watch it!\r\nKate: u know I don't like that stuff\r\nAubray: pretty, pretty please? 4 the last time? If u tell me after that u r done with it I'll never ask again\r\nKate: 4 real?\r\nAubray: Yes, I swear\r\nKate: ok, I go, 4 the last time\r\nAubray: thank u tahnk u thank u :*\r\nKate: yeah, yeah. See u tomorrow"
  },
  {
    "id": "13681859",
    "summary": "Lassie ruined Don's new shoes.",
    "dialogue": "Jane: Did you see how Lassie treated your shoes?\r\nDon: Oh no, what did she do this time? \r\nJane: <file_photo>\r\nDon: OMG! They were brand new! Why was the door to my room left open again?\r\nJane: I think mum was looking for some clothes to wash and she forgot to close it:("
  },
  {
    "id": "13611956",
    "summary": "Julia is going shopping with Isabel Saturday afternoon as she needs a new winter jacket. Isabel has a hairdresser at 3 so can meet Julia at 5 Arkadia at the main entrance.",
    "dialogue": "Julia: I need to look for a new winter jacket, gotta throw the old one away.\r\nJulia: was thinking of going to the shops at the weekend, what do you say?\r\nIsabel: yeah, Saturday afternoon maybe?\r\nJulia: good. Blue City or Arkadia?\r\nIsabel: I somehow prefer Arkadia.\r\nJulia: ok, why not. About 4,5 pm?\r\nIsabel: rather 5, I have a hairdresser at 3.\r\nJulia: great, 5 at the main entrance then. See ya!\r\nIsabel: see ya!"
  },
  {
    "id": "13716360",
    "summary": "Sally is unavailable for contracting but recommends Laura. Michael appreciates it. Laura wants to meet to discuss further details.",
    "dialogue": "Sally: Hello Michael, thank you for your invitation, I am currently unavailable for contracting so I have included my wonderful friend and colleague, Laura, in the conversation. I believe she might be able to help you out!\r\nMichael: Thank you, Sally, for your kind response, it's a shame you won't be able to join us but thank you for the recommendation, much appreciated.\r\nLaura: Hello Sally, hello Michael! :) Thank you for the invitation, I am very honoured to be in such a respectable company!\r\nSally: My pleasure, absolutely! Michael, Laura has extensive experience and fantastic work ethics, I'm sure the two of you will cooperate splendidly!\r\nLaura: Thank you, Sally, for your kind words. Michael, I am indeed interested in your project. I would love to hear about it.\r\nMichael: I'm sure Sally has already shared a great deal with you so you probably know what to expect. I have no doubts somebody she recommends is worth our attention.\r\nLaura: Thank you, I have been incredibly lucky to have worked with Sally and learn from her vast experience and unmatched professionalism. Would we need to meet in person to discuss further details?\r\nSally: Michael, if need be, I will be happy to join your meeting, be it in person or via skype."
  },
  {
    "id": "13862846",
    "summary": "Kate Doran wants to buy two books from Patricia Keys: \"Legal English for Polish purposes\" and \"Business English dictionary\". They will meet at the Och Theatre entrance at 7 PM to seal the deal.",
    "dialogue": "Kate Doran: Good morning, I'm writing in relation to your facebook advert. I'm interested in buying the following books: \"Legal English for Polish purposes\" and \"Business English dictionary\".\nPatricia Keys: Perfect! On a day-to-day basis I work at Och theatre. Would it be convenient for you to come to the theatre?\nKate Doran: No problem.\nKate Doran: When can I come?\nPatricia Keys: I'm available on Mondays and Wednesdays from 6:30 p.m. to 8:30 p.m. \nKate Doran: Perfect, I'll come at 7 p.m.\nKate Doran: Where will we meet?\nPatricia Keys: At the entrance of the theatre, ok?\nKate Doran: Perfect\nKate Doran: Thank you very much\nPatricia Keys: You're welcome\nKate Doran: Goodbye\nPatricia Keys: Goodbye"
  },
  {
    "id": "13820331",
    "summary": "Judy and Sara are sitting inside upstairs. ",
    "dialogue": "Doris: I'm almost there, are you inside?\r\nJudy: yes, we were sitting outside, but Sara was cold\r\nSara: it's not Italy this country\r\nDoris: hahaha\r\nJudy: a bit exaggerated but let it be\r\nDoris: I cannot find you\r\nJudy: we're upstairs\r\nDoris: ok!"
  },
  {
    "id": "13819492",
    "summary": "Chad thinks that Elton John is greatest of all time.",
    "dialogue": "Chad: Elton John is goat\r\nEva: what do you mean by goat?\r\nFrank: greatest of all time\r\nChad: indeed\r\nEva: ahh... it makes sense now :P"
  },
  {
    "id": "13729159",
    "summary": "Griffin will pick Leonardo up 6:30 am to get him to the airport. Leonardo is leaving the country for a couple of weeks.",
    "dialogue": "Leonardo: hey, pick me up in the morning\r\nGriffin: okay\r\nGriffin: at what time\r\nLeonardo: very early, around 6,30\r\nGriffin: okay then\r\nLeonardo: please dont forget, im going to the airport\r\nGriffin: oh, youre leaving the country?\r\nLeonardo: just for a few weeks\r\nGriffin: thats awesome, ill see you then in the morning\r\nLeonardo: thanks Griffin, i owe you\r\nGriffin: its nothing, its just my responsibility as a driver\r\nLeonardo: but still, thanks for being there\r\nGriffin: youre welcome"
  },
  {
    "id": "13682336",
    "summary": "Franklin's and Faye's child is crying. Franklin doesn't know what to do, so he will follow Faye's advice.",
    "dialogue": "Franklin: Mum, our child is crying\r\nFaye: Yes, my dear, it's often like that\r\nFranklin: But why is he crying?\r\nFaye: You know, it is the only way he can tell you what's going on with him, maybe he's hungry, maybe he wants to be changed, maybe he's having pain, stomach ache, toothache?\r\nFranklin: But what should I do?\r\nFaye: Try to give him a bottle, if he doesn't want, change his diapers, if not, take him in your arms, it often works\r\nFranklin: Thanks, mum, I will try. Goodnight"
  },
  {
    "id": "13820864",
    "summary": "Frederic, Sean, Vanessa and Abigail are discussing the weather.",
    "dialogue": "Frederic: how is the weather down there?\r\nSean: today it's sunny but cold\r\nVanessa: it's quite strange, the temperature is low but it seems quite hot in the sun \r\nAbigail: I love this weather, there is no single cloud \r\nFrederic: it's very dull here\r\nFrederic: I haven't seen the sun for more than 3 weeks, it's very depressing\r\nSean: Edinburgh can be difficult, I know"
  },
  {
    "id": "13812475",
    "summary": "Jacob's parents were looking for him last Saturday. Jacob was with Henry, but he forgot to inform his parents.",
    "dialogue": "Sophia: where were you last saturday\r\nJacob: I was with Henry\r\nSophia: Your parents were searching for you\r\nJacob: I forgot to inform them"
  },
  {
    "id": "13729433",
    "summary": "Quinn wants Jack to accompany him to the Apple store around 12.",
    "dialogue": "Quinn: Hi Man, you been up town lately?\r\nJack: No mate, busy with college stuff and work.\r\nQuinn: Fancy nipping up to the Apple shop to check out the new IPad?\r\nJack: Sounds great mate, but I'm skint.\r\nQuinn: I'm not exactly loaded either, just looking innit?\r\nJack: Go on then, see you in an hour. Give me a bell at 12ish."
  },
  {
    "id": "13830039",
    "summary": "Andrzej isn't coming to Magda's class today. ",
    "dialogue": "Andrzej: I cannot come today to your class, sorry about that. Could we make it some other day?\r\nMagda: Andrzej, it's the third time you are skipping my class. I hope it's the last time\r\nAndrzej: I am truly sorry about that. I had some small accident, I cut my finger and now my stomach hurts\r\nMagda: You're terrible at making excuses\r\nMagda: Let it be your last time\r\nMagda: Because every time you do that it ruins my whole schedule\r\nAndrzej: Yes, I understand, sorry one more time\r\nMagda: I'm serious, it's the last time. Next time you will have to find another tutor\r\nAndrzej: It will not happen again, thank you for understanding"
  },
  {
    "id": "13682418",
    "summary": "Robert is looking for Mark, who was supposed to send him his notes on the Faircase review but isn't answering his phone and email. Mark has left the notes with Jenny. Robert is going to come by and get them tomorrow. He will also eat lunch with Kate by their place by the fountain.",
    "dialogue": "Robert: Hey, is Mark by the office?\r\nKate: No, I was just there a second ago. Have you tried calling him?\r\nRobert: I've been calling him all day but his phone's off. He isn't responding to his emails either :/\r\nKate: I'm sorry. :/ What do you need him for?\r\nRobert: He was supposed to send me his notes on the Faircase review.\r\nKate: Oh yeah, he mentioned that. He gave his notes to Jenny - she's keeping them safe for you :)\r\nRobert: Great!!! That's a relief! I'll swing by tomorrow :) Fancy lunch as well?\r\nKate: By our place by the fountain? You bet!\r\nRobert: It's a date! See you tomorrow Kate!"
  },
  {
    "id": "13862463",
    "summary": "Grace has shown Andrea her new website. Andrea likes one of the photos. She is going to see how the site looks on mobile devices.",
    "dialogue": "Grace: <file_other>\nGrace: check out my new website ;)\nAndrea: ooh ok give me a sec\nGrace: ok ok just letting you know ;)\nAndrea: wow looks great! really pro\nGrace: thanks. tell me if you see anything that needs improvement\nAndrea: the photo is perfect who took it?\nGrace: the girl we met at Claire's wedding, remember?\nGrace: Olivia\nAndrea: oh ok now I remember\nAndrea: do you have some more pics from the session?\nGrace: yeah I'll show you\nGrace: I just wanted to ask you, when you have a minute, I mean not now if you're busy\nGrace: could you just see how it looks on you mobile and tablet\nGrace: it should be totally responsive and display on all devices\nAndrea: ok!\nAndrea: I love the theme"
  },
  {
    "id": "13819682",
    "summary": "Luke, Ken and Summer went surfing today and enjoyed it.",
    "dialogue": "Luke: so much fun today\r\nKen: Good wave ;) you had there\r\nSummer: Totally, let's do the same tomorrow!"
  },
  {
    "id": "13818891",
    "summary": "Martha's 30 weeks pregnant and needs to stay in the hospital for another few weeks, but the baby is not in danger any more.",
    "dialogue": "Carmen: How is Martha? Has anyone visited her?\r\nDiego: Last week. She'll stay in the hospital another few weeks\r\nMarcel: I want to go on Monday.\r\nCarmen: Few more weeks, it doesn't sound good\r\nDiego: I think it's not that bad\r\nDiego: But she needs to stay under observation\r\nCarmen: So the baby is not in danger anymore\r\nDiego: From what I understood all is under control\r\nMarcel: Maybe she'll have to stay there until the end of her pregnancy\r\nCarmen: She's already 30 weeks pregnant. \r\nCarmen: Maybe it's better that she stays under doctors' control\r\nCarmen: In case something happens\r\nCarmen: But it must be tough to stay in the hospital bed all these weeks"
  },
  {
    "id": "13820899",
    "summary": "The pictures from Angela's wedding are ready. Essy wants the link to the gallery.",
    "dialogue": "Angela: <file_photo>\r\nJack: The wedding pictures are ready??\r\nEssy: Send us the link to the gallery!! "
  },
  {
    "id": "13865181",
    "summary": "Will left a bottle of expensive wine for his parents' anniversary on the kitchen table. ",
    "dialogue": "Kate: whose bottle of wine is it?\nKate: at the kitchen table\nWill: it's for my parents!\nMary: haha, we will drink it\nWill: please don't! it's very expensive, for their anniversary"
  },
  {
    "id": "13715939",
    "summary": "The plan for Friday is to meet at Camil's place at 7 pm then go bowling at 9. It is not compulsory to bring your own shoes to the bowling club as they rent them out.",
    "dialogue": "Camil: ok guys, so I've made this group so that everyone can share their opinion about the bowling on Friday. When it comes to hours, I suggest 8pm, the price is 5$ per person.\r\nLuna: is 8pm the only option? I'm at work until 7:30 and it's possible I won't make it on time\r\nJannet: I'm open to any suggestions, 8pm sounds ok\r\nCamil: it's not the only option, we can also go at 9pm or even later\r\nLuna: Cool, then I'd opt for 9pm\r\nJoseph: I'm of the same opinion as Jannet\r\nJannet: how about having a before party?\r\nMick: hey guys!!! I'm totally in\r\nCamil: Before party is a must :D we can meet at my place at 7pm or something\r\nLuna: so sad I won't be there :/\r\nCamil: Don't worry, after party was also included in the plan :p\r\nLuna: happy to hear that :D\r\nJoseph: do we need to take our shoes or something?\r\nJannet: only if you want to, they have special shoes at the bowling club\r\nJoseph: hm....I guess I'll take mine afterall\r\nCamil: I guess it's all settled then, we're in touch, if you have any questions you can either text me or call me\r\nJoseph: yep :D\r\nLuna: Sure"
  },
  {
    "id": "13727911",
    "summary": "Harry will pick James up at 6 pm. They will go to Ikea. Harry wants to buy a desk to his office room.",
    "dialogue": "Harry: Hey, I'm going to Ikea this evening.\r\nHarry: I remember you said that you wanted to buy some candles and other stuff\r\nHarry: You wanna come with me?\r\nJames: Sure! Will you pick me up?\r\nHarry: No problem!\r\nHarry: Is 18 ok?\r\nJames: Sure, I've just finished work and I'm coming home. I'll be ready by then.\r\nJames: BTW, what do you need from Ikea?\r\nHarry: I want to buy a desk to my office room.\r\nJames: Woah. Have you chosen it yet?\r\nHarry: Yeah. Ikea has got exact same desk as my architect put in the project, so it's super convenient.\r\nJames: No room for spontanous choice though :(\r\nHarry: Seriously, I hate having too much to choose from.\r\nHarry: I have problems to decide then.\r\nJames: I get you man. My girlfriend has the same problem on sweets aisle in a supermarket.\r\nHarry: Hahaha! Fuck you :)\r\nJames: :P"
  },
  {
    "id": "13819004",
    "summary": "Jane is going for holiday again, this time to Turkey. ",
    "dialogue": "Jane: Let the holiday begin! xxx\r\nHarry: again?!\r\nJane: get lost! x\r\nRichard: Enjoy!\r\nMark: Where're you going?\r\nJane: Sunny Turkey ;)\r\nMark: i hate you!\r\nJane: ;)\r\nMary: have a lovely time! \r\nVictoria: post some pics! x"
  },
  {
    "id": "13817718",
    "summary": "In 40 minutes a car will come to pick Sally up from her home. She will meet Prudence at work at 8:30.",
    "dialogue": "Prudence: Good morning Sally\r\nSally: Good morning Prudence, how are you?\r\nSally: Is everything all right?\r\nPrudence: I am fine, thank you.\r\nPrudence: Yes, everything is fine.\r\nPrudence: However, as you know, this is an important day for us.\r\nSally: indeed\r\nPrudence: I will need you in at work earlier.\r\nSally: This is awfully short notice Prudence\r\nSally: I don't think I will be able to catch an earlier bus\r\nPrudence: I will send a car to pick you up.\r\nPrudence: in 40 minutes.\r\nPrudence: Will that do?\r\nSally: I guess so\r\nSally: I'll hurry\r\nPrudence: Great. See you at 8:30.\r\nSally: see you then"
  },
  {
    "id": "13680250",
    "summary": "It's Casper's birthday. Sebastian is giving his best wishes to Casper. Casper is thankful.",
    "dialogue": "Sebastian: Hey man! I want to wish you happy birthday!\r\nSebastian: May this day will bring together your closest ones, so You can feel loved. Let the money never stop flowing into your life, and may Your dreams come true! I wish you all the best! Long lasting health, luck, and above all perseverence in all sections of life. I wish you also strength to make a perfect lemonade out of these lemons thrown by life!\r\nCasper: Thank you!\r\nCasper: Thank you for remembering about me, for you effort to write these kind words. I appreciate this and I already feel happy that I read this.\r\nCasper: We have to set up a meeting and drink a beer or 2.\r\nSebastian: Sure! In touch. Happy Birthday!"
  },
  {
    "id": "13821478",
    "summary": "Jagger thinks needs to buy a new car. His old one stopped working and the mechanic told him there is no point in repairing it. Byron knows a a guy who specializes in old vw, so he will consult with him Jagger's issue.",
    "dialogue": "Jagger: i need 2 buy a new car\r\nFarley: hahaha\r\nJagger: wtf? i need a new car, its not funny!\r\nFarley: 1st: last week you tried to persuade us ur old vw is simply gr8\r\nJagger: a 2nd?\r\nByron: didnt u say ur broke?\r\nFarley: i meand that\r\nCollier: so what hapnd to good ol beetle?\r\nJagger: stopped workin. the garage say better buy sth else\r\nCollier: whys that?\r\nJagger: sth happened to starter and burnt half engine they say\r\nFarley: sounds crappy\r\nByron: id check w another garage\r\nJagger: u say so?\r\nByron: i know a guy speciilize in old vw so will ask him ok\r\nJagger: thx a milion"
  },
  {
    "id": "13810128",
    "summary": "Adam's looking for his math book, Harry has it and will give it back tomorrow.",
    "dialogue": "Adam: hey do you have my math book?\r\nHarry: No why would i have it?\r\nAdam: i cant find it my backpack i thought may be you kept it by mistake\r\nHarry: oh let me check then\r\nAdam: please\r\nHarry: yes its here:) will give you tomorrow"
  },
  {
    "id": "13862488",
    "summary": "Greg is not at home to collect a parcel. Dwight will leave it in the security office.",
    "dialogue": "Dwight: It is parcel service. Are you home?\nGreg: Not yet. Isn’t it possible that you come around 6, Sir?\nDwight: Sorry but not really. We have orders to deliver the parcels following the route. Your parcel is supposed to be the 6th.\nDwight: If you are not home, I will leave your parcel in the security office.\nGreg: If so, that’s ok. Thanks."
  },
  {
    "id": "13680857",
    "summary": "Rose and Edd will be transferred to a new department. Their professors will not change but paperwork will become more difficult.",
    "dialogue": "Edd: wow, did you hear that they're transferring us to a different department?\r\nRose: whaaaaat :o\r\nRose: no! where'd you hear that?\r\nEdd: well, it's quite official\r\nEdd: Anderson just told us\r\nRose: and do you know what it changes for us?\r\nEdd: they won't change the professors\r\nEdd: but i know the paperwork will get trickier\r\nRose: and i guess that is a move that is supposed to make everything easier\r\nEdd: yeah, guess so\r\nEdd: they have a funny way of understanding 'to make things easier'"
  },
  {
    "id": "13820510",
    "summary": "Trayson's flight was cancelled due to a sudden storm. He is queuing now to book another flight.",
    "dialogue": "Trayson: My flight got cancelled :( \r\nMike: No way!!\r\nTrayson: 😪\r\nSara: What happened? \r\nTrayson: Bad weather\r\nTrayson: Sudden storm \r\nSara: That's insane\r\nMike: Are you booking you for another flight? \r\nTrayson: Waiting in line..\r\nSara: So unfortunate\r\nTrayson: I will ttyl "
  },
  {
    "id": "13730791",
    "summary": "Hollie is pissed. Helga came over for dinner and criticised the food in Armenian, thinking Hollie wouldn't understand it.",
    "dialogue": "Hollie: I'm all shaking\r\nThea: What happened?\r\nHollie: I'm so pissed\r\nHollie: I almost blew at that fat pig\r\nThea: Helga? What did she do?\r\nHollie: Nothing more than she normally does.\r\nHollie: It's been accumulating.\r\nHollie: She came to dinner and started criticising what I cooked\r\nHollie: She thinks I don't understand Armenian \r\nThea: How dare she come to your house and criticise you like that\r\nThea: And speaking with the others in Armenian, that's so impolite when she thinks you don't understand."
  },
  {
    "id": "13829696",
    "summary": "Daniel has had his test results back and all is well. Ann-Christine is pleased for him. ",
    "dialogue": "Daniel: 🤓😂💕\r\nDaniel: Btw, I got the results back from the blood tests I did\r\nDaniel: Well, I managed to reach the clinic on the phone.. and everything is ok and normal 😊\r\nAnn-Christine: Yeeeeyyyyy\r\nAnn-Christine: <file_gif>\r\nAnn-Christine: So no lack of proteins then? 😜\r\nAnn-Christine: 🙃😝\r\nAnn-Christine: SUPER news!!!\r\nAnn-Christine: 💪💪💪🥕🥕🥕🥕\r\nDaniel: Haha, well I guess no, nothing that was abnormal 😃"
  },
  {
    "id": "13865253",
    "summary": "Quinn and William will watch a new Marvel movie together on Monday.",
    "dialogue": "William: do you wanna watch new Marvel movie with me?\nWilliam: <file_other>\nSam: seen it\nQuinn: I'm free on Sunday and Monday\nWilliam: Monday is perfect for me and I think Isabel will be able to come\nQuinn: great!\nSam: I think Mondays are cheapier\nWilliam: even better\nQuinn: could you make a reservation for us?\nWilliam: <file_gif>\nSam: have fun!"
  },
  {
    "id": "13730194",
    "summary": "Andrew asks Samuel to stop sending videos. ",
    "dialogue": "Samuel: <file_video>\r\nAndrew: C'mon, stop it!\r\nSamuel: <file_video>\r\nAndrew: I'm blocking you.\r\nSamuel: <file_video>\r\nAndrew: Psycho!! :D"
  },
  {
    "id": "13716855",
    "summary": "John likes to play simulation games, eg. World of Tanks.",
    "dialogue": "Brett: Hi! What games do u play?\r\nAndrew: U mean like video games?\r\nBrett: Yeah, obviously ;)\r\nJohn: I like simulation games :)\r\nAndrew: Like the Sims? ;)\r\nJohn: No! Like flight simulators, tank simulators and so on!\r\nBrett: What do u do there?\r\nJohn: Usually fly a plane or command a tank. Now there's this online game - World of Tanks. Know it?\r\nAndrew: Heard about it, but haven't played it.\r\nBrett: Me neither.\r\nJohn: U should. It's gr8!"
  },
  {
    "id": "13728020",
    "summary": "Ann requested that Sheryl and Jeff don't visit her in the hospital.",
    "dialogue": "Sheryl: Should we visit Ann in the hospital?\r\nJeff: It would be a nice gesture but I would ask her first\r\nJeff: she may not want to be seen in this state\r\nSheryl: I'll write her right now\r\nJeff: ok, let me know\r\nSheryl: she asked me not to come :(\r\nJeff: sad, but I understand it\r\nSheryl: me too."
  },
  {
    "id": "13828748",
    "summary": "Chris, prompted by Facebook, wishes Sandra happy birthday but she submitted the wrong date and it is not her birthday.",
    "dialogue": "Chris: happy b- day !!!! <file_gif>\r\nSandra: hah, thx, but it's not today :D\r\nChris: fb says it's today :D\r\nSandra: i gave them a fake bday date but anyway I accept all the gifts and wishes:P:P\r\nChris: :**"
  },
  {
    "id": "13863228",
    "summary": "Keaton is watching wrestling but Zeraldina informs her that her favourite actress is on channel 11.",
    "dialogue": "Zeraldina: What are you watching now?😁😁\nKeaton: Channel 7. Wrestling\nZeraldina: Change the channel right now!! \nZeraldina: On channel 11 your favourite actress is now on there😄😄\nKeaton: Dhalia???\t😎❤️❤️ Thanks a lot!(^o^)丿(^o^)丿"
  },
  {
    "id": "13612275",
    "summary": "Fanny has probably made some mistakes in a project so she's really worried as she may be in serious trouble. Zed is going to call Michael as it seems to be the only thing they can do at the moment.",
    "dialogue": "Zed: Fanny, what happened?\r\nFanny: Fuck. Fuck. Fuck.\r\nZed: Tell me, please, I'm getting really worried.\r\nFanny: Fuuuuuuuuuuuuck\r\nZed: Fanny, that's not saying anything.\r\nFanny: I think I might have messed up the project.\r\nZed: Shit. How bad is it?\r\nFanny: At this point? It's criminal bad. I hope they only fire me.\r\nZed: Calm down, I'm sure there's a way out.\r\nFanny: I asked everyone. Even Brad said I'm screwed.\r\nZed: Do you want me to call Michael?\r\nFanny: Do you think it's a good idea?\r\nZed: I don't know, can it get any worse? Worth a try, I guess?\r\nFanny: Ok. Let me know."
  },
  {
    "id": "13594121-1",
    "summary": "Sophia missed the tram and is waiting for the next one.",
    "dialogue": "Sophia: missed the tram...\r\nElla: oh come on...\r\nSophia: waiting for the next one I guess\r\nElla: i guess..."
  },
  {
    "id": "13864841",
    "summary": "The capital city has been moved to Gitega. It had been promised by Nkurunziza in 2007. Something similar happened in Birma. ",
    "dialogue": "Kirk: So they've just decided to move the capital\nJenny: how silly, they think they will escape the problems this way?\nAbdi: seems so\nMarvin: I've never been to Gitega, seems a shithole :P\nAbdi: it's 20 or so times smaller than Bujumbura\nMarvin: exactly\nKirk: and the costs it will generate\nAbdi: but it will take some time\nKirk: they say about 3 years\nJenny: anyway, Nkurunziza promised it in 2007, didn't he?\nKirk: he did\nKirk: I think something similar was made in Birma at some point by the regime there\nKirk: to just avoid protests and clashes\nJenny: do they have any city planning project for Gitega?\nKirk: I've no idea\nMarvin: So you think it's for political reasons?\nKirk: at least partially\nJenny: to avoid being toppled by some city unrests in Bujumbura\nJenny: there he will have more control over space"
  },
  {
    "id": "13818798",
    "summary": "Arnold's buying a curved TV for Black Friday. Baldwin and Evelyn want one too, Arnold sends them the shop's location.",
    "dialogue": "Arnold: <file_other> look what I'm buying for black friday\r\nBaldwin: no way, do they have more in stock?\r\nEvelyn: I've always wanted some of those curved TVs\r\nArnold: There were 2 left, I will send you a photo with the shop's location\r\nBaldwin: Thanks, first I need to measure if it would fit on my TV cabinet\r\nArnold: <file_photo>  here you go, be quick about it"
  },
  {
    "id": "13819816-1",
    "summary": "Mike, Jenny and Jack wonder where Tomas is from. Kyle is sure Tomas is from Slovenia. Mike thinks Tomas is now the only Slovenian in the company.",
    "dialogue": "Mike: Do you know where Tomas is from?\r\nJenny: Eastern Europe I believe\r\nMike: sure, but what country exactly\r\nMike: I heard him speaking English today with Kamil, so I think he's not Polish\r\nJack: Really? I was sure he was Polish\r\nKyle: He's from Slovenia\r\nMike: oh, how cute, how do you know?\r\nKyle: We talked many times about Slovenia and his home town\r\nMike: Which is?\r\nKyle: Bled I think, close to the Alps\r\nJack: and why do you find Slovenia cute? hahaha\r\nMike: I think he's the only Slovenian in the company now\r\nJack: true, quite exotic"
  },
  {
    "id": "13680553",
    "summary": "Mia's dad William will come to her place after work to repair her bathroom door. ",
    "dialogue": "Mia: Hi Dad! I need a hand with repairing the bathroom door.\r\nWilliam: Hi! What happened?\r\nMia: Nothing. I can’t open/close it properly. It’s sort of sagging.. \r\nWilliam: I see. I’ll drop by after work and take a look.\r\nMia: Thank you so much! Love you!\r\nWilliam: I love you too."
  },
  {
    "id": "13816743",
    "summary": "Alexander and Harold ate too much during Christmas.",
    "dialogue": "Alexander: I ate so much, I cannot move\r\nHarold: hahaha\r\nHarold: Me too. Merry Christmas ;-)"
  },
  {
    "id": "13611987",
    "summary": "Jessy and Clara noticed that Caroline bought a new dark blue Toyota car. Jessy and Clara are now considering the purchase of a used SUV, most likely Infinity or Toyota.",
    "dialogue": "Jessy: Did you know that Caroline got herself a new car?\r\nClara: Yeah. I have seen it the other day but I thought it was a loaner. A navy blue right?\r\nJessy: Yes. Dark blue Toyota.\r\nClara: Yeah. That's the one I saw. It looks brand new.\r\nJessy: I remember her talking about changing her old Mitsubishi but didn't know she already made that move.\r\nClara: I guess so. Maybe is time we trade in our old friend too.\r\nJessy: Yeah. I was thinking about it too. But this time I think I would want an SUV. They have much more space.\r\nClara: Do you have any specific brand in mind?\r\nJessy: I was thinking about Infinity or Toyota too.\r\nClara: Those  are nice cars. Maybe we should start looking around.\r\nJessy: But it definitely is not gonna be a new one. Is way too much money for a new one.\r\nClara: I agree."
  },
  {
    "id": "13819944",
    "summary": "Emma and Hallie share links with info about that topic. Clara is grateful.",
    "dialogue": "Emma: girls\r\nEmma: I forgot to send you that link\r\nEmma: <file_other>\r\nHallie: :)\r\nEmma: sorry that it took so long!!\r\nClara: It's ok\r\nClara: BLTN :)\r\nEmma: Hope you'll find it useful!\r\nClara: For sure\r\nClara: That topic is all greek to me....\r\nClara: And I can see that on this page ev is clearly described :)\r\nHallie: I found also another website\r\nHallie: With some basic info\r\nHallie: <file_other>\r\nClara: Thx :)\r\nClara: I'll check it later\r\nClara: Cause now I'm sitting at work :<<<\r\nHallie: Ok :)\r\nClara: :)"
  },
  {
    "id": "13821290",
    "summary": "Mayweather beat McGregor in a boxing match.",
    "dialogue": "Luigi: Geez, Mayweather totally destroyed McGregor! Did you watch gentlemen??\r\nLorenzo: I'm not very much into boxing, rather prefer MMA but the buzz about this fight made me watch it\r\nLorenzo: And yeah, the black guy seemed to be only defending himself for a few rounds but at the same time Conor lost much of his stamina\r\nPablo: Whatta hell are you two talking about??\r\nPablo: McGregor and boxing?? He's an mma warrior, those R 2 different worlds! Wtf\r\nPablo: And Mayweather?? He's fuckin 40, he's to fuckin old to fight!\r\nLuigi: Hahaha Pablito :D\r\nLuigi: You follow UFC events and you know mcgregor's a freak and likes to provoke people\r\nPablo: Aight but those R people from mma that he provokes, not from fuckin boxing!\r\nPablo: He's fuckin one unpredictable piece of bastard\r\nLorenzo: You better watch your mouth Pablo cause if Conor finds out what you're sayin, you'll be the next xD\r\nPablo: Sheit dudes, that's a fuckin nonsense\r\nPablo: But anyway... Mayweather won, you've said that. And McGregor? Was he sharp?\r\nLuigi: He was, actually I was surprised cause he was fighting pretty well for 5 maybe 6 rounds\r\nLuigi: Floyd had to keep his guard up and seemed to have little chances cuz the Irishman was attacking again an again\r\nLuigi: But you know, Floyd is an old bird and all this time he was waiting for Conor to get tired and you know the rest :)\r\nPablo: Experience bitch, he beat 'The Notorious' thanks to his fuckin experience!\r\nLuigi: No doubt about it, bro\r\nLorenzo: But you know, Mcgregor's never fought 10 rounds, in MMA 3 rounds is the limit\r\nPablo: True\r\nLorenzo: So what if they agreed for a rematch on the mma rules?? :)\r\nPablo: Duuuuuude\r\nPablo: Conor would destroy him, no doubt\r\nLuigi: Who knows, maybe they've been planning two differnt fights, who knows :)\r\nPablo: Hope so, I'm goin to fuckin wait for the fight even if it would be at 4 am\r\nLorenzo: Good old Pablo... I love your temperament you son of a bitch\r\nPablo: Yeah, you're not the first bitch to say that\r\nLuigi: Lol xD"
  },
  {
    "id": "13828601",
    "summary": "There was a change of English teachers at Annie and Jenny's school. The school was closed for 2 weeks. The new teacher in Canadian native and has a MA in education.",
    "dialogue": "Emily: Hi, so what do u think about the change of ENG teachers?\r\nSophie: Hi, well I must admit that I was quite surprised.\r\nSophie: I don't really understand why we weren't informed b4 March break.\r\nEmily: I think they didn't want us 2 panic during our holidays.\r\nEmily: The school was closed 4 2wks so no one would be available to deal with our Qs & concerns.\r\nSophie: You might be right.\r\nEmily: And I'm sure the new teacher is highly qualified.\r\nSophie: Yeah, she has an MA in education & she's a native Canadian speaker.\r\nEmily: Oh, I didn't know that.\r\nEmily: So she will teach our kids a true & correct accent :)\r\nSophie: Annie seems to already like her.\r\nEmily: Jenny is also happy. She says that the classes are very fun & interesting."
  },
  {
    "id": "13828682",
    "summary": "Joan isn't ready and is nervous. Tim isn't pushing her, he's just asking. ",
    "dialogue": "Tim: Ready? \r\nJoan: No, no yet, stop pushing me! \r\nTim: I'm just asking, calm down! \r\nJoan: Sorry, sorry, I'm just too nervous. "
  },
  {
    "id": "13728833",
    "summary": "Rachel and Monica will take a public but at about 4 to get to the lecture at 5 pm.",
    "dialogue": "Monica: Should we take the shuttle bus at 2?\r\nRachel: Why 2?\r\nMonica: To avoid being late?\r\nRachel: LOL. The lecture is at 5pm\r\nMonica: Hmm, too early?\r\nRachel: I think it's pointless to be there 3 hours earlier\r\nMonica: So what? the next shuttle is at 5.30\r\nRachel: We can just take a public bus at about 4\r\nMonica: ok, as you prefer! "
  },
  {
    "id": "13862235",
    "summary": "Bella and James are meeting to play Isle of Skye and other games on Sunday at 2 pm.",
    "dialogue": "Bella: what's the plan for Sunday?\nJames: same as always\nJames: we're starting at 2PM\nBella: what are we playing?\nJames: we have a new expansion for Isle of Skye\nJames: that should take around 90 min\nJames: we can choose the other game later\nBella: alright\nBella: thanks for the info\nJames: np"
  },
  {
    "id": "13729625",
    "summary": "Wanda lost her keys. They were in her bag.",
    "dialogue": "Wanda: Have you seen my keys\r\nEllie: In your bag I thought\r\nWanda: not here 😨 \r\nWanda: got them... in my bag..."
  },
  {
    "id": "13680224",
    "summary": "Sue will work today replacing Jane. Jane frequently calls in sick on Tuesdays. Jane needs to rectify the situation, or she risks being fired.",
    "dialogue": "Rob: hi Sue can you work today?\r\nSue: yes no prob, whats wrong?\r\nRob: Jane has fallen ill....\r\nSue: Again?\r\nRob:  Yes 🤬🤬\r\nRob: its getting to be a bit of a habit on a Tuesday\r\nSue: do you think she has another job?\r\nRob: I'm not sure but she needs to pick her ideas up or she will need another job!"
  },
  {
    "id": "13829193",
    "summary": "Patrick's girlfriend accepted his proposal.",
    "dialogue": "Colin: DUUDE, congrats!\r\nPatrick: Thanks! 😁\r\nPatrick: She said yes, I'm over the moon!\r\nColin: Lucky guy 😀"
  },
  {
    "id": "13682133",
    "summary": "Mia checked that Sam unplugged the iron in his room.",
    "dialogue": "Sam: Hi. Are you home?\r\nMia: Yes, I'm leaving in 5 min.\r\nSam: Good. Could you check if I unplugged the iron in my room?\r\nMia: you did!\r\nSam: phew. Thanks!"
  },
  {
    "id": "13717185",
    "summary": "Roseanne wanted to go out for a beer with Kyle and Vince, and leave her kids with Megan.  Megan will clean the house and give Roseanne's kids her famous chocolate cookies if they help, what made Roseanne change her mind, and she wants to join them.",
    "dialogue": "Kyle: Who wants to go out for a drink?\r\nMegan: No, sorry, I'm cleaning the house today.\r\nRoseanne: You've always loved cleaning, haven't you? I remember how angry you used to get with your brother for leaving a mess in the kitchen.\r\nVince: Yeah, she'd always yell at me, even though I was the one in charge when our parents were away.\r\nKyle: I don't get why it matters so much whether I clean my flat once a week or once a month. No one died from a bit of dust.\r\nMegan: Remind me to never stay at your place :P\r\nRoseanne: I'm somewhere in between. My house is always a mess, but I hate it when it's dirty.\r\nVince: What's the difference?\r\nRoseanne: I can't stand when there's dust, crumbs on the floor etc., so I clean regularly. But I love it when all my stuff just lies around. When I put everything back on shelves or into cabinets, I keep on getting mad that I have to look for it, get up and take it out, and generally lose so much time. I like to have everything within my reach.\r\nVince: There's no better wardrobe than the armchair, right? XD\r\nKyle: I prefer the floor. There's more space on it :D\r\nMegan: Just reading this gives me the creeps.\r\nKyle: Fine, go back to cleaning, we'll think of you while sharing a beer :D\r\nRoseanne: Hey, I never said I can come. My hubby's away this weekend, so I have no one to leave the kids with ;(\r\nVince: Take them to Megan's place, they can help her clean :D\r\nMegan: You know what? I don't care. I can watch your kids, Roseanne. Just bring them over.\r\nRoseanne: But are you serious or just mad at us?\r\nMegan: No, I'm serious. I like your kids. And they're nice enough that if I ask them to do something, they actually do it :D\r\nRoseanne: LOL, okay. Actually, I think that when I tell them to go and help aunt Meg with cleaning, they'll think it's fun.\r\nVince: And when you tell them to clean their own rooms, they say you're a monster? :D\r\nRoseanne: Exactly. But Bill for example always cleans the windows at my parents house. They don't even need to ask anymore, he simply knows it's his job.\r\nKyle: Do they pay him? :P\r\nRoseanne: Well, sometimes. But still I think he likes doing it. I don't know, maybe it's because no one checks if he did it well, he's just left alone to do his thing, so he feels like a man in the house in a way?\r\nMegan: Tell them I can pay with cookies if they help me.\r\nRoseanne: The famous chocolate cookies?\r\nMegan: Why not? I'm feeling generous today :D\r\nRoseanne: Guys, I think I'm gonna change my mind about that beer. Meg, would you accept one more helper? :D\r\nMegan: You're always welcome! But sorry boys, it's going to be a “girls only” event (except for little Billy). Otherwise my house will never get cleaned today :D"
  },
  {
    "id": "13728956-1",
    "summary": "John wants Jane to tell mother that he won't be there due to his work.",
    "dialogue": "John: hey\r\nJohn: tell mom i wont be able to attend because of work\r\nJane: poor mom, and the way she was waiting for you\r\nJohn: im sorry, its work\r\nJane: cool, im sure she will understand\r\nJohn: i hope so\r\nJane: she will"
  },
  {
    "id": "13729958",
    "summary": "Sophie is coming home in 20 minutes for the dinner Olivia, her mother, prepared.",
    "dialogue": "Sophie: Whats for dinner mom?\r\nOlivia: Tacos and barritos\r\nSophie: wowwww! my favourite please keep it ready will be home in 20 mins\r\nOlivia: all is ready dear!!"
  },
  {
    "id": "13862374",
    "summary": "Lena moved in to a new house. Lena's neighbours are old and noisy and Lena is disappointed with her new home. The house does not have built-in closets and there is a big tree in the middle of the garden that is hiding the sun all day. Lena and Stefy will rest at the sea next month.",
    "dialogue": "Stefy: how is you new home - sweet home?\nLena: home but sweet? i'm not sure!\nStefy: have you finish to open all your boxes?\nLena: there is still a full bunch of them in the yard\nStefy: i'll be happy to give you a hand, but i'm a bit far away...\nLena: Kids help me\nStefy: is it bigger than your previous flat?\nLena: it's a house, so it's seem bigger, but there is no built-in closets\nStefy: good opportunity to sort out.\nLena: for sure. But now i'd like to have a rest. I'm fed up\nStefy: enjoy the garden!\nLena: Full south and a big tree in the middle hiding the sun all day. Do you believe it?\nStefy: <file_photo>\nStefy: you and me next month\nLena: yes, a real garden with only flowers and no trees.\nLena: remind me to bring the deckchairs\nStefy: you won't need them?\nLena: i told you: no sun and neighbours a bit too close\nStefy: invite them for tea 🤣\nLena: no way, they're too old and very noisy.\nLena: i hope they stop making noise at night\nStefy: you should move away...\nLena: it was a mistake to choose this house. But there were no choice😰\nStefy: keep hope, and think about next month\nStefy: sun, sea, and martini ...."
  },
  {
    "id": "13727917",
    "summary": "Lilly and her husband went to Mexico for holiday. Jamie spent vacation with her family. Lilly and Jamie are going to meet on Monday.",
    "dialogue": "Lilly: HEY Jamie how have you been?\r\nJamie: Im great! its been so long how are you?\"\r\nLilly: pretty good, me and my husband just got back from vacation we went to Mexico for the summer it was amazing! what have you been up to lately?\r\nJamie: ah Mexico! sounds amazing! not to much, being mom driving the boys here and there, job keeps me busy! but summer was great! we just spent the summer the 4 of us and had some family time!\r\nLilly: thats so nice to here! well the reason I was sending you a message was to see if you like to have lunch sometime this week and check up \r\nJamie: oh id love too!! do you have something in mind?\r\nLilly: theres this amazing new Italian place in queens iv been dying to try\r\nJamie: Italian sounds awesome! how is next Thursday say noon?\r\nLilly: ahh my girls have dance at 1 and I hate to rush\r\nJamie: Oh its no problem! how about Monday say noon again?\r\nLilly: yes money would work great with me!\r\nJamie: Super! I can't wait to see! its been to long!\r\nLilly: I know it feels like a life time haha! see you Monday!\r\nJamie: See you! :)"
  },
  {
    "id": "13680935",
    "summary": "Michelle and Monika are talking about the weather at their places. There are no signs of winter yet.",
    "dialogue": "Michelle: And wthat's the weather?\r\nMonika: Not typical for November. Seems like late September.  But it's good to live it everyday alhtough it's quite rare to see all this winter decorations.\r\nMichelle: Here we can see Christmas since last two weeks. But there's no sign of winter nor snow."
  },
  {
    "id": "13682355",
    "summary": "Sonja and Elisabeth discuss a hockey game.",
    "dialogue": "Sonja: I can't believe they ejected him from the game.\r\nElisabeth: that was a dirty hit!\r\nSonja: C'mon! that kind happens all the time in hockey!"
  },
  {
    "id": "13682170",
    "summary": "The car mechanic Jim's Repairs is on Freedom street. His phone number is 554 645 387, but he rarely answers it.",
    "dialogue": "Bob: what was the name of that car mechanic you told me yesterday??\r\nFreddie: Jim's Repairs, it's on Freedom street\r\nBob: does he have a phone number>\r\nFreddie: ye, but he rarely picks up because he has lots of shit to do - 554 645 387\r\nBob: thanks mate, owe you one\r\nFreddie: you bet you do ;)"
  },
  {
    "id": "13817283",
    "summary": "Sandra has booked a riding lesson for 20£ an hour on Friday. Olivia will join her at 5:30 and the lesson starts at 6.",
    "dialogue": "Sandra: Hey, are you busy this Friday?\r\nOlivia: hi, no, not really, why? :)\r\nSandra: Don't laugh at me, but one of my new year resolutions is to learn horse riding.\r\nOlivia: Wow! Are you serious?\r\nSandra: What do you think?\r\nOlivia: Hm, not sure. It sounds really cool, but isn't it dangerous?\r\nSandra: Well, it can be, yes, but I don't think it's much more dangerous than driving a car.\r\nSandra: Accidents happen everywhere. I get your point, I was thinking about it as well.\r\nOlivia: And? Aren't you afraid?\r\nSandra: A bit, yes, but I always wanted to learn horse riding, so I thought that as soon as it isn't anything that requires me to, I don't know, go abroad or a lot of money, I may at least give it a try.\r\nOlivia: Makes sense. I'm just worried ;)\r\nSandra: I know <3 Pity though as I wanted you to join me :>...\r\nOlivia: Me?!\r\nSandra: I booked a slot on Friday afternoon after work. So far I booked only one, but I know there some slots left.\r\nSandra: Sooo... Do you want to join me? :)\r\nOlivia: What time exactly?\r\nSandra: We should be there around 5.30, the lesson starts at 6.\r\nOlivia: Hm... It does sound tempting, but I'm scared :D\r\nSandra: Come on, Ov. You know, it'd be so much more fun if we go together.\r\nOlivia: I feel I'm going to regret it, but ok :P How much is it?\r\nSandra: 20 quid per hour, you spend there always more around two, but pay only for the riding part."
  },
  {
    "id": "13728336",
    "summary": "Sam baked a cake for Laura so they can eat it together.",
    "dialogue": "Sam: i just baked a cake, its delicious \r\nLaura: really thats amazing, keep some for me\r\nSam: offcourse honey just tasted it, we will eat together\r\nLaura: :kisses:\r\nSam: :kIsses:"
  },
  {
    "id": "13730551",
    "summary": "Rose and Violet will see each other in a few days.",
    "dialogue": "Rose: I'm going to the airport\r\nViolet: Have a safe flight!\r\nRose: Thanks! See you in a few days."
  },
  {
    "id": "13727914",
    "summary": "Rosie left her pen at Harrison's place yesterday. Harrison will bring it back to her in a while.",
    "dialogue": "Rosie: I think I forgot my pen at your place yesterday. \r\nHarrison: Which pen actually is it. Green one?\r\nRosie: No, mine is blue. That might be Gretchen's . She might also be looking for it.\r\nHarrison: Her is a bit far So  can't go to her's. Would be outside your home to give you yours.\r\nRosie: No, you can give me tomorrow at college\r\nHarrison: It's totally okay. I would be passing nearby. So I won't have any problem\r\nRosie: waiting for you then."
  },
  {
    "id": "13682115-1",
    "summary": "Christian made a reservation with Isabel and he needs to send her passport details of the guests. Cristian arrives in Madrid at 21:20. It takes 30 minutes to go from the barajas airport to the apartment by metro. The end station is Antón Martin. Isabel lives next door, at number 14.",
    "dialogue": "Isabel: Hello, my name is Isabel, I have received your reservation. I'd like to confirm the details. Please send me a message whenever you are able to confirm your arrival.\r\nChristian: Hi Isabel, thank you for your message, please tell me what kind of information do you need\r\nIsabel: First of all, I need full names of all guests\r\nIsabel: And your passport of ID numbers. I mean the document you are travelling with\r\nChristian: No problem, I will send you photos of our passports this afternoon\r\nIsabel: Thank you. Full names and numbers will be enough for me, I don't think it's safe to send such dcuments by whatsapp\r\nChristian: I think you're right... OK, let me just ask my friends and I will let you know this afternoon. Is it ok?\r\nIsabel: Yes, of course. What time are you arriving in Madrid?\r\nChristian: 21:20 at barajas airport\r\nIsabel: Please let me know when you arrive. The best way to get to the apartment is to take the metro line 8 to the center, then change to line 10 at Nuevos Ministerios, and then line 1 at Tribunal. Your station is Antón Martin. You can call me if you need help.\r\nChristian: Thank you Isabel! How much time do we need to get to the apartment?\r\nIsabel: I think that about 30 minutes. \r\nChristian: We will have to wait for the luggage and get to the station but I really hope we arrive to the center around 22:00...\r\nIsabel: No problem, I will be waiting for you with the keys, I live next door :)\r\nIsabel: Door 14\r\nChristian: That's great, I will text you when we are at Anton Martin\r\nIsabel: Please tell me how many towels do you need. I will prepare 4 towels in the apartment but you can tell me if you need more.\r\nChristian: Thank you, we will let you know"
  },
  {
    "id": "13731383",
    "summary": "Arthur panicks if the gas bill is paid as the tech wants to turn off the gas. Linda sent him the bank confirmation.",
    "dialogue": "Arthur: Did you pay the gas bill\r\nLinda: yeah I think so\r\nArthur: well think harder\r\nArthur: cuz the tech just came in\r\nArthur: and wants to turn off the gas\r\nLinda: gees! fine I'll check\r\nLinda: <file_other>\r\nLinda: there\r\nLinda: the confirmation form the bank\r\nArthur: thanks \r\nLinda: your welcome you ass!\r\nArthur: sorry panicked!"
  },
  {
    "id": "13680637",
    "summary": "Max and Sylvia are getting a Toyota, because they are fed up with public transport. Sylvia was against it at first but she gave in. Max wants her to get a licence so that they both can drive.",
    "dialogue": "Max: So it seems like we're finally getting ourselves a car.\r\nGeorge: Whoa, for real? Sweet, I know you've wanted one for a while. What make?\r\nMax: Oh, a Toyota. It'll be sooo much more convenient now. Our place isn't really that easy to reach by public transport, there's only one bus and it's like the timetable doesn't exist so you often end up waiting at the stop for ages.\r\nGeorge: Oh man, I remember it used to be like this. I thought things might've changed since the times I used to take the bus to visit you, but I guess not?\r\nMax: Yeah, sadly... but whatever. Now we won't have to rely on them any more, woohoo!\r\nGeorge: Must have been hard to convince Sylvia, no?\r\nMax: She was against it at first but I knew she had to give in eventually. I mean, it'll benefit all of us, after all.\r\nGeorge: Man, you'll be so happy, I'm sure. I know I don't regret it. Nothing beats the comfort and freedom, really.\r\nMax: Yeah, I'm trying to convince her to get a licence, too. I don't want her to feel like I'm only doing this for myself. It would be better if both of us could drive."
  },
  {
    "id": "13728031",
    "summary": "Sarah and Mariah gossip about Sarah Palin.",
    "dialogue": "Sarah: Sarah Palin is on tv\r\nMariah: Again? \r\nMariah: what network? \r\nSarah: NBC\r\nMariah: Is she going to bet that we can see Russia from Alaska again? xd\r\nSarah: Hahaha she is a joke\r\nMariah: Apparently McCain regretted nominating her as \r\nMariah: the Republican candidate for Vice President \r\nSarah: I didn't know that! \r\nMariah: They scoured America for that lady\r\nSarah: Is she still in Alaska? \r\nMariah: I think she is. She better not move from there\r\nSarah: I mean her family is quite nice\r\nSarah: They appeared on some shows\r\nMariah: She is the only one in the family that has a political problem with anybody \r\nMariah: K I am watching her\r\nMariah: She hasn't changed a bit! \r\nSarah: She actually looks good 🤣 🤣 🤣 \r\nSarah: I agree!"
  },
  {
    "id": "13730261",
    "summary": "Wendy created a new tutorial on how to draw eyebrows. Sheri checked it out and thinks it's great. She will share it with her friends at school.",
    "dialogue": "Wendy: Hey\r\nWendy: Have you checked my new tutorial on how to draw eyebrows?\r\nSheri: Yeah I did and Wow it's fantastic.\r\nWendy: Thanks.\r\nWendy: Do you mind sharing it with your friends at school?\r\nSheri: No I don't\r\nWendy: Okay thanks.\r\nSheri: It's nothing trust me."
  },
  {
    "id": "13729810",
    "summary": "Ben needs 2 minutes to feed his cats and he'll come down to meet Mark in the car.",
    "dialogue": "Mark: Howdy!\r\nBen: Yo.\r\nMark: You comin'?\r\nBen: Yup. Just getting things done in my home and I'm leaving.\r\nMark: I'm waiting outside in a car.\r\nBen: Ok. Give me 2 minutes.\r\nBen: I need to feed my cats.\r\nMark: xD"
  },
  {
    "id": "13829927",
    "summary": "Ross broke his leg again. Madeleine is in hospital now, waiting for some paperwork. Maxwell will cook some dinner as Madeleine didn't have time. Madeleine took a car, so she doesn't need Maxwell to pick them up from hospital. ",
    "dialogue": "Madeleine: He did it again!\r\nMaxwell: Who, what, what happened\r\nMadeleine: Ross! His leg is broken, AGAIN!\r\nMaxwell: How did it happen, is he alright?\r\nMadeleine: Yes, I’m in the hospital right now, we need to wait for some paper work to be finished\r\nMaxwell: Do you want me to pick you up?\r\nMadeleine: No, I took a car, but it would be great if you tried cooking some dinner, I didn’t have time because all this fuss.\r\nMaxwell: Okay baby, I will figure something out.\r\nMadeleine: We have only froze vegetables and some chicken.\r\nMaxwell: No problem, I’m an expert in doing great dishes out from nothing ;]\r\nMadeleine: Great, thank you."
  },
  {
    "id": "13729241",
    "summary": "Martial will call Kevin urgently, as soon as he recharges. ",
    "dialogue": "kendy: call Kevin\r\nMartial: let me recharge first then i call him\r\nkendy: Ok, but hurry up its kinda urgent the way he sounded.\r\nMartial: ok"
  },
  {
    "id": "13828756",
    "summary": "Galvin is leaving and he will say goodbye to all of them individually, instead of writing e-mails, or making a deal out of it.",
    "dialogue": "Galvin: listen btw, do you think I should send them all an email?\r\nGalvin: you know because I'm leaving\r\nManuel: hmm..\r\nManuel: to be honest I don't think it's necessary\r\nGalvin: yeah, I mean they were here for dinner, they could have told me something then 😑\r\nManuel: exactly\r\nManuel: maybe you could just say bye individually :)\r\nGalvin: yes that's a good idea\r\nGalvin: I don't want to make a big deal out of it\r\nManuel: yeah\r\nManuel: there is no need to\r\nManuel: I really don't want you to go though 😢\r\nGalvin: <file_other>\r\nManuel: 😢😢\r\nManuel: but I know that you will be fine\r\nManuel: I know that you will be happier somewhere else :)\r\nGalvin: thanks for your support 🤝\r\nManuel: anytime 👍"
  },
  {
    "id": "13828093",
    "summary": "Gary forgot about the game with Brian. He'll be there soon. ",
    "dialogue": "Brian: where r u m8???\r\nGary: Home...? Something the matter?\r\nBrian: wth?? the game\r\nBrian: now\r\nGary: Wait what\r\nGary: ... Oh shit I remember now, I'm sorry, be there soon!!"
  },
  {
    "id": "13682328",
    "summary": "Georgia is preparing materials for her thesis.",
    "dialogue": "Madilyn: Hey\r\nGeorgia: Hey\r\nMadilyn: How are you ?\r\nGeorgia: I'm ok and u?\r\nMadilyn: Good thanks. What's up ?\r\nGeorgia: Doing some things according to my thesis. I'm not writing it yet. Just preparing some stuff\r\nMadilyn: Oh ok. Good luck"
  },
  {
    "id": "13730727",
    "summary": "Meki is watching Rada, Radmila, and Gorjana play Canasta. Meki prefers reading to playing cards.",
    "dialogue": "Veki: Are they finished their job?\r\nMeki: No, they are playing right now.\r\nVeki: Who is the better?\r\nMeki: Rada is the best, then Radmila and at the end is Gorjana.\r\nVeki: which game they are playing?\r\nMeki: Canasta game.\r\nVeki: do you know to play a Canasta?\r\nMeki: No, I do not like to play cards.\r\nVeki: Why?\r\nMeki: For me, playing a cards is rather losing i nice time.\r\nVeki: Hm.\r\nMeki: It is better to read something actual rom news papers or from some Internet blogs.\r\nVeki: You are right.\r\nMeki: Good bye, I love you.\r\nVeki: I love you too. Good bye. "
  },
  {
    "id": "13731244",
    "summary": "Collins played FIFA 19 for the first time today. Ben played it 1 month ago.",
    "dialogue": "Collins: Bro I played FIFA 19 for the first time today.\r\nBen: Really?\r\nBen: I played it 1 month ago.\r\nCollins: You nerd.\r\nBen: Stay woke.\r\nCollins: I know you are a pro by now.\r\nBen: 😂 Once a pro. Always a pro.\r\nCollins: 🤣Okay Mister!!😎"
  },
  {
    "id": "13820980",
    "summary": "Shantelle left the coffee cups in the kitchen and as a remedy will bring biscuits and make a round of drinks in the office tomorrow.",
    "dialogue": "Karen: who left all the coffee cups out in the kitchen? 😠\r\nShantelle: ME I'm so sorry! my meeting finished late and I had to walk all the social workers downstairs to reception and then shoot off. I forgot all about it, sorry!! \r\nKaren: well, you know what to do!!! 😜\r\nShantelle: I know! I will bring in donuts for the office tomorrow! 👍🍩🍩🍩🍩🍩\r\nSue: nice!! just invoice the social workers, it's generally their fault meetings overrun!\r\nShantelle: hahaha quite true, although this time the police woman had quite a bit to say as well... \r\nKaren: no hope getting donuts out of either of those budgets though...\r\nShantelle: well and with my wages we might have to put up with cheap biscuits...\r\nKaren: I'll take cheap biscuits!!\r\nSue: me too!\r\nShantelle: that's a shame Karen, I was hinting at a pay rise!\r\nKaren: that's fine with me, the only thing is, we'd have to let Sue go...\r\nShantelle: that's ok, more donuts for us...\r\nSue: can I remind you I am in this chat group?\r\nSue: and who would deal with the repairs department when I'm gone? you wanna think this through a bit better! \r\nKaren: she has got a point\r\nShantelle: true.\r\nShantelle: cheap biscuits and I'll make a round of drinks then? \r\nKaren: perfect!\r\nSue: lovely!\r\nShantelle: have a good evening all, see you tomorrow!\r\nKaren: you too! "
  },
  {
    "id": "13864842",
    "summary": "Today is Jacqueline's birthday. She has to work early tomorrow. She is organizing a small party on Saturday. Marco and Peter will come.",
    "dialogue": "Marco: Happy birthday Jacqueline!\nPeter: Happy birthday :*\nJacqueline: Thanks <3\nMarco: Are you celebrating today?\nJacqueline: I poured myself a glass of prosecco :D\nJacqueline: Nothing fancy, I have to work early tomorrow\nJacqueline: But I'm organising a small get-together on Saturday\nJacqueline: If you guys want to come\nMarco: I'd love to\nPeter: Me too!\nJacqueline: Lovely\nJacqueline: Good friends, snacks and drinks\nJacqueline:  what else do I need? <3"
  },
  {
    "id": "13727599",
    "summary": "Jamie never heard of him. Ann believes he is a very good actor. Jamie should watch him in Atlanta with Danny Glover.",
    "dialogue": "Jamie: Never heard of him\r\nAnne: If you're not kidding, are you in for a treat!\r\nJamie: not kidding, I'm (sad)? to say\r\nAnne: He has a small but pivotal part in Get Out and he's fantastic as the lead in Sorry to Bother You. And while Death Note and The Girl in the Spider's Web aren't particularly good movies, he's good in them.\r\nJamie: thanks, I'll keep my eyes peeled 👍\r\nAnne: Watch him in the tv series Atlanta with Danny Glover."
  },
  {
    "id": "13681116",
    "summary": "Tash is coming back from the train station now.",
    "dialogue": "Kate: Hey Tash, are you OK? I hope you're not lost :P\r\nTash: Hiii yeah I’m fine just walking back from the train station now x\r\nKate: (Y)"
  },
  {
    "id": "13728603",
    "summary": "Erica is having trouble with calculus. She doesn't want to ask Paul for help, because she's too shy. Erica will start a study group instead.",
    "dialogue": "Erica: that Paul is a smart guy, isn't he?\r\nRachel: he is at the top of his class\r\nErica: I'm having trouble in calculus 101, I wonder if he could tutor me\r\nRachel: I can ask him for you\r\nErica: I don't want to give him the wrong idea, though\r\nRachel: the wrong idea?\r\nRachel: what do you mean?\r\nErica: I don't want him to think I want to date or anything lol\r\nRachel: lol i see what you mean\r\nRachel: some guys are cocky like that :-/\r\nErica: I KNOW!! The only thing I want from him is to learn what derivatives are lol XD\r\nRachel: lol, I don't think he'd get the wrong idea if you were upfront about it\r\nRachel: just tell him you're having trouble and need help. Period. Nothing more. \r\nErica: mmm I'm too shy to ask him to tutor me\r\nErica: maybe I'll just ask the professor for extra credit\r\nRachel: don't do that! you just need a bit of help\r\nErica: you know what, i'll start a study group\r\nRachel: that's a great idea!!!\r\nErica: yes, it's better than asking a practical stranger to tutor me\r\nErica: I'll ask around in class to see if anyone is interested in joining the group\r\nRachel: good luck!"
  },
  {
    "id": "13681700",
    "summary": "Gary thanks Lucy for a surprise party which Sue organised. He wants to throw a similar party for Marjory's 70th birthday. Lucy will help him and look for a place to throw a party.",
    "dialogue": "Gary: Hi I just wanted to thank you for the party last night\r\nLucy: thank you Gary, it was down to Sue really she organised it\r\nGary: how do you mange to get everyone there without me knowing\r\nLucy: Ahh well thats is a secret, id I told you that I wouldn't be able to do it again lol\r\nGary: well yes but I was thinking about doing something the same for Marjory in the spring it is her 70th\r\nLucy: yes that would be nice, I thought you were taking her away?\r\nGary: Yes that has been booked for a while but a little surprise party with family and friends would be sweet dont you think?\r\nLucy: Do you know what.. the Rococo Gardens are open in the spring and they have a lovely tea room that can be hired out, we can get everyone together for an afternoon tea, you know Marjory doesn't like a drunken mess lol\r\nGary: you may have a good point\r\nLucy: think about it\r\nGary: how would we go about getting everyone there\r\nLucy: We could get a little coach from town and then you could drive over half hour later for a little spring walk, pop into the tea rooms and we will all be there with tea and cakes\r\nGary: it would depend on the weahther tho Lucy\r\nLucy: yes, she wouldn't get in the car if it was raining, no we need something like that but indoors.. what about if I look around?\r\nGary: yes please will you do that for me\r\nLucy: of course.. when do you go away and when is her birthday?\r\nGary: her birthday is the 9th April and we go away on the 15th\r\nLucy: ok I will see what is around  and let you know, we will find something really memorable for her\r\nGary: yes if you can top what you did for me last night\r\nLucy: you liked the Elvis theme then?\r\nGary: Uh Huh lol\r\nLucy: your funny 😂😂\r\nGary: No it made my year really it did xx\r\nLucy: well thats all we could hope for xx"
  },
  {
    "id": "13681501",
    "summary": "Following Lena's advice, Magda will take her car to the service to see if it's broken.",
    "dialogue": "Magda: can you take my car today?\r\nLena: what for?\r\nMagda: i think its broken but my dad thinks its not\r\nMagda: and i want opinion of someone else\r\nLena: but i dont know anything about cars\r\nMagda: you have driving licence\r\nMagda: so you can feel something\r\nLena: cant you just take it to service?\r\nMagda: it will cost some money\r\nLena: but you will be sure\r\nLena: and they can repair it\r\nMagda: maybe your right\r\nLena: of course i am :)"
  },
  {
    "id": "13717241",
    "summary": "Jim should go to the class in room 23 A in the building next door.",
    "dialogue": "Jim: geezus, what room are we having classes in?\r\nStephanie: 23A\r\nJim: waaat where the fuck is it\r\nMatt: in the building next door\r\nJim: ok i'm coming"
  },
  {
    "id": "13729973",
    "summary": "Nick is injured so he can't play football at the moment. It happened when he was riding a bike with a friend. Laura thinks it's funny.",
    "dialogue": "Laura: Heyyy! How's that injury of urs now? ^.^\r\nNick: I'm still recovering It'll take some time tho\r\nLaura: Can u walk?\r\nNick: I cant bend it yet. It hurts. >_<\r\nLaura: How can u resist not playing football for so long? xD\r\nNick: I don't wanna talk about it -_-\r\nLaura: How did u break your leg again? XD haha\r\nNick: I did not BREAK it Laura ._. and why are you even laughing\r\nLaura: Hey it is funny tho u know that\r\nNick: No its not -_-\r\nLaura: Sorry i couldn't resist xD \r\nNick: yea i know\r\nLaura: u shouldn't have gotten on that motor bike with your friend\r\nNick: why not? how was i supposed to know we would have an accident?\r\nLaura: u should know its dangerous\r\nNick: yea like we knew\r\nLaura: u should have known\r\nNick: you're not making any sense\r\nLaura: i get that alot actually\r\nNick: hahaha\r\nLaura: well at least i made u laugh\r\nNick: you sure did"
  },
  {
    "id": "13727891",
    "summary": "Harry is very angry, because he had washed his car, and some birds have defecated on it.",
    "dialogue": "Harry: <file_photo>\r\nHarry: That feeling, when you wash your car by yourself working your ass off half of a day\r\nHarry: You feel satisfaction looking at your shining beauty\r\nHarry: And then a group of birds having their fucking convention on electrical cable above, decide to shit on your freshly washed car\r\nHarry: Ruthless fuckers\r\nPete: Hahahha. Congrats mate.\r\nPete: Don't worry. When my father washes his car, evertime he's done with it, it starts raining.\r\nPete: The birds though.... Coid blooded fuckers.\r\nHarry: I feel like shooting them, but I know I would feel totally bad hurting even one of these animals.\r\nPete: Sympathetic sadist :D Nice combo there :D\r\nHarry: Hahaha."
  },
  {
    "id": "13828096",
    "summary": "Phillip got a new laptop. He found out you don't need to install games on all computers at home. You just need to download it once and then you can stream them in the network. ",
    "dialogue": "Phillip: huh, I've just learned something interesting\r\nRonald: yeah?\r\nPhillip: I got the new laptop cuz my old one couldn't run the newer games\r\nPhillip: and I'm downloading something on Steam now\r\nPhillip: but I had no idea you didn't have to install games on all computers at home\r\nPhillip: turns out you've only gotta download them once and you can just stream them in the same network\r\nRonald: huh\r\nRonald: that's new to me too, my PC is enough for me so I haven't really looked into it, I guess?\r\nPhillip: yeah and apparently this means I could play on my old laptop now too\r\nPhillip: because it would be using the new one's resources\r\nRonald: won't that cause some lag tho?\r\nRonald: I mean, if it's just streaming and you use the old laptop's keyboard and mouse, I guess it still needs to communicate with the other computer\r\nRonald: I wonder how well that works\r\nPhillip: yeah, I probably won't be doing that because there isn't much point, I just thought it was interesting"
  },
  {
    "id": "13681752",
    "summary": "On Martha's request Agnes will prepare her famous soup for the party.",
    "dialogue": "Martha: hey\r\nMartha: can you do something for me? \r\nAgnes: naturally \r\nAgnes: what do you need? \r\nMartha: can you please prepare your famous soup for the party? \r\nAgnes: oh \r\nAgnes: ofc "
  },
  {
    "id": "13728925",
    "summary": "Otto wants Linn to go on a cruise with him in summer. Linn will let him know.",
    "dialogue": "Otto: Do you have plans for the summer?\r\nLinn: not yet no \r\nLinn: hven't thought about it\r\nOtto: Wanna go on a cruise with me\r\nLinn: send me the details\r\nOtto: <file_other>\r\nLinn: looks nice! I'll check if I can get the time off work and let you know\r\nOtto: ok great! "
  },
  {
    "id": "13829462",
    "summary": "Ken is not allowed to go out, because he failed English.",
    "dialogue": "Marge: Your teacher called\r\nMarge: you are grounded!\r\nKen: why? wtf?\r\nMarge: you failed English!\r\nKen: shit I didn't even know\r\nMarge: don't bullshit me\r\nMarge: be back by 7!"
  },
  {
    "id": "13715785",
    "summary": "Marianne wants to buy a dress for the wedding for 100$. Cassandre thinks it's a regular price but Eveline disagrees. Marianne has 3 options but she wants the one for 100$ as she likes it and can afford it.",
    "dialogue": "Marianne: <file_photo>\r\nMarianne: what do you girls think about this dress? is it ok for the wedding?\r\nCassandre: wow, it's gorgeous!\r\nEveline: it's really nice, how much is it? Cause I don't see any price\r\nMarianne: 100$\r\nCassandre: hm....I guess that's a rather regular price for such an occasion\r\nEveline: 100$? really? it's really pretty, but I don't think it's worth its price\r\nMarianne: that's why I'm asking you cause I have a dillema\r\nCassandre: any other suggestions?\r\nMarianne: I have 3 options, but this is my favourite and I can easily afford it\r\nEveline: well, I guess the decision has already been made, buy it then\r\nCassandre: yeah, I think the same"
  },
  {
    "id": "13809966",
    "summary": "Rashid will call the dishwasher repair company and establish what time exactly they'll be coming. He will also pick up the children.",
    "dialogue": "Rashid: Hi love, just wanted to remind you about the dishwasher repair guy coming today.\r\nFran: Oh yes, I did remember, what time is he coming?\r\nRashid: Between 2 and 6pm, they said.\r\nFran: Can't they narrow it down a bit! I have go pick the kids up.\r\nRashid: Just ring them with you mobile number and they usually can warn you when they're on their way. Their numbers 222 444, Dudley code.\r\nFran: Right, thanks babes. I'll sort it now. See you later. Xx"
  },
  {
    "id": "13727991",
    "summary": "There are protests happening in Paris. Margot does not look at the news because she thinks it's depressing.",
    "dialogue": "Ellen: What is the deal in Paris???\r\nMargot: I don't know, why?\r\nEllen: All the protests. Haven't you seen?\r\nMargot: I don't look at the news, too depressing. LOL!\r\nEllen: You are ignorant. Next!"
  },
  {
    "id": "13728761",
    "summary": "Tom will throw a surprise birthday party for Kate but he doesn't know all her friends, so Sharan will invite them. Tom sent Sharan a card with all the details. She will confirm how many guests are coming.",
    "dialogue": "Tom: hey how are you?\r\nSharan: i am good and you?\r\nTom: fine thanks, ok .. so i need a favor\r\nSharan: yes go ahead i will try to do what i can\r\nTom: so i am planning throw a surprise birthday party for Kate..\r\nSharan: wow thats a great, how can i help?\r\nTom: i dont know all her friends so i need you to invite them all and let them know its a surprise party\r\nSharan: oh sure thats not something big, i can do that for sure\r\nTom: thanks a lot\r\nSharan: my pleasure, is there anything else i can do ?\r\nTom: hmm.... thanks for asking but i have arranged for everything \r\nSharan: oh good so send me the party details so i can send those to her friends\r\nTom: oh yes i would send a e-card have designed with all the details in a while\r\nSharan: ok i would wait for that.\r\nTom: and please confirm the no. of guests so i do arrangement accordingly\r\nSharan: sure i will\r\nTom: and i dont have to mention that but still you are also invited \r\nSharan: offcourse :)\r\nTom: <file:jpg> here is the card\r\nSharan: every nice <thumbsup>\r\nTom: thanks "
  },
  {
    "id": "13682363",
    "summary": "Rob and Matt are talking about Marcin Gortat.",
    "dialogue": "Rob: have you seen last game of Suns?\r\nRob: Marcin Gortat was amazing! \r\nMatt: yeah I know \r\nMatt: this guy is really the future of our club \r\nMatt: but I have heard that he thinks about returning to Poland \r\nRob: oh no! \r\nRob: but wait, what can he do there? \r\nMatt: he said he wants to spend some time with family \r\nMatt: and build his own family \r\nMatt: have a baby or so \r\nRob: can't he do it later? XD \r\nRob: we have to win whole league \r\nMatt: don't worry, it's just a plan for future \r\nMatt: maybe next year or so "
  },
  {
    "id": "13827940",
    "summary": "Josh was at the concert in the \"Devil's den\" club. He saved a cat on the street last week.",
    "dialogue": "Josh: I’m back. Had to change buses.\r\nTrish: So where was the concert?\r\nJosh: U know the club “Devil’s den”?\r\nTrish: Heard of it. Never been there.\r\nJosh: Well, on weekends they have concerts and on weekdays… oh, I probably shouldn’t say…\r\nTrish: C’mon! Don’t leave me hanging!\r\nJosh: Well, let’s say it’s a place to meet for a particular breed of ppl.\r\nTrish: Particular breed of ppl? What do u mean?\r\nJosh: Ppl who like to hit other ppl.\r\nTrish: Oh, got it. And they’re open about it?\r\nJosh: Yeah, very much. \r\nTrish: But u didn’t get beaten up or anything?\r\nJosh: Nah! Too tough 4 it!\r\nTrish: LOL\r\nJosh: What?\r\nTrish: U? Tough?\r\nJosh: U don’t believe me?\r\nTrish: Not a bit :P\r\nJosh: Lemme prove it to u! Last week I saved a cat!\r\nTrish: My hero! What happened?\r\nJosh: Do u have to ask?\r\nTrish: Sure, ‘cause the parts you’re choosing to omit are always the best bits ;)\r\nJosh: Well, the cat was just on the street…\r\nTrish: And?\r\nJosh: And that’s it!\r\nTrish: Hahahaha! \r\nJosh: I knew u’d laugh!\r\nTrish: Sry! Just hilarious. It’s so qt u try!\r\nJosh: Thanks."
  },
  {
    "id": "13682247",
    "summary": "Matt has been watching \"House of Cards\", eating pizza, meeting up with Martha and sleeping lately. He tried to talk with Martha about Saturday's party. Elle recommends Matt to watch \"Designated Survivor\". ",
    "dialogue": "Matt: YOOOO HOW'S LIFE DUDEE\r\nElle: GREAT!!! YOURS?\r\nMatt: AWESOMESAUCE :D HAPPY DAYS :) i was bored you know\r\nElle: I figured. What have you been up to?\r\nMatt: Binged watched House of Cards, ate pizza, met up with Martha, slept\r\nElle: Oh how's things going with Martha? :D\r\nMatt: Not good :( I tried talking to her about Saturday's party...\r\nElle: Ah :( Wanna talk about it?\r\nMatt: No, thanks - watched anything interesting lately.?\r\nElle: Yeah, I've recently been hooked on this show called \"Designated Survivor\" - it's really good!\r\nMatt: Haven't heard of it. What's it bout?\r\nElle: Well basically in America when Congress meets, there's always one person who doesn't attend in case of a terrorist attack (they're the \"designated survivor\"). So basically in the show, this guy (played by Kiefer Sutherland) becomes president after an attack, except that he doesn't want to be president. :) It's pretty good.\r\nMatt: Wasn't he the guy from Phone Booth?\r\nElle: No idea, haven't seen it"
  },
  {
    "id": "13829166",
    "summary": "Swedish police has found crown jewels from the 16th or the 17th century that were stolen last summer. They were thrown into a trash can.",
    "dialogue": "Willow: Have you heard that Swedish police has found stolen crown jewels from 16th or 17th century??!\r\nWillow: Some idiot threw them into a trash can. :o\r\nLevi: you mean those regalia, which has been stolen last summer??\r\nWillow: Yes!!\r\nLevi: :o what a crazy world we live in"
  },
  {
    "id": "13731190",
    "summary": "Last year Thomas attended the history classes with the girl that now has gone missing. She was pretty, but quite shy, had good contact with her family.",
    "dialogue": "Jacob: Have you heard about that girl that has gone missing?\r\nThomas: The one from our high school, yeah...\r\nThomas: That's really strange...\r\nJacob: I knew her\r\nThomas: Really?\r\nJacob: She was doing history with me last year\r\nJacob: But we weren't close\r\nJacob: Pretty girl, quite shy\r\nJacob: Rarely talked to anyone\r\nThomas: What do you think happened to her?\r\nJacob: I don't know\r\nJacob: I don't think she escaped\r\nJacob: I heard she had good contact with her family, they all loved each other"
  },
  {
    "id": "13728316",
    "summary": "Diclarey will share some of his updated albums with Joy. Joy will come and copy them directly to his phone.",
    "dialogue": "Joy: Hey\r\nDiclarey: Hey\r\nJoy: You love music?\r\nDiclarey: Definitely.\r\nDiclarey: Why ask?\r\nJoy: My playlist is outdated.\r\nJoy: I was wondering if you would share some of your updated albums\r\nDiclarey: Sure.\r\nDiclarey: How should i send you?\r\nDiclarey:  Or you will come and copy them directly to your phone.\r\nJoy: I guess I will have to come and copy them\r\nDiclarey: Okay. Just HMU when you arrive.\r\nJoy: Cool."
  },
  {
    "id": "13730713",
    "summary": "Ben points out sleeping alone as the worst thing about him and Hannah spliting up.",
    "dialogue": "Ben: You know what is the worst thing about me and Hannah spliting up?\r\nBen: Sleeping alone \r\nDenis: I know maan\r\nDenis: When you are used to sleeping with someone\r\nDenis: And suddenly there's only you in a big bed\r\nDenis: Sadness and despair come to you in high dose\r\nBen: Yeah. I feel empty inside every time I go to bed.\r\nDenis: Easy man. \r\nDenis: You're a decent guy. \r\nDenis: I'm sure someone will appear in your life very soon.\r\nBen: Thanks man."
  },
  {
    "id": "13716443",
    "summary": "Jen and Rick are on holiday just outside Shanghai. They are enjoying themselves very much. ",
    "dialogue": "Filip: hi travellers, how are you doing?\r\nJen: hi there! we're great, let me send you some pics\r\nFilip: ok!\r\nJen: <file_photo>\r\nFilip: exotic! where is it?\r\nJen: right outside Shanghai \r\nJen: <file_photo>\r\nJen: <file_photo>\r\nFilip: what a view! i envy you so much\r\nJen: i know right? i can't imagine going back home!\r\nFilip: you should enjoy your time there!\r\nJen: we do!! 100%\r\nRick: yes, i confirm\r\nJen: hahah there he is, the loafer!\r\nRick: i'm on my vacation, give me a break ;P\r\nFilip: what is it about\r\nRick: i'm doing literary nothing!\r\nJen: it's true, i even have to ask him to brush his teeth\r\nFilip: hahah i get that!\r\nRick: this is how you vacay :)"
  },
  {
    "id": "13863173",
    "summary": "Harvey will help Joan with the home assignment.",
    "dialogue": "Harvey: Do u need my help with the home assignment? I'm pretty good at maths :)\nJoan: that'd be perfect!\nHarvey: Send me your answers\nJoan: <file_other>\nHarvey: I'm calling you\nJoan: ok"
  },
  {
    "id": "13612142",
    "summary": "Anne is wearing a yellow dress today. Neither Audrey nor Kate want to tell her it doesn't make her any good.",
    "dialogue": "Audrey: Did you see Anne today?\r\nKate: Yes, why?\r\nAudrey: And?\r\nKate: What do you mean?\r\nAudrey: You didn’t… notice her dress?\r\nKate: Oh. I DID.\r\nAudrey: Exactly. Someone needs to tell this poor thing yellow does not make her any good.\r\nKate: Well, it’s not going to be me.\r\nAudrey: Me neither. But looking at it is a misery."
  },
  {
    "id": "13729437",
    "summary": "Beth has a lot of work tonight and will inform Will around 7 if she can meet him.",
    "dialogue": "Beth: Ciao! How r u?\r\nWill: Mornin'. Fine. U?\r\nBeth: Good. About tonight, I have some supplementary work to do and I don't know what time I'll get out of the office \r\nWill: Hm ok. Do you want to meet regardless?\r\nBeth: I'd like to, but I really have no idea when I'm gonna finish work. I don't want to keep you waiting...\r\nWill: Okey. Let's do it this way: u let me know around 7:00 how it's going and we decide. OK?\r\nBeth: Perfect! Thx!\r\nWill: For what?\r\nBeth: 4 being comprehensive. \r\nWill: My pleasure :)"
  },
  {
    "id": "13821332",
    "summary": "David was safe when the tsunami hit.",
    "dialogue": "Ian: David, are you ok?\r\nDavid: yes, I am, no worries\r\nDavid: everybody's writing me today\r\nJenny: Sure, we're all worried\r\nJenny: it looks really bad on TV\r\nDavid: I was very lucky, when the tsunami hit i was inland, so didn't even know what happened\r\nDavid: I found out from messages that people started sending me asking if I'm ok\r\nJenny: good, the most imported you're safe\r\nIan: exactly!"
  },
  {
    "id": "13716315",
    "summary": "They are going to meet at the bar for drinks. James will be at the bar after 9 pm.",
    "dialogue": "Angelica: For anyone who won't make the dinner, we could always join for a drink or two afterwards?\r\nAngelica: Ok, maybe three drinks\r\nHelen: Why stop at 3?\r\nAmy: I would be in for a drink afterwards\r\nJames: For sure come for drinks! will be in the bar from around 9/9:30 :)\r\nAngelica: Great\r\nJames: See you later then!"
  },
  {
    "id": "13862838",
    "summary": "Troy wants from Ismael a recipe for pancakes.",
    "dialogue": "Troy: could u give me the recipe for pancakes?\nIsmael: later, k? i'm in a meeting\nTroy: sure tx"
  },
  {
    "id": "13828026",
    "summary": "Soph is on a 5-week holiday in Mexico. She's already visited Cancun and now she is in Merida for approx. 10 days. She is planning to visit Valladolid, Campeche and Izamal. She rented a car and drives through the peninsula with her companion.",
    "dialogue": "Soph: Hello Tonny, greetings from Mexico! Am on a 5-week drive thru' the Yucatan peninsula and enjoying it immensely.\r\nSoph: <file_photo>\r\nTonny: Hi Soph, great to hear from you. I remember Yucatan as a fantastic piece of Mexico, much more interesting than the north. What's on your itinerary?\r\nSoph: Started in Cancun, staying in town but visited the peninsula and Isla Mujeres, and now have come to Merida for 10 days or so. Then planning to visit Valladolid, Campeche and maybe Izamal and some other places. Nothing definite yet.\r\nTonny: Are you driving? Or relying on public transport?\r\nSoph: We've rented a car. Not too expensive in Mexico.\r\nTonny: We? Are you again with your \"travelling companion\"?\r\nSoph: I wouldn't have dared to come here alone!\r\nTonny: Sure not. So happy trails to you!\r\nSoph: Thanks. Love. Sophie"
  },
  {
    "id": "13729596",
    "summary": "Natty doesn't like RPGs but Vic thinks they are fun.",
    "dialogue": "Vic: Don't like such games. \r\nNatty: Y?\r\nVic: What's the fun in flying a plane?  \r\nNatty: And doing different missions! Like there's one where u have to defend England!\r\nVic: Still, all the same. U just fly and shoot. Boring. \r\nNatty: Bt then u get to update ur plan, get better gear and deal more damage! Yeah!\r\nVic: The same with racing games. All u do is drive. Where's the fun in that?\r\nNatty: Racing with other ppl? Getting up in the ranks?\r\nVic: Nah. Prefer games where u actually have to do something. \r\nNatty: Like what?\r\nVic: For example - Assassin's Creed Rebellion. :)\r\nNatty: And what do u do there?\r\nVic: Tons of stuff! U can build ur castle, develop it, battle Templars and get unique characters :)\r\nNatty: Doesn't sound like something 4 me.\r\nVic: Y?\r\nNatty: Well, I don't like RPGs. \r\nVic:  Bt they're a lot of fun!\r\nNatty: Maybe 4 u."
  },
  {
    "id": "13828107",
    "summary": "Jamie is ready to help Meg with the translation. Meg will let her know next week if she gets behind.",
    "dialogue": "Jamie: How are you doing with the translation?\r\nMeg: good good\r\nJamie: need help?\r\nMeg: thanks, I have half of it done already but if I am behind next week I'll let you know ok?\r\nJamie: sure\r\nMeg: <file_other>\r\nMeg: thanks <3"
  },
  {
    "id": "13864653",
    "summary": "According to Wikipedia, vitamins were discovered by Casimir Funk, a Polish-American researcher.",
    "dialogue": "Lena: Do you know who discovered vitamins?\nMarianna: Casimir Funk, a Polish researcher, I believe\nTed: wasn't he American?\nChris: Wikipedia says Polish-American\nLena: is it important?\nMarianna: not really, but you asked\nLena: I asked about the person, not about your Polish nationalism :P\nMarianna: hahaha\nLena: you know I don't believe in nationality, all people are brothers\nMarianna: I know, it's cute\nLena: no, it's ethical\nLena: and you sound paternalistic\nMarianna: sorry"
  },
  {
    "id": "13611933",
    "summary": "Grace got a permanent job as a secretary for an architect. Grace signed her contract last Monday. Grace loves her new job and finds it interesting. ",
    "dialogue": "Antony: So, you've got a new job?\r\nGrace: Yeah, I signed my contact last Monday.\r\nAntony: What do you do?\r\nGrace: I'm a secretary.\r\nAntony: Where?\r\nGrace: In town. For an architect.\r\nAntony: Is it a permanent or a temporary job?\r\nGrace: It's permanent.\r\nAntony: That's great! And how are you liking it so far?\r\nGrace: I love it! It's very interesting."
  },
  {
    "id": "13729268",
    "summary": "Albert has twitter and he wants to follow Natasha. She doesn't have an account, because she isn't a fan of sharing personal information online.",
    "dialogue": "Albert: do you have a twitter account?\r\nAlbert: i just created an account and i want to follow you :D\r\nNatasha: i'm not on twitter\r\nNatasha: i'm very paranoid when it comes to personal info online :-/\r\nAlbert: lol i used to be like that but i gave in, lol"
  },
  {
    "id": "13682086",
    "summary": "Andreas and Abdul have invited some friends to a lake house this weekend but the plan has to be cancelled. Andreas and Abdul will ask Chris if the party can move to a lake house owned by his family.",
    "dialogue": "Abdul: so did you call your grandparents or not?\r\nAndreas: i did yesterday\r\nAbdul: about time... and what did they say?\r\nAndreas: we can't really go to the lake house this weekend :( they have some friends and family visiting and it will be occupied :/\r\nAbdul: oh man... seriously?! I already invited the girls!\r\nAndreas: I know bro, I am so sorry, I was really looking forward to it as well\r\nAbdul: that sucks big time\r\nAndreas: i know sorry bro\r\nAbdul: what do you propose we do now? We can't cancel the trip, it will be a disaster :/\r\nAndreas: how about we book something nearby? We could chip in together for some decent place...\r\nAbdul: are you mad?! You know I am broke :/ and the guys too\r\nAndreas: maybe we should ask Chris? His folks got a lake house just 30 km away\r\nAbdul: do you think he will go for it? \r\nAndreas: HE HAS TO :D"
  },
  {
    "id": "13611612",
    "summary": "Heather was drinking the Buckfast with her new housemate Dominic from the Netherlands. Heather thinks it is disguising. Michael and Heather like Dominic. ",
    "dialogue": "Michael: Have u finished the buckfast? With whom were u drinking it with?\r\nHeather: With my new housemate Dominic. It's so disgusting. I haven't even finished even one glass.\r\nMichael: Dominic seems to be a cool guy. Don’t force him to drink it.\r\nHeather: Yeah, I really like him\r\nMichael: Where is he from?\r\nHeather: The Netherlands\r\nMichael: Ahhh Dutch. The best. Chill guys. "
  },
  {
    "id": "13716316",
    "summary": "Mark is coming back this weekend. Ben, Jana and Blake are going to surprise him with a party at a club.",
    "dialogue": "Ben: Mark is coming back this weekend.\r\nJana: let's give him a surprise\r\nBlake: What do you have in mind?\r\nJana: Party at the club perhaps\r\nBen: sure, he loves dancing\r\nBlake: So do I, let's pick a club.\r\nJana: This one\r\nJana: <file_other>"
  },
  {
    "id": "13681668",
    "summary": "Jess broke her wrist when she fell off the ladder cleaning the cupboards. It will be in plaster for about six weeks.",
    "dialogue": "Karen: mum has just told me you have broken your wrist?!!\r\nJess: yeah.. fortunately it’s the left one\r\nKaren: how did that happen?\r\nJess: i fell off the ladder while cleaning the cupboards in the kitchen\r\nKaren: jesus christ! you should have asked Tony for help!?\r\nJess: i did! I asked him several times but got bored waiting \r\nKaren: oh no! you poor thing!\r\nJess: i was worried it was my whole arm when we rushed to the hospital\r\nKaren: how long are you supposed to have it in plaster?\r\nJess: for about six weeks\r\nKaren: how’s the pain now? \r\nJess: it was bad as hell at first but now i can barely feel it\r\nKaren: that’s good. Take care of yourself girl!\r\nJess: i will don’t worry\r\nKaren: and no more climbing up the ladder! I am serious! I know you!\r\nJess: ha ha! yes ma’am!"
  },
  {
    "id": "13680626",
    "summary": "Tom is going to Rome by train. It's winter, but the weather in Italy is good. Tim invites John to Italy. John is busy at work but will try to find a replacement.",
    "dialogue": "John: Hi, how is your day?\r\nTom: Good, going to Rome.\r\nJohn: Nice, by train?\r\nTom: Yup.\r\nJohn: How is the weather in Italy?\r\nTom: In Naples it's very sunny and about 15 degrees.\r\nJohn: wow, here we have first snow\r\nTom: oh, must be quite disgusting\r\nJohn: yes, it's winter\r\nTom: So maybe you would come over to visit?\r\nJohn: That would be nice, but I'm so busy at the office now\r\nTom: Just for a few days, we could make a one day trip to Rome\r\nJohn: Sounds nice, I'll talk to the people at my office, maybe I could find a replacement\r\nTom: Nice:) I hope it'll work"
  },
  {
    "id": "13731072",
    "summary": "Ada and Olivia didn't go to acro today.",
    "dialogue": "Ada: Ol, so can you go to acro today or no. I'm a little lost 😅\r\nOlivia: No! I wish :( I have a meeting I have to go to at that time. \r\nOlivia: How was acro?\r\nAda: I didn't end up going. I chose to head back home. "
  },
  {
    "id": "13828805",
    "summary": "Jude's uncle, Ben died. Scarlet read about the funeral after the fact. ",
    "dialogue": "Scarlet: hey, I just read about your uncle Ben's funeral after the fact, but I hope you're okay :*\r\nScarlet: If you need anything - tea, chocolate, someone to listen... just know that I'm here and that I'm keeping you in my thoughts and prayers :*\r\nJude: Thank you so much! For remembering, for your support and your prayers <3 I really felt it these last few days :*\r\nJude: I'm sorry that I'm only just answering now, but after yesterday I just want to go to sleep. May God bless you for everything! :)\r\nScarlet: :) But Jude, I mean it - if you need me, I'll be there in a flash\r\nJude: I know :)"
  },
  {
    "id": "13813343",
    "summary": "Ross will call Mattie when dad is at home.",
    "dialogue": "Mattie: Will you call me when dad is at home?\r\nRoss: Sure\r\nMattie: ty :*"
  },
  {
    "id": "13819864",
    "summary": "Oliver found out that they misunderstood the rules of the game. Emily and Chris think they should play the game again. ",
    "dialogue": "Oliver: I think I should stop reading the rules after we already played a game\r\nOliver: found two things we were doing wrong today\r\nChris: maybe it shows that you should keep reading them\r\nChris: so what we were doing wrong?\r\nOliver: first the basic follow-up only gives you temp influence and not the permanent one (so my whole strategy for the day was basically based on a wrong rule :P)\r\nOliver: and second, you only get the income for the resources you own (tokens on top) and not for everything you have access to\r\nChris: the map had full symbol drawn for the action so I also thought it was permanent influence\r\nChris: had no idea about the second one\r\nEmily: the second rule means money would be much more sparse\r\nOliver: well yes but it gives you a reason to build an already existing building again\r\nOliver: with the rules we played with there was no sense in doing that\r\nEmily: true\r\nEmily: yet another game we need to play again with the right rules ;)\r\nOliver: additionally during the vote phase, if there is a draw the first decision is taken by the player with the least amount of points and not the closest to the player initiating the vote\r\nChris: makes sense\r\nChris: but I'm not sure about the income phase, it's written that you get income for import\r\nOlivier: well yes but technically the import action is building your own buildings\r\nOliver: so no matter how you look at it with import you'll always be on top with your token and get the income\r\nChris: right\r\nChris: well just like Emily said we need to play this again\r\nEmily: we can always do it during the next meeting\r\nOliver: as usual I'm up for anything\r\nOliver: but if we'll play a new game, let me read the rules first :P"
  },
  {
    "id": "13864526",
    "summary": "Misha is buying a dress. ",
    "dialogue": "Misha: Have you bought from this website?\nMisha: <file_other>\nKamil: No... it looks like a Chinese website \nPedro: I've never heard of it\nMisha: I want to buy this dress\nMisha: <file_photo>\nMisha: It looks great \nMisha: But I'm not sure about the quality...\nKamil: I wouldn't expect too much...\nPedro: Why don't you check opinions on YT?\nPedro: <file_other>\nPedro: look at that\nPedro: It looks like a review of your dress\nMisha: Indeed thanks :* "
  },
  {
    "id": "13829160",
    "summary": "Amanda's iPhone is no longer charging. She tried with her sister's charger, but it didn't help. It might be the cable or the charging port. She'll get a cheap replacement cable to check it.",
    "dialogue": "Amanda: oh no, my phone charger has stopped working\r\nKeith: the cable or the charger itself?\r\nAmanda: dunno, it just won't charge\r\nKeith: can't you ask your sister to lend you hers?\r\nAmanda: but I have an iphone and she has a samsung\r\nKeith: hmm, yeah, but the charger itself should be the same. so if you use your cable with her charger, you could see if it works?\r\nKeith: then at least you'll know which part needs replacing\r\nAmanda: oh, I could do that, yeah\r\nAmanda: should I get the spare part from apple or...?\r\nKeith: idk, I've never had an iphone. I hear not all cables are compatible for some reason but imo you should be able to find a cheaper replacement that should work... their prices are too high\r\nAmanda: uhh... alright, I guess checking what's wrong comes first\r\nKeith: can you do it now?\r\nAmanda: yeah, I'll brb\r\nKeith: k\r\nAmanda: back\r\nAmanda: and it's still not charging :(\r\nKeith: then it must be the cable. or...\r\nAmanda: or?? there's another possibility?\r\nKeith: well, I guess there might be sth wrong with the charging port but that's the worst case scenario\r\nKeith: so let's not think about it yet?\r\nAmanda: I'm a bit worried now but ok :(\r\nKeith: I've found some shop that sells replacement cables\r\nKeith: <file_other>\r\nKeith: I'd try this one first, see if the phone detects the cable at all\r\nKeith: cuz if it does, then problem solved, if it doesn't... then it might be the port\r\nKeith: but it's cheap enough to give it a try\r\nAmanda: thanks, I'll do that... I hope it'll work, not sure if I can afford a repair :/"
  },
  {
    "id": "13730149",
    "summary": "Mateo wants Jesse to pick up or open the door. It's 5 AM. Jesse won't oblige as he wants to sleep.",
    "dialogue": "Mateo: Duuude pick up ur phone or open the door\r\nJesse: its 5am in the morning theres a reason i did not answer the phone -_-\r\nMateo: i just need something \r\nJesse: im sure it can wait \r\nMateo: no it can not >>__<<\r\nJesse: go to hell let me sleep "
  },
  {
    "id": "13863244",
    "summary": "Martin's exam was very difficult. He doesn't think he passed it.",
    "dialogue": "Martin: Hi\nSarah: Oh, hi!\nMartin: The exam was a disaster\nSarah: Oh\nMartin: Yeah, I'm never gonna pass\nSarah: Never say never... how long do you have to wait for the results?\nMartin: Until Monday, more or less\nSarah: Ok\nMartin: It was mostly a multiple choice thing but it was still difficult as fuck\nSarah: What was the name of the subject again?\nMartin: 19th Century European History\nSarah: Ok\nMartin: I almost soiled my pants when I saw the questions\nSarah: Marty, please... gross\nMartin: Gross but honest :P"
  },
  {
    "id": "13715846",
    "summary": "Michael and Liz are going to visit Alex in her new apartment Friday evening. Alex warns them that they might meet boars on the way as she lives close to a forest. ",
    "dialogue": "Alex: Hi there, why don't you visit us at our new place? Friday evening?\r\nMichael: Awesome! so curious to see the apartment!\r\nMichael: where do you exactly live?\r\nAlex: Copernicus st 5/12\r\nAlex: just be careful\r\nAlex: you can meet some boars on your way :D\r\nMichael: whaaat?!\r\nMichael: real ones??\r\nLiz: seriously?\r\nAlex: easy mates\r\nAlex: we live close to a forest so it's normal\r\nAlex: but we rarely see them. come on, it's not dangerous :D\r\nLiz: if u say so...\r\nMichael: chill :)"
  },
  {
    "id": "13681632",
    "summary": "Ted wants to go drink beer at Jane's, but Shane hates her.",
    "dialogue": "Shane: Hey dude, whats up?\r\nTed: Beer tonight?\r\nShane: Ayeee, where at?\r\nTed: At Janes\r\nShane: Ahhh man u know I hate her ;/ wait, did you…\r\nTed: how do u think ;>"
  },
  {
    "id": "13730187",
    "summary": "Iza has good news.",
    "dialogue": "Iza: <file_other>\r\nMonica: OMG\r\nMonica: yesssssss!!!\r\nIza: I know \r\nIza: I have been waiting for this for so long!\r\nMonica: me too!\r\nMonica: :D "
  },
  {
    "id": "13818743",
    "summary": "Eva's asking for advice, Megan suggests a different, cool colour.",
    "dialogue": "Eva: <file_photo>\r\nEva: how about this one?\r\nIsabella: Hmm, pretty ok\r\nMegan: Nooooooo..... not your color\r\nMegan: In my opinion:)\r\nMegan: Look for sth in blue, green or grey ..., you always look good in \"cool\" colors:)"
  },
  {
    "id": "13729277",
    "summary": "Howard wants to take Jane out for a romantic dinner. Jane is a trans woman and has a penis. Howard doesn't like it. ",
    "dialogue": "Howard: Hi!\r\nJane: Hi!\r\nHoward: Thought I'd say hello. You're beautiful.\r\nJane: Thanks.\r\nHoward: I would love to take you out for a romantic dinner to a seaside restaurant.\r\nJane: Awww!\r\nHoward: What do you say?\r\nJane: To what?\r\nHoward: To a romantic dinner of course.\r\nJane: Oh that! Well as long as you don't mind ladies with 8inches of pure hard cock.\r\nHoward: What?!!!\r\nJane: I'm transitioning.\r\nHoward: What does that mean?\r\nJane: It means I'm half man half woman.\r\nHoward: You're joking, right? :-)\r\nJane: No I am not.\r\nJane: Would you like to see it?\r\nJane: <file_photo>\r\nHoward: Fuck you, you perv!\r\nJane: Yes please! LOL"
  },
  {
    "id": "13821326",
    "summary": "The Aiesec meeting was rescheduled for 7 pm today. It will take place in Arts 203.",
    "dialogue": "Hanna: Hi everyone\r\nHanna: Our Aiesec meeting is at 7pm today\r\nHanna: We had to reschedule it\r\nMason: Where? \r\nHanna: Arts 203\r\nXavier: I cant at 7 today\r\nHanna: Thats fine \r\nHanna: Not your fault"
  },
  {
    "id": "13814869",
    "summary": "Theresa was on TV.",
    "dialogue": "Ellis: have you just seen Theresa on TV?\r\nFrancesca: yeah, what a nightmare\r\nFrancesca: our country goes into chaos\r\nEllis: I'm really curious how all of this ends…\r\nFrancesca: <file_gif>"
  },
  {
    "id": "13730068",
    "summary": "Lunch is at 2 pm.",
    "dialogue": "Anet: when we r going to lunch?\r\nTish: 2 pm?\r\nAnet: ok, that suits me"
  },
  {
    "id": "13681573",
    "summary": "Jimmy and Sandy are going to go to another bar in order to avoid Trevor. Trevor is Sandy's ex and he is here with Amy.",
    "dialogue": "Jimmy: Don't come to the bar\r\nSandy: why? what happened?\r\nJimmy: remember your ex, Trevor?\r\nSandy: Yeah...?\r\nJimmy: He's here with Amy\r\nSandy: WHAT\r\nJimmy: Yep, let's just pick another bar\r\nSandy: couldnt agree more"
  },
  {
    "id": "13681385",
    "summary": "Callum's picture shows him when he is smiling widely. Callum has never seen Saanvi's picture where Saanvi is smiling widely.",
    "dialogue": "Callum: <file_photo>\r\nSaanvi: Hahahha finally I see ur pic when u smiling widely :)\r\nCallum: Hahaha I've never seen yours too\r\nSaanvi: But I almost always smile. U saw. Me and my friend on the beach\r\nCallum: Now ?\r\nSaanvi: A photo\r\nCallum: No but not a wide smile\r\nSaanvi: Where I'm with my friend on the beach.  For me it's a wide  one :) My mouth is small hahahahha So I can't make as big smile as urs hahaha\r\nCallum: Hahaha"
  },
  {
    "id": "13819920",
    "summary": "Simone suggest to move the meet up at Mammals from 6pm to 8pm as more people are available. As free drinks end at 7.30 the conclusion is for everyone to join Andy and Simone whenever they can after 6. ",
    "dialogue": "Andy: are you ok with 6PM at Mammals?\r\nBarbara: I won't manage, but you can start without me\r\nPeter: too early for me as well\r\nPaul: by 8PM I won't make it\r\nSimone: haha, seems I'm the only one who's ok with it, let's move it to 8PM\r\nAndy: ok, as you prefer, but free drinks end at 7.30\r\nBarbara: so I would say everybody comes when they can\r\nAndy: right, I'll be there at 6.30, but I may be tipsy at 8\r\nSimone: tipsy? drunk as a skunk\r\nAndy: I'll do my best to do it smoothly\r\nPaul: we all know you, just enjoy the free drinks ;)\r\nAndy: hahaha\r\nAndy: see you there\r\nBarbara: see you!"
  },
  {
    "id": "13829977",
    "summary": "Allan managed to get half a bucket of paint for Frank. He will get more in the afternoon. Allan's car broke down this morning. Frank won't lend him the car but he'll pay for the taxi. ",
    "dialogue": "Frank: Cheers, have you got the stuff?\r\nAllan: Half of it.\r\nFrank: How come?! They promised a whole bucket.\r\nAllan: No sweat! More deliveries will be coming later.\r\nFrank: When?\r\nAllan: Dunno. In the afternoon.\r\nFrank: Look, I'm halfway through this bloody painting.\r\nAllan: I'm doing my best buddy. Believe me.\r\nFrank: You'd better fix it.\r\nFrank: ASAP\r\nAllan: Sure mate. Something else. Need to borrow your car.\r\nFrank: Whatever for?\r\nAllan: To fetch your stupid paint. Serious. Mine's broken down.\r\nFrank: When?\r\nAllan: This morning.\r\nFrank: When will you need it?!\r\nAllan: This afternoon.They said they'd get the paint by then.\r\nFrank: Ya golden. Why don't you take a taxi?\r\nAllan: Too expensive. Or will you pay for it?\r\nFrank: 10. OK?\r\nAllan: OK. Fixin' it."
  },
  {
    "id": "13815216",
    "summary": "Michelle and Alex organized their holiday. They will spend two weeks in Croatia. They will fly there directly. Alex will book the trip. Michelle will exchange the money.",
    "dialogue": "Michelle: My boss just accepted the holiday!\r\nAlex: Great news.\r\nMichelle: July 8th-19th\r\nAlex: OK, so now that we have that taken care of, let's find an offer.\r\nMichelle: Are u still fine with Croatia?\r\nAlex: Yup, it was amazing last time, so let's go back and explore more :)\r\nMichelle: What do u think about this travel agency?\r\nMichelle: <file_other> \r\nAlex: Oh, I'm way ahead of u, I already chose some options.\r\nMichelle: Great! :)\r\nAlex: <file_other>\r\nMichelle: Let's take the 14 day option. Make the most of it.\r\nMichelle: I'm just debating between the direct flight and the layover in Budapest.\r\nAlex: Let's fly directly. I mean I know it's more expensive, but we saved up all year.\r\nAlex: We'll have more time to ourselves in Croatia on the beach :)\r\nMichelle: OK, u convinced me! :)\r\nAlex: I'll book this offer and wire the money.\r\nMichelle: Thank you love! <3\r\nMichelle: I'll take care of the currency exchange.\r\nAlex: No problem my dear, we deserve a break!\r\nAlex: 14 days in paradise with u :)\r\nMichelle: <3 see u at home!"
  },
  {
    "id": "13730673",
    "summary": "Sam remembers it's her birthday in 2 days.They haven't speak for weeks. Tom is against.",
    "dialogue": "Sam: its her birthday .. \r\nTom: wat\r\nSam: in 2 days.. its her birthday :3\r\nTom: dude dont\r\nSam: what do you mean\r\nTom: u know exactly what i mean\r\nSam: dude im just saying..\r\nTom: NO :/\r\nSam: WHAT\r\nTom: u guys havent talked in weeks\r\nSam: so\r\nTom: okay do whatever u want\r\nSam: i am gonna :P\r\nTom: yeah, i cant stop u ._. "
  },
  {
    "id": "13727836",
    "summary": "Serena is exhausted after a long day. Jackie is watching Apprentice on IPlayer. Serena hasn't watched it this year.",
    "dialogue": "Jackie: Hi love, you OK?\r\nSerena: Yep, college was full on, then I had work, absolutely knackered now!\r\nJackie: I know what you mean, the store was madness today, lots of difficult customers!\r\nSerena: I'm sure you handled it well, babes!\r\nJackie:  Well, hope so. Just chilling out with a bit of Apprentice on IPlayer.\r\nSerena: Haven't watched it this year, what are the idiots up to?\r\nJackie: Ooh, it's excellent this time, lots of bitching, backstabbing and foolish choices, cringy puns too!\r\nSerena: Sounds great, might look it up for a laugh!\r\nJackie: Yeah, good idea! I mean, why did they think that Jetpop would be a good name for an airline, complete with exploding icon for the O in Pop!\r\nSerena: They never did! I bet they lost!\r\nJackie: Yes, they did indeed! Then there was the one when they decided that Siracha hot sauce was a good idea on top of doughnuts!\r\nSerena: Oh my God, I've got to see that, it sounds bloody terrible!\r\nJackie: Better get back to it, anyway! Don't overdo it, love! Pop into the shop on the weekend to say Hi.\r\nSerena: Will do! I need some new jeans anyway. Bye love!\r\nJackie: Bye!"
  },
  {
    "id": "13828809",
    "summary": "Kylie sent Ian some photos. Ian forwarded the photos to Alex.",
    "dialogue": "Alex: Do you have any new messages from Kylie?\r\nIan: Yes, she sent me some photos.\r\nIan: You want some too?\r\nAlex: Sure :)\r\nAlex: So beautiful....\r\nAlex: I would like to be there with her…\r\nIan: Not only u :)"
  },
  {
    "id": "13817198",
    "summary": "Zain has invited Reyna and Odin to his party.",
    "dialogue": "Reyna: Have Zain invited you in his party?\r\nOdin: Yeah, you?\r\nReyna: Yes "
  },
  {
    "id": "13730948",
    "summary": "Tyler is going to buy the Flash T-shirt he has been looking for. Orion disapproves of it and thinks it is nerdy.",
    "dialogue": "Tyler: i found it, FINALLY!!\r\nOrion: ??\r\nTyler: the sweatshirt i was looking for\r\nOrion: that Flash tee?\r\nTyler: yeah :D\r\nOrion: you're not actually gonna order it, right?\r\nTyler: why was i looking for it online then :/\r\nOrion: are you kidding me\r\nTyler: i am not, i like it man\r\nOrion: okay Nerd!\r\nTyler: i'm not a nerd\r\nOrion: actually you are\r\nTyler: shut up-_-\r\nOrion: xD"
  },
  {
    "id": "13862793",
    "summary": "Sandra suggested a meeting with Lily to cheer her up.",
    "dialogue": "Lily: Why r u so sad?\nSandra: Something's happened?\nLily: Nope, I just feel a bit low today :(\nSandra: Wanna meet today?\nLily: Sure!"
  },
  {
    "id": "13716148",
    "summary": "Ethan and Ann are meeting next to the bus station. They will be at Danny's in 20-25 minutes.",
    "dialogue": "Ethan: You ready to go?\r\nAnn: Yep\r\nEthan: Ok, let's meet next to the bus station, I'll come for you\r\nAnn: Gr8 :)\r\nEthan: I will be there within 10min :) So at you house Danny within 20-25min\r\nDanny: OK"
  },
  {
    "id": "13730602",
    "summary": "Sally doesn't feel the chemistry in her new relationship anymore. Fran suggests that Sally is overthinking the situation and that Sally should give the relationship some time.",
    "dialogue": "Fran: so how's the new affair going?;)\r\nSally: hmm\r\nFran: what happened?\r\nSally: I'm not sure. I mean everything is fine but there's no chemistry. Maybe there's something wrong with me\r\nFran: There's nothing wrong with you. Don't let yourself think that. Maybe you just need more time\r\nSally: It's not like I wanna give up but sometimes I wonder if I should be forcing myself\r\nFran: Definitely not. But maybe try not to put so much pressure on it\r\nSally: I just don't understand it. And myself\r\nFran: You don't have to understand anything :)\r\nSally: I mean there was definitely a spark at the beginning and now I really don't know what happened and how to get it back\r\nFran: You probably started thinking too much ;)\r\nSally: Hahah probably. My head is my worst enemy\r\nFran: You just met, don't force it. Why would you want chemistry that just dies out after 3 months? Maybe deep down you're looking for something more serious or stable and that's why you actually don't wanna rush it? And you're older now. It's more difficult to fall madly in love when you are not so easily fooled anymore ;)\r\nSally: I get it. It's not even about falling in love. I just don't get what happened. I mean I can't be in a relationship with absolutely no chemistry at all\r\nFran: Well it went away so maybe it will come back :D You can't overthink those things. They don't like it ;)\r\nSally: I probably am overthinking. We had a heart to heart and I feel much better after the talk\r\nFran: You want soulmates, intellectual connection, and chemistry - that's some high expectations for a new relation. Not everything at once\r\nSally: Yeah I would but I know I can't have it all\r\nFran: Of course you can. But some things work better overtime. On the other hand, do NOT force yourself into anything. \r\nSally: I'm not going to. I guess I've been lucky I found someone who is understanding and wants to discuss things\r\nFran: Exactly. And once you feel safer, chemistry might come back, because you won't be analyzing and thinking and worrying and pressuring yourself ;)\r\nSally: You're probably right."
  },
  {
    "id": "13682087",
    "summary": "Lizzy with the help of Sia is picking up make up for the night out with Marco and his friends.",
    "dialogue": "Lizzy: can i ask you something?\r\nSia: ask\r\nLizzy: i'm going out with Marco and his friends\r\nLizzy: we will be in a club\r\nLizzy: and i need a make up inspiration\r\nSia: what will you wear?\r\nLizzy: black dress\r\nSia: so maybe classic smoky?\r\nLizzy: boring\r\nSia: smoky with colour accent?\r\nLizzy: i was thinking about half cut crease\r\nSia: hmm, maybe\r\nSia: have you done any before?\r\nLizzy: no..\r\nSia: so maybe something easier? you don't want to screw anything, right?\r\nLizzy: you're right\r\nSia: so maybe spotlight?\r\nSia: just blend a few shades of brown and put some metallic shadow in the middle\r\nLizzy: which colour do you suggest?\r\nSia: you have green eyes, so maybe purple?\r\nLizzy: okay ^^\r\nLizzy: thank you :*\r\nSia: no problem, just remember about blending!"
  },
  {
    "id": "13727930",
    "summary": "Michael has just finished building a cupboard. Betty is working. Michael is installing benches at a school tomorrow. Betty and Michael will meet for a drink on Saturday at 19:00.",
    "dialogue": "Michael: Hi, how are you doing?\r\nBetty: Fine. And you?\r\nMichael: Good. Just finished building a cupboard and need a pause. Do you fancy a drink?\r\nBetty: Not today. I'm still working. \r\nMichael: Pity. \r\nBetty: Maybe tomorrow?\r\nMichael: I don't know about tomorrow, cos we're going to install some benches at a school and it might take quite a while.\r\nBetty: I see. \r\nMichael: How about the weekend?\r\nBetty: I'm free on Saturday evening. \r\nMichael: Awsome! Saturday 19:00?\r\nBetty: Great! "
  },
  {
    "id": "13829076",
    "summary": "Karen is on sick leave 4th time in 3 months. Ashley has to give the presentation alone. She thinks Karen is faking the sickness.",
    "dialogue": "Ashley: OMG, did u hear that Karen is on sick leave... :/\r\nBrianna: Are you joking? :O Again? It's like the 4th time in 3 mths.\r\nAshley: Yeah & I'm stuck giving the presentation on my own again.\r\nAshley: But u know, she'll take credit 4 it, when she returns.\r\nBrianna: No way, It's so obvious she's faking it...\r\nBrianna: You should really talk 2 Leanne about this, it's totally unfair."
  },
  {
    "id": "13728799",
    "summary": "Royce and Mario love each other and write to say goodnight.",
    "dialogue": "Mario: Hey, goodnight\r\nRoyce: good night, love you💖💋\r\nMario: love you too"
  },
  {
    "id": "13827908",
    "summary": "Kate, Karen and Nancy are meeting in Starbucks.",
    "dialogue": "Kate: Change of plans!!\r\nKaren: hm?\r\nKate: We're meeting in Starbucks\r\nKaren: Why?\r\nKate: Cause otherwise Nancy would be an hour late.\r\nKaren: well, okaaaay\r\nKate: same time, though.\r\nKaren: OK, thanks for letting me know."
  },
  {
    "id": "13680540",
    "summary": "Hanna is contacting Gina to ask if the medium sized frilly white skirt from her store is available on the 4th Street. It is.",
    "dialogue": "Hanna: Hello, I'm contacting you about a product from your store\r\nGina: Hello Im Gina\r\nGina: How can I help you? Which product exactly?\r\nHanna: the frilly white skirt\r\nHanna: <file_photo>\r\nGina: yes that is one of our products\r\nGina: how can I help\r\nHanna: I was wondering if it's available at your location on 4th street?\r\nGina: I can check for you, could you please te,ll me what size?\r\nHanna: a medium\r\nGina: please wait a minute\r\nHanna: Ok\r\nGina: yes a medium is available at that location \r\nHanna: Thank you! "
  },
  {
    "id": "13680606",
    "summary": "Beryl will be staying in Anton's airbnb in Onrus from 4th January until 12th January.",
    "dialogue": "Beryl: Hello guys! How are you doing? We've lost contact for a few months now. Hope you are well.\r\nAnton: A happy hello to you Beryl! Great to hear from you. We are fine, thanks. And yourself?\r\nBeryl: I'm very well indeed. Thank you. Any changes in your setup?\r\nAnton: Not really. SOS. Same Old Soup ;) But we are happy for that.\r\nBeryl: Are you still running your lovely airbnb?\r\nAnton: Oh yes, we are. We had a few months off during summer, our summer, but now bookings start flowing in. Well... Are you planning to visit us? You two are always welcome!\r\nBeryl: You caught me here. I'm vaguely considering going down to Onrus again, most likely in January. What does it look like with vacancies then?\r\nAnton: Perfect! Just give me your dates and I'll keep it booked for you.\r\nBeryl: Would you prefer me to do it via airbnb website or just like this directly with you?\r\nAnton: I think it'll be more advantageous for both of us to do it directly. Do you know exactly when you'll be coming?\r\nBeryl: Not so much. Can I get back to you in 2, 3 days' time?\r\nAnton: ASAP really. As I say we've been receiving bookings daily now.\r\nBeryl: Well, no big deal. I'll be staying in Cape Town for a longer time and am quite flexible in my dates.\r\nAnton: Will you be coming with Tino, if I may ask?\r\nBeryl: No. I am single again. Hurray! So pls make it single occupancy any week in January, Anton.\r\nAnton: Great! 4th till 12th?\r\nBeryl: Very good. I'll call you beforehand from Cape Town. Greetings to you both!\r\nAnton: Take care!"
  },
  {
    "id": "13865262",
    "summary": "Kate went to see a fortune teller and paid 60 quid for the meeting. ",
    "dialogue": "Kate: Remember the fortune-teller I told you about?\nKate: I went to see her\nFrank: and are you now afraid to leave your own house?\nKate: No :P\nClaire: Wow, exciting! How was it?\nKate: It was weird. You know I thought that she may be a crook, but I wanted to try anyway\nClaire: Was it like in the films? She knew your name and everything about you when you walked in?\nKate: Hahaha no, we just talked for the most part. She asked me why I decided to come, etc.\nFrank: isn't she supposed to know stuff like that?\nKate: She's a fortune-teller not a wizard :P\nClaire: What did she tell you?\nKate: She apparently doesn't see things in the future like... she's watching a film, but in more... symbolic way\nKate: She said she saw shoes, a door, a pair of big men's shoes and one pair of one shoes\nFrank: shoes?\nKate: Don't you get it?\nClaire: Not really\nKate: I'll meet someone and will have a kid!\nFrank: aren't you misinterpreting things?\nClaire: Did she tell you that it was what it meant?\nKate: No, she's not supposed\nFrank: How much did you pay her?\nKate: 60\nFrank: 60 quid just to hear that she sees shoes!\nKate: Laugh all you want, but I think she's legit, you'll see"
  },
  {
    "id": "13828390",
    "summary": "Hugo will send Max notes from the last lecture but it will be the last time he does it. Max's mum is at hospital.",
    "dialogue": "Max: You have notes from the last lecture\r\nHugo: I do, why\r\nMax: Broooo send me pictures\r\nHugo: Again -_-\r\nMax: You know im busy\r\nHugo: Yea, smoking weed and fuckin girls, that’s what you do\r\nMax: Man my mum is at hospital!!!\r\nHugo: And you never visit her!\r\nMax: Just gimme the fuckin notes\r\nHugo: ok but this is the last time\r\nMax: Ill make up for it, be sure"
  },
  {
    "id": "13815434",
    "summary": "Mark had to break wind, while being in a fancy restaurant. He sought to do it silently. He failed.",
    "dialogue": "Mark: Hey dude, what’s up?\r\nHarry: Nothing much buddy. How’s everything with you?\r\nMark: All good. Yesterday I went to a 7-star Hotel restaurant.\r\nHarry: Wow, that’s amazing buddy. I missed it.\r\nMark: It’s not amazing.\r\nHarry: Why, what happened?\r\nMark: When I was there, I really needed to pass gas.\r\nHarry: And?\r\nMark: The music was really loud, so I did it.\r\nHarry: And?\r\nMark: I realized I was listening to my iPod.\r\nHarry: hahaha hahaha"
  },
  {
    "id": "13814442",
    "summary": "Gina and Eily are hungover. Gina ordered food from McDonald's, Emily will have a pizza.  ",
    "dialogue": "Gina: Omg I am soooo hungover!!!\r\nEmily: me to... I haven't been able to get out of bed yet\r\nGina: hahaha\r\nEmily: and I ordered from McDelivery\r\nGina: I'm going for pizza\r\nEmily: totally worth it, though\r\nGina: right???\r\nEmily: <file_gif>"
  },
  {
    "id": "13681460",
    "summary": "Iris's still in town for 2 days. She's planning to buy the Nina Ricci pink apple for Flo, a small coffee machine for mum, a Brook saddle for her brother in law, a small travel clock for Ted and a cap for FR. She has venaison and smoke salmon planned for meals, Diana will bring foie gras and oysters.",
    "dialogue": "Iris: Hi, tell me what will nice as a present for Flo? Perfume or something else? and for you all? any ideas? I'm still in town for 2 days?\r\nDiana: i think the Nina Ricci pink apple. I 'll confirm to you when i'm back home.\r\nIris: thank. I'll go shopping tomorrow . And for the others?\r\nDiana: Nothing , just a good time spend all together\r\nIris: Of course, but any useful gadget? and for mum?\r\nDiana: no ideas. She'll tell us that she needs nothing\r\nIris: what about a small coffee machine like nespresso? There's some not so expensive.\r\nDiana: Good idea. I love very much the honey with sesame seeds, if you find some...and a Brook saddle for his raleigh\r\nIris: was it some polish honey? and what is a brook saddle????\r\nDiana: its a very nice brand for saddle, english and expensive - for your brother in law\r\nIris: some specific design for his humble bottom? and for you?\r\nDiana: I don't know!! and for you?\r\nIris: i'm thinking about it\r\nDiana: practical question: what have you planned for meals?\r\nIris: venaison and smoke salmon\r\nDiana: fine, i can bring foie gras and oysters\r\nDiana: a small travel clock for Ted\r\nIris: Didn't he use his mobile as a clock?\r\nDiana: not very moderne your brother in law!!\r\nIris: lol\r\nDiana: a cap for FR, with the shape of the chinese one\r\nIris: ok i 'll try to have a look ."
  },
  {
    "id": "13820171",
    "summary": "Sally, Sam, Miranda, Danny and Doro will go to London to visit Ella. Ella cannot organize them hotels for their stay so Danny found an apartment for 1500 PLN on airb&b.",
    "dialogue": "Sally: Hiyaaaaa!\r\nMiranda: :D\r\nElla: Hello my dearest cousins. I haven't sent the invitations yet. I'm afraid you will have organize the hotels on your own. Check airb&b in london, it is very affordable and you can rent it together, as far as i know there are discounts for groups.\r\nMike: (Y)\r\nElla: if you have specific Qs please let me know\r\nMiranda: (Y)\r\nSam: (Y)\r\nDanny: I collected the addresses for you Ella. I checked airb&b last week and found sth 3bedroom apartment for 1500zl with kitchen and bathroom\r\nMiranda: <3\r\nSam: file_other and have a look here file_other\r\nMike: I can see huge interest in taking part in this celebration. I heard with my own ears though from the lady from the post office, that there isn't any city called London only Lądek or Lądek Zdrój. Please check this well so there isn't any unpleasant surprise\r\nDanny: (Y)\r\nSam: :D\r\nSally: :P :'D\r\nDoro: :O\r\nDanny: but this is A city in England :P :D\r\nDoro: Sally: I can sponsor the flight for Mike :D\r\nMiranda: :D\r\nSam: I can take care of the hotel for him file_other\r\nSally: hahahaha good Mike is secured for now"
  },
  {
    "id": "13729605",
    "summary": "Eve has to come back to the office on her day off. It's probably the fault of Charlotte Briggs, who dislikes Eve and has already done such things out of spite. On Anton's advice, Eve might fill in a complaint against her.",
    "dialogue": "Anton: Hey, need you to come back to the office \r\nEve: What?! It's my day off!!! >:(\r\nEve: I swear everyt single bloody time I have a free day, something likes this comes up >:(\r\nEve: Charlotte Bloody fucking Briggs\r\nAnton: Eve...\r\nEve: oh shut up Trakas - you know as well as I do that she's only doing this to spite me\r\nEve: it's probably going to turn out to be a paper that needs filing that could have waited till monday...\r\nEve: or the janitor forgot his keys again and needs someone to let him in\r\nAnton: Actually... I was going to say that I agree with you ;D\r\nEve: or what was it last time? she needed me to come in to discuss my project, which *again* could have waited\r\nEve: wait - you do?? \r\nEve: I thought you were going to say that it's in my head like ast time...\r\nAnton: yeah... I'm sorry about that\r\nAnton: You were right - she is being unfairly biased against you. Honestly, I think you should report this\r\nEve: And say what? Oh by the way, my boss made me come on Saturday for a coffee run - does that count as office harrassment?\r\nAnton: Nooo... but that paired up with all the other examples AND witnesses like me or Frank, then we might have a solid case on our hands :) Look, it's worth a shot\r\nEve: *Sigh*\r\nEve: If you say so... honestly, I'm not convinced. So what does Miss Glorious want with me now?\r\nAnton: She didn't say :/ But I can always try to get you out of there if things get rough\r\nEve: My hero *swoon*\r\nEve: But I'm not sure I like the idea of you getting in the crossfires\r\nAnton: Hey, we're partners :) And you've risked your neck enough times for me, it's time to return the favour ;)\r\nEve: Thanks Anton :D see you in a bit!\r\nAnton: See you ;)"
  },
  {
    "id": "13681481",
    "summary": "Zhe's meeting is set to 2pm. He'll go to other party's office by taxi. ",
    "dialogue": "Zhe: Good morning, Adam. Is the meeting still on at 2 pm?\r\nAdam: Morning, Zhe. I will confirm it with them, but they didn't cancel.\r\nZhe: Also please confirm the place, at their office I assume.\r\nAdam: It will certainly be there not here. We should book a taxi as it is impossible to park near them."
  },
  {
    "id": "13730701",
    "summary": "Bella presented a paper at a conference in London. It went well.",
    "dialogue": "Michael: How was you trip to London?\r\nBella: Fine. I went for a conference\r\nMichael: Cool. Did you present a paper?\r\nBella: I did.\r\nMichael: Great. How did it go?\r\nBella: It was ok. I got good feedback.\r\nMichael: Of course you did!"
  },
  {
    "id": "13815345",
    "summary": "Jace made a video using Tik-Tok. He will send Mya the link in five minutes.",
    "dialogue": "Mya: What app did you use to make this video\r\nJace: Tik-Tok\r\nMya: Can you send me the link\r\nJace: Sure. Sending 5 min"
  },
  {
    "id": "13681295",
    "summary": "Jojo has got a job offer and wants Matt's advice before taking a decision.",
    "dialogue": "Jojo: Heyhey! I have just come from the interview and they want me (!!!)\r\nMatt: Yay! Of course they do! Have you decided?\r\nJojo: i wanted to talk to you first :P pick up pls"
  },
  {
    "id": "13680850",
    "summary": "Carol doesn't want to date Butch.",
    "dialogue": "Butch: Wanna be my gf?\r\nCarol: Who r u?\r\nButch: Butch. I sit behind you in maths. \r\nCarol: U that greasy guy that keeps staring at me?\r\nButch: Probably me... \r\nCarol: Never talk to me again."
  },
  {
    "id": "13729446",
    "summary": "The party starts at 7.",
    "dialogue": "Juliette: what time does the party start?\r\nKatie: at 7\r\nJuliette: OMG, I gotta hurry up!"
  },
  {
    "id": "13865330",
    "summary": "Daniel, Greg and Sara will go jogging together tonight at 7. They'll start at Regent's Park. ",
    "dialogue": "Daniel: Who’s up for jogging tonight?\nMay: What time?\nSara: When?\nDaniel: 6? 7?\nMay: I finish at 5.30, so 6 can be a bit tricky for me.\nSara: 7 is fine for me.\nDaniel: Fine for me too :)\nGreg: And me, and me! Where?\nDaniel: I usually start at Regent’s Park, see you at 7!"
  },
  {
    "id": "13864441",
    "summary": "Henning and Linda watched half of \"Suspiria\". They found it boring. There was no sex in the movie.",
    "dialogue": "Kamil: did you see Suspiria?\nHenning: Half, then we stopped 😞\nKamil: so bad? annoying? boring?\nLinda: Just a bit boring. You know that they are all somehow witches\nLinda: But it is not clear why you should care 😬\nHenning: And there is no sex. And not so much other action\nKamil: I see. I also know it's not easy to keep your attention\nKamil: you're the cartoon network generation\nHenning: Hahaha. This is really not true\nHenning: As you know"
  },
  {
    "id": "13730260",
    "summary": "Lily wanted Mike to bring her her wallet, but it turned out she had it with her.",
    "dialogue": "Lily: Can you please bring my wallet?\r\nMike: Where is it? I cannot find it anywhere\r\nLily: Oooops. I have it with me… Sorry!"
  },
  {
    "id": "13731081",
    "summary": "Don and Jules are having supper at 7. Marissa and Keith are coming too.",
    "dialogue": "Don: We are having supper at 7\r\nDon: Marquis\r\nDon: Getting a big table\r\nDon: Marissa and Keith are coming\r\nJules: Oh nice! \r\nJules: They live in CQ?\r\nDon: Yea\r\nDon: They have one meal left\r\nDon: Until the end of the term\r\nJules: I see\r\nJules: You mean one meal each?\r\nDon: Yes exactly\r\nJules: K cya later"
  },
  {
    "id": "13728907",
    "summary": "Janin is going to prepare something to eat and drink for tomorrow. Andrew should bring whatever he wants to.",
    "dialogue": "Andrew: Do you need any help with tomorrow?\r\nJanin: No, I'm okey. But it's sweet of you to ask. Thank you. \r\nAndrew: I know that you're busy, so...\r\nJanin: That's true. I'm acctually quite tried...\r\nAndrew: Say a word and I'll come or help. OK?\r\nJanin: Okey! :)\r\nAndrew: One question: what should I bring?\r\nJanin: Wahtever makes you happen. I'll prepare sth to eat and drink. \r\nAndrew: |;‑)"
  },
  {
    "id": "13730106",
    "summary": "Galia can't meet with Tania on a couple of occasions, but can go for a drink right now to celebrate Igor's birthday. Sacha, Mr Maclinch and the Levy will join them later. Tania, Galia, Sacha and Mr Maclinch are expected at Cecilia's dinner at 8:30. ",
    "dialogue": "Tania: M. Maclinch invited us for a brunch Halla Gwardi at 1pm? Are you ok?\r\nGalia: bad luck, we can't.\r\nTania: and what about diner on friday evening?\r\nGalia: bad luck again..\r\nTania: pffff!!\r\nTania: last chance: a drink for Igor's birthday, right now, before Cecilia's diner?\r\nGalia: bingo.. lucky you! I'll be there, Sacha'll join us later, he can't miss it.\r\nTania: good\r\nTania: because the Maclinch and Sacha late arrival and knowing that we're all expected at 8:30, i suggest that we report our drink.\r\nGalia: too bad, Sacha is home\r\nTania: ah, and what about the  Levy?\r\nGalia: they'll come, as neighbours...of course\r\nTania: at least we have Mr Maclinch and Sacha\r\nGalia: give a call to the Levy\r\nTania: ok\r\nGalia: let us know, i have some fresh drink ready\r\nGalia: and Sacha is ready to come anyway, he can't leave his best friend alone for his birthday!\r\nTania: great, and the Levy will be there!"
  },
  {
    "id": "13680643",
    "summary": "Jenny is coming down with a cold. Sue is doing grocery shopping for Jenny.",
    "dialogue": "Jenny: Can you pick me up some shopping\r\nSue: yes of course\r\nJenny: I am not feeling too well today\r\nSue: whats wrong?\r\nJenny: I dont know I couldn't sleep properly all night and I am hot and cold\r\nSue: ooo sounds horrid have you taken anything\r\nJenny: yes I have taken some paracetamol\r\nSue: well I am going to the shops in the next hour what do you need?\r\nJenny: I need milk bread and eggs please\r\nSue: shall I get you some flu plus tablets? do you think you are coming down with a cold?\r\nJenny: yes that might be a good idea\r\nSue: ok well get yourself back to bed I have a key I will let myself in so take your key out of the door\r\nJenny: thank you darling x"
  },
  {
    "id": "13716680",
    "summary": "Lucy, Eli and Steve are going to participate in a bar game.",
    "dialogue": "Lucy: Who want to bet Eli is gonna lose to Steve?\r\nEli: Hey! where's your loyalty, Lucy?\r\nSteve: There's no loyalty in bar games, Eli, you should know that. Oh, and I am gonna win\r\nEli: no freaking way. I will crush you!"
  },
  {
    "id": "13717059",
    "summary": "Lily will be 20 minutes late and Diana - 5 minutes. Meredith will look for a table.",
    "dialogue": "Lily: sorry, I'll be late.\r\nLily: stuck in a traffic jam :(\r\nDiana: where are you now?\r\nLily: main station. It'll take 20 mins, I think:(\r\nMeredith: Im almost there.\r\nMeredith: and you, Diana?\r\nDiana: will get there in 5 mins! \r\nDiana: Can you look for a nice table for us, Mere?\r\nMeredith: sure, I'll have a look.\r\nLily: thanks! sorry again :*"
  },
  {
    "id": "13717095",
    "summary": "There's a huge storm coming. Josh is already prepared. Beth and Jim still need to go shopping for the necessary supplies.",
    "dialogue": "Carol: did you see the forecast on channel 11 yesterday?!\r\nJim: they said there's a huge storm brewing\r\nJosh: yeah, like the biggest one in decades. We went and stocked up on dry goods and water\r\nBeth: Really?? OMG we are completely not ready!! when is it supposed to hit?\r\nCarol: tomorrow night they expect like over 2 inches of rain an hour! it's crazy!\r\nBeth: I have to run to the store and get supplies! I have nothing in the fridge!\r\nJim: We still need to go too! Don't forget flashlights, batteries and candles in case the power goes out!\r\nJosh: definitely! a couple of years back we ended up sitting in the dark because we completely forgot to get stuff\r\nBeth: OMG you guys are freaking me out!"
  },
  {
    "id": "13828296",
    "summary": "Sarah and Finlay are meeting today.",
    "dialogue": "Finlay: Hey, just to check - we are meeting today, right? :)\r\nSarah: Yes ;)\r\nFinlay: Okay - see you later! ;)"
  },
  {
    "id": "13716274",
    "summary": "Halloween is not celebrated in Poland. It is common to go to the cemetery and spend time with family on November 1st. Chris' parents used to tell him that Halloween is haram. Kate doesn't like Halloween tradition.",
    "dialogue": "Marcin: in Poland we actually don't celebrate Halloween and don't do all this dressing up, pumpking curving and so on. \r\nMarcin: on November 1st we just go to the cementary with our families and after that spend time together.\r\nKate: At least you’re with your family and in the state of reflection\r\nKate: That can be much better than doing anything „fun” trust me.\r\nKate: Down the line you understand how important those traditions are as well\r\nMarcin: Sure\r\nIsabel: Wow, that’s so wise lol\r\nChris: My parents used to tell me Halloween is some haram shit as well loool\r\nMarcin: 😊\r\nKate: Naah, thats not lool \r\nKate: That’s just better to do that then go out and have fun\r\nIsabel: At least you have sth more worthwile to remeber\r\nIsabel: *remember"
  },
  {
    "id": "13716649",
    "summary": "Angie gave birth to Maya at 5:20 AM.",
    "dialogue": "Mark: good morning everyone :)\r\nMark: baby Maya is here :)\r\nMark: <file_photo>\r\nMark: <file_photo>\r\nKeith: Wow! Congratulations to the new family! :)\r\nMia: ooohh so happy for you!!! welcome Maya! :)\r\nMia: how is Angie?\r\nMark: she's ok, a bit tired. she was very brave :)\r\nCarol: Congratulations Mark&Angie, Maya is adorable! Can't wait to meet the little cutie :)\r\nMark: thank you! Maya was born at 5:20am, everything's fine, she's sleeping now\r\nMark: just one more. one...\r\nMark: <file_photo>\r\nShamala: Welcome to the world Maya - what a beautiful name and a beautiful baby! Congratulations Angie and Mark - well done. Wishing you all th best and if you need parenting advice - don't ask us ;)\r\nMark: haha ok we won't ask you\r\nShamala: When are you coming home?\r\nMark: no idea... I think in 2-3 days if everything's okay\r\nKazumi: Congrats Mark! So happy for you and so excited! :) lots of love\r\nNicole: At last! Warmest congratulations to both of you. Angie looks like an A-list movie star! :D\r\nCarol: I know right?! She's amazing you are so lucky Mark :)\r\nMark: thank you guys, we are very happy now. I'll take care of my girls now, hope to see you soon\r\nPatrick: hey great news bro!!! congratulations! Maya is a cutie\r\nPatrick: let's meet to celebrate! :D\r\nCarol: hahaha I knew it...\r\nShamala: uhh... so sorry I can't be there with you :("
  },
  {
    "id": "13730004",
    "summary": "Evie needs to make an appointment with the vet for her puppy, Oscar.",
    "dialogue": "Ben: Did you make an appointment for Oscar?\r\nEvie: No, was I supposed to?\r\nBen: He needs his new puppy check.\r\nEvie: Oh. Didn't know there was one.\r\nBen: Yes, and a microchip.\r\nEvie: Okay.\r\nBen: And to see when he can be neutered.\r\nEvie: Do we have to???\r\nBen: Yes, unfortunately. Condition of adoption.\r\nEvie: Aw. Poor guy!\r\nBen: Has to be done!\r\nEvie: Okay, I'll make it.\r\nBen: Thanks."
  },
  {
    "id": "13830099",
    "summary": "Isiah can't go to the game tomorrow because Melanie is sick and Rachel has two other kids to take care of. Antonio doesn't want to go to the game alone. He's going to ask Karl to use Isiah's ticket.",
    "dialogue": "Antonio: The games tomorrow\r\nIsiah: I aint goin\r\nAntonio: What whyyy\r\nIsiah: Melanies sick\r\nAntonio: Man you promised, Rachel could stay with her\r\nIsiah: She spends all the time at home I dont wanna leave her with this, there are two other kids, Ant\r\nAntonio: Ehhh I knowwww\r\nIsiah: Sorry\r\nAntonio: Which of the guys would use your ticket, how do ya think\r\nIsiah: Idk theyre all seem to be at work you need to ask\r\nAntonio: I want to go there so baaad\r\nIsiah: Just go alone\r\nAntonio: Its not that fun, I did it once, not cool\r\nIsiah: Your problem bro, I have a fuckin hell here\r\nAntonio: That bad?\r\nIsiah: Mel cryin all the time, Tim and Joe are tired and angry cause of that, Rachel is on fire’\r\nAntonio: Looool wish you make it and not die xd\r\nIsiah: Yea u can get suicide thoughts here\r\nAntonio: Wish you luck, take care\r\nIsiah: Thanks, btw as Karl, he mentioned ha has a free evening tomorrow\r\nAntonio: Cool I will :D"
  },
  {
    "id": "13717293",
    "summary": "Eve is going to a party with some girls from her work. Nancy would like to join but she cannot.",
    "dialogue": "Eve: Getting ready!\r\nNancy: Wow! Lovely picture!\r\nBen: you look awesome girl!\r\nMark: any special occasion? \r\nEve: just a party with my work girls\r\nMark: you look fab!\r\nEve: thanks! ;)\r\nTom: have a great party! \r\nGina: OMG! you look so glam!\r\nNancy: so jealous i can't go out with u! xxx\r\nEve: xxx"
  },
  {
    "id": "13716113",
    "summary": "Billy is late, he'll come in 20 minutes. He'll have to buy Lily and Harry a beer as a punishment.",
    "dialogue": "Billy: wait for me I need 20 minutes\r\nLily: sure no problem\r\nHarry: ok we'll wait but you buy us a beer for running late\r\nBilly: sure sure\r\nBilly: sorry!"
  },
  {
    "id": "13682090",
    "summary": "Crystal and Pauline are drinking some wine this evening. Crystal had a bad day at work.",
    "dialogue": "Pauline: Wine in the evening?\r\nCrystal: yes, please!\r\nPauline: sth happened?\r\nCrystal: Hard day in work :/\r\nPauline: oh, poor thing. Should I buy sth else?\r\nCrystal: Lots of wine :D\r\nPauline: got it :)"
  },
  {
    "id": "13681372",
    "summary": "After work Ben will go to the gym and do the groceries requested by Jill. He will be home about 7 or 8.",
    "dialogue": "Ben: Hey. How's your day?\r\nJill: Hey. Quite good. Yours?\r\nBen: Fine. \r\nJill: What time are you home?\r\nBen: About 7 or 8? \r\nJill: Why so late?\r\nBen: I'd like to go to the gym after work. \r\nJill: Great.\r\nBen: I may do the shopping on my way back. How about that?\r\nJill: Why not.\r\nBen: So? What shall I buy? Waiting for the order, boss :-)\r\nJill: Give me a sec.\r\nJill: Ok: cereals, wheat flour, butter, cheese spread, broccoli, carrot and washing-up liquid.\r\nBen: Wow\r\nJill: Anything wrong?\r\nBen: A lot.\r\nJill: You want to be a strong man, don't you? \r\nBen: Cheeky!\r\nJill: Love you :-*\r\nBen: Wait for me with dinner, ok? \r\nJill: OK\r\nBen: Love you :-* Even in the gym :-p\r\nBen: <file_gif>\r\nJill: You're nuts! See you in the evening :)"
  },
  {
    "id": "13731352",
    "summary": "Ricky will have his first surgery tomorrow. He was surprised that doctor called him and offered a surgery date so soon as in the hospital he was told to wait until 2026. He will have his knee done in Burlington. Lucy is comforting Ricky. They will meet for lunch later on.",
    "dialogue": "Ricky: Hey, guess what? I'm going in for surgery tomorrow\r\nLucy: What?!? What do you mean?\r\nRicky: Yeah, the doctor called me last night. It was really weird, he called me in the evening from his private phone\r\nLucy: Strange…\r\nLucy: So what happened?\r\nRicky: He said there was an opening and that he can write me in, but I'd have to let him know on the spot.\r\nLucy: Wow, I'm so happy for you\r\nRicky: Remember when they told me 2026 at the hospital\r\nLucy: Might as well sign up the other knee :)\r\nRicky: I know, eh\r\nRicky: Anyway, it's next Thurs in Burlington.\r\nLucy: Oh, so not in Oakville? That's ok I guess, doesn't matter where as long as the care is ok.\r\nRicky: yeah, but I'm scared. It's gonna be my first surgery!\r\nLucy: I'm sure they'll put you under for the whole thing and you'll wake up and it will be over.\r\nRicky: I know, but the wait and build up before will kill me!\r\nLucy: It'll be ok, think of your new knee :)\r\nRicky: Yeah, you're right.\r\nLucy: Hey, I gotta get back to work. Let's meet for lunch.\r\nRicky: Ok, text you later, bye\r\nLucy: bye"
  },
  {
    "id": "13680318",
    "summary": "Ben is tired because he had to take his mother to hospital after she broke her leg. Ben's mother suffers from dementia. She has become a burden and it is time for her to move to a retirement home.",
    "dialogue": "Mia: How was your weekend? Did you have some rest?\r\nBen: Well... no. I'm more tired than before the weekend.\r\nMia: Did something wrong happen?\r\nBen: Mum broke her leg. We had to get her to hospital.\r\nBen: And it was no mean feat.\r\nMia: I'm sorry. Is there anything I can do for you?\r\nBen: Thanks...\r\nBen: We have to get her to retirement home... I can't take it any more.\r\nMia: What do you mean? Does she fall down often?\r\nBen: Nope. It's much more complicated.\r\nBen: But in short, she suffers from demetnia.\r\nMia: I'm so sorry Ben... :("
  },
  {
    "id": "13819720",
    "summary": "Forest school is tomorrow for group 3 and 4. Lindsay and Elsa are in group 2.",
    "dialogue": "Jim: is it forest school tomorrow?\r\nNia: only for group 3 and 4, Lindsay is in group 2\r\nJim: thanks\r\nSadie: Jim, Elsa is in group 2 too"
  },
  {
    "id": "13681478",
    "summary": "Linda loves the chocolates Julian bought for her.",
    "dialogue": "Linda: these chocolates are amazing!\r\nJulian: i hope you'd like it :)\r\nLinda: thank you very much ;)\r\nLinda: where did you buy it?\r\nJulian: that is my secret\r\nJulian: i can't tell you\r\nLinda: oh please!\r\nJulian: no!\r\nJulian: but i can buy it to you more often :)\r\nLinda: would you be so nice? :*\r\nJulian: of course, everything for you :*\r\nLinda: you are so sweet as these chocolates are!\r\nLinda: <3"
  },
  {
    "id": "13821158",
    "summary": "Josh, Lana and Mark are going to play bowling tomorrow at 8 PM. Before they'll meet at Mark's place at 6.",
    "dialogue": "Josh: Do you want to go bowling?\r\nLana: I haven't played for ages!\r\nLana: That means sure!\r\nMark: sure thing\r\nMark: Will you book bowling alley?\r\nJosh: Doing it now\r\nLana: nice\r\nJosh: tomorrow 8 PM\r\nMark: sounds great\r\nJosh: let's grab a drink before.\r\nLana: I know a great place around the corner\r\nMark: let's meet at my place\r\nMark: at 6"
  },
  {
    "id": "13820618",
    "summary": "Professor Xavier probably holds his duty hours on the 3rd floor in the Statistics Department. ",
    "dialogue": "Izzy: Anyone knows where professor Xavier has his duty hours?\r\nLily: I think on the 2nd floor\r\nMark: 2nd? I think his office is in statistics department\r\nLily: So 3rd floor?\r\nMark: That's my guess, I think to the right from the elevator, but don't know the number\r\nLily: Just try names on the doors \r\nIzzy: So statistics, 3rd floor, gotcha! \r\nIzzy: You guys are awesome!"
  },
  {
    "id": "13820205",
    "summary": "Adam, Jasmine, Rebecca and Aaron are planning to climb the mountain tomorrow.  They'll meet at 6 am. The weather forecast is good for tomorrow, sunny but not too hot.",
    "dialogue": "Adam: Should we try to climb the mountain tomorrow?\r\nJasmine: Let me check the weather forecast\r\nAaron: it is a very nice idea, I would love to leave the city for a day\r\nJasmine: the forecast is amazing: sunny but not too hot\r\nAdam: so let's try\r\nAaron: how much time does it take to get to the peak?\r\nAdam: about 4 hours from the first mountain hut\r\nJasmine: 4-5h I believe, really depends\r\nAdam: right, and there are some truly beautiful views on the way, so we may want to stop sometimes\r\nAaron: that sounds amazing\r\nAdam: we should leave the city about 7AM I think\r\nRebecca: I agree, or even 6, so we can start walking at 7 and be on the peak before the hottest hours\r\nAdam: that would be very responsible, but also nice\r\nAaron: so let's do it!"
  },
  {
    "id": "13680199",
    "summary": "Andy and Kate had fun yesterday. They will meet each other again tomorrow at Cleo's.",
    "dialogue": "Andy: I had real fun yestarday. Thank you again :-)\r\nKate: Me too. Thank you.\r\nAndy: Shall we repeat that tomorrow?\r\nKate: I'd love that :-)\r\nAndy: Great. The same time?\r\nKate: Yes. That's fine by me. See you at Cleo's."
  },
  {
    "id": "13828424",
    "summary": "Julia wants to watch her and Andy to watch Anastasia, which is her favourite, tonight. Unlike Frozen, Mulan, and Hercules, it was made by Fox and not Disney.",
    "dialogue": "Andy: So for today our favourites: Frozen, Mulan and...? Hercules?\r\nJulia: Hm... Could we watch Anastasia?\r\nAndy: Anastasia? I haven't seen that one\r\nJulia: What?! You said you watched all Disney movies\r\nAndy: Because I did\r\nAndy: Ok, now I get it. Anastasia isn't a Disney film\r\nJulia: Really? Then who made it?\r\nAndy: Fox, can you imagine?\r\nJulia: I didn't know that Fox made any animated movies\r\nAndy: We can watch it tonight anyway ;)\r\nJulia: Now we must watch, you have to see it! It's my absolute favourite!"
  },
  {
    "id": "13829319",
    "summary": "Clara doesn't have any spare blankets, pillows or anything else to donate to the shelter today. She'll ask her friends and she might have something next time.",
    "dialogue": "John: Do you have any spare blankets, pillows or basically anything?\r\nClara: I'm afraid not, why?\r\nJohn: I'm going to the shelter today, I was just wondering that maybe you have something you can donate\r\nClara: Unfortunately no, maybe next, ok? I'll my friends as well\r\nJohn: Great, thanks!"
  },
  {
    "id": "13715796",
    "summary": "Ali will run the half marathon in Bristol on Sunday. Gina, Harry, Emma and Emily support him.",
    "dialogue": "Ali: Bristol Half Marathon! It’s taken me a whole year to sort this out but hope people will enjoy this!\r\nGina: looking forward to Sunday ;)\r\nHarry: getting ready for it!\r\nEmma: see u there guys!\r\nEmily: it’s gonna be fab\r\nAli: thanks for your support!"
  },
  {
    "id": "13716889",
    "summary": "Brian wants to approve Mike's pending post, but Sarah is quicker.",
    "dialogue": "Mike: Can sb approve the pending post?:)\r\nBrian: I can do it\r\nSarah: Yep :)\r\nSarah: Done\r\nBrian: You were faster :((((\r\nMike: Thx:)"
  },
  {
    "id": "13821046",
    "summary": "Olivia and Erik are craving for Original Joe's. They'll go there tonight",
    "dialogue": "Olivia: I am craving for OJ \r\nJack: Like Orange juice? \r\nOlivia: No you dumb 🙈\r\nOlivia: Original Joe's \r\nErik: hahahha 🤣\r\nErik: Me too \r\nOlivia: Let's go there tonight\r\nErik: Np "
  },
  {
    "id": "13611638",
    "summary": "Yanny loves Francesco's place. Francesco thinks it's poor with no jobs. Yanny thinks more people means more places to work. Francesco likes Yanny's enthusiasm.",
    "dialogue": "Yanny: It won't get better until this guy governs here…\r\nFrancesco: I know and it's really bad\r\nYanny: I don't get it, they should know how to make politics\r\nFrancesco: They should but they don't, unfortunately\r\nYanny: I really loved your place, it's so calm and so beautiful\r\nFrancesco: But as you saw, also very poor\r\nYanny: That's exactly my point!\r\nFrancesco: Have you heard that the government wants to give fields in my region to the people who have 3 kids and more?\r\nYanny: Haha really?! Maybe it's not such a bad idea xD\r\nFrancesco: Maybe xD But why would they want to come and live here? There are no jobs!\r\nYanny: If they come, there'll be more people, more needs, more places to work… Let's think positive!\r\nFrancesco: I try but it's not so easy, there were plenty ideas so far and…\r\nYanny: I know, but you must start with something ;)\r\nFrancesco: I like your enthusiasm!"
  },
  {
    "id": "13681288",
    "summary": "Rayan bought a new motorcycle and may sell the old one to Greg.",
    "dialogue": "Rayan: bought a new motorcycle.\r\nGreg: U kidding? oh men, send some picture!\r\nRayan: <file_picture>\r\nRayan: <file_picture>\r\nRayan: <file_picture>\r\nGreg: what a beauty... what about the old one?\r\nRayan: for now I have to do some stuff with the new one before it'll be ready to go, but than I think I will sell the old one :(\r\nGreg: That's a shame... U know what maybe U can sell it to me?\r\nRayan: reale? U want it?\r\nGreg: I don't know if I could afford it but I've always wanted a bike.\r\nRayan: U never told me. I didn't thought of the price yet but I think that we'll make a deal.\r\nGreg: oh man, that would be awsome.\r\nRayan: ok, so drop by my house, maybe tomorrow and we'll talk.\r\nGreg: ok, I'll come after work. See U\r\nRayan: great, bye."
  },
  {
    "id": "13682499",
    "summary": "Liz is having her drapes shipped to her separately from the pillows to have the drapes finished by the weekend. ",
    "dialogue": "Liz: When will the living room drapes be finished? I'm having guests this weekend and it would be nice to see something done by then. Thanks.\r\nRalph: Apologies for the delay. I will check with the supplier now.\r\nLiz: Thanks.\r\nRalph: Supplier says the drapes will be finished today but the pillows won't be done until next week. \r\nLiz: Can I still have the drapes by the weekend?\r\nRalph: It will cost extra to ship them separately from the pillows, but yes, we can split the shipments."
  },
  {
    "id": "13727545",
    "summary": "Jim has one more semester at school and he is filling out a job application. Mary misses him and she will be in town for some Christmas shopping, so they will meet on Tuesday at 7pm.",
    "dialogue": "Mary: Hi. What are you doing?\r\nJim: Maryyyy. I'm filling out a job application.\r\nJim: Could You imagine?!?\r\nMary: Are you done with school already?\r\nJim: Neuuu.\r\nJim: I have one more semester, but it would be great to have a job lined up.\r\nMary: What are you doing now? How is your day going?\r\nJim: Quite busy. \r\nMary: I miss you. We should meet sometime. \r\nJim: I agree. How about next week? \r\nMary: Actually, I'll be in town for some Christmas shopping. \r\nMary: Are you visiting parents this year? \r\nJim: Great. Our place? Tuesday, 7 p.m.?\r\nMary: Concrete as always. Settled then.\r\nJim: Right.\r\nJim: Yes, I'll be spending all free days ad my parents at a countryside. \r\nJim: Maybe you'd like to come over?\r\nMary: Jim, comme on. It's Christmas. You know, I'll be at Marks. \r\nJim: Yeah, yeah, just asking...\r\nJim: Ok, so talk to you later.\r\nJim: Take care. "
  },
  {
    "id": "13730926",
    "summary": "Robert has an appointment at the doctor's at 7.",
    "dialogue": "Jennifer: your doctor appointment is at 7\r\nJennifer: remember about it!\r\nRobert: ok"
  },
  {
    "id": "13864604",
    "summary": "The job requires living 6 months lonely on a remote island.",
    "dialogue": "Kate: look at this <file_other> in the section \"demographics\"\nPete: wow\nJenny: arguably, a dream job!\nIon: I'd apply without a minute of hesitation\nKate: but you know it means living 6 months lonely on a remote island? with piles of canned food\nIon: I know, but the island is a paradise and you surly have some connection - phone or sth\nJenny: you're a robinson crusoe, but you know they would come to pick you one day"
  },
  {
    "id": "13865386",
    "summary": "Kate, Misty and Bob will go skiing next week.",
    "dialogue": "Kate: How do you feel about skiing next week?\nMisty: Not bad, I have some time\nBob: Skiing, for sure! Count me in\nKate: Should we go same mountain as last time? Conditions are great and they have rooms!\nMisty: uu, I love that mountain let's do this\nBob: See you there! call me with room details!"
  },
  {
    "id": "13728829",
    "summary": "Daca was supposed to have an operation but he was returned. Doctors recommend Daca and Jaca go to the Institut for \"Mother and children\". Ostoja is waiting for them in front of main entrance.",
    "dialogue": "Jaca: Hi, we are in the Hospital now.\r\nOstoja: Hi, good. What is going on?.\r\nJaca: Dača has a first simple overview.\r\nOstoja:  Does the Doctors said something?\r\nJaca: No, they are preparing Dača for blood extraction, for analyses purposes.  \r\nOstoja: Good.\r\nJaca: Now, we took a sleeping bed. <file_video>\r\nOstoja: Let me see him.\r\nJaca: <file_photo> \r\nOstoja: What is he working?\r\nJaca: He is playing width jigsaw puzzle.\r\nOstoja: What Doctors thinks?\r\nJaca: They thinks that will be good.\r\nOstoja: Ok.\r\nJaca: Now, they take Dača and he gone to operation.\r\nOstoja: Ok.\r\nJaca: They return him from operational room. Doctors said that hi have a high pulse, between 120 and 170. They stop the operation.\r\nOstoja: Damage, and so much has striven in the preparations. I'm so sorry.\r\nJaca: Doctors recommend operation in the Institut for \"Mother and children\".\r\nOstoja: when are you going out?\r\nJaca: We are waiting hospital leave list. I thinks it will be about two o'clock.\r\nOstoja: I will be few minutes before in the front of main entrance of the hospital.\r\nJaca: Ok. We will be in contact.\r\nOstoja: I am in front of main entrance.\r\n Jaca: Ok, we are coming down."
  },
  {
    "id": "13611675",
    "summary": "Margaret is going to teach her classes tomorrow according to schedule. Margaret prefers that students write her messages on her e-mail address instead of Facebook. Margaret hasn't read the whole 2nd chapter of  Alice's thesis yet, but thinks it's good so far. ",
    "dialogue": "Alice: Good evening, Professor, I apologize for writing to you on Facebook but I thought that it would be the easiest and quickest way to contact you. I would like to ask if there have been any news about tomorrow's classes. Everyone is wondering whether they should come to the university tomorrow or not. Thank you in advance for any information. Kind regards, Alice\r\nMargaret: Good evening, all classes will take place according to schedule tomorrow, so no good news for the students! :) By the way, I would really prefer if students wrote to me on my email address.\r\nAlice: I know, I apologize\r\nMargaret: Ok, just remember in the future.\r\nAlice: It's just we got used to communicating with Dr. Smith via Facebook, he uses it all the time\r\nMargaret: I know, Dr. Smith has a very informal approach, however I happen not to share his views.\r\nAlice: Ok, sorry again, Professor!\r\nMargaret: You know I only answered here because you are older than your fellow students, had it been one of the others I would have told the rascal to send me a proper email message. ;)\r\nAlice: I know, I apologize once again\r\nMargaret: No problem, see you tomorrow!\r\nAlice: Have a nice evening\r\nMargaret: You too.\r\nAlice: Oh and may I ask you one more thing?\r\nMargaret: I feel like I'm being forcibly Dr. Smith-ized here.\r\nAlice: Sorry again...\r\nMargaret: Ok, ok, just ask.\r\nAlice: May I ask you if you have read the second chapter of my thesis? I hope it's good but I'm not sure...\r\nMargaret: I haven't read all of it yet but it's pretty good so far. I will send you more feedback over the weekend, ok?\r\nAlice: Ok, thank you very much, Professor!\r\nMargaret: You're welcome, just use email next time, please.\r\nAlice: I will! Kind regards\r\nMargaret: That sounded strange in a messenger chat, but ok. Yours faithfully!\r\nAlice: Good night, Professor :)\r\nMargaret: Good night, Alice!"
  },
  {
    "id": "13682244",
    "summary": "Heidi wants Noah to take items away from the balcony and close all the windows.",
    "dialogue": "Heidi: Could you take the things away from the balcony? I forgot about them and it's going to rain today.\r\nNoah: I'll do it as soon as I am back home.\r\nHeidi: And close all the windows in case of a storm.\r\nNoah: of course"
  },
  {
    "id": "13820482",
    "summary": "Matthew and Karen will have a quick lunch at the Penn Station at 12.00 before Karen's departure at 12.40. She is going to take a bus to Boston. A bus is cheaper than a train.",
    "dialogue": "Karen: Guys, I'm taking the bus to Boston at 12.40\r\nDaniel: Why not a train?\r\nKaren: They're too expensive and not even faster\r\nMatthew: True!\r\nDaniel: What station you're departing from?\r\nKaren: Penn Station\r\nMatthew: ok, I'll be there at 12, let's have a fast lunch together\r\nKaren: ok! 👍"
  },
  {
    "id": "13612016",
    "summary": "Sofia's car needs an oil change. Sofia will make an appointment for Saturday so David can take her car.",
    "dialogue": "Sofia: I think my car needs an oil change baby.\r\nDavid: Do you remember when was the last time you changed it?\r\nSofia: I think it was when my car had like 30k miles on it.\r\nDavid: And how many it has now?\r\nSofia: 45k\r\nDavid: Then yes, you definitely need an oil change\r\nSofia: Should I do it at the dealer or a regular body shop?\r\nDavid: If you have a coupon you can make an appointment with at the dealer. If you don;t have it, it'll be more $$\r\nSofia: I do have a 50% coupon sent in the mail.\r\nDavid: Then go ahead and schedule an appointment, maybe for Saturday that way I can take it if you want.\r\nSofia: Perfect. I'll give them a call and check Saturday.\r\nDavid: Sounds good."
  },
  {
    "id": "13730659",
    "summary": "Yannick and his partner got into a fight and broke up. He will see Ellen in the class.",
    "dialogue": "Yannick: We broke up :( \r\nEllen: wat???\r\nYannick: 😣 \r\nEllen: Why you guys broke up\r\nYannick: Basically, we got into a fight \r\nEllen: Are you OK? \r\nYannick: well so so \r\nEllen: I will see u in class"
  },
  {
    "id": "13727804",
    "summary": "Blake is finished so Neeley can take the iron from his room.",
    "dialogue": "Blake: u can take the iron from my room\r\nNeeley: you done?\r\nBlake: yea..\r\nNeeley: ok"
  },
  {
    "id": "13682444",
    "summary": "Elisabeth invited Charles for a supper in the evening. Charles refused because he has no money.",
    "dialogue": "Elisabeth: good morning honey\r\nCharles: good morning :*\r\nElisabeth: do you have plans for evening?\r\nCharles: actually not\r\nElisabeth: so maybe we can go for a supper?\r\nCharles: i have no money :(\r\nElisabeth: ok i understand"
  },
  {
    "id": "13728410",
    "summary": "Ella will meet Charlie at & pm so he can help her with the assignment.",
    "dialogue": "Ella: Would you find some time to help me with the assignment?\r\nCharlie: How much time do you need?\r\nElla: 45 minutes?\r\nCharlie: Can we do it in 30?\r\nElla: Sure, we’ll speed up!\r\nCharlie: Ok meet you at 7pm"
  },
  {
    "id": "13731472",
    "summary": "Cooper is working on proposal. Jimmy offers his help. He will come over to Cooper's place at 5pm.",
    "dialogue": "Jimmy: Hello\r\nJimmy: Are you through with the proposal?\r\nCooper: Hello Jimmy. Not yet but I should be done by today\r\nJimmy: Okay. Are you having any difficulties in drafting it.\r\nCooper: Yeah kinda.\r\nCooper: ButIi am trying my best\r\nJimmy: Fine. But always remember that for it to be accepted, it should be outstanding\r\nJimmy: And also, write it n a format that is easily readable\r\nCooper: Sure. But when is the deadline for the submission?\r\nJimmy: I have no formal information on it but the sooner the better.\r\nCooper: Yeah. For sure\r\nJimmy: But also pal if you need any help just contact me\r\nJimmy: In fact i can come over to your house to see how you are handling it\r\nCooper: Sure what time?\r\nJimmy: Around 5pm. But that is if it is fine with you.\r\nCooper: Definitely besides you are doing me a favor.\r\nJimmy: It is nothing. That is the least i can do.\r\nCooper: 😏\r\nJimmy: Okay. See you then\r\nCooper: Cool"
  },
  {
    "id": "13717028",
    "summary": "Lisa will buy a pair of Nike's running shoes.",
    "dialogue": "Lisa: girls what running shoes would you recommend?\r\nMaria: I love my Nike's, i wouldn't change them for anything else\r\nMaria: I have them for 3 years already and they look like new\r\nMarissa: I second that\r\nMarissa: my nike's were the best purchase i made last year\r\nLisa: okay :D  my problem was solved quicker than i expected hahaha"
  },
  {
    "id": "13828613",
    "summary": "Nadya has a headache because her neighbours' cleaner is being loud. She is expecting a baby. Sean will have breakfast after he does yoga.",
    "dialogue": "Sean: morning! \r\nSean: sorry I got caught up yesterday\r\nSean: how are things?\r\nNadya: hey\r\nNadya: my neighbours are to loud 😒\r\nNadya: my head is pounding\r\nNadya: I wish I could sleep more\r\nNadya: I think they have a cleaner that arrives very early..\r\nSean: oh man that's bad..\r\nNadya: when the baby arrives I will leave all my windows open\r\nNadya: payback time.. 😈\r\nSean: hahahah\r\nSean: 👏👏👏\r\nSean: good idea.. lol\r\nNadya: have you had breakfast yet?\r\nSean: no not yet\r\nSean: I'm going to do some yoga first ❤️\r\nNadya: sounds nice\r\nNadya: <file_gif>\r\nNadya: my anger levels this am are high\r\nNadya: 🔥\r\nSean: take a deep breath dear and stay calm, that's the best 😉\r\nNadya: do you feel that you have advanced through your practise?\r\nSean: yes a great deal actually\r\nNadya: great 💜\r\nSean: 👏🙏"
  },
  {
    "id": "13862705",
    "summary": "Tamara tells Felice to take out the rubbish. The keys hang next to the umbrella in the hall.",
    "dialogue": "Tamara: morning\nTamara: take out the trash please\nFelice: keys?\nTamara: keys hang next to umbrella in the hall\nFelice: k"
  },
  {
    "id": "13716636",
    "summary": "Tommy is moving to the suburbs and asks Jimmy and Ken for help. Jimmy has got 2 hours on Saturday. They will start at 8 am.",
    "dialogue": "Tommy: listen guys\r\nTommy: can you help me with moving next weekend?\r\nJimmy: you're moving! Where?\r\nTommy: to the suburbs. \r\nTommy: I need to move all the furniture and stuff\r\nKen: ok, I can help you, Sat morning for example\r\nTommy: thanks, man!\r\nJimmy: I could come too, for like 2 hours\r\nTommy: great\r\nKen: let's start early, like 8 am?\r\nTommy: great for me.\r\nJimmy: ok"
  },
  {
    "id": "13680710",
    "summary": "Fiona and Sean are going to a discussion about translating Andrei Platonov tonight. It takes place at a Polish bookstore on Sanderstrasse called \"Buch Bund\". It's in Polish and German. Fiona will let them know that they need headphones for the simultaneous interpretation.",
    "dialogue": "Fiona: hey, there's an interesting translator event going on tonight at buch bund. care to go?\r\nSean: is that that Polish bookstore on Sanderstrasse? whats the event about?\r\nFiona: the same. its a discussion about translating andrei platonov.\r\nSean: oh, that should be good. sure, count me in.\r\nFiona: its in polish and german. you need to let them know in advance that youlll need headphones for the sim. interpretation, so i'll do that now.\r\nSean: ok, cool. Thanks!\r\nFiona: np. see you there!\r\nSean: see you there!"
  },
  {
    "id": "13681725",
    "summary": "Jude is coming to Warsaw on the 10th of December and wants to see Leon. Leon has no time.",
    "dialogue": "Jude: i'll be in warsaw at the beginning of december so we could meet again\r\nLeon: !!!\r\nLeon: at the beginning means...?\r\nLeon: cuz I won't be here during the first weekend\r\nJude: 10\r\nJude: but i think it's a monday, so never mind i guess :D\r\nLeon: yeah monday doesn't really work for me :D\r\nLeon: :<\r\nJude: oh well next time :d\r\nLeon: yeah...!"
  },
  {
    "id": "13681584",
    "summary": "Phil is in love with Ann. Linda wants to help match them but Phil wants to do it himself.",
    "dialogue": "Phil: Hello Linda!\r\nPhil: Is Ann going to be at your party tomorrow?\r\nLinda: Hi\r\nLinda: She said she'll come but not earlier than after 9 p.m.\r\nLinda: Why are you asking, Phil?\r\nLinda: Is there something I should know? :D\r\nPhil: Yeah\r\nPhil: I think I fell in love with her\r\nLinda: I knew there's something going on between you two :D\r\nLinda: Do you need some help?\r\nLinda: I like you two and it'd be nice to see you together :)\r\nPhil: Thanks Linda\r\nPhil: That really means a lot to me :)\r\nPhil: But I have to do everything myself\r\nPhil: Already got a plan\r\nLinda: You're brave, I'm sure you'll be together :) Can't wait\r\nPhil: Thanks! So see tomorrow.\r\nLinda: Cya :)"
  },
  {
    "id": "13681857",
    "summary": "Esther is at the concert with her flatmate. Bennett will drive 1000km tomorrow. He has a comfortable car. ",
    "dialogue": "Esther: I'm at the concert\r\nBennett: Oh ok\r\nEsther: <file_photo>\r\nBennett: That's cool. Let me not disturb\r\nEsther: With my flatmate\r\nBennett: Have fun!\r\nBennett: :)\r\nEsther: Thnx\r\nBennett: You look beautiful!\r\nEsther: Thank you!!!\r\nBennett: You're welcome :)\r\nEsther: :)\r\nBennett: Have a great night. I'm going to sleep\r\nEsther: The concert is over\r\nBennett: Got a long fucking drive tomorrow!\r\nEsther: We will go to eat ice cream maybe and we will go home. U will drive?\r\nBennett: Oh so not going out? Yes I will\r\nEsther: No. I'm at the concert I came here 2,5 h ago. I hope u have a comfortable car at least. How many km u need to drive?\r\nBennett: Not sleep in with vodka in your blood tonight huh ?haha Yes its pretty comfortable. Nearly 1000 km\r\nEsther: Omg!!! a lot\r\nBennett: Yes indeed!\r\nEsther: Not sleep in with vodka in your blood tonight huh ? I don't get it\r\nBennett: I meant no drinking tonight for you ?\r\nEsther: I'm not drinking. Just ice cream"
  },
  {
    "id": "13728265",
    "summary": "Austin is pretty good at math and he will be Cheryl's tutor.",
    "dialogue": "Cheryl: Hey, I heard that you're pretty good at math :)\r\nAustin: That depends on who's asking.\r\nCheryl: I'm from 2nd year.\r\nAustin: I think I have seen you yesterday.\r\nCheryl: That's right. I didn't have time to come up to you so here I am.\r\nAustin: How can I help you?\r\nCheryl: I need some math tutoring.\r\nAustin: Okay, I think I can help you."
  },
  {
    "id": "13612288",
    "summary": "Heather informs Jason that Harold's website offers a 50% discount for all the stock. Jason can finally buy tennis shoes and something for his mom. Heather already has 3 shirts on the cart and wants some jeans.",
    "dialogue": "Heather: Jason!\r\nJason: What?\r\nHeather: Have you seen Harold's website?\r\nJason: No, what about it?\r\nHeather: Everything is 50% off!!\r\nJason: Literally everything?\r\nHeather: Literally everything.\r\nJason: OMG!\r\nHeather: I know!\r\nJason: I can finally get those tennis shoes.\r\nHeather: Thank god, I'm sick and tired of listening to you talk about those damned shoes.\r\nJason: Shut up.\r\nHeather: It's true!\r\nJason: Whatever. Are you getting something?\r\nHeather: Obviously! I've already added like 3 shirts to the cart and I'm looking for some jeans.\r\nJason: Wow.\r\nHeather: I know, but I couldn't help myself.\r\nJason: I can see that.\r\nHeather: Anyway. Are you only getting the shoes?\r\nJason: I might get something for my mom, actually.\r\nHeather: Oh yeah! It's mother's day next week.\r\nJason: Exatcly.\r\nHeather: Well, I might as well get mine something too."
  },
  {
    "id": "13819471",
    "summary": "Mark's wondering which places in Europe should he visit during his holiday. Scott recommends visiting Italy or Norway's Lofoten Islands while Sarah mentions Spain's Barcelona, Madrid and San Sebastian or Avignon in France. ",
    "dialogue": "Mark: Hey guys\r\nScott: hello there\r\nSarah: hi!\r\nMark: I’m planning my holidays in Europe and I’m wondering which places are worth visiting\r\nScott: Italy is my no. 1\r\nSarah: Spain: Barcelona, Madrid, San Sebastian\r\nScott: Norway and the Lofoten Islands!\r\nSarah: Avignon in France is also great! It has an incredible abundance of both historical and cultural attractions 😊\r\nMark: Thanks guys 😊 I’ll have to think about it"
  },
  {
    "id": "13728776",
    "summary": "Vic is going out with Manda and a few friends for his 40th birthday. Vic will use his Experience Voucher to do a Brands Hatch test drive in spring. Franklin will not be coming home for Christmas because he only has 2 days off. Franklin has a particular interest in Ellie.",
    "dialogue": "Franklin: Happy birthday you old fart! How does 40 feel?\r\nVic: Hi bro! Not too bad, thanks for the gift card, by the way.\r\nFranklin: Well, treat yourself mate, you deserve it. Got anything planned?\r\nVic: Yeah, going out with Manda and few mates. Sorry you can't come too. \r\nFranklin: Well, Chicago is a bit of a trek from Basingstoke! \r\nVic: You mean the Centre of the Universe, don't you?\r\nFranklin: Its a happening place, that's for sure! What did Manda get you?\r\nVic: An Experience Day voucher, think I'll do a Brands Hatch test drive in the spring! When you coming home, then? Can you make it at Christmas?\r\nFranklin: Fraid not, US office hours are crazy, only have 2 days off, not like you lazy teachers!\r\nVic: I'm not even going to lower myself to respond to that one! Any interesting (and desperate!)  American women around? \r\nFranklin: One or two. There's one in particular, Ellie, works in the same section as me, we've had a couple of dates, nothing serious. I mean, the Basingstoke accent is such a turn on, isn't  it?!\r\nVic: Not that I've noticed. Well hope it all goes well with you and Ellie. Keep in touch, man! "
  },
  {
    "id": "13729206",
    "summary": "Brody and Tram will take the bus.",
    "dialogue": "Tram: Are we taking the bus\r\nTram: ?\r\nBrody: Idk\r\nBrody: You think it's better?\r\nTram: Trains aren't running rn\r\nTram: Or we take the cab\r\nBrody: Nah lets take the bus"
  },
  {
    "id": "13730339",
    "summary": "Una's mother, Jean, can't pick her up after practice. She should ask her father.",
    "dialogue": "Una: Mom I need a lift\r\nJean: When?\r\nUna: after practice\r\nUna: can you come pick me up\r\nJean: sorry can't\r\nJean: ask your father\r\nUna: ugh fine"
  },
  {
    "id": "13816309",
    "summary": "Lavender is grateful Oliver went to the wedding with her. He had a good time and was happy to meet her friends.",
    "dialogue": "Lavender: thanks for going to the wedding with me!\r\nOliver: Don't mention it! I had a lot of fun\r\nOliver: And I'm glad I could finally meet your friends, it felt like I already knew them, but I didn't in person\r\nLavender: wasn't it a little overwhelming?\r\nOliver: Not at all!"
  },
  {
    "id": "13612135",
    "summary": "Chris and Denis are waiting until it stops raining. If it doesn't, they will have to change their plans.",
    "dialogue": "Chris: Hi there! It IS raining! What shall we do?\r\nDenis: Wait it out I guess. And it doesn't stop before 11, just give up.\r\nChris: It would be a pity, wouldn't it?\r\nDenis: So what? There's always another time.\r\nChris: I guess UR right.\r\nDenis: Till later then."
  },
  {
    "id": "13681118",
    "summary": "Thelma needs to look amazing so Louisa will get her her red velvet dress.",
    "dialogue": "Thelma: i dont have anything to wear\r\nLouisa: your wardrobe is full of clothes\r\nThelma: but i have to look wonderful\r\nLouisa: ok i can bring you my red velvet dress\r\nThelma: really? :O\r\nThelma: it would be great!\r\nLouisa: no problem ;)"
  },
  {
    "id": "13612213",
    "summary": "Mona found keys on the kitchen table.",
    "dialogue": "Ben: Hi Mona! Have you found your keys?\r\nMona: YES On the kitchen table.\r\nBen: Good. Take care next time.\r\nMona: I will!"
  },
  {
    "id": "13812684",
    "summary": "Peggy's mom told her to lose weight. Peggy weights 137 pounds. Lucy does not agree with Peggy's mom. The weather is cold. Lucy and Peggy will go to Green Staten park for a walk on Saturday.",
    "dialogue": "Peggy: My mom said I need to lose weight.\r\nLucy: What?? You look just fine...\r\nPeggy: I know. I’m the princess:-)\r\nLucy: So what’s this fuss about?\r\nPeggy: Well, she said it’s very unhealthy to weight 137 pounds at my age. \r\nLucy: Oh, you mum’s exaggerating.\r\nPeggy: As always... ;-) Still.. now I’m just thinking about it. \r\nLucy: Oh, you know, your mum’s a health nut. \r\nPeggy: Yeah, I know... she’s very health conscious. \r\nLucy: Well, that’s good. Sometimes:-) \r\nPeggy: So, maybe I really should do something about it.  \r\nLucy: Well, we can go to the Green Staten park for a walk, like every Saturday, just to move a bit?\r\nPeggy: Well, I don’t know, I’ll think about it. It’s getting too cold already...\r\nLucy: OK, so wait until springtime;-)\r\nPeggy: Don’t be mean, I just don’t want to catch a cold\r\nLucy: Put on warm clothes then. No excuses. See you on Saturday! \r\nPeggy: OK."
  },
  {
    "id": "13717036",
    "summary": "Catherine, Stacy and Phoebe are going jogging in the park at 6:50 PM.",
    "dialogue": "Catherine: hi girls, are we still on for jogging this evening?\r\nPhoebe: yes we are :) can't wait\r\nPhoebe: 7 pm at the park?\r\nStacy: Hi Cathie!! Me too, wanna go to the park together?\r\nCatherine: sure, I will come by at 6:50\r\nStacy: ok see you girls!"
  },
  {
    "id": "13717217",
    "summary": "Something funny happened in mats today involving the teacher, Mr McKormick. Shanon didn't see it because she's in the mountains with her parents.",
    "dialogue": "Shanon: Heard something fun happened in mats 2day :)\r\nSid: Yeah :)\r\nVictor: Y weren't u there? Should've seen it!\r\nOliver: Depends on the perspective ;)\r\nShanon: I'm in the mountains. With the old folks. So boring here! \r\nSid: Sry to hear that. \r\nOliver: U missed a lot!\r\nShanon: Bt what?\r\nVictor: Remember our teacher, Mr. McKormick?\r\nShanon: Yeah, the rly old guy! He's like 40!\r\nOliver: And he's really creepy.\r\nSid: That's the one!"
  },
  {
    "id": "13820215",
    "summary": "Rebeca recommends Harvard and the Fine Arts museum as sightseeing items in Boston. ",
    "dialogue": "Carol: Rebeca, what would you recommend to see in Boston?\r\nRebeca: Harvard for sure, everybody is impressed \r\nEmily: But anything else, any Museums\r\nRebeca: the Museum of Fine Arts is quite good\r\nRebeca: but I'm not sure that it's of particular interest for Europeans, especially that they charge 25$\r\nCarol: really? it's insane\r\nRebeca: yes, for European standards it is a bit, I guess\r\nCarol: Anyway, thanks! :)\r\nRebeca: enjoy your stay!"
  },
  {
    "id": "13731144",
    "summary": "Luis will be 18 years old next month and he's going to vote in the next year's elections for the first time in his life. Tim suggests Luis not to vote for socialists.",
    "dialogue": "Luis: I'm turning 18 next month\r\nTim: I know bruh\r\nLuis: But of all things connected to maturity - alcohol parties, legal porn etc. I'm most concerned about the elections next year\r\nLuis: I'm gonna loose my voting virgninity\r\nTim: Hahaha.\r\nTim: Whatever happends, please don't vote for socialists"
  },
  {
    "id": "13817584",
    "summary": "Mona has lost her gloves. Lizzy will check if she's left them in her house.",
    "dialogue": "Mona: Are u at home?\r\nLizzy: Yes, why?\r\nMona: I left my gloves somewhere…\r\nLizzy: Wait...I'll check it."
  },
  {
    "id": "13715955",
    "summary": "Ann Winslet has shared the course folder. Ann Winslet has also answered Samantha Smith's question regarding the .srt files and linked the Mac version of VLC for Leo Staff.",
    "dialogue": "Ann Winslet: Below you'll find the promised link to our course folder. It will be regularly updated with new translation content and extra reading. Right now it contains the trailer for  \"Buck\", the dialogue list and the VLC installer. I am here in case you have any questions.\r\nAnn Winslet: <file_other>\r\nSamantha Smith: I have a question. What are those .srt files?\r\nAnn Winslet: Those are subtitles files. You can edit them using Wordpad (\"Notatnik\"). Please, don't fiddle with the timecodes (unless you know what you're doing).\r\nLeo Staff: Professor, I can’t find anywhere a Mac version of VLC.\r\nAnn Winslet: I hope this helps. \r\nAnn Winslet: <file_other>\r\nLeo Staff: Thank you!"
  },
  {
    "id": "13729074-1",
    "summary": "Raymond wants to buy a new notebook under $500 as a gift for his parents. According to Kane it's hard to get a good, new notebook for this price. Kane will help Raymond find something on Black Friday.",
    "dialogue": "Raymond: mate can you recommend me any notebook under 500 dollars?\r\nKane: you can't get a good notebook for that price\r\nRaymond: that's a lot for me... and it's just for my parents to use\r\nKane: what are they going to use it for?\r\nRaymond: photos, videos etc.\r\nKane: well in my opinion it won't even play full HD videos well, unless you want to get a used one\r\nRaymond: i don't, it's supposed to be a gift\r\nKane: so maybe if you wait for black friday then you will be able to get some good price\r\nRaymond: can you help me find something on black friday then?\r\nKane: sure thing, please remind me next week\r\nRaymond: thanks! talk to you soon then :)"
  },
  {
    "id": "13611726",
    "summary": "The card that Mum sent to Sally's brother has arrived this morning. Sally will ask Simon to fill it in tonight.",
    "dialogue": "Mum:  Did you get that card I posted for your brother?\r\nSally: Yes mum thanks, it turned up this morning when I was just about to leave for work, I'll ask Simon to fill it in tonight when he gets home x\r\nMum: Oh good I was getting worried that it had gone missing , you know what the post is like these days\r\nSally: no its here, stop worrying now, Simon will sort it and take it with him tomoz.. got to go.. l've you spk later xxx\r\nMum: ok darling have a good day love you too xx"
  },
  {
    "id": "13829853",
    "summary": "Magda and Victoria feel broke. ",
    "dialogue": "Victoria: God I'm really broke, I spent way to much this month 😫\r\nVictoria: At least we get paid soon..\r\nMagda: Yeah, don't remind me, I know the feeling\r\nMagda: I just paid my car insurance, I feel robbed 😂\r\nVictoria: Thankfully mine is paid for the rest of the year 🙏\r\nMagda: 👌"
  },
  {
    "id": "13681536-1",
    "summary": "There was a demo gameplay from Cyberpunk 2077 released. Barry and Patricia like it and can't wait to play the game. Barry prefers over-the-shoulder view to first-person.",
    "dialogue": "Patricia: Barry!! Have you heard the news? They released a demo gameplay from Cyberpunk 2077!\r\nBarry: What, really? Where did you see that?\r\nPatricia: <file_video>\r\nBarry: Holy shit, that's pretty impressive... I was pumped for the game already but now THIS is hype. Whoa.\r\nPatricia: I know, right! I loved Wild Hunt but this is like a completely different level?\r\nBarry: It really is. I guess we'll see when the game gets released but for once the NPCs seemed like real people, even the crowds. They said they'd be working on that and now I'm sold.\r\nPatricia: Yeah, they didn't move awkwardly or anything, it really felt like the world was alive. I can't wait!!\r\nBarry: It's only a shame about the POV...\r\nPatricia: You don't like first-person?\r\nBarry: Well, I guess it's okay at times but I'd prefer over-the-shoulder. They say you can customise everything about your character so I'd kind of like to be able to see my gear because otherwise what's the point.\r\nPatricia: Huh... I actually haven't played first-person much, but I ended up really enjoying it in Morrowind. It felt really immersive and when I switched to third-person view for a moment, it felt strange.\r\nBarry: Well, I'll still be hoping for an option to switch to third-person...\r\nPatricia: I wouldn't really count on that. They seem really committed to their vision and think this is the best choice so people can enjoy the world 100%.\r\nBarry: I'm still not sure but y'know, not gonna hate until it's actually release. It looks really good so far so I'd be happy if they proved me wrong and made me enjoy the POV.\r\nPatricia: I just wish they'd tell us the release date already!\r\nBarry: Hmm, who knows... I think it was supposed to be ready this year, so I'm keeping my fingers crossed."
  },
  {
    "id": "13828694",
    "summary": "Mia feels old in her birthday, but according to Anthony, women are happier in their thirties.",
    "dialogue": "Anthony: Hi Mia! How is the birthday girl?\r\nMia: old, man, I feel old...\r\nMia: :(\r\nAnthony: Well I wish you all the happiness in the world and also I've read that women are much happier in their thirties \r\nMia: Hahaha, where did you read that? :D\r\nAnthony: I'd rather not say.\r\nMia: <3"
  },
  {
    "id": "13864564",
    "summary": "Sean will call the landlord tomorrow morning.",
    "dialogue": "Jenny: Has anybody talked to the landlord?\nColin: I haven't...\nSean: me neither\nJosh: nope\nJenny: great, he asked us multiple times to call him\nColin: I've been very busy recently\nJenny: everybody is busy, but then you complain that you're afraid he want to get rid of us\nSean: I can call him now\nJenny: now it's too late\nSean: it's 10.30\nJenny: I think you shouldn't call people after 10PM\nColin: I agree on this\nSean: So I'll call him tomorrow morning"
  },
  {
    "id": "13816091",
    "summary": "Hudson's mum asked him to bring chicken. Mary will be cooking boiled rice today. They will see each other at dinner. ",
    "dialogue": "Mary: What would you be cooking today?\r\nHudson: My mother asked me to bring chicken. you?\r\nMary: Boiled rice\r\nHudson: OK then see you at dinner. Haha :P "
  },
  {
    "id": "13809920",
    "summary": "Mila's studying food and nutrition at UBC, she's renting an apartment. Jason will be in Vancouver in February, they want to meet.",
    "dialogue": "Jason: Hey Mila, where are you in the world now? \r\nMila: Yea I'm still alive lol barely surviving ubc\r\nJason: Are you in business? \r\nMila: No way!! I'm not Clarisa! lol I am studying food and nutrition \r\nJason: Wow I am glad you chose that program \r\nMila: Why? \r\nJason: I have friends in nutrition. It's not typical Asian major like Econ or Business haha\r\nMila: that's right! and I'm not good enough to enter those faculty...\r\nJason: You party a lot? Do you live in residence? ☺️ \r\nMila: no no no I am still underage. Just renting an apartment. Not living in res\r\nJason: With Brody? ☺️ \r\nMila: Haha no, we don't get along anymore but we're good acquaintances \r\nJason: U like UBC? \r\nMila: It's a little bit stressful. I assume, just like any other universities\r\nJason: UBC is big. I am sure you'll be fine \r\nMila: Are you coming to visit? \r\nJason: I will be in Vancouver in February \r\nMila: Let me know when you're here. \r\nMila: We gotta meet up! ☺️ \r\nJason: I might stop by Kelowna but I should in in Van like the first week of February\r\nMila: I am sure I'll be here in feb \r\nJason: Good luck on your studies and I hope to see ya. \r\nMila: Yea np. ttyl xd "
  },
  {
    "id": "13682609-1",
    "summary": "Paul Sheehan tries to get some coffee with Ciaran, but they don't have much time. Ciaran is meeting Mike on Grand Parade and going to Clonakilty. They eventually meet up.",
    "dialogue": "Paul Sheehan: Heya Ciaran, do you have time for a coffee b4 heading back?\r\nCiaran: Yeah, I have about 30 mins.\r\nPaul Sheehan: If your pressed for time, leave it off. I'm stuck in Turners Cross 'til about 1 and Mike has to be back at work at 1:15 today.\r\nCiaran: Yeah, meeting Mike on Grand Parade.\r\nCiaran: I have an appointment I need to get to in Clonakilty\r\nPaul Sheehan: Mike messaged me, will be in asap but I know you're under pressure for time so if we don't meet today, I hope you'll accept my accept my apologies!\r\nCiaran: Hey man it was good meeting up with you today :)\r\nPaul Sheehan: Yeah, it's something we should definitely do more often :smiley: Maybe when you get your gaming room sorted, you might check out World of Warships.\r\nCiaran: Yeah for sure."
  },
  {
    "id": "13864795",
    "summary": "Laura and Joona have not arrived yet, because the train is late. As soon as they do, they'll write to Helene.",
    "dialogue": "Helene: Have you arrived?\nJoona: No, the train is late\nLaura: we will write you as soon as we've arrived\nHelene: great!"
  },
  {
    "id": "13680952",
    "summary": "Jess is 5 minutes late.",
    "dialogue": "Henry: ur laaaaaaate!\r\nJess: I know, b there in 5!!\r\nHenry: douchebag!"
  },
  {
    "id": "13716196",
    "summary": "Penelope created a new group, because the old one disappeared.",
    "dialogue": "Penelope: anyone there?\r\nJames: yep\r\nAdam: checking in B-) what's up?\r\nPenelope: ok I just had to create a new group because the old one somehow disappeared\r\nJames: really?\r\nPenelope: yeah"
  },
  {
    "id": "13816153",
    "summary": "Grayson is going to Spain for two weeks and has to be at the airport at about 4 pm tomorrow. Harrison cannot give his son a lift because he is at work then.",
    "dialogue": "Grayson: Hey, dad! :) Could you give me a lift to the airport?\r\nHarrison: when?\r\nGrayson: Tomorrow.  I have to check in two hours before the flight, so I should be in the airport around 4 pm.\r\nHarrison: i'm at work at this time\r\nHarrison: ask your mother\r\nHarrison: where are you flying to? for how long?\r\nGrayson: I'm going to Spain for 2 weeks. :)\r\nHarrison: have fun and don't forget to send me a postcard :-]\r\nHarrison: don't drink too much\r\nGrayson: Thanks, dad, I won't! :)"
  },
  {
    "id": "13611864",
    "summary": "Evelina tried to FaceTime Paul but Paul has a stomach ache and had to go to see a doctor. The doctor prescribed him some herbal medicine that is difficult to find. If that does not help his indigestion then he has to do an ultrasound. Evelina suggests him to go to a pharmacy by a gas station. ",
    "dialogue": "Evelina: Are you alive Paul?\r\nPaul: Yes. Why? :-)\r\nEvelina: Been trying to reach you the whole morning of your Facetime.\r\nPaul: I had my doctor's appointment at 9 am. I have been feeling some weird stomach pain for the last couple of days.\r\nEvelina: Oh, is no good. How come you haven't told me anything? \r\nPaul: Didn't want to worry you.\r\nEvelina: You should have told me. I could have helped you with something.\r\nPaul: It was not that bad. I have been able to do everything, is just that I was feeling pretty weird. And I could not really at anything.\r\nEvelina: And what did the doctor say?\r\nPaul: He said that is probably some indigestion as I don't have any other symptoms. No fever, vomitting or anything.\r\nEvelina: Ok, that's good. Did he give you any medicine or something?\r\nPaul: He gave me some herbs mix and if that does not help me told me to come back and they will do an ultrasound.\r\nEvelina: Ok. Have you already got the medicine? \r\nPaul: No, not yet. I have been to a couple of pharmacies but they did not have it.\r\nEvelina: Have you tired the one by the Mobil gas station? They are always pretty well equipped.\r\nPaul: No. I haven't been there. Will stop by there in the afternoon.\r\nEvelina: Let me know later if you bought it. If not I will look around too.\r\nPaul: Thanks. I will let you know. And I really appreciate your care.\r\nEvelina: No problem.\r\nPaul: Will keep you posted.\r\nEvelina: Ok. Sounds good."
  },
  {
    "id": "13728333",
    "summary": "Mary is at Jedida's place. Dad needs her at home. She's coming back.",
    "dialogue": "Dad: Hey, come home, we need you here for a little while\r\nMary: I'm at Jedida's place but i'm coming\r\nDad: Okay then, hurry\r\nMary: ok"
  },
  {
    "id": "13682283",
    "summary": "Mary can't deal with her husband because he can't communicate with her and she doesn't have the patience. At Eva's advice, she will drink some wine and wait for the right moment to talk to him.",
    "dialogue": "Mary: I can't deal with my husband anymore\r\nEva: What's wrong?\r\nMary: He does not know how to communicate\r\nEva: Have you talked to him? \r\nMary: No, I just told you that he doesn't know how to communicate\r\nEva: But if you don't talk to him, he will not know what you expect from him\r\nMary: I don't have the patience\r\nEva: If you tell him, he will know what makes you mad\r\nMary: I am so frustrated, I don't even know how to talk with him\r\nEva: I understand, but you need to try\r\nMary: I will need a glass of wine before I will sit down with him\r\nEva: Fine, open a bottle of wine and wait for a right moment\r\nMary: It will never come\r\nEva: Your husband?\r\nMary: No, the moment\r\nEva: You are funny. At least try it\r\nMary: Ok, I will. Thank you for being a good friend"
  },
  {
    "id": "13862293",
    "summary": "Joe recommends to Clément watching Bojack Horseman, a cartoon about a depressed former Hollywood star. And as for something more cheerful - Friends.",
    "dialogue": "Clément: hey, any new series to recommend?\nJoe: man, go watch Bojack Horseman on Netflix! you will love it\nClément: ha, really, a horse?\nJoe: well it is depressed ex-Hollywood star... his agent is a cat lol but seriously, it is one of the best written shows ever.\nClément: oh yeah yeah!! now I remember, I saw some memes about it on Instagram ...\nJoe: yup it is, I really loved how the characters are so deep, and you can really see yourself in at least one of them.\nJoe: my favorite episode is when he goes underwater! maan! these guys are geniuses\nClément: ok ok, I will check it out. \nClément: do you have anything cheerful to recommend?\nJoe: humm, let me think... Friends!\nClément: damn man, they have it on Netflix? \nJoe: yes!\nClément: perfect to binge-watch! "
  },
  {
    "id": "13818884",
    "summary": "Barney dropped his mum's favourite orchid and wants to replant it. He needs bark, but doesn't know where to get it. Judith suggests The Home Depot.",
    "dialogue": "Barney: Does anyone know where I can buy this kind of bark that orchids grow in?\r\nLewis: Don't tell me you've taken up gardening :D\r\nBarney: No, I dropped my mum's favorite orchid and now I have to replant it before she comes back.\r\nLewis: LOL, you're so clumsy!\r\nJudith: Wait, I'll ask my Mum.\r\nLewis: You can always say it was the cat's fault :P\r\nBarney: Then she'll say it was my fault anyway because I let the cat do it.\r\nLewis: Do you think she won't notice that you replanted it?\r\nBarney: I hope so :D No, but in all seriousness, I hope that if she sees I did all I could to save it, she won't be that mad. She got that bloody plant from Dad on their 25th anniversary, it means a lot to her.\r\nJudith: I'm back.\r\nBarney: And?\r\nJudith: Mum says to try at The Home Depot. She buys pots for her plants there.\r\nBarney: Thank you! I've already ordered an identical pot from Amazon, but I forgot to order that bark too, and now it's too late to buy it online. Why can't orchids grow in soil like normal plants?\r\nLewis: Because they're too fancy for that?\r\nBarney: LOL, right :D Okay, thanks for help, guys. And by “guys” I actually mean Judith :P Now I've gotta go to The Home Depot and pray that they have that goddamn bark there..."
  },
  {
    "id": "13810107",
    "summary": "Joe is getting ready to go out, Simon has enough of waiting and goes by himself. He sends Masher to pick Joe up at 7.30, but Masher forgets to go.",
    "dialogue": "Simon: Howdy mate! RU done?\r\nJoe: Need half an hour still.\r\nSimon: !? B/C?\r\nJoe: B/C I'm not ready yet FFS!\r\nSimon: Don't get worked up! Just asked.\r\nJoe: I'll text you when done.\r\nSimon: Got it.\r\nJoe: Simon, 10 more mins, ok?\r\nJoe: Simon I'm ready.\r\nJoe: ?? You there? Where RU??\r\nSimon: Hi mate! I'm in Half Moon. Couldn't wait any longer.\r\nJoe: How the fuck am I gonna to get there now?\r\nSimon: A taxi?\r\nSimon: Joking!! \r\nJoe: You prat! Can never rely on you!\r\nSimon: Look. I've told Masher to pick you up at 7:30. He should be at yours any sec now.\r\nSimon: Joe? Gone yet?\r\nJoe: Nope. Waiting.\r\nSimon: Strange. He should be there by now. Why don't you call him?\r\nJoe: Have already. No answer.\r\nSimon: Holy shit! Here he is. Just ordering a drink at the bar! He must've forgotten.\r\nSimon: Joe I'm so sorry!\r\nSimon: Joe?"
  },
  {
    "id": "13864616",
    "summary": "Kenny gave up studying for the geography exam. Neither he nor Milena went to geography lectures. Milena is trying to memorize geographical names. ",
    "dialogue": "Lena: Guys, are you studying for the geography exam?\nKenny: No, I gave up\nMarco: what? why?\nKenny: it's too much, I haven't gone to a single lecture, it's pointless\nMilena: me neither, but it's only memorising things\nMilena: don't give up so easily!\nKenny: but this Pacific stuff is just crazy, totally abstract\nMilena: it's quite interesting\nLena: taking about this! I can't get what's the capital of the Marshall Islands\nMilena: Majuro\nLena: other sources say D-U-P\nMarco: lol, what's that?\nLena: Delap-Uliga-Djarrit (DUD\nLena: Wikipedia says Majuro, but that the main urban area is D-U-P\nLena: and if you look at the wikipedia site of D-U-P it says that it is the capital\nMarco: right! bizarre\nLena: <file_other>\nMilena: I don't understand it either\nKenny: to me it seems that Majuro is the atoll where D-U-P is located\nMilena: maybe\nKenny: but I'm not sure..."
  },
  {
    "id": "13727975",
    "summary": "Amy had a weird day at work managing her team. Amy dislikes the attitude of one of her coworkers, Mark.",
    "dialogue": "Peter: Hi! How was your work?\r\nAmy: Hi. Well, the day was weird.\r\nPeter: Y?\r\nAmy: Managing a team is hard!\r\nPeter: I know. What happened?\r\nAmy: Well, there's this Mark. And his attitude is simply horrible.\r\nPeter: What did he do?\r\nAmy: Actually nothing much, but it's the general picture that matters.\r\nPeter: What do you mean?\r\nAmy: That's a long story.\r\nPeter: Don't worry. Got time."
  },
  {
    "id": "13862879",
    "summary": "Ilo and Adele will meet at Europskii at 4 pm. Adele's mum will not be joining them.",
    "dialogue": "Ilo: meeting at 4pm at Europskii?\nAdele: ok\nIlo: is your mum coming?\nAdele: no. She said that we should have a look first\nIlo: but did she give you money?\nAdele: i've got mine\nIlo: i've seen a very nice one last week\nIlo: long, red and low cut\nAdele: did you take a picture?\nIlo: <file_photo>\nAdele: so nice , i'd like the same \nIlo: we'll be like twins sisters 😜\nAdele: what about shoes?\nIlo: it will depend of the dress\nAdele: I've got my black high heel\nIlo: take them with you"
  },
  {
    "id": "13828446",
    "summary": "Ronda and Gil will meet at the main entrance at 4:15 and they'll go for a walk instead of having a tea.",
    "dialogue": "Gil: Tea after work? \r\nRonda: Maybe a walk this time?\r\nGil: Splendid idea! ;) \r\nGil: Sounds really good, let's do it. \r\nRonda: Meet me at the main entrance at 4:15. "
  },
  {
    "id": "13681013",
    "summary": "Mel and Angelica are tired of this primary season as it lasts too long.",
    "dialogue": "Mel: im so tired of this primary season\r\nAngelica: me too. it goes on forever\r\nMel: yeah, it really takes too much time"
  },
  {
    "id": "13729541",
    "summary": "Harry will get some eggs, milk, cheese, rice and toilet paper for Bridget. Bridget's mom needs some tomato soup and some milk. Harry should also get some Pink Lady and green apples. ",
    "dialogue": "Harry: I'm at the store, need anything?\r\nBridget: Yes! Eggs, milk, cheese and rice.\r\nHarry: No problem. Anything else?\r\nBridget: Just checked the hall closet, can you get some tp?\r\nHarry: Sure, can do. That it?\r\nBridget: I'll ask mom if she has a list.\r\nHarry: Fucks sake, I'm not the neighborhood shopper!\r\nBridget: Well, she's here!\r\nHarry: Sigh.\r\nBridget: She's fine, but could use some tomato soup and some milk.\r\nHarry: Okay. That's hopefully it?\r\nBridget: Some apples?\r\nHarry: What kind? You didn't like the ones I got last time.\r\nBridget: Pink Lady, I don't like those green ones.\r\nHarry: Figures; I like those!\r\nBridget: Well get both if you'll eat them!\r\nHarry: Yeah, I can take one to work.\r\nBridget: There you go.\r\nHarry: Okay, checking out. Home soon."
  },
  {
    "id": "13811215",
    "summary": "Lucas put Zoey's shoes behind the cardboard.",
    "dialogue": "Zoey: I cant find my shoes\r\nLucas: I put it behind the cardboard\r\nZoey: Thanks"
  },
  {
    "id": "13828000",
    "summary": "Haleema and Dakkota are planning to do open-air yoga in the park. They are having a drink and a bite to eat afterwards. ",
    "dialogue": "Haleema: So are you up for yoga in the park this Saturday?\r\nHaleema: We could follow the routine from this video\r\nHaleema: <file_video>\r\nDakkota: Yes! I'm really looking forward to it 😊\r\nHaleema: I always wanted to do a yoga session in the park\r\nHaleema: Hopefully we won't have a large audience haha\r\nDakkota: Hahahaha\r\nDakkota: <file_gif>\r\nDakkota: Oh who cares, they can join us 🤣\r\nHaleema: Indeed\r\nHaleema: It's a big park with plenty of open spaces :)\r\nDakkota: Yoga in the sun, superb 😍\r\nHaleema: <file_gif>\r\nDakkota: Hahahaha\r\nHaleema: 😋\r\nHaleema: Shall we grab a tea and a snack afterwards? \r\nDakkota: Yes sure, why not!\r\nHaleema: 💗"
  },
  {
    "id": "13716768",
    "summary": "They are going to the screening at 6:30 pm tomorrow. Zara is going to see Jack at 9 pm.",
    "dialogue": "Rose: hey! at what time tomorrow?\r\nRose: <file_photo>\r\nAnna: the screening at 9:15pm looks good?\r\nZara: nooo that's too late\r\nAnna: you need to be back home before midnight? XD\r\nZara: -.-\r\nZara: i'm seeing Jack at 9pm\r\nAnna: Jack <3 ok, you're excused\r\nZara: 6:30pm?\r\nAnna: fine for me i guess!\r\nZara: Rose?\r\nRose: sure, 6:30pm is perfect for me! :)"
  },
  {
    "id": "13728663",
    "summary": "The class is cancelled and Kierian wants to play basketball, but Jana is at home.",
    "dialogue": "Kierian: Yo the class is cancelled\r\nKierian: Let's go play basketball\r\nJana: Im at home hahah\r\nKierian: 🤬"
  },
  {
    "id": "13864701",
    "summary": "Yesterday Alina and Theresa discovered a new pizza place in Campo di Marte, called Don Fefe.",
    "dialogue": "Theresa: Do you know Don Fefe?\nMary: no, what is it?\nTheresa: a pizza place in Campo di Marte\nAlina: it's delicious what they serve there\nTheresa: right!?\nTheresa: we discovered it last night, why nobody told me before?\nTracy: I did, but you never listen Theresa :P\nTheresa: :P"
  },
  {
    "id": "13864439",
    "summary": "Adrien is at the office on Sunday. Teddy and Lara are going to the gym. Adrien, Lara and Teddy will have a cup of tea at Adrien's office.",
    "dialogue": "Adrien: I'm at the office, working and waiting for you\nKamil: working on Sunday?\nAdrien: I really have a lot of stuff to do these days\nTeddy: but will you go with us to the gym?\nAdrien: I'm not sure yet\nLara: So should we come to your office?\nAdrien: come here, let's have a cup of tea and then we'll decide\nLara: ok"
  },
  {
    "id": "13727760",
    "summary": "Oscar wants to talk with Sarah on the phone today. She's too busy today and suggests tomorrow.",
    "dialogue": "Oscar: Can we set up a phone call for this afternoon?\r\nSarah: Today is not good. I'll be in and out of cunt all day. Tomorrow is better.\r\nSarah: Autocorrect. I meant court. I'm sorry."
  },
  {
    "id": "13819758",
    "summary": "Emily will book a table at Angelo's. Emily, Julia, Patrick will buy presents for Rebecca's birthday.",
    "dialogue": "Jaime: Guys! Next month is Rebecca's birthday! Gift ideas?\r\nEmily: Oh god, totally forgot, shame on me :x\r\nPatrick: Hm, a trip?\r\nJulia: Cool idea, but I'm pretty sure Rebecca's boss may object...\r\nPatrick: Oh, yeah, right, that guy is such a dick. Book then?\r\nEmily: We got her a book last year.\r\nJaime: Pretty sure there are more books to read out there, Ems :D\r\nEmily: Hahaha, very funny. Sorry for trying to make all of you more creative :P\r\nPatrick: Do we want to buy one awesome gift or maybe make something like a box with presents?\r\nJulia: I'd prefer a box.\r\nJaime: One big.\r\nEmily: Hahahaha, this is priceless :D We're on fire.\r\nPatrick: Love to work with you all. So, box?\r\nJaime: Yeah, sure. So maybe everyone can buy one thing and then we can book a table at Angelo's?\r\nEmily: Cool, but please share what you bought her so we don't double.\r\nJulia: Ok, calling dibs on perfumes.\r\nPatrick: I'll take a risk and buy her a book :P\r\nEmily: I'll call the Angelo's then, and I'm thinking about a ski-jumping voucher...\r\nJaime: Great! But guys, not peep to Rebecca! It has to be a surprise.\r\nJulia: Roger that! ;) "
  },
  {
    "id": "13611819",
    "summary": "A Czech guy and a German girl are both staying at Ronan's place. Ronan and the German girl had sex twice before, but he doesn't consider her a potential partner. Sarah convinces Ronan that he doesn't know what he wants when it comes to sex and relationships.",
    "dialogue": "Sarah: Are you prepared for a German girl???\r\nRonan: Ah I guess I’m happy the Czech guy is coming! This German we had sex in shower and then again in the night, so more than 1 night stand. But I don’t think it’ll happen again. I don’t think I’m that into her\r\nSarah: Sounds like a growing relationship\r\nRonan: They are both staying at mine\r\nSarah: You don't know what do you want first of all\r\nRonan: Ha no I think I do\r\nSarah: What do you want?\r\nRonan: Sometimes I want a relationship. Other times I don’t\r\nSarah: Oh, ok. So you don't know\r\nRonan: Meh yeh I guess. But once I find the girl. I’ll know lol\r\nSarah: Hmm. I've heard that in every 200 ppl you can find a potential partner"
  },
  {
    "id": "13681064",
    "summary": "Audrey, Eddy and Marion will meet at Terra del Fuego around 4 pm on Friday. Eddy has seen the Baltus exhibition in Riehen and thinks it is worth seeing. Audrey is planning to see the Balthus exhibition on Wednesday with the Meadows.",
    "dialogue": "Eddy: Audrey dear, it's about our meeting an Tuesday. Quite unexpectedly we'll be having guest in on that day, some important acquaintances of Marion's. Could we have our meeting on Monday? Otherwise on Wednesday?\r\nAudrey: Oh I see. On Monday we're both  in the gym in the afternoon and afterwards, you know, how one feels. And Wednesday we're going with the Meadows to see the Baltus exhibition in Riehen. How about Friday? Or weekend?\r\nEddy: I've already seen it. It is very much worth seeing! And don't believe the texts about teenage girls. Wait. I have to ask Marion about Friday.\r\nAudrey: Or weekend.\r\nEddy: Just asked Marion. She thinks Friday will be perfect.\r\nAudrey: The same place the same time?\r\nEddy: I should think so.\r\nAudrey: Tat ta. Till Friday!\r\nEddy: Marion says on Fridays they're open as early as 4 pm. So one hours earlier?\r\nAudrey: Would be great but I might come late. Am in the office till 4.\r\nEddy: How long do you take to cycle to Terra del Fuego?\r\nAudrey: 10 mins?\r\nEddy: That's nothing! So see you in Terra d. F. at around 4 pm on Friday.\r\nAudrey: Ta ta!"
  },
  {
    "id": "13730732",
    "summary": "Laura requests Tom picks up Laura from school at 3.30 pm after he finishes his meetings. He will let Laura know beforehand.",
    "dialogue": "Caroline: Can you pick up Laura from school today? \r\nCaroline: I need to stay longer at work... \r\nTom: Ok. What time?\r\nCaroline: 3 p.m. \r\nTom: Hmm.. I won't make it at 3 p.m. sharp coz I'm still with the clients... \r\nCaroline: so, what time?\r\nTom:  3.30 if there's no traffic. \r\nCaroline: Ok, that should be fine ;-) \r\nCaroline: Just text her about it, ok?\r\nTom: No worries!:*"
  },
  {
    "id": "13611622",
    "summary": "Brian has been busy working and working out. Dave is asking him whether he has time to FaceTime him or not. Brian will call him at 5 after having supper. ",
    "dialogue": "Dave: Hey kiddo, how are ya?\r\nBrian: Hi! I've been awesome lately, working out a lot, busy at work too\r\nDave: You have some time for your dad to facetime?\r\nBrian: Sure thing, just let me finish dinner\r\nDave: oh yeah, bon apetit kid!\r\nBrian: Thanks, I'll call you in 5.\r\nDave: Sure, I'll be here"
  },
  {
    "id": "13680831",
    "summary": "Terry and Megan are meeting at 10:30 tomorrow to visit Jacob at the hospital. They will buy Jacob some apples.",
    "dialogue": "Terry: Hi Meg, are you going with me to visit Jacob in hospital tomorrow?\r\nMegan: Oops, I totally forgot about it! What time do you want to meet?\r\nTerry: 10.30 should be fine. Will you be able to make it?\r\nMegan: Hmm…I have to fix something first but I believe I can make it\r\nTerry: That's really cool! Are we buying him something?\r\nMegan: Let's buy some apples - he loves apples :)"
  },
  {
    "id": "13727700",
    "summary": "Ben is in tram number 15 and Stanley will jump in on Railway Station stop to go there together.",
    "dialogue": "Stanley: are you already going there?\r\nBen: yes we are in tram number 15\r\nStanley: ok will jump in on Railway Station stop\r\nBen: ok see you"
  },
  {
    "id": "13865382",
    "summary": "Nina and Lila agree that Ella should buy the dress.",
    "dialogue": "Ella: girls, do you think I should buy the dress?\nNina: definitely\nLila: I agree!"
  },
  {
    "id": "13716231",
    "summary": "Emilia can't find her keys and she will be late for a meeting with Meggy and Catherine. ",
    "dialogue": "Emilia: Shit! Cant find my keys:(\r\nEmilia: will be late, sorrrryyy!!!\r\nMeggy: that's quite usual ;) :P\r\nCatherine: dont worry, we'll wait:)\r\nMeggy: :)"
  },
  {
    "id": "13729589",
    "summary": "Bartek and Filip can't wait for the new episodes of Vikings at the end of Nov. Filip works a lot but he will find time for the Vikings.",
    "dialogue": "Bartek: Did you know that Vikings are coming back at the end of Nov?\r\nFilip: You serious?\r\nBartek: Yeah, their fanpage on FB says so\r\nBartek: Can't wait, I've been dying to see the next episodes\r\nFilip: Maan for me it felt like a minute\r\nFilip: Time's going so fast lately...\r\nFilip: The older I am the faster the live seems to be slipping away\r\nBartek: You're too busy, need to chill a little, bro :)\r\nFilip: I got no time not to be busy :D Work's filling every spare moment of my life\r\nFilip: But I'm sure I'll find some time for the Vikings! Thanks for reminding me\r\nBartek: Good for you!"
  },
  {
    "id": "13818728",
    "summary": "Mike and Cassie make Suzie aware that there are no advantages coming from taking up the research project.",
    "dialogue": "Suzie: Anyone knows anything about this research project? We got some info on our email\r\nMike: I've heard they just need free workforce\r\nSuzie: Meaning?\r\nCassie: You do they dirty work, go do those interviews, and then they cut yout out\r\nSuzie: For real?\r\nMike: That's what they did last year\r\nSuzie: Well do you still get some credit?\r\nMike: yeah, right:D Maybe in some pretty little side notes of side notes"
  },
  {
    "id": "13811119",
    "summary": "Lucas will let Nathan wear his plain flannel shirt for Nathan's meeting with Kaylee.",
    "dialogue": "Nathan: can i borrow your plaid flannel shirt?\r\nNathan: i look like a mess and i'm meeting Kaylee in half an hour\r\nLucas: sure\r\nLucas: say hi to her from me :)"
  },
  {
    "id": "13728340",
    "summary": "Agnes bought a new phone Huawei Y9 2019.",
    "dialogue": "Consolata: Hey.\r\nConsolata: Did you buy a new phone?\r\nAgnes: Hey. Yeah I did\r\nConsolata: Which brand?\r\nAgnes: Huawei Y9 2019\r\nConsolata: How bomb is it?\r\nAgnes: Maybe you see for yourself😊\r\nAgnes: But you know me. I never disappoint when it comes to technology\r\nConsolata: 😂😂 Hell yeah"
  },
  {
    "id": "13828995",
    "summary": "Rachel will bring some homemade cookies. Robert will go to the store, he'll buy onion crisps for Rachel.",
    "dialogue": "Robert: If you don't have time to cook, just boy some snacks.\r\nRachel: That won't be necessary. I'll bring homemade cookies 😉\r\nRobert: OK, in that case I am the one who's going to the store 😀\r\nRachel: Get me a pack of onion crisps please."
  },
  {
    "id": "13730836",
    "summary": "Monica is coming before Christmas. Monica feels bad that she can't be with her friends. Monica will bring presents for everyone. ",
    "dialogue": "Monica: bestie\r\nPaulina: bestieee, i miss you\r\nMonica: i miss you too, so much\r\nPaulina: when are you coming?\r\nMonica: i'm not so sure, but before Christmas\r\nPaulina: everyone here misses you, jerrry to tabitha.\r\nMonica: Awwwh, i feel bad\r\nPaulina: please dont, work is work\r\nMonica: tell everyone i'll have a gift for everyone\r\nPaulina: haha, i want the biggest gift.\r\nMonica: haha, anything for my bestie\r\nPaulina: take care boo\r\nMonica: you too\r\nPaulina: i will"
  },
  {
    "id": "13819818",
    "summary": "Bill, Paul and Valerie are going to play games tonight at the cafe. Bill won't bring his own games tonight, because they still have some scenarios to finish.",
    "dialogue": "Bill: should I bring any of my own games tonight?\r\nPaul: no need, we still have some scenarios left to do\r\nPaul: I doubt we will finish everything today\r\nValerie: besides there's plenty of games we haven't played yet at the cafe\r\nBill: true, well that will save me some space in the backpack\r\nBill: cya later!"
  },
  {
    "id": "13729181",
    "summary": "Martha owes Grace 100 quid and next week Martha will give her money back.",
    "dialogue": "Martha: Hi Grace\r\nGrace: Hi! I was just thinking of you\r\nMartha: Really?\r\nMartha: What were you thinking? ☺\r\nGrace: That you owe me 100 quid\r\nMartha: ☹\r\nMartha: I know… Next week I’m getting paid, I’ll give it back to you."
  },
  {
    "id": "13828770",
    "summary": "Ben slept well, his hotel is close to the city centre. Dora worked late. ",
    "dialogue": "Dora: Hi Honey, how are you?\r\nDora: Did you sleep well?\r\nBen: Hello Darling :*\r\nBen: Yes, and you?\r\nDora: Fine, but didn't get much sleep..\r\nBen: Why, what's going on?\r\nDora: How is your hotel?\r\nBen: It's really good. And close to the city centre.\r\nDora: I was working late. \r\nBen: The bank? \r\nDora: yep. But it's almost done!\r\nBen: Great! "
  },
  {
    "id": "13730869",
    "summary": "Brian sent Michelle a link so she can vote for Sam. ",
    "dialogue": "Brian: let me send you the voting link, please vote for sam\r\nMichelle: okay then\r\nBrian: \"m.victoriacontest.com/ vote for Bianca\"\r\nMichelle: Okay then."
  },
  {
    "id": "13612046",
    "summary": "Mike is late, because he missed the bus. Mike and John are frustrated, because there's a shortage of employees in their workplace.",
    "dialogue": "Mike: sorry, I’ll be late\r\nJohn: Why? What happened?\r\nMike: I missed my bus  I have to wait for another one…\r\nJohn: Ok, I’ll start the meeting without you\r\nMike: Thx, I’ll try to be as soon as possible but I don’t want they to wait too long.\r\nJohn: Sure, They shouldn’t know that we have any problems with stuff\r\nMike: Hope it won’t last for long, it’s getting worse every day…\r\nJohn: Don’t worry I found some interesting application. I’ve send them to HR.\r\nMike: It would be good to find at least 2 new employees\r\nJohn: That’s right. We can’t do everything by ourselves all the time.\r\nMike: It’s too much for me!\r\nJohn: Cheer up! It will be better with every day!\r\nMike: Hope so…\r\nJohn: For sure!"
  },
  {
    "id": "13829071",
    "summary": "Ella and Matty are both busy with the workload at university. Ella is studying biology and enjoys it very much. Matty is into geography and politics.",
    "dialogue": "Matty: Happy Christmas!! :D hope you're enjoying the festivities\r\nElla: Thanks Matty!! Merry Christmas to you too ;) How are you??? :D\r\nMatty: I'm good thank you just sleepy haha :) how about you?\r\nMatty: How's things going with studying\r\nElla: Oh dear :P What have you been up to? ;) I'm not that sleepy, even though I did get to bed late :P\r\nElla: Uni's hard work (no changes there), but I really like my subjects this semester - on of my subjects is Microbiology (so all on bacteria), another is on the Biochemical Pathways to Metabolic Illnesses (basically diabetes and obesity) - so, pretty cool stuff :D\r\nElla: WHat about you? Are you having fun?\r\nMatty: Sounds interesting I've gotta say. Particularly the bacteria stuff! I've been on a walk today so quite tired from that. And I'm enjoying uni yeah! Very very busy. Starting dissertation stuff soon and had a lot of work for essays\r\nElla: Did you take any photos whilst on your walk? :D So... what does your dissertation stuff look like? Are you in any Uni groups?\r\nMatty: Got some yeah :) posted one to Facebook. Mine is looking like geography and politics related. Not sure about uni groups? What's your dissertation on if you have to do one?\r\nElla: We don't really have dissertations... at the end of my third year I'll be writing my degree, so that will be like a slightly longer lab report :) Geography and politics - hmmm... that's  a pretty wide topic, I mean, you could talk about Global warming etc. right?\r\nMatty: Aah ok. So the long report is a big part of your degree and counts a lot towards it?\r\nMatty: And it's very wide the topic. Can talk about that yes, can also do social and cultural stuff too in there\r\nElla: Yeah, basically my grades and my report make up my degree :) Social and cultural stuff... like what?\r\nMatty: Aaah cool :D I have exams too which make mine up haha. Lucky you\r\nMatty: And stuff like social separation and classes and how everything plays into each other and culture is like heritage and what matters to different people\r\nElla: I meant grades from exams, so I don't know if I'm really that lucky :P That's actually really interesting! So how do you prepare for this? Do you get to interview people?\r\nMatty: Oh right haha. And I have to do loads of reading and prepare some fieldwork. And I likely will have to inerview people yeah. What kind of things do you do in the lab?\r\nElla: Depends on your field of study - I'm doing Embriology, so I basically conduct experiments on mouse oocytes that should hopefully give some decent results. But other people can grow bacteria on petri dishes if they're doing Microbiology, or study particular fragments of DNA if they're doing Genetics\r\nElla: It really depends on what you're studying - Biology has a pretty large spectrum, afterall :)"
  },
  {
    "id": "13681878",
    "summary": "Matt is selling his motorbike. Scott cannot afford a motorbike. ",
    "dialogue": "Andrew: Seen this <file_other>\r\nScott: Is it Matt's moto? Wants to sell it?\r\nAndrew: Yup. Wonna buy?\r\nScott: Dreaming of it. Have no cash."
  },
  {
    "id": "13716926",
    "summary": "Alex, Mindy and Greg will prepare a subject about inequalities for their referrals next week. They will look for the articles from the past 3 months.",
    "dialogue": "Alex: We gotta commit to some subject for our referrals next week. Any idea?\r\nMindy: I am opting for inequalities \r\nGreg: inequalities and what?\r\nMindy: everyone finds himself one and finds some articles, up to date, like from last 30 days\r\nGreg: no way, to little scope of time, how about last 3 months\r\nAlex: Agreed with inequalities, and 3 months, 1 is to short"
  },
  {
    "id": "13728674",
    "summary": "John is feeling sick. Carol is on her way. She will take care of him. ",
    "dialogue": "John: hey i'm home alone and i'm not feeling great\r\nCarol: what's wrong?! should i be worried???\r\nJohn: i'm just a little nauseous and wamr :-(\r\nCarol: are you sweating?\r\nJohn: i am :-(\r\nJohn: i'm sweating a lot\r\nCarol: drink a tall glass or ice water, take an aspiring and wait for me\r\nCarol: i'm on my way :-D\r\nJohn: thanks for taking care of me"
  },
  {
    "id": "13864962",
    "summary": "Katy, Ciara and Mila will go home soon.",
    "dialogue": "Katy: I'm tired, I'll go home soon\nCiara: me too\nMila: I'll join you then"
  },
  {
    "id": "13729119",
    "summary": "Alex and Alaine are having a date tomorrow. Alex will pick Alaine at 8.",
    "dialogue": "Alaine: Hey\r\nAlaine: Are we still having our date tomorrow?\r\nAlex: Yeah absolutely\r\nAlex: I will pick you up at 8\r\nAlaine: Okay\r\nAlaine: You are such a gentleman\r\nAlex: Just don't say more😊"
  },
  {
    "id": "13812058",
    "summary": "Khloe is proficient in Solid Works, AutoCAD, Sketch Up, Adobe Photoshop. Julian's manager will call Khloe soon.",
    "dialogue": "Khloe: I have already sent the same\r\nKhloe: Waiting for the response\r\nJulian: Hello, Sir\r\nKhloe: Hello\r\nJulian: Which area can you handle?\r\nKhloe: Solid works, AutoCAD, Sketch Up, Adobe Photoshop\r\nJulian: Good to hear that\r\nKhloe: I have been looking for a long term work\r\nJulian: We are also looking for a long term worker\r\nKhloe: I am also good at academic writing\r\nJulian: We only need experts in designing applications\r\nKhloe: Ok well I have told you my majors\r\nJulian: I will ask my manger to contact you\r\nKhloe: When would I be expecting his call?\r\nJulian: Not today, She is on leave\r\nKhloe: Oh I hope he is fine\r\nJulian: Thanks for your concern\r\nKhloe: Ok would be waiting for a call from you.\r\nJulian: We will try to contact ASAP"
  },
  {
    "id": "13818995",
    "summary": "Will wants to know if there are any free masters courses for foreigners in Poland, and Max and Joanna doubt it. Joanna will investigate the scholarships for Polish people and gets back to him.",
    "dialogue": "Will: Do you happen to know if there are any free masters courses for foreigners in Poland?\r\nMax: I'll look it up but tbh i don't think so\r\nJoanna: Yeah no way... unless you get a scholarships, i think it's not doable\r\nMax: I'm pretty sure you could do it for free if you were a EU national\r\nMax: but in your case... yeah it gets a bit more complex\r\nWill: <file_gif>\r\nWill: :(\r\nJoanna: i'll take a look at scholarships for people from your country and get back to you\r\nWill: thanks guys!!"
  },
  {
    "id": "13682401",
    "summary": "Tim and Tom drank Jagermeister and are not hungover.",
    "dialogue": "Tim: hangover?\r\nTom: suprisingly no\r\nTim: told you, Jagermeister is the best!\r\nTom: haha true xd"
  },
  {
    "id": "13862482",
    "summary": "Kimberly will not meet with John and Jane next weekend because her grandmother died. The funeral will be held on Saturday. Kimberly is leaving for Oshawa on Friday. She and John will reschedule their meeting.",
    "dialogue": "Kimberly: Hey John, we won't be able to meet with you and Jane next weekend.\nJohn: Hi Kimberly, that's too bad.\nJohn: We were really looking forward to seeing you.\nKimberly: So were we, but my Grandfather passed away...\nKimberly: The funeral is planned for Saturday.\nJohn: Oh, I'm really sorry to hear that.\nJohn: My condolences.\nKimberly: Thanks John.\nKimberly: We're heading to Oshawa on Friday.\nKimberly: Please apologize to Jane.\nJohn: Don't worry about it, please.\nJohn: Just let us know once you've returned and will be feeling ready for a meeting.\nJohn: We will gladly reschedule.\nKimberly: Sounds good.\nKimberly: Take care.\nJohn: You too."
  },
  {
    "id": "13731126",
    "summary": "Ben needs Jakes laptop as his has some adapter issues. He will return it tomorrow, so Jake won't be able to play DOTA tonight.",
    "dialogue": "Ben: Yo?\r\nJake: Yo.\r\nBen: Where you at?\r\nJake: Out.\r\nBen: Yeah I need your laptop.\r\nJake: What for?\r\nBen: Gotta do some work stuff.\r\nJake: What's with yours?\r\nBen: It's having that adapter issue, remember?\r\nJake: Oh. Yeah sure just take it from my room.\r\nBen: Yeah thanks. And by the way, you're not gonna get it till tomorrow.\r\nJake: Okay man.\r\nBen: So you won't get to play DOTA tonight.\r\nJake: That's fine.\r\nBen: Okay. Great!"
  },
  {
    "id": "13820158",
    "summary": "Ahmed will take the car of his parents around 5 and will leave with Sam and Camille.",
    "dialogue": "Camille: We should leave soon\r\nSam: how are we going there?\r\nCamille: by bus?\r\nAhmed: I could take the car of my parents\r\nCamille: that would make everything much easier\r\nAhmed: But in this case we'd have to wait a few hours, till they come back from the mosque\r\nCamille: How do you think what time you'll have the car?\r\nAhmed: around 5 I suppose\r\nCamille: ok if we have a car we'll be much faster\r\nCamille: but is it sure?\r\nAhmed: I've talked to my father and he doesn't see any problem, so I think it is\r\nCamille: perfect!\r\nAhmed: I'll write you when I have it, but be ready by 4 more or less"
  },
  {
    "id": "13729648",
    "summary": "Damian and Sarah are in Zakopane to celebrate their 17th anniversary. Dorothy is busy training volunteers and working with kids all day from 7 am till late.",
    "dialogue": "Dorothy: Happy anniversary to you and Sarah!!\r\nDorothy: how many years is it?\r\nDamian: Thanks Dor. It's 17\r\nDorothy: Oh wow!!!\r\nDorothy: What are you doing today? What's Dad and Caleb up to?\r\nDamian: I don't know. We are in Zakopane right now. We spent the night here\r\nDorothy: Oh nice\r\nDamian: What are you doing?\r\nDorothy: I have that big camp at church this week. Have to be at church at 7am tomorrow and all day we'll be training volunteers, and then every day for camp at 7am with the kids. I've been working late this past week.\r\nDamian: Oh, boy. Ok, we'll be praying for you.\r\nDorothy: Thanks. On Thurs. I worked till 9pm, there was so much prep. \r\nDamian: That sucks that the summer is so tough for you now. Kind of ironic when you think about it. When you were a teacher, you had summers off.\r\nDorothy: hehe... Yeah, I guess I'm working off all those free summers I had.\r\nDamian: What can you do, take care, love you\r\nDorothy: thanks, love you"
  },
  {
    "id": "13862571",
    "summary": "Gabriel texted birthday wishes to Zuza's old phone number, so he wanted to correct his mistake.",
    "dialogue": "Gabriel: Hi Zuza! A week ago there was your birthday and I texted you wishees but just now I realized I sent them on your old phone number...\nGabriel: <file_picture>\nGabriel: so...happy birthday :D!\nZuza: Oh, thank you, Gabriel :)\nGabriel: Sure thing :)"
  },
  {
    "id": "13815648",
    "summary": "Kate is preparing her application papers. She is still waiting for the evaluation paper from one of her teachers.",
    "dialogue": "Kate: Have you applied already?\r\nNicole: No, not yet, still getting my papers ready\r\nKate: Do you need any help dear?\r\nNicole: I think I'm good. Unfortunately, one of my teacher hasn't sent me his evaluation yet ;/\r\nKate: It doesn't sound good... Have you called him or emailed him?\r\nNicole: I did, yes, but he said he didn't have to do it.\r\nKate: Well, does he know that you don't have much time either?\r\nNicole: I told him that it's due in three days, I hope he'll make it.\r\nKate: I'd call him, if I were you.\r\nKate: How about your personal statement? Do you need me to have a look?\r\nNicole: If you don't mind, it'd be great :)"
  },
  {
    "id": "13731272",
    "summary": "Patrick will be late for a meeting with Debra. He is often late for their meetings.",
    "dialogue": "Patrick: Hey Deb, I'm gonna be late, sorry! :(\r\nDebra: No, not again! :(\r\nDebra: <file_gif>\r\nPatrick: there's nothing I can do, see u in the evening\r\nDebra: <file_gif>"
  },
  {
    "id": "13728194",
    "summary": "Charlie passed the CLO exam and reveals to Kobe that it was possible because he had the Internet access and the person supervising didn't react on Charlie's cheating. Henrique helped Charlie as well.",
    "dialogue": "Charlie: i passed the CLO \r\nKobe: im sure it was eady.. \r\nKobe: easy*\r\nCharlie: it was not. for me atleast :p\r\nKobe: so how did you do it\r\nCharlie: i had my phone. i had internet access. xD\r\nKobe: what??\r\nCharlie: im serious :D\r\nKobe: HOW??\r\nCharlie: well it was so much of an exam pffttt\r\nKobe: so you were the only one in her office?\r\nCharlie: yea\r\nCharlie: she saw me copy it from my phone xD\r\nKobe: she DID NOT :D\r\nCharlie: im telling you man XD it was a piece of cake after that\r\nKobe: im sure it was\r\nCharlie: and then henrique came into the office \r\nCharlie: he had some work stuff\r\nCharlie: and he helped me too xD\r\nKobe: in front of her??\r\nCharlie: YESS xD\r\nKobe: cool xD"
  },
  {
    "id": "13820554",
    "summary": "Bill and Annette are on their way to the airport. Their flight is at 8 PM. They spent a nice evening with Fred.",
    "dialogue": "Fred: what time is your flight?\r\nBill: 8PM\r\nFred: it's today, right?\r\nAnnette: yes, we're on the way to the airport already, thanks for the evening!\r\nFred: was nice to have you here, kisses\r\nAnnette: kisses"
  },
  {
    "id": "13829437",
    "summary": "Steve didn't receive any calls.",
    "dialogue": "Steve: Were there any calls for me?\r\nJim: No, why? \r\nJim: were you expecting any?\r\nSteve: Not really. Thanks"
  },
  {
    "id": "13716212",
    "summary": "Esme, Eliza and Rose are having a Sype meeting at 8 p.m.",
    "dialogue": "Esme: let's have a skype call tonight?\r\nEliza: sure, at what time?\r\nRose: Sure!\r\nEsme: 8pm i was thinking?\r\nEliza: cool!\r\nRose: Perfect! :)"
  },
  {
    "id": "13727679-1",
    "summary": "Tomorrow at 4-5:30, Dusan will take 1 class from Tom. There will be 4 students, the level is upper intermediate and the book, English File, will be at the reception.",
    "dialogue": "Tom: Dusan, can you come in for 1 lesson tomorrow at 4-5:30?\r\nDusan: Ok, it should be fine\r\nDusan: Can you tell me about the class, no of students, level?\r\nTom: 4 students, upper intermediate. The course book will be at the reception.\r\nDusan: Ok, thank you. Can you tell me which book do they use?\r\nTom: English File\r\nDusan: Ok\r\nTom: Thank you, have a good day.\r\nDusan: Thank you, you too"
  },
  {
    "id": "13611905",
    "summary": "Melly is sympathetic towards the victims of yesterday's earthquake in China but Ron is not.",
    "dialogue": "Melly: Have you read about this earthquake in China yesterday ?\r\nRon: Yes, it's horrible\r\nMelly: Can't stop thinking bout this. They lost everything\r\nRon: Don't be so sensitive. You don't know any of them\r\nMelly: Pfff..."
  },
  {
    "id": "13729754",
    "summary": "It's going to take a month to fix Natalie's car as she asked for original parts.",
    "dialogue": "Nicholas: hi Natalie :)) how is your car?\r\nNatalie: still in the shop... they said it will take almost a month to fix it \r\nNicholas: a month? are they mad?\r\nNatalie: well apparently they don't have the right parts on the spot\r\nNicholas: they are probably getting the original ones from japan to rip you off\r\nNatalie: well i told them i want the originals\r\nNicholas: for a card that old? Natalie... \r\nNatalie: what? are they that more expensive?\r\nNicholas: yes they are, and totally not worth it... you should have asked me first :(\r\nNatalie: crap..."
  },
  {
    "id": "13611494",
    "summary": "Mary and Kate discuss how expensive Israel is. Kate is in Tel Aviv now, planning to travel to Jerusalem tomorrow, and to the Dead Sea few days later.",
    "dialogue": "Mary: So, how's Israel? Have you been on the beach?\r\nKate: It's so expensive! But they say, it's Tel Aviv... Tomorrow we are going to Jerusalem.\r\nMary: I've heard Israel is expensive, Monica was there on vacation last year, she complained about how pricey it is. Are you going to the Dead Sea before it dies? ahahahha\r\nKate: ahahhaha yup, in few days."
  },
  {
    "id": "13730858",
    "summary": "Jake likes the video Fernand sent him. ",
    "dialogue": "Fernand: <file_video>\r\nJake: Nice shot\r\nJake: He hit the net well\r\nFernand: I know right"
  },
  {
    "id": "13820680",
    "summary": "Matthew and Anthony are going to Greece this summer. Their itinerary includes 5 days on Rhodes, 5 in Crete, 4 in Athens, and a drive to Thessaloniki. Lisa plans to join them. She will stay in Thessaloniki when they go to a male-only holy retreat in Athos for 3 days. They'll meet tonight at Lisa's.",
    "dialogue": "Lisa: how about going to Greece this summer?\r\nMatthew: We've actually planned it already with Anthony\r\nAnthony: But you can join us Lisa\r\nMatthew: Yes, sure!\r\nLisa: so where do you want to go\r\nMatthew: a bit of everything. We want to spend 5 days on Rhodes, then 5 in Crete, 4 in Athens and rent a car and go north to Thessaloniki \r\nLisa: I like it a lot! \r\nLisa: A bit of beach, a bit of culture 😍\r\nMatthew: exactly, that was the plan!\r\nLisa: and you're flying back from Thessaloniki?\r\nMatthew: Yes\r\nMatthew: But there is a small problem\r\nLisa: what is it?\r\nMatthew: we're going for 3 days to Athos\r\nLisa: whatever, I like everything hahah\r\nMatthew: it's a republic of monks, women are not allowed there\r\nLisa: WHAT?\r\nAnthony: 🤷🏻‍♂\r\nLisa: ok, i've google it. It's outrageous in the 21st century\r\nAnthony: sure it is, but what can we do about it?\r\nLisa: I can stay in Thessaloniki when you're there\r\nAnthony: that's perfect\r\nLisa: come over to my place tonight, we will discuss the details\r\nAnthony: perfect\r\nMatthew: 👍"
  },
  {
    "id": "13727873",
    "summary": "Jeffrey will be late because of Collins.",
    "dialogue": "Jeffrey: Helen, I'll be late, pls don't wait for me\r\nHelen: not again! What this time?\r\nJeffrey: Collins arranged a quick but superimportant meeting\r\nHelen: I'm officially sick of this guy\r\nJeffrey: so am I… see you in a while "
  },
  {
    "id": "13862975",
    "summary": "Owen is looking for volunteers for an unpaid project in Toronto. All associated costs are covered. Luke might consider it.",
    "dialogue": "Owen: Luke\nLuke: yeah?\nOwen: theres this project\nOwen: remember\nOwen: i told you about it\nLuke: which one\nOwen: in Toronto\nLuke: this one yep\nOwen: i need more volunteers\nLuke: they dont pay??\nOwen: nope\nOwen: but they give you money back\nOwen: reimbursement or sth lol\nLuke: for what\nOwen: for travel costs and acomodation\nLuke: cool\nLuke: but still\nLuke: working for free 🤔\nOwen: lemme explain oyu\nOwen: you\nOwen: its about making good memories, meeting people\nOwen: and helping those in need\nLuke: sounds interesting\nOwen: ima send you the booklter\nOwen: booklet\nOwen: <file_other>\nLuke: thanks\nLuke: ill look at it"
  },
  {
    "id": "13681163-1",
    "summary": "Mari had a visit from her sister with the twins and they were misbehaving. Mari's mother will take Ethan to the nursery tomorrow. Following Mari's advice, Dave will stand up to his boss who has been a bully.",
    "dialogue": "Dave: hi darling, you OK?\r\nMari: yes, but my sister's been here with the twins, Christ! What a pair of hooligans! They'd have ripped off the new wallpaper if I hadn't stopped them. Louise is hopeless!\r\nDave: yeah, one little thing, I'm driving up to Kidderminster with Sharon tomorrow and I really can't sort out Ethan. Can your mother take him to nursery?\r\nMari: yeah, sure it'll be ok. I'll ring her now. What is that woman making you do now?\r\nDave: Well, It's the regional marketing thing for the new campaign I've been working on. Ashley can't go, because of her arm, so Sharon asked me,\r\nMari: Asked you? Ordered you to do it, more like! Really Dave, you must stand up to that woman. You boss me around when you feel like it!\r\nDave: that's true! Anyway, Sharon says her balls are on the line with this campaign if it isn't 100% brilliant!\r\nMari: her balls! The cheek of the woman! It's you who will get it in the neck if it tanks, love. \r\nDave: No, she wouldn't do that!\r\nMari: she would! She's unscrupulous! Remember old Gareth, she threw him under the bus! Come on, stand up to her, love!\r\nDave: Well, I could tell her I want to present the project as I worked on from from the word go. Why should she get all the credit!\r\nMari: That's the spirit, Dave sweetheart. She's a nasty bully. In fact, I'd have a quiet word with Ian about her. \r\nDave: Yeah, he knows all her tricks! Gareth complained to him about her, but he didn't have the stomach for a fight.\r\nMari: Dave, tell Sharon you're in charge tomorrow and then go and see Ian in his office on Friday.\r\nDave: Thanks love, I don't know what I'd do without you!\r\nMari: It's what I'm here for, you big soft idiot!\r\nDave: She's undermined me far too long, it's time I took action!\r\nMari: I'm so pleased to hear you say that my love! I love you as a man of action!\r\nDave: I'm always your Action Man!\r\nMari: Love you xxxxxx\r\nDave: See you later, gorgeous!"
  },
  {
    "id": "13729189",
    "summary": "Anita thinks she and Tom might have crossed some boundaries last night although she liked it. They will talk about it after her work.",
    "dialogue": "Tom: How are you today?\r\nAnita: soso\r\nTom: why? what happened\r\nAnita: I think we went a bit too far last night\r\nTom: I'm sorry, I thought you liked it\r\nAnita: I did and this is exactly the problem\r\nTom: let's talk about it over a cup of coffee\r\nAnita: ok, I'll write you as soon as I'm done at the office "
  },
  {
    "id": "13730894",
    "summary": "Kate is still at the camp. Nia will come and say hi. ",
    "dialogue": "Nia: Are you still at the camp?\r\nKate: Yeah, we're not going out in the end. We're just gonna stay here and chill\r\nNia: Aaah I see, I'll come over just to say hi \r\nKate: Alrightey :)"
  },
  {
    "id": "13731408",
    "summary": "Anna posted a picture with Harry on Instagram. Ron is surprised by that.",
    "dialogue": "Sam: did you check Anna's post on insta?\r\nRon: No ? whats wrong?\r\nSam: she posted a picture with Harry with the caption 'new love'\r\nRon: what? but we are still together?\r\nSam: i thought you guys had a break up?\r\nRon: hell no! all was good btw us .. we just spoke yesterday\r\nSam: then i think you need to talk to her!!\r\nRon: yes definetly."
  },
  {
    "id": "13611637",
    "summary": "Georgina missed a call from Linda. Georgina has been without the Internet for days. Georgina and Linda are complaining about NBN.",
    "dialogue": "Georgia: Hi Linda missed a call from you - what's happening?\r\nLinda: lol just about to send an email :)\r\nLinda: Standby one\r\nGeorgia: Ok will read in 10 when back from dog walk \r\nGeorgia: Have been without internet for days All good now\r\nLinda: Argggh welcome to our world up here - crappy internet  :(\r\nGeorgia: NBN being rolled out locally here - fingers crossed\r\nLinda: Ha! Supposed to happen here last month. Still waiting\r\nGeorgia: Frustrating\r\nLinda: I know! \r\nLinda: Thing is, I see them working on it up the road whenever I go to Ocean Shores for groceries. But there's only three of them at it\r\nGeorgia: they keep putting it back a month\r\nLinda: I'm tempted to shout \"work faster you bastards\" every time I drive past them. But I don't think that's really going to help\r\nGeorgia: might\r\nLinda: make me feel better at any rate :)"
  },
  {
    "id": "13864495",
    "summary": "Jane and Howard's siblings are dating. ",
    "dialogue": "Jane: Howard do you know that our siblings are dating?\nHoward: Judy and Andy???\nZoe: That's news\nJane: I discovered yesterday\nJane: I saw them kissing in front of our house\nJane: Then Judy told me \nHoward: I need to ask Andy about it "
  },
  {
    "id": "13864429",
    "summary": "Mike, Jay and Mark are having PE classes today. Hayes is a substitute for Smith's who has called in sick.",
    "dialogue": "Mike: guys, do we have pe today?\nJay: yeah, we do\nMark: really? Smith's not at school, i've heard he called in sick\nJay: but Hayes's here... unfortunately ;/"
  },
  {
    "id": "13682254",
    "summary": "Tim will pick up Chris at 3.30 today. Chris will help Tim with a new sofa. Afterwards, they'll go for a beer to the new pub near the university.",
    "dialogue": "Tim: Hi Chris. Are you available around 4pm today?\r\nChris: Hi there. Sure thing. Why?\r\nTim: I might need a hand with the new sofa.\r\nChris: I see. You've bought it, then?\r\nTim: Yeah. The old one was really cracking and all.\r\nChris: Sure thing. So you need me at your place at 4?\r\nTim: Yeah. I can pick you up at 3.30.\r\nChris: That'd be great. My place?\r\nTim: Whatever suits you.\r\nChris: Can you drive me home later?\r\nTim: Sure. Or I was thinking. Fancy a beer or two?\r\nChris: Great idea. Same place as usual? \r\nTim: Nope. The new pub near the uni. The Cave or sth.\r\nChris: Never heard of it.\r\nTim: Told ya. A new one.\r\nChris: Anybody been there?\r\nTim: Couple of mates. Said it was gr8. Cheap booze, good music and all that.\r\nChris: Sounds cool. I'm free 2moro so …\r\nTim: Yeah, me too.\r\nChris: We'll take a cab I guess?\r\nTim: Right. Can be dead tired after the sofa.\r\nChris: Right you are. Gotta go now. See you at 3.30 then.\r\nTim: Yep. cu then."
  },
  {
    "id": "13865425",
    "summary": "Jackie, Jean, and Philip are going out.",
    "dialogue": "Jean: dears\nJean: wanna grab a beer? I'd like to go out\nJackie: sure but when? now?\nPhilip: I can go now :)\nJean: why not, we can go NOW :)\nJackie: sign me up!"
  },
  {
    "id": "13862304",
    "summary": "Sam has sent the link to Samantha yesterday. Lilly has been ghosting him recently.",
    "dialogue": "Lilly: GOAT!!\nSamantha: I'm weak \nSamantha: hahahah\nLilly: Where did u get that?\nSamantha: Sam sent me the link yesterday\nLilly: I've been ghosting him recently\nSamantha: :)"
  },
  {
    "id": "13809953",
    "summary": "Lucy's buying rollerblades for her niece. They have a few scratches, but are in a good condition and are good for beginners. Hannah won't give Lucy any discount. Lucy will think about buying them.",
    "dialogue": "Lucy: Hi. Are the rollerblades still available?\r\nHannah: Yes, they are. Are you interested?\r\nLucy: How much is the delivery?\r\nHannah: It depends on the company and delivery time. Here's the price list. \r\nLucy: Thank you. That's most helpful.\r\nHannah: :-)\r\nLucy: One more thing. Are the scratches which are shown in the photo the only defects? Is there anything else I should know about the rollerblades? They are supposed to be a present for my niece. I wouldn't like to have a nasty surprise when I get them.\r\nHannah: Only the scratches. The rest is fine. I may send you some more photos if you wish. Basically, these are good rollerblades. I'm selling them because I got an injury. Otherwise I'd still be using them.\r\nLucy: I see. Are they good for beginners?\r\nHannah: Yes.\r\nLucy: Is it the final price?\r\nHannah: I'm afraid, it is. This is a really good buy. You won't regret it.\r\nLucy: It's not about me. It's about my niece.\r\nHannah: She'll love them.\r\nLucy: OK. Let me think about it a little more. I'll come back to you in the evening.\r\nHannah: No problem. \r\nLucy: If I decide on the purchase today, maybe you will re-think the price? Small discount, perhaps?\r\nHannah: No, I'm really sorry. I bought them for much much more and they are still in good condition. I can't lower the price any more. \r\nLucy: Ok. Thank you for now. \r\nHannah: OK. "
  },
  {
    "id": "13680595",
    "summary": "Mr. Cheng will drive Robin to the mall to buy new jeans.",
    "dialogue": "Robin: Dad, can you give me a lift?\r\nMr. Cheng: Sure. When?\r\nRobin: Tonight to the mall.\r\nMr. Cheng: No problem. Meeting friends?\r\nRobin: No, just need to buy new jeans. Old ones got ripped.\r\nMr. Cheng: I'll come with you."
  },
  {
    "id": "13680416",
    "summary": "Mom wants Kevin to be on time and war a clean t-shirt today.",
    "dialogue": "Mom: don't be late today!\r\nKevin: ok, mom\r\nMom: this is realy important!\r\nKevin: I know, mom\r\nMom: wear sth clean not yesterday t-shirt\r\nKevin: ok, I'll change\r\nMom: good, I'll wait for u\r\nKevin: ok, see u"
  },
  {
    "id": "13681392",
    "summary": "Zendaya will be home at 8. Phil will wait with dinner for her.",
    "dialogue": "Zendaya: I will be home at 8\r\nPhil: ok I will wait with the dinner\r\nZendaya: thanks :) "
  },
  {
    "id": "13730996",
    "summary": "Drake and Basia enjoyed going to a concert yesterday. Drake will ask Gina next time she attends a concert.",
    "dialogue": "Gina: Morning! :)\r\nDrake: Good morning to you :)\r\nGina: How was it yesterday? Good concert?\r\nDrake: Great! I really liked it. \r\nGina: Good to hear that. And Basia, did she enjoy it?\r\nDrake: I think so. She told me she liked their music and she seemes to be having a good time. \r\nGina: Cool. I'd have come with you, but I forgot they were coming...\r\nDrake: Really? I though this wasn't your kind of thing. Concerts, I mean.\r\nGina: That's true, but from time to time, I can go. And I haven't been to any concert for a few years now. \r\nDrake: OK, so next time we're going somewhere, I'll ask you?\r\nGina: Deal! "
  },
  {
    "id": "13862784",
    "summary": "Beth is in desperate need for coffee. Sandra suggested a breakfast break.",
    "dialogue": "Beth: I need a coffee NOW...\nBeth: <file_gif>\nSandra: 15 minutes\nBeth: like... a bucket of coffee\nSandra: you need a breakfast and some fresh air ;)\nSandra: ok let me finish one thing I'll give you a call when I'm ready"
  },
  {
    "id": "13811320",
    "summary": "Chris bought a new Galaxy S9. Chris took a day off for tomorrow. Josh wants to see Chris's new phone.",
    "dialogue": "Chris: Check it out, bro :-) <file_photo>\r\nJosh: Oh, man, how did you get it??\r\nChris: I’ve just bough it! Brand new Galaxy S9 :-)))\r\nJosh: No way you’re gonna keep it for yourself. Tomorrow at work I’m gonna to see all over it:-)\r\nChris: I took a day off:-) \r\nJosh: :-((( smart ass. See you on Monday. "
  },
  {
    "id": "13829503",
    "summary": "Trevor will come to Amanda's place.",
    "dialogue": "Trevor: So, no news?\r\nAmanda: No, not yet.\r\nTrevor: How are you doing?\r\nAmanda: Bad.\r\nTrevor: Want me to come over?\r\nAmanda: Please."
  },
  {
    "id": "13819490",
    "summary": "Stuart doesn't want to go to the club near the central bus station tonight, because he experienced something unpleasant in this place. Warner wants to ask the rest of the crew how to spend this evening.",
    "dialogue": "Stuart: So, have you decide where are we going tonight?\r\nWarner: we were thinking of this club near the central bus station\r\nIvor: yep, to be exact, it is here - <file_photo> \r\nStuart: ahh, I have some bad memories related to this place\r\nWarner: interesting.... let me think\r\nIvor: isn't it the club where you met this Nataly?\r\nStuart: I don't want to talk about it...\r\nWarner: so what is your suggestion?\r\nIvor: Ok there was no question asked\r\nStuart: It is warm outside, there is no sign that would indicate any change in weather conditions so.... think guys\r\nWarner: so maybe lets ask the rest of the crew if they have any propositions\r\nIvor: Let's just post on our grup with the plan that is ready\r\nIvor: otherwise we won't go anywere today"
  },
  {
    "id": "13680753",
    "summary": "Ramsay recommends to Julie the following Christmas movies: Home Alone, The Lethal Weapon, National Lampoon's Christmas Vacation, Nightmare Before Christmas, the Santa Clause films with Tim Allen as Santa, Rudolph the Red Nosed Reindeer, The Year Without a Santa Claus.",
    "dialogue": "Julie: Can you give me some ideas for Christmas movies, please?\r\nRamsay: Well, there's Home Alone.\r\nJulie: Oh, right!\r\nRamsay: The Lethal Weapon films all had Christmas in them!\r\nJulie: Not exactly what I mean, but...\r\nRamsay: How about National Lampoon's Christmas Vacation? That's my favorite!\r\nJulie: Good one!\r\nRamsay: Nightmare Before Christmas? Or is that Halloween?\r\nJulie: It's both, I think!\r\nRamsay: True. There are some newer ones, with Tim Allen as Santa. What are they called?\r\nJulie: Oh, the Santa Clause films, right, I think there are three or four?\r\nRamsay: Yes, I forget how many.\r\nJulie: This is a good start. More than we need probably. Any others?\r\nRamsay: Well, all the old Rankin Bass stop motion ones like Rudolph the Red Nosed Reindeer and The Year Without a Santa Claus.\r\nJulie: Those are great for the kids, right?\r\nRamsay: I kind of like them myself! Nostalgia and all that!\r\nJulie: LOL!\r\nRamsay: I'm sure there are newer ones, I just don't know them.\r\nJulie: I think so too. Christmas with the Kranks, I think, was the chick from the Halloween films?\r\nRamsay: Now you're getting too modern for me!\r\nJulie: Okay, thanks for the advice!\r\nRamsay: Enjoy!"
  },
  {
    "id": "13730541",
    "summary": "Mellery has to order flowers for the Johnson funeral. The budget is 100. The service starts at 11 am on Wednesday, with the visitation before. Paul and Mellery and the other people will meet at Paul's car at 10.30. ",
    "dialogue": "Mellery: I have to order flowers for the Johnson funeral. What is my budget?\r\nPaul: That's Johnson in accounts? His mum?\r\nMellery: Correct.\r\nPaul: About 100 then, please.\r\nMellery: Okay, no problem.\r\nPaul: When is that service, do you know?\r\nMellery: The visitation is Wednesday before the service, everything starts at 11 am.\r\nPaul: Okay, will probably do the visitation. See if anyone wants to come along.\r\nMellery: No problem.\r\nPaul: Have them meet me at my car at 10:30.\r\nMellery: That should be enough time."
  },
  {
    "id": "13812375",
    "summary": "Aric didn't pick up the parcel from the post office yesterday because it was closed when he arrived. He will pick it today because Ariel really needs the parcel.",
    "dialogue": "Aric: Good morning Sweetheart! \r\nAriel: Good morning.\r\nAriel: Have you picked up the parcel from the post office yesterday? \r\nAric: No. I didn't manage to get there on time.\r\nAric: It was already closed when I arrived...\r\nAriel: Can you do that today?\r\nAric: I'll try.\r\nAriel: Listen, I really need that parcel. \r\nAriel: And it's been lying three days already!\r\nAric: Okey, okey.\r\nAric: I'll pick it up today, promised. \r\nAriel: TQ"
  },
  {
    "id": "13717140",
    "summary": "Joanne is going to Spain with her fiancee next week. She will be absent during the presentation she had prepared with Elisabeth and Monica. Monica is worried and wants her to be there. Joanne offers her help via phone. ",
    "dialogue": "Joanne: girls i am taking a few days off next week\r\nElisabeth: oh you lucky girl!! are you travelling somewhere?:*\r\nMonica: next week? are you sure? :(\r\nJoanne: what's wrong?\r\nElisabeth: yeah Monica, is something not okay?\r\nJoanne: i am going to spain with my fiancee\r\nMonica: well we have this two big presentations with clients next week...\r\nJoanne: you will do perfect without me Monica, don't worry :)\r\nElisabeth: exactly, we can handle that honey\r\nMonica: i am not sure... the 3 of us worked on this project, this won't look too good if you are absent\r\nElisabeth: you worry too much\r\nMonica: maybe, but i think Rachel will feel the same way\r\nJoanne: well i am not cancelling my trip \r\nMonica: i know, i wouldn't dare to ask you, i am just a little worried...\r\nElisabeth: everything will be fine :*\r\nJoanne: yeah, and if you need anything last minute you can always call me"
  },
  {
    "id": "13728412",
    "summary": "Maggie and David will join Nick for the comic con this year. Maggie will dress up as Wonder Woman and David might dress up as Superman. Maggie will call Nick for details.",
    "dialogue": "Maggie: hey david, what's up?\r\nDavid: nothing much, you?\r\nMaggie: same. hey, i just got a text from nick asking if we wanted to go to comic con with him\r\nDavid: oh no... it's that time of the year again\r\nMaggie: be honest though, don't you think it would be kind of fun to go?\r\nDavid: NO! lol i would never go\r\nMaggie: well, i'm thinking of going...\r\nDavid: REALLY?!?!?!\r\nMaggie: yeah, i think it would be kind of fun\r\nDavid: i'd never imagine you're into that stuff\r\nMaggie: i'm not into it, but i thought it would be fun to go this year\r\nDavid: are you planning on dressing up?\r\nMaggie: yup\r\nDavid: REALLY?!?!?\r\nMaggie: yup, i'll be wonder woman\r\nDavid: oh man, i kinda wanna go now\r\nMaggie: see? it'll be fun\r\nDavid: I'm not dressing up, though\r\nMaggie: not even as superman?\r\nDavid: mmm, that doesn't sound bad\r\nMaggie: i'll call nick to get all the details"
  },
  {
    "id": "13828975",
    "summary": "Michael has an account with Barclays. Anne has it in HSBC. At Barclays they don't charge. Anne's credit card request was declined. Michael got his after 3 months. ",
    "dialogue": "Anne: You have an account with Barclays, right?\r\nMichael: Yeah\r\nAnne: Is it ok? I'm thinking about changing my bank\r\nMichael: Where do you have it now?\r\nAnne: HSBC, they were the only one who actually let me open an account when I arrived to the UK. It's time for a change, especially after all those scandals\r\nMichael: I'm quite happy with Barclays, they don't charge me anything, the service is great and I like the staff\r\nAnne: I wanted to get a credit card, but my request was declined\r\nMichael: What? Really? Barclays offered me a credit card after three months, I think. I didn't take it as I don't need it and I don't want it, but it was never a problem to get one\r\nAnne: See, that's what everyone's telling me, I don't get HSBC's policy\r\nMichael: Don't dwell on it, just close the account and come to Barclays or Nest, I've heard they're ok too"
  },
  {
    "id": "13819429",
    "summary": "Grace summons Julia and Marie to the ballroom but their priority is eating.",
    "dialogue": "Grace: Girls, I'm in the ballroom, come here\r\nJulia: We're at the table\r\nMarie: food first ☝\r\nGrace: LOL"
  },
  {
    "id": "13862353",
    "summary": "Angie is thinking about her future with Freddie. Angie and Susie both think that Henry would be a prettier name for the future baby boy.",
    "dialogue": "Angie: hey stupid question\nAngie: which name is prettier: Henry or Harry?\nSusie: lol why u asking?\nAngie: just thinking about the future with Freddie\nAngie: can't decide how to name our future baby boy\nAngie: lol\nSusie: i'd choose Henry\nAngie: i thought so too 😁\nSusie: haha"
  },
  {
    "id": "13810500",
    "summary": "Anna hasn't contacted anyone since 12 October. Mila and Wyatt are worried because Anna had some health issues and was depressed when Mila saw her last time. Mila talked to Anna's father and he said Anna warned him she's going to disappear for a few weeks. ",
    "dialogue": "Mila: Have you heard from Anna recently?\r\nWyatt: No. Why?\r\nMila: I just worry about her. She hasn't contacted anyone since 12th October.\r\nWyatt: Oh, this doesn't sound good. At all.\r\nWyatt: Has anyone called the police?\r\nMila: Not yet.\r\nMila: I talked to her father and he said that Anna had warned him that she would disappear for a few weeks.\r\nMila: It turned out that she has some serious health issues and she needed some time alone to figure out, what to do.\r\nWyatt: Well, then we should respect her wish and leave her alone.\r\nMila: I'm just afraid she's going to hurt herself. She was so depressed, when I saw her for the last time.\r\nWyatt: If her family is not concerned, then we shouldn't be either.\r\nWyatt: Anna must have some hard time, let's give her some space.\r\nMila: What if she needs support or someone to talk with?\r\nWyatt: Then she'll call."
  },
  {
    "id": "13829534-1",
    "summary": "The wedding invitation from Conrad was delivered yesterday. Donna will be there.",
    "dialogue": "Conrad: hello there\r\nConrad: did you ask yout mom about the letter?\r\nDonna: wait imma ask her now\r\nDonna: yes, we got it\r\nDonna: was delivered yesterday\r\nConrad: kk, open it, its an invitation\r\nDonna: it's very old fashioned of you to send wedding invitations by post\r\nDonna: but also romantic\r\nConrad: you coming?\r\nDonna: yes of course!\r\nDonna: im so happy for you!\r\nConrad: thanks, see you there"
  },
  {
    "id": "13862337",
    "summary": "Jane went to the post office before midday and sent Louis' letter. In 2012 Louis made a translation from Polish for a website. They are going to publish it in the form of a book now. Louis reread his old translation and made a lot of corrections.",
    "dialogue": "Louis: Fab!\nFabian: What?\nLouis: Is Jane with you?\nFabian: Yep\nLouis: Can you ask her if the's been to the post office?\nFabian: Ok, gimme a sec\nLouis: Ok\nFabian: Yes, she went there before midday and sent your letter\nLouis: Ok, thanks - tell her she's great\nFabian: What was in that envelope again?\nLouis: Some stuff I translated from Polish years ago for a web site that they're going to publish in book form now\nFabian: Ok\nLouis: They had me check that old translation and I had to change or correct a lot of things\nFabian: How old was that translation?\nLouis: I made it in 2012... When I re-read it after many years I was horrified and decided to make a huge number of corrections\nFabian: I understand that perfectly!"
  },
  {
    "id": "13828077",
    "summary": "Emma moved to London a month ago and works in her company's new branch as the boss's assistant. Jacob writes a travelling blog for a living. ",
    "dialogue": "Jacob: Hey Ems, how's it going?\r\nEmma: Hi Jacob, good good, can't complain :)\r\nJacob: You home right now?\r\nEmma: Hm, no, I moved to London a month ago\r\nJacob: Really? Study? Work?\r\nEmma: Work, my company just opened a branch here\r\nJacob: and you're the boss?\r\nEmma: I'm the boss.. boss' assistant :D\r\nJacob: Haha good enough!\r\nEmma: It alright I'd say. What do you do these days?\r\nJacob: I'm here and there. Traveling a little bit\r\nEmma: and what do you do for living?\r\nJacob: traveling blog\r\nEmma: shut up!!"
  },
  {
    "id": "13730915",
    "summary": "Bart is having his first day in the new job and he'll try to go for lunch with Ann.",
    "dialogue": "Ann: How is ur first day in new job?\r\nBart: I'm still a little bit confused.\r\nBart: It's so many things that I don't know….\r\nAnn: And how about people? \r\nAnn: Any friendly face … :)\r\nBart: U know, it's my first day. Everyone try to be nice.\r\nBart: We will see later :P\r\nAnn: You are right ! And what about lunch break?\r\nAnn: Do u know at what time it is?\r\nBart: At 10:30.\r\nAnn: Ok, I'll be wait at MIke's ok?\r\nBart: I'm not sure if will have time for lunch today…\r\nAnn: Don't be kidding! You have to eat sth!\r\nBart: Ok ok, i'll try :)\r\nAnn: And what about Mike? He works in the same department?\r\nBart: No, he works in IT dep. \r\nAnn: Oh, I see.\r\nBart: I have to go on training now. See u :*\r\nAnn: Bye :*"
  },
  {
    "id": "13811203",
    "summary": "Philip’s article was published in the New Scientist.",
    "dialogue": "Philip: <file_other>\r\nPhilip: look they published my article!\r\nJane: wow, great! You'll become a celebrity soon!\r\nPhilip: haha, I srsly doubt that!\r\nPhilip: but it's so cool to see it printed!\r\nJane: and in the New Scientist, who would ever think? :D"
  },
  {
    "id": "13729091",
    "summary": "Kevin did not know Rammstein is having a concert next July. Bryson bought his tickets for this concert two weeks ago. Kevin is worried that there are no tickets left.",
    "dialogue": "Bryson: are you going for a Rammstein concert next july?\r\nKevin: Rammstein is playing?!\r\nBryson: yeah, you didn;t know?\r\nKevin: no, I didn't, fuck... the tickets are probably sold out?\r\nBryson: I think so\r\nKevin: crap...\r\nBryson: I bought mine 2 weeks ago and I spent more than an hour trying to get them, the system was so overloaded\r\nKevin: i am so mad right now... just checked the ticket site and they are all gone\r\nBryson: maybe someone will be selling later one, if they can't attend?\r\nKevin: the price will probably be fucked up though lol\r\nBryson: yeah but you know it's priceless to be there :D\r\nKevin: you are right :/"
  },
  {
    "id": "13864637",
    "summary": "The tutorial office is closed due to a meeting, which Glesny and Kelly are attending. Amanda forgot about it, she will wait until it's over.",
    "dialogue": "Amanda: The tutorial office is closed\nGlesny: Yes we are at a meeting\nKelly: Room 36\nAmanda: I forgot about this meeting\nAmanda: I will wait until it's over\nAmanda: It's better than coming 1 hour late \nKelly: As you wish\nKelly: Anyways the meeting is almost over \nGlesny: No worries, you didn't miss much "
  },
  {
    "id": "13716915",
    "summary": "Richard feels awful again so he won't come to the party. Jessica has told him to go to the doctor's. Richard has a private insurance that covers 80%. Susan will send him her doctor's number.",
    "dialogue": "Richard: Hi guys, I feel horrible today again. I don't think I will come to the party\r\nSusan: Richard, you should go to the doctor with it.\r\nJessica: I've told him that for a week!\r\nRichard: But what doctor?\r\nSusan: I'd just go just to an internist\r\nSusan: Do you have any pains? \r\nRichard: Not really\r\nJessica: Go to an internist, tell her/him what's going on and we will all be calmer\r\nRichard: But can you recommend anybody?\r\nSusan: I know a very nice woman in the city centre\r\nSusan: Do you have a private insurance? Does it cover this kind of things?\r\nRichard: It covers everything, but only 80%\r\nSusan: ok, that should not be a lot\r\nRichard: Thanks!\r\nSusan: I'll send you her number as soon as I find it"
  },
  {
    "id": "13811517-1",
    "summary": "Andrea will take a tent for 2 people and some camping stuff: sleeping bag, pad, water. Brian's tent is for 3 people, but it's relatively small. Brian and Andrea won't need any climbing stuff as they won't be climbing this time.",
    "dialogue": "Andrea: ok, so tell me what's the plan?\r\nAndrea: what shall I bring with me?\r\nBrian: have you got a tent?\r\nAndrea: yes, but for 2 ppl max.\r\nBrian: ok, so take it. \r\nBrian: Mine is for 3, but it's relatively small so it's better to have one extra.\r\nAndrea: what else do I need?\r\nBrian: nothing special, just regular camping stuff: sleeping bag, pad, food, water\r\nBrian: and sth warm coz it can be cold at night..\r\nAndrea: ok, so I don't need any climbing stuff?\r\nAndrea: Nope, no climbing this time, just relax:D "
  },
  {
    "id": "13729194",
    "summary": "Martin will meet Gonzo later next to the police line. They have another 45 min until the real deal at 8 pm.",
    "dialogue": "Martin: I'm at the demo. U coming?\r\nGonzo: I'm already here\r\nMartin: where?\r\nGonzo: right int he middle\r\nMartin: it's gonna be difficult\r\nMartin: there's a shitload of people here\r\nGonzo: I know\r\nGonzo: should we meet later then?\r\nMartin: later when? don't know what time this thing ends\r\nGonzo: then let's try to meet somewhere. Next to the police line maybe?\r\nMartin: my favorite spot\r\nGonzo: haha\r\nGonzo: I don't think there's gonna be trouble\r\nGonzo: not yet at least\r\nMartin: how do you know\r\nGonzo: they usually don't start the real deal until 8pm or so\r\nMartin: so we have another 45 min?\r\nGonzo: more or less"
  },
  {
    "id": "13731398",
    "summary": "Mary is disappointed that Erick shared her secret with other people.",
    "dialogue": "Mary: It's sad. I cannot trust anyone\r\nAnne: Who disappointed you?\r\nMary: Erick\r\nAnne: What did he do?\r\nMary: I told him something confidential\r\nMary: I especially told him to keep it for himself\r\nMary: Last week I met Jordan and he asked me about it.\r\nMary: I thought: how is it possible?\r\nMary: How does he know about it?\r\nMary: And then he said that it was Erick that told him.\r\nAnne: What an asshole\r\nMary: Indeed\r\nMary: Yesterday I met Cindy and she also raised this issue with me\r\nMary: Again, Erick told her\r\nMary: I'm sure now everyone knows\r\nMary: People talk \r\nAnne: I haven't heard anything compromising about you \r\nMary: It's not compromising\r\nMary: I just wanted to keep it a secret"
  },
  {
    "id": "13865202",
    "summary": "The accident was Phillip's fault. ",
    "dialogue": "Jack: Whose fault was it?\nMarianne: what? the accident?\nJack: yes\nPhillip: mine, unfortunately"
  },
  {
    "id": "13728084",
    "summary": "Edward wants to buy a birthday present for Angie. Geraldine heard Angie talking about manga, so Edward will dig into the topic.",
    "dialogue": "Edward: Can you give me a hand?\r\nGeraldine: Sure. What do you need?\r\nEdward: I'm looking for a good present for Angie. For her b-day.\r\nGeraldine: I got her a basket of lotions, perfumes, soaps and all that stuff. \r\nEdward: That's a great idea. Shame it's taken ;) do you know what she likes?\r\nGeraldine: Not really, no. I've heard her talking about manga.\r\nEdward: What's that?\r\nGeraldine: Japanese comic books.\r\nEdward: Oh. Did she mention anything specific?\r\nGeraldine: I don't think so.\r\nEdward: Well, thanks anyway. I'll dig into it.\r\nGeraldine: Sure. Whenever. "
  },
  {
    "id": "13862908",
    "summary": "Grace spilled something on the floor and Carter slipped on it.",
    "dialogue": "Carter: I dont wanna nag you honey😕\nCarter: But today I slipped on the floor😕\nGrace: Are you okay?😭😭\nCarter: Could you mop it if you dropped something?😼\nGrace: Oops sorry i will keep it in mind(-_-;)"
  },
  {
    "id": "13680790-1",
    "summary": "Luis thinks that people in Sankt Petersburg are strange. There was a person masturbating in an Internet café. Sean thinks that people in Eastern Europe are generally cold. Sean wants Louis to let him know when he is back to tell him stories about Russia.",
    "dialogue": "Sean: Hi! How is it going?\r\nLouis: hi, everything's fine, you?\r\nSean: Fine as well. How is Petersburg?\r\nLouis: Strange. Very strange.\r\nSean: why?\r\nLouis: I mean it's beautiful but people are somehow strange.\r\nSean: any examples?\r\nLouis: Yesterday I was in an Internet café at there was a guy openly masturbating.\r\nSean: LOL. Hahaha\r\nLouis: Yes, and nobody said anything.\r\nSean: How awkward! \r\nLouis: Very, they are also quite cold in general, rarely smile.\r\nSean: That's so common in Eastern Europe.\r\nLouis: Seems so.\r\nSean: Anyway, let me know when you're back, I'll be glad to listen to your stories of Russia.\r\nLouis: I will!\r\nSean: Take care!"
  },
  {
    "id": "13864636",
    "summary": "Mia and Katy will wait until 4. If nobody comes, they won't have to be here tomorrow.",
    "dialogue": "Mia: We should leave before 3\nKaty: let's wait till 4, if nobody comes then we won't have to be here tomorrow\nJeff: smart!"
  },
  {
    "id": "13865410",
    "summary": "Richard and Peter broke up. They were more than 3 years together. Peter didn't accept Richard fully. Stephen, Guto, Ross and Han will be careful when talking to Richard.",
    "dialogue": "Guto: Guys, be careful when talking to Richard\nGuto: he's not with Peter anymore\nStephen: oh no, what happened?\nRoss: I know, he mentioned it\nRoss: but I've no idea why\nHan: very unexpected\nRoss: he said something like: \"Peter didn't like who I am\"\nHan: sad, sounds serious\nStephen: yes, like this realisation you're not accepted by your partner\nGuto: so maybe it's good they broke up\nRoss: Which does not change the fact that it may be very difficult for them\nGuto: how long did they stay together?\nRoss: 3 years at least\nGuto: right, a piece of life is gone..."
  },
  {
    "id": "13716362",
    "summary": "Tarja, Tom, Chelsea and Jenny are meeting on Saturday.",
    "dialogue": "Tarja: ok guys, when are we meeting? I'm sick of sitting at home\r\nTom: heeeeeeey it depends cause i'm working\r\nChelsea: hi!!!! I'm free this week, Saturday maybe?\r\nJenny: I'm in, but I'm free eiher on Friday or on Saturday\r\nTarja: when are you working Tom?\r\nTom: Wednesday, Thursday and Friday\r\nChelsea: how about Saturday then? just like old times, at my place\r\nTom: I'm totally in gurl\r\nJenny: Couldn't be more in :D\r\nTarja: how about you Chelsea?\r\nChelsea: I'm in ^^\r\nTarja: cool, we're in touch then"
  },
  {
    "id": "13716124",
    "summary": "\"Sala del Capitolo\" Tom is looking for is in the main building.",
    "dialogue": "Tom: Where is the \"Sala del Capitolo\"\r\nKevin: it's in the main building\r\nMartin: The one with the huge round table\r\nTom: ok! I know.\r\nTom: Thx"
  },
  {
    "id": "13680997",
    "summary": "Nick doesn't have any Halloween plans. He explains to Chris that we go to cementary and spend time with our families for November 1st. Chris changed his name for Arthur for the party yesterday.",
    "dialogue": "Chris: What are your plans now for Halloween?\r\nChris: Just gonna stay in?\r\nNick: Yeah\r\nNick: nothing special <file_gif>\r\nChris: Fair enough I never used to do anything for Halloween.\r\nNick: in Poland we actually don't celebrate Halloween and don't do all this dressing up, pumpking curving and so on. \r\nNick: on November 1st we just go to the cementary with our families and after that spend time together.\r\nChris: I like it.\r\nChris: At least you’ll have somethinf worthwile to remember.\r\nNick: <file_video>\r\nNick: Cementary in the night.\r\nChris: That’s quite surreal.\r\nChris: Hopefully your future halloweens will be more upbeat lool\r\nNick: And how was the club yesterday?\r\nChris: Good night loool\r\nChris: My friends came back down from the home.\r\nChris: I went as Arthur.\r\nNick: What do you mean?\r\nChris: I changed my name for that night.\r\nNick: Why is it so?\r\nChris: I don't know exactly. Sometimes I like changes."
  },
  {
    "id": "13727688",
    "summary": "The weather is awful, which makes Gina and June unhappy. Gina wants to call in sick and stay at home with Netflix, whereas June is already at work. Gina tried taking pills to get rid of the winter depression, but it didn't work so she waits till March comes.",
    "dialogue": "Gina: I can't be bothered to do anything today.\r\nGina: The weather is dreek.\r\nJune: Yeah I looked out the window and thought today can piss right off.\r\nGina: I thought I'd call in sick and take the day off work.\r\nGina: Having a Netflix binge on the sofa.\r\nJune: Lucky you. I just about managed to drag myself into work.\r\nGina: Brave.\r\nJune: Not sure if it is more brave or stupid.\r\nJune: Possibly a bit of both. LOL\r\nGina: I wish it was spring. Really can't seem to get myself motivated for anything when the outside world looks like this.\r\nJune: You're lucky cause you can afford to take the time off. I wish I could.\r\nGina: Still doesn't make it any better though.\r\nGina: The winter depression that is.\r\nJune: Have you ever tried taking anything for it?\r\nGina: You mean the usual compendium of prozac or derivatives thereof?\r\nJune: Yes.\r\nGina: Tried. They don't work.\r\nGina: If anything I'd say they make it worse.\r\nJune: Poor you!\r\nGina: Yeah poor me. I guess I'll just have to wait until March to emerge out of my winter cave.\r\nJune: LOL"
  },
  {
    "id": "13727878",
    "summary": "Paul is participating in a very boring lecture.",
    "dialogue": "Paul: I'm dying here!\r\nPaul: Take me home!\r\nJulia: Boring lecture?\r\nPaul: You don't even now how boring...\r\nJulia: I can imagine.\r\nJulia: 2 more hours and you're done for today. Hang on!"
  },
  {
    "id": "13862232",
    "summary": "Marty invited Becky to his birthday party tomorrow at 7 pm in the Jameson Bilard Club.",
    "dialogue": "Marty: Hi Becky 🙂\nMarty: It's my birthday tomorrow and I wanted to invite you to my party that will take place in Jameson Bilard Club.\nBecky: Hi Martieee 🙂\nBecky: Wooo\nBecky: Happy to hear that\nBecky: Getting old aren't ya\nMarty: Getting old in style 😎\nBecky: What time?\nMarty: 7pm, till the morning I hope\nBecky: I will be there for sure\nBecky: Wouldn't miss it for the world!\nMarty: Can't wait to beat you in billiard 😈\nBecky: I'll take it easy on you this time 😇\nMarty: <file_gif>"
  },
  {
    "id": "13680944",
    "summary": "Brad needs Dom's help with an engine which slows down in random moments. Dom will check it in the evening.",
    "dialogue": "Brad: hey\r\nBrad: I need your advice \r\nDom: how can I help you? \r\nBrad: I think my engine doesn't work well \r\nDom: what do you mean? \r\nBrad: it slows down in random moments \r\nDom: I will check it in the evening "
  },
  {
    "id": "13809987",
    "summary": "Grace will come with curly hair tomorrow. ",
    "dialogue": "Grace: You like mu curly hairstyle or straight?\r\nAndrew: Straight\r\nGrace: Ok I will come with the curly style tomorrow"
  },
  {
    "id": "13730620",
    "summary": "Kelvin will call John to let him know if the crack for FIFA19 works.",
    "dialogue": "Kelvin: Yow bro.\r\nKelvin: The crack for FIFA19 Pc is out\r\nJohn: Oooh yeeaah!!\r\nJohn: Let me download it.\r\nJohn: I waited for it for too long.\r\nKelvin: Me too man.\r\nKelvin: At least know i don't have to buy a PS4💪\r\nJohn: Yeah. Just try and crack the game.\r\nJohn: If it works, Call me immediately so I can do the same.\r\nKelvin: Fine.\r\nKelvin: https://nosteam***** is the link\r\nJohn: Thanks bro.\r\nKelvin: Don't thank me. Start the process😜😂"
  },
  {
    "id": "13811659",
    "summary": "Juan is going to travel to Brazil. Hew went there last year already, working as a mechanic in a car factory. Now Juan needs to rush to the airport, his flight is at 3.00 pm.",
    "dialogue": "ALLISON: HI SIS, HOW ARE YOU?\r\nJUAN : WELL, I'M FINE…WHAT ABOUT YOU?\r\nALLISON : I AM FINE TOO…I HEARD YOU ARE TRAVELLING?\r\nJUAN: OH YEAH! I AM GOING TO TRAVEL TO BRAZIL.\r\nALLISON: IS IT YOUR FIRST VISIT IN THAT COUNTRY?\r\nJUAN: NO, THE LAST YEAR I WORKED IN A CAR'S FACTORY AS MECHANIC IN THIS COUNTRY.\r\nALLISON: THAT WAS INCREDIBLE. HOW IS YOUR FAMILY\r\nJUAN : THEY ARE I THE PINK OF THEIR HEALTH \r\nALLISON: GIVE MY KIND REGARDS TO THEM\r\nJUAN : YEAH THEY KEEP ASKING ME ABOUT YOU AND YOUR FAMILY\r\nALLISON: WAIT A MOMENT!, DO  YOU REMEMBER TO MYSISTER LARISSA?\r\nJUAN: YES…!!\r\nALLISON: SHE SAID ME THAT YOU DANCED VERY BAD IN HER LAST BIRTHDAY PARTY!\r\nJUAN: OH.! I DON'T BELIEVE YOU, BECAUSE SHE ASKED ME TO DANCED WITH HER, AND SHE SAIDME THAT IDANCED VERY WELL…!\r\nALLISON: JAJAJA, IT'S VERY FUNNY!!!!! WELL, I WOULD LIKE SEE YOU IN HER NEXT BIRTHDAY PARTY\r\nJUAN : OH NO I HAVE RUSH TO AIRPORT\r\nALLISON : DO YOU HAVE FLIGHT TODAY?\r\nJUAN : YES AT 3:00 PM SHARP\r\nJUAN: OK! ALLISON TAKE CARE, SEE YOU SOON.\r\nALLISON : BYE…………!"
  },
  {
    "id": "13728224",
    "summary": "Alex will cook today. Joan is grateful for that, because she had a tough and long day at work.",
    "dialogue": "Joan: Hey, I'll be back around 6.30. You?\r\nAlex: I'll come back earlier and cook. What do you think?\r\nJoan: Yeah, sounds great to be honest\r\nJoan: I've had a tough day at work\r\nAlex: No worries. I'll see you soon\r\nJoan: Yep. Thanks"
  },
  {
    "id": "13814978",
    "summary": "Jeremy wants to invite Russel and Clint to his home to watch a game. He can't. He doesn't remeber his grandparents are coming. ",
    "dialogue": "Jeremy: Mum ru there?\r\nJeremy: mum?\r\nJudith: yeah what's up, I've got 5 minutes\r\nJeremy: Can Russel and Clint come in the evening to watch the game?\r\nJudith: I'm sorry babe but granny and grandpa are coming, did you forget?\r\nJeremy: yes,  I did :(\r\nJudith: but they could come tomorrow then\r\nJeremy: the game is today :(\r\nJeremy: never mind, we'll meet up next week then\r\nJudith: <file_gif>"
  },
  {
    "id": "13865299",
    "summary": "Jack has a headache. He is allergic to aspirin.",
    "dialogue": "Jack: My head's killing me\nMary: poor you :(\nSarah: take an aspirin\nJack: I'm allergic, I don't know what I should take\nMary: Try ibuprofen, join us when you feel better!"
  },
  {
    "id": "13862738",
    "summary": "Rafal needs expensive braces for his teeth. Fala is worried about her dental health but is scared to go to the dentist.",
    "dialogue": "Fala: Rafal needs braces to straighten out his teeth\nEvline: Why? Mostly in his age people don't need braces\nFala: His pangs are sharpy, when you see him you saw them, right?\nFala: I thought it is genetic but it turned out that his other teeth are not in place and he didn't use his fangs\nFala: That's why\nFala: He asked the dentists if there is any other way not to have braces but all of the dentist he met said the same thing \nFala: First braces to support and his teeth in place for 2 and half years\nFala: And after that additionally the other one for 1 and half years\nFala: He said\nEvline: That sounds like long time. \nEvline: And it must be uncomfortable\nFala: That's what I was thinking about..\nFala: And it costs a lot\nFala: 2000 dollars and +\nEvline: Dentists make money everywhere\nFala: And I became worried about my teeth\nEvline: Your teeth?\nFala: Cause I feel a bit pain in my teeth\nEvline: Then why didn't you go and check them?\nFala: Cause it is scary\nFala: Mum, you should regularly go to the dentist\nEvline: Well I have not that many days left to live\nFala: What are you talking about ? Life starts from 60's"
  },
  {
    "id": "13611872",
    "summary": "Alice is complaining about her new workplace. Joanna has another student for Alice and she wants to continue learning on Tuesday mornings. ",
    "dialogue": "Alice: Hi Joanna! How's things?\r\nJoanna: I'm ok, spring is coming.\r\nJoanna: how about you? \r\nJoanna: I have some news about you from Mariusz, about work.\r\nAlice: yeah, its shitty...\r\nAlice: I work for tmf now\r\nJoanna: again :( \r\nJoanna: I heard\r\nAlice: I saw the new office last week.\r\nAlice: it's horrible. Very big open space..\r\nJoanna: yeah, Mariusz told me. \r\nJoanna: but I have another student for you. My best friend.\r\nJoanna: and I also would like to come back to our standard lessons on Tue mornings.\r\nAlice: yeah, that would be cool!"
  },
  {
    "id": "13717100",
    "summary": "Gregory asks Matthew, Bart and Mike if they have seen the new Game of Thrones episode. Matthew and Mike have seen it and didn't like it. Bart asks them not to give any spoilers.",
    "dialogue": "Gregory: have you seen the new game of thrones episode yet?\r\nMatthew: yeah, it was so bad\r\nBart: no spoilers!!! come on!!!!\r\nMatthew: we are not saying anything\r\nMike: i've seen  it, if it comes in this direction the whole season is gonna suck\r\nBart: dude i just said something\r\nGregory: chill mate, it's not that we talk about any details\r\nMike: yeah, we can give you spoilers if you want :D\r\nMatthew: hahaha don't be mean boys"
  },
  {
    "id": "13819250",
    "summary": "According to Ken and Lia Polonia Club serves good Polish food.",
    "dialogue": "Judy: Have you been to the Polonia Club\r\nKen: Yes. Great restaurant\r\nLia: Good Polish food 🙌"
  },
  {
    "id": "13727619",
    "summary": "Mercy has just downloaded Griffins and Golgoy game. She'll play it. ",
    "dialogue": "Mercy: Griffins and Golgoy\r\nJughead: haha, youve played the game\r\nMercy: it just finished installing\r\nJughead: haha, better play, its so cool\r\nMercy: yeah, i bet\r\nJughead: let me know when you launch\r\nMercy: yeah, i will\r\nJughead: cool"
  },
  {
    "id": "13809937",
    "summary": "June'll come home for Christmas, but only for 2 days as she's no longer a student and needs to work. She's vegan and doesn't eat sweets.",
    "dialogue": "Bentley: Are you coming home anytime soon?\r\nJune: I'm afraid, I am not.\r\nBentley: So when are you planning to visit us?\r\nJune: I will come home for Christmas, but I will stay only 2 days...\r\nBentley: Only 2 days? But why?\r\nBentley: You haven't been here since holidays.\r\nJune: I'm no longer a student. I've gotta work.\r\nJune: It's the end of school life. :(\r\nBentley: I'm sorry to hear that.\r\nBentley: Do you have any preferences concerning food?\r\nJune: I'm vegan, so I won't eat any meat or anything of animal origin.\r\nJune: In addition, I haven't been eating sweets for a month now and I want to stay sugar-free.\r\nBentley: OMG, you resign from so many delicious foods! \r\nBentley: So what do you eat? Stones and grass?\r\nJune: Yeah, exactly. That's all I eat.\r\nJune: I really hate this question. I eat many delicious things and I don't consider it as resignation.\r\nBentley: Okay, I respect your choice! Eat and do whatever you want. :)\r\nJune: Thanks."
  },
  {
    "id": "13728347",
    "summary": "Marion enjoyed her holidays in Greece. Marion wants to go back there next year and Robert will go with her.",
    "dialogue": "Marion: Hi! Just came back from my holidays :)\r\nRobert: Oh, so cool! Where were you?\r\nMarion: Greece!\r\nRobert: I envy you! Always wanted to go there! What did you see?\r\nMarion: Well, we went to Athens for a week to do some sightseeing and then for another week to Crete.\r\nRobert: How was Athens?\r\nMarion: Pretty crowded, but nice.\r\nRobert: Surely you can say more ;)\r\nMarion: We visited some museums, some archaeological sites and of course the Acropolis!\r\nRobert: Did you like what you saw?\r\nMarion: Oh, very much! We're actually thinking about going back there next year :)\r\nRobert: Hmm, I think I'll come with you ;)\r\nMarion: That would be fun :)\r\nRobert: Ik ;) and what about Crete?\r\nMarion: What about it?\r\nRobert: What did you do there?\r\nMarion: That was more of a resting place for us. Lying in the sun, swimming in the see, partying all nite. \r\nRobert: Partying? You? I didn't think you were a party animal ;)\r\nMarion: I'm not. :P I just liked the atmosphere and the ppl. \r\nRobert: Take any photos? ;)\r\nMarion: Sure! Lots and lots!\r\nRobert: Show me then :)\r\nMarion: <file_photo> <file_photo> <file_photo>  <file_photo>  <file_photo>  <file_photo>  <file_photo> \r\nRobert: Oh that's so beautiful! Did you change you skin colour?!\r\nMarion: What?!\r\nRobert: UR so evenly brown! ;)\r\nMarion: ROTFL\r\nRobert: And in the third pic, who's that?\r\nMarion: Oh, we met her on one party and instantly became friends!\r\nRobert: I have to go to Greece..."
  },
  {
    "id": "13730493",
    "summary": "Kate is on her way home and she'll get there in 25 minutes. Jim is making sandwiches and tea.",
    "dialogue": "Kate: 25 minutes and I'm home\r\nJim: Great. U hungry?\r\nKate: I could eat a horse :D\r\nJim: Sandwiches and tea will be ready.\r\nKate: Love U!\r\nJim: I know :D\r\nKate: Haha\r\nKate: I'm getting into a bus\r\nKate: On my way now :D\r\nJim: C Ya"
  },
  {
    "id": "13681997",
    "summary": "Karl and Sharon are talking about plans for the weekend.",
    "dialogue": "Karl: Hi, Sharon.\r\nSharon: Hi, Karl.\r\nKarl: Do we have any plans for the weekend?\r\nSharon: Not that I know about.\r\nKarl: I was thinking, that we'll go somewhere this time.\r\nSharon: Any particular place?\r\nKarl: I was hoping you might come up with something.\r\nSharon: Indeed. I hear they have diamonds on sale this weekend in Dubai. What do you say, Karl?"
  },
  {
    "id": "13828782",
    "summary": "Abraham has just returned from a weekend with Daniela. He found a big bug in his flat and had to vacuum the entire place.",
    "dialogue": "Abraham: I'm home!! 🙂\r\nDaniela: Yay!\r\nDaniela: All ok then? Found any bugs? 😅\r\nAbraham: I found one huge one 😩 \r\nDaniela: No way!!!\r\nDaniela: 😭😭😭\r\nAbraham: I just vacuumed the whole place 😂😂\r\nDaniela: Hahaha\r\nDaniela: Good luck 😜\r\nAbraham: Thanks again for a great weekend!!"
  },
  {
    "id": "13728940",
    "summary": "Anna complained about her carpet, which was an excuse to invite Chay over with wine.",
    "dialogue": "Anna: I am so fed up with the carpet\r\nChay: What happened?\r\nAnna: Nothing much, I am just really fed up with the carpet.\r\nChay: Any particular carpet?\r\nAnna: No, just my carpet, pretty much anywhere in the house.\r\nChay: Colour/texture/cleanliness? anything in particular?\r\nAnna: all of the above\r\nChay: Gosh, you sound fed up indeed.\r\nChay: What are you going to do about this? Move out? Replace carpets?\r\nAnna: I was thinking I could maybe drink a lot of wine and then I won't be fed up anymore. \r\nChay: That could work. Definitely cheapest option.\r\nChay: Do you need help? drinking?\r\nAnna: Always! Bring some wine!\r\nChay: Was this a really cunning trick to make me come over with wine?\r\nAnna: Yeah I can't be bothered to go to the shop and need an excuse!\r\nChay: Chapeau!\r\nChay: <file_GIF>"
  },
  {
    "id": "13715835",
    "summary": "Michaela proposed turning the club into an official association, which involves additional responsibilities, but also gives new possibilities. Jessie is not sure, but might help with the paperwork. Steve is oppose to the idea. Michaela, Jessie, Steve and Ron will discuss it in person on Monday. ",
    "dialogue": "Michaela: So what do you guys think about the association idea?\r\nRon: I might be lacking the context here\r\nMichaela: Basically we were thinking of turning the club into an official association, so it's easier to get funds for events for example\r\nJessie: I'm torn actually - I get why it would help with funds, cooperation with other institutions and such, but I researched it and it involves quite a bit of paperwork.\r\nSteve: And someone to take care of it permanently, cause it doesn't end at setting up the association - you have to do it every year.\r\nMichaela: These are exactly the kind of things that I wanted to discuss with you. Do we have anyone willing to take care of the paperwork? Doesn't have to be one person.\r\nSteve: Frankly, I don't see anyone doing this - we all have jobs, barely have time for meetings sometimes and it's a ton of responsibility\r\nRon: The question is - do the profits of being an association surpass the costs - like the amount of time and work we put into it? There are also some financial costs, are there?\r\nMichaela: yeah, like a small fee when you set it up, but nothing more really.\r\nJessie: so what do we get from it really?\r\nMichaela: maybe the cost of a rubber stamp.\r\nMichaela: for example here are subsidies the city gives out every year, but to apply you need to be a formal association <file_other>\r\nRon: and there was this time when that community center refused to work with us, because we weren't an association\r\nJessie: I think there were two times we were rejected cause of that actually\r\nMichaela: I recall two as well\r\nSteve: but do we truly need those subsidies? We've worked for almost 4 years without them and for me that was the beauty of it - that you can organize events without spending tons of money on it, just with collective effort.\r\nSteve: I'm just afraid we're gonna lose this sense of an informal get-together, it's all just gonna turn into a business and will create tensions between us. I've seen it happen to clubs like ours\r\nRon: it's not necessarily going to happen to us and we could make some better events with more funding\r\nMichaela: association is not a business, we're not gonna start selling things. It's just about access to the possibilities that's we're denied right now cause we're not a formal association\r\nJessie: well... I could help out with the paperwork, but not alone. I'd say 2 more people would be enough to make this work\r\nMichaela: as this was my idea, I can help too, just a matter of dividing our work properly\r\nRon: I can't take up additional responsibilities right now with all that's been going on, so I won't be able to help, buy if y'all agree it's a good idea, I'm going to support it\r\nMichaela: Steve?\r\nSteve: I don't know man, I like things the way they are right now\r\nMichaela: Ok, maybe it's better to talk about this in person. Is Monday after the meeting ok for you all?\r\nSteve: yup, I can stay a bit longer\r\nJessie: Fine by me\r\nRon: as well"
  },
  {
    "id": "13813366",
    "summary": "For Laura, sex and money are most important in life. In Anna's opinion, love is more important.",
    "dialogue": "Amy: What is important in life?\r\nLaura: Sex and money\r\nAmy: If you have money you can always have sex\r\nAmy: I think love is more important\r\nAmy: You cannot buy it\r\nLaura: Naah, love makes you suffer\r\nLaura: I don’t want to suffer anymore. I want to be a rich bitch who gets amazing orgasms for breakfast. "
  },
  {
    "id": "13820041",
    "summary": "John and Johnny are in the same house in Catania as last year. ",
    "dialogue": "Ian: Are you in Catania right now?\r\nJohn: We're both here, in the same house we were last year\r\nJohnny: lovely as always\r\nJohn: nice!"
  },
  {
    "id": "13818736",
    "summary": "Oleg has a presentation on Ellen Brockovich and doesn't have a pair. Annie volunteers. Paul does too, but he's too late.",
    "dialogue": "Oleg: Hey\r\nOleg: So I am doing a presentation\r\nOleg: And just realized that we have to be in pairs\r\nOleg: Anyone doesn't have a pair yet?\r\nAnnie: Oh I dont\r\nAnnie: you know what to present? \r\nOleg: Yeah\r\nOleg: I have that environmental case \r\nOleg: With Ellen Brockovich \r\nAnnie: this is a nice one\r\nPaul: I don't have a pair either\r\nAnnie: Too late Paul xd\r\nAnnie: I will be with you Oleg\r\nOleg: Okay\r\nPaul: ☹️"
  },
  {
    "id": "13810372",
    "summary": "Angela is pregnant and Stephanie wants more information.",
    "dialogue": "Stephanie: I heard that Angela is pregnant!!!\r\nHelen: Yes\r\nStephanie: Tell me more ;-)\r\nHelen: My mother has all the important information I’m sure she will be happy to share it ;-)\r\nStephanie: Is it a new love? Did she want it? Is the father of the baby happy about it? Do they want to be together?\r\nStephanie: I’m sure your mother doesn’t know the answer to these questions…\r\nHelen: At the beginning it was shocking news but now they are both very happy waiting for the baby. I’ve never seen Angela so happy.\r\nStephanie: Nice.\r\nStephanie: And how about the father? Does she have a good relationship with him? Does she feel that he’s the right guy?\r\nHelen: She never complained. \r\nHelen: And how about you? \r\nHelen: How was your Christmas? \r\nHelen: Do you have any plans for the New Year’s Eve?"
  },
  {
    "id": "13828221",
    "summary": "Liam and Oliver will meet in the hall in 10 minutes to have a break.",
    "dialogue": "Liam: timebreak?\r\nOliver: in the lobby in 10 minutes.\r\nLiam: hurry up! i'm fed up... \r\nOliver: finishing my paper!"
  },
  {
    "id": "13829539",
    "summary": "Debra and her mother are still unemployed. Debra's mother is depressed after her father's death. Debra is grateful to Bruce for his concern.",
    "dialogue": "Bruce: How are you, Deb?\r\nBruce: Maybe that's not the best thing to ask but... I'm worried about you\r\nDebra: Hi, Bruce\r\nDebra: Yeah, I'm... so-and-so, I've had better days\r\nBruce: /hug\r\nDebra: /hug\r\nDebra: It's just that... mum is still unemployed and so am I, I'm trying to find something but it's not that easy\r\nDebra: I have no job experience and they usually want that...\r\nBruce: Ah :(\r\nBruce: That's so stupid, really, coz where are you supposed to get experience if everyone wants you to have experience already\r\nDebra: Yeah...\r\nDebra: Mum isn't in the best shape either, dad's death really took a toll on her and she's not young any more, so I don't know if she'll be able to find anything\r\nDebra: Sometimes everything feels really hopeless...\r\nDebra: Sorry, I'm not the best person to talk to these days\r\nBruce: What are you talking about?? It's fine, I know you've been going through a rough patch\r\nBruce: I wrote coz I really wanted to know how you've been, you don't have to force yourself to act happy\r\nDebra: Thanks, Bruce\r\nDebra: I'm not sure I can express how much I appreciate the fact that you're here for me\r\nBruce: Don't mention it\r\nDebra: No, it's a big thing to me... Actually, not too many people have talked to me recently, so I was a little lonely\r\nDebra: I think I might cry, I'm sorry\r\nBruce: Oh no, please don't cry :( I'm here\r\nDebra: I know... it's not entirely bad tears, it's also because I'm happy I have you\r\nDebra: I'm just kind of emotional\r\nBruce: /hug\r\nDebra: Thank you, really\r\nBruce: You know you can call me any time, don't you\r\nDebra: Yeah...\r\nDebra: I think I should eat something... thanks for writing to me, I'm feeling a little better now"
  },
  {
    "id": "13865236",
    "summary": "Amanda sent intimate photos of Thomas and Claudette having sex to Lillian and Petra. People are passing the pictures around. Thomas is in a relationship. Claudette seduced him, according to Amanda. ",
    "dialogue": "Amanda: Claudette is such a bitch!!\nLillian: What did she do?\nPetra: You didn't see the pictures???\nPetra: I thought everyone got them...\nAmanda: <photo_file>\nAmanda: <photo_file>\nAmanda: <photo_file>\nAmanda: And this one is the best: \nAmanda: <photo_file> \nLillian: OMG\nLillian: Is that Thomas?\nAmanda: Himself...\nLillian: This is so wrong\nLillian: How did you get these pictures??\nLillian: They are VERY intimate\nAmanda: Dunno everybody is passing them around\nLillian: I don't like it at all\nAmanda: But she's a bitch she deserves it\nLillian: Why? \nLillian: Nobody deserves to be exposed like that\nLillian: And Thomas?? Nobody calls him a bitch\nLillian: After all, Thomas is the one who is in a relationship and was caught having sex with her\nAmanda: She seduced him\nLillian: He should think with his brain and not only with his dick"
  },
  {
    "id": "13716167",
    "summary": "Josh is interested in Mia.",
    "dialogue": "Mia: Do you like Josh?\r\nDiane: All the girls at school like him.\r\nShirley: And he definitely likes YOU <3\r\nMia: Me?\r\nShirley: Are you blind or you're pretending to be blind?\r\nMia: I mean he's cute. But I don't think he looks at me like that...\r\nDiane: He even told Roger that Mia is the hottest chick at Bromley High."
  },
  {
    "id": "13814113",
    "summary": "Barry needs a linker team and 2-5 cleaning teams. Paul has a Polish rep for him.",
    "dialogue": "Paul: Hi\r\nBarry: :) Hi, wow so fast :P my friends asked me to ask in the BRRN to find someone who could help us...  We would need a linker team and I guess 2-5 cleaner teams...  I'll put in contact with the organisers\r\nPaul: Ok.  And i Have already Polish rep for you.  Not brrn but trusted"
  },
  {
    "id": "13728855",
    "summary": "Ryan forgot to submit a programming project before the due date. Ryan's teacher demands he deliver the project now. Isaac sends Ryan a game he developed last semester.",
    "dialogue": "Ryan: hey yo\r\nIsaac: what's up man\r\nRyan: i need a programming related project asap\r\nIsaac: what's the rush\r\nRyan: it's the teacher. she wants it now\r\nIsaac: what do you mean she wants it now\r\nRyan: yeah i forgot to submit it before the due date\r\nIsaac: typical you xD\r\nRyan: yeah i don't really have the time to joke around\r\nIsaac: should've thought that earlier man XD XD\r\nRyan: okay now cm'on\r\nIsaac: okay okay, what do you want\r\nRyan: a simple coding project\r\nIsaac: i have a game developed from the last semester\r\nRyan: is it hard\r\nIsaac: dude you need to learn it anyways for the viva, right\r\nRyan: yeah okay\r\nIsaac: i've mailed you the file\r\nRyan: thanks man, i owe you one\r\nIsaac: you owe me alot \r\nRyan: hey friends don't keep count XD\r\nIsaac: there you go\r\nRyan: okay ttyl\r\nIsaac: alright cool"
  },
  {
    "id": "13820116",
    "summary": "Tom wonders who is going to the party tonight. ",
    "dialogue": "Tom: who's going to be at the party tonight\r\nPeter: I'm staying home\r\nChris: me neither\r\nMary: I haven't really decided yet"
  },
  {
    "id": "13680283",
    "summary": "Ed has just woken up. Liam is awake and needs to get to school earlier for band practice. The band has a concert soon. Ed didn't know that. Ed is leaving town for work that week and might not make it to the concert. Ed and Jill consider eating out, when Jill finishes work. ",
    "dialogue": "Jill: hey, are you awake? \r\nEd: yeah, just barely\r\nJill: can you make sure Liam is awake? he needs to get to school earlier than usual today for band practice.\r\nEd: oh, really? OK.\r\nJill: yes, sorry, I forgot to tell you last night\r\nEd: hes up. do they have a concert coming up?\r\nJill: yes, the Monday before Thanksgiving.\r\nEd: odd. he didnt mentioned anything\r\nJill: well you two usually arent home at the same time. he probably forgot\r\nEd: true. i hope i can make the concert. i'll probably have to leave town that week for work.\r\nJill: yeah, that would be a pity if you couldnt. they have a really neat jazz number on the program\r\nEd: what time are getting out of work tonite?\r\nJill: hopefully by 7.\r\nEd: i was thinking of going to that french bistro by Dupont Circle\r\nJill: Bistro du Coin? that place is great.\r\nEd: thats the one. I really like their onion soup.\r\nJill: me too. alright, i'll let you know when I'm finishing up at work.\r\nEd: ok, I'll go check on Liam\r\nJill: thanks. have a good day!\r\nEd: you too!"
  },
  {
    "id": "13682454",
    "summary": "Tonight at 21:45 the series of \"Grey Zone\" airs on BBC4 in one installment.",
    "dialogue": "Lenny: In case you haven't found out yet: tonight at 21:45 a new series of \"Grey Zone\" comes on BBC4.\r\nPapa: Hi Lennie, thank you. But it's so late. Is it one or two installments?\r\nLenny: One.\r\nPapa: OK, I can cope with it.\r\nLenny: Have fun!"
  },
  {
    "id": "13728241",
    "summary": "Nicole can't come to Brandon tonight. Nicole needs to see a doctor because she slipped when she was walking up to the car.",
    "dialogue": "Brandon: Hey RU coming tonight?\r\nBrandon: I'm gonna prepare your favourite salad :D\r\nNicole: that's relly tempting but…\r\nNicole: <file_photo>\r\nBrandon: holy shit, what happened to you?\r\nNicole: I was walking up to the car when I slipped\r\nBrandon: I'm so sorry :(\r\nNicole: I'm waiting to see the doctor now\r\nNicole: So have fun, without me :(\r\nBrandon: poor you, keep me informed :*****\r\nNicole: I will"
  },
  {
    "id": "13681512",
    "summary": "Everett went home for Christmas, so Ida needs to wait until Monday to have a chat with him. Karol is watching a football game. Ida is going to the store, because she's hosting Andrzej's family tonight.",
    "dialogue": "Ida: where's everett this weekend?\r\nKarol: he's at his familys place for Christmas. theyre doing it early this year cuz of other commitments.\r\nIda: interesting. i was going to text him about something, but i think it can wait.\r\nKarol: oh?\r\nIda: were organizing a party at work 4 a colleague who is leaving the company, but we can talk about it Monday.\r\nKarol: gotcha\r\nIda: what are u doing right now?\r\nKarol: watching some football. kindofa boring game. u?\r\nIda: i need to go pick up some things at the store. Andrzej's brother and his family are coming to dinner tonight.\r\nKarol: oh nice. tell andrzej i said hi.\r\nIda: will do!\r\nKarol: ttyl\r\nIda: later!"
  },
  {
    "id": "13819081",
    "summary": "Peter and Jen are coming to Warsaw for the weekend to buy some things for the new apartment. They will stay at Alex's place and have a party. Jen and Peter like their new apartment but their neighbours complain about them making too much noise. They'll come on Saturday. ",
    "dialogue": "Peter: Yo, we’re coming over to Warsaw for this weekend. Could we crash on your couch for 2 nights?\r\nAlex: Hell yeah!\r\nJen: Thanks, we really appreciate it :)\r\nAlex: But we ARE going to party\r\nPeter: I was hoping so\r\nJen: Noo, not like last time, please!\r\nAlex: Sorry not sorry <file_gif>\r\nPeter: It’s gonna be lit!\r\nAlex: Btw, what brings you to the capital?\r\nPeter: We need to go to Ikea on Saturday to grab some stuff for the apartment\r\nAlex: How do you like living in the new place?\r\nJen: It’s really nice and comfortable <3 and we are finally by ourselves\r\nPeter: But the neighbours suck...\r\nAlex: Haha how come?\r\nPeter: Making noise complaints all the time\r\nAlex: Bullshit!\r\nPeter: I know\r\nJen: How about you just stop making so much noise?\r\nPeter: Me? Never!\r\nAlex: Haha I missed that. See you guys on Saturday!"
  },
  {
    "id": "13815423",
    "summary": "Theo met Brian Richardson. Brian grew up to be handsome. He is also a pleasant man now.",
    "dialogue": "Theo: guess what\r\nTheo: I met Brian Richardson on the street\r\nElla: omg, how is he?\r\nElla: I remember that in high school everyone made fun of him\r\nTheo: he was really fat then\r\nElle: and he didn't like to be in the spotlight\r\nTheo: well he changed, I assure you!\r\nTheo: <file_photo>\r\nElle: Is that him?! He's so handsome! :D\r\nTheo: and he's a nice guy too, we had a lovely chat\r\nElle: <file_gif>"
  },
  {
    "id": "13864543",
    "summary": "It is cold and rainy.",
    "dialogue": "Jack: What a weather! \nOlivia: Horrible!\nThomas: Cold and rainy "
  },
  {
    "id": "13810025",
    "summary": "Lily asks her professor to borrow her a book he recommended, but he doesn't have a copy. He reminds her to submit her paper she thought she submitted. Lily gets A+ and Charlie asks her to remind other students to submit their work.",
    "dialogue": "Lily: Professor Davis, could you please borrow me the book you talked about on your last lecture? There is only one copy of it in the library and someone has already borrowed it.\r\nCharlie: Hello, Lily! I am afraid I cannot help you - I do not own a copy of this book, I borrowed it form professor Roberts myself.\r\nLily: Thank you, I will ask professor Roberts than.\r\nCharlie: Lily, have you submitted your paper? I cannot find it.\r\nLily: Yes, I have or at least I think I have. I will check it.\r\nLily: Professor Davis, I am so sorry, I was certain that I have done this. Could I submit my paper now?\r\nCharlie: Yes, of course. :)\r\nLily: Thank you!\r\nLily: <file_other>\r\nCharlie: You are welcome! Could you please remind your classmates to do the same? So far I have received only ten papers..\r\nLily: Yes, of course, I will do this.\r\nCharlie: Thank you, Lily! By the way I have already read your paper. It is very well written and you made some really good points - it is an A+ work! :)\r\nLily: Thank you, Professor Davis! And once again thank you letting me submit it after the deadline.\r\nCharlie: It is not a big deal. :) Nevertheless I would be really glad, if the rest of the students sent their papers to me soon."
  },
  {
    "id": "13862501",
    "summary": "Les sent Fran photos of herself.",
    "dialogue": "Fran: <file_photo>\nLes: Awwww babe, you're so gorgeous <3\nFran: <file_photo>\nFran: And here? ;)\nLes: Incredible <3 <3 <3 You're so sexy and I love you so much <3\nFran: I love you too ;) <3"
  },
  {
    "id": "13728287",
    "summary": "Eva thinks she's allergic to her roommate's cat. Maria recommends Eva trying an antihistamine.",
    "dialogue": "Eva: i think i'm allergic to my roommate's cat\r\nMaria: why?\r\nEva: i'm itchy all the time :-(\r\nMaria: you should try an antihistamine \r\nMaria: they work for all kinds of allergies\r\nEva: i'll give it a try"
  },
  {
    "id": "13611580",
    "summary": "Joshua watched the heritage. He is disappointed with it. Despite the positive reviews, he finds the horror boring.",
    "dialogue": "Joshua: just seen the heritage\r\nNoah: oh yeah? and what do you think?\r\nJoshua: i'm really disappointed actually ;/\r\nJoshua: ofc the reviews were all wonderful, but yeah...\r\nNoah: so, rather shitty?\r\nJoshua: yeah i think so, boring as fuck\r\nNoah: heh, the modern horrors...\r\nJoshua: yep... back in the day...\r\nNoah: :D\r\nJoshua: xd"
  },
  {
    "id": "13681742",
    "summary": "Tracey seems to be very upset, because she was hurt by Julie. Harry wants to talk to her, but only if Julie starts the conversation. Mike knew that Julie was not a good person. Harry will inform Mike if he managed to talk to Tracey later on.",
    "dialogue": "Harry: did you see tracey at the weekend?\r\nMike: yes she was a mess\r\nHarry: was she how come?\r\nMike: too much to drink mate\r\nHarry: she needs to knock that on the head\r\nMike: I tried to tell her but she just got mouthy with me\r\nHarry: She was going out with that julie and her fella as far as I knew\r\nMike: well yeah that was the problem I think\r\nMike: that julies fella tried it on with tracey and julie kicked off with her\r\nHarry: oh right\r\nMike: she was right pissed off when I saw her\r\nHarry: what time was that then\r\nMike: bout 11ish\r\nHarry: she wasnt in when I called at 1 or she wasnt answering prob asleep\r\nMike: did u see her today?\r\nHarry: yes she is quiet so was wondering why, now I know\r\nMike: dont say nothing to her\r\nHarry: no I wont she will tell me if she wants\r\nMike: she prob will later\r\nHarry: unless she was encouraging it lol\r\nMike: nah dont think she was she was proper upset about it that julie took his side\r\nHarry: that julie is a proper twat anyways\r\nMike: yeah I know her from old I told trace to stay away from her\r\nHarry: I'll call ya later and let you know\r\nMike: ok mate"
  },
  {
    "id": "13716949",
    "summary": "The worst childhood gift that Kelly ever got was a kitchen toy that broke very quickly, Greg's robot borke in a week, for Bill the worst gift were stamps. Freddie got a different teddy better than requested. Sarah got a toy guitar instead of a real one.",
    "dialogue": "Greg: What was your worst Christmas present you remember from your childhood?\r\nKelly: i got a beautiful toy kitchen that broke the very next day! :(\r\nGreg: i feel you! Got a robot that broke a week later.\r\nBill: stamps! wasn't even interested in collecting them but my granddad was :)\r\nKelly: sounds awful!\r\nFreddie: i asked for a teddy bear from a tv advert but got one which was totally different..\r\nKelly: you mean Alfie the Bear?!\r\nFreddie: did you get it?\r\nKelly: NO! They kept convincing me the one that i got is even better! :( i was so disappointed! \r\nSarah: asked for a guitar and got one but it was a toy guitar you couldn't even play properly\r\nGreg: i feel so sorry for all of us! haha!"
  },
  {
    "id": "13828212",
    "summary": "Tim doesn't speak to Chris. Ben, Simon, Chris, and probably Tom, are going to the concert tonight.",
    "dialogue": "Chris: do u think Tim will come with us to the concert?\r\nBen: don't know? Why don't u ask him?\r\nChris: he doesn't want to speak to me!!\r\nBen: why?\r\nChris: that's an old story.. from last year\r\nBen: you'd better solve that soon. Go and talk to him!\r\nChris: are u sure?\r\nBen: of course! and if he doesn't, just send him a mail with your apologies\r\nChris: I have to think about it. So who's coming tonight?\r\nBen: I and Simon. May be Tim\r\nChris: ok see u"
  },
  {
    "id": "13812959",
    "summary": "Catherine is short-sighted. Angelo has astigmatism and accommodative dysfunction. Both of them can't wear lenses.",
    "dialogue": "Angelo: the worst is when I put my glasses somewhere and then I start looking for them\r\nAngelo: \"if only i had my glasses, I could find my glasses\"\r\nCatherine: I only have a minor corrective prescription\r\nCatherine: They didnt tell me it tho... but its minor\r\nCatherine: Im bad at distance vision, so near sighted?\r\nAngelo: yeah\r\nAngelo: I wanted to wear lenses, but I also have astigmatism\r\nAngelo: in one eye it's so minor I don't need a special lens\r\nCatherine: Baw :c\r\nAngelo: but in the other I can't go around it and I just couldn't stop feeling the lens on my eye, so it's a no for me\r\nCatherine: >_<\r\nAngelo: but this made me discover that I also had a problem with... what's it called\r\nCatherine: The shape of your eye?\r\nAngelo: accommodation\r\nCatherine: Ah\r\nAngelo: I didn't notice it that much until I tried contact lenses\r\nCatherine: Ah, yeah. I cant even do contacts, I hate things in my eyes"
  },
  {
    "id": "13817874",
    "summary": "Silvia will be free in 5 minutes.",
    "dialogue": "Aiden: Are you free now?\r\nSilvia: 5 mins please\r\nAiden: k"
  },
  {
    "id": "13727747",
    "summary": "Bruno will send the details concerning the KPR project to Winston via e-mail. Winston will help Bruno.",
    "dialogue": "Winston: Can you provide me with any details?\r\nBruno: I’m not sure what you mean.\r\nWinston: The KPR project.\r\nBruno: Oh of course, I’ll send them to you via e-mail ASAP.\r\nWinston: Thank you, I hope I can help you with that.\r\nBruno: From what the manager told me, you have quite a lot of experience with such matters so I really think you’ll make a good job \r\nWinston: Thank you, I hope so."
  },
  {
    "id": "13862223",
    "summary": "Brie will be at Ralph's at 3:30 pm to pick up the keys to Katie's apartment.",
    "dialogue": "Brie: Ralph, I'd like to pick up keys of Katie's flat today\nRalph: Hi, I have a couple of her things and need to take my stuff as well\nBrie: I'll get your stuff. I hope to manage before 15:30\nRalph: I am not planning to leave home\nRalph: So whenever you pass by"
  },
  {
    "id": "13829602",
    "summary": "Davey is searching for the basement key.",
    "dialogue": "Davey: Hi Deborah, I can't find the basement key! Any idea?\r\nDeborah: None. Pockets?\r\nDavey: Yours?\r\nDeborah: :‑P"
  },
  {
    "id": "13682021",
    "summary": "Josef will be selling his cheese at a market in the old town and wants Bryan to join him.",
    "dialogue": "Josef: join me today\r\nBryan: where?\r\nJosef: i will be selling my products in the old town\r\nBryan: oh, wow\r\nJosef: yeah, there is a market of local products and i go there with my cheese\r\nBryan: so i will help ypu\r\nJosef: you dont need to i just want you to be there with me :)"
  },
  {
    "id": "13821363",
    "summary": "Turkay is staying in Azerbaijan until September. Amanda considers visiting him.",
    "dialogue": "Turkay: Greetings from sunny Baku \r\nTurkay: <file_photo>\r\nJenny: how beautiful! thanks a lot, greetings from Rome\r\nTom: Are you in Azerbaijan right now?\r\nTurkay: Yes, I'm staying here till September\r\nAmanda: it seems a big city in the pic\r\nTurkay: oh yes, it is quite big\r\nAmanda: how many people live there?\r\nTurkay: more than 2 millions\r\nAmanda: wow, that's more than most capital cities in Europe\r\nTurkay: it is. You should visit me here\r\nAmanda: That's a nice idea. I'll check the flights today and let you know\r\nTurkay: amazing! "
  },
  {
    "id": "13681705",
    "summary": "Jake and Max were supposed to meet tonight. Jake is working overtime, so he doesn't have time. They're going to meet next week. ",
    "dialogue": "Max: hey, you're still up or tonight?\r\nJake: shit, just wanted to text you\r\nJake: have to work late\r\nJake: also got an email from my supervisor I should change smth in a chapter\r\nJake: so sorry :( so wanted to go out tonight\r\nMax: don't sweat it. next time, man :)\r\nAustin: next week maybe?\r\nMax: sure, down for the same thing every week xD\r\nAustin: no shit :D"
  },
  {
    "id": "13828763",
    "summary": "Sylvia has returned from the gym and she's coming to Tabitha.",
    "dialogue": "Tabitha: how's it going? already on your way or not yet?\r\nSylvia: i've just returned from the gym\r\nSylvia: i'm grabbing my suitcase and i'm coming\r\nTabitha: ok!"
  },
  {
    "id": "13821551",
    "summary": "Gwendoline, Kate and Fanny completed the Sorting Hat quiz. Gwendoline belongs to Slytherin, Kate and Fanny to Gryffindor. Even though girls should be mortal enemies, they are going to remain friends.",
    "dialogue": "Fanny: <file_photo>\r\nKate: oh, congrats\r\nGwendoline: I got Slytherin :O\r\nKate: :O\r\nFanny: what did you get Kate?\r\nKate: gimmie a sec\r\nKate: Gryffindor as well\r\nFanny: we're in the same house <3\r\nGwendoline: So I'm your mortal enemy now or what? :(\r\nFanny: nah, I'm sure there were precedents of gryffindor-slytherin friendship\r\nKate: How did you get that result anyway?\r\nGwendoline: i marked some answers about persuasion and being smart and sneaky and stuff like that\r\nFanny: classic slytherin :D\r\nGwendoline: I'll just do the quiz again :P\r\nKate: Do as you please, but you can't escape your slytherinness :P\r\nGwendoline: yeah, yeah"
  },
  {
    "id": "13819876",
    "summary": "William's parents will be visiting him this Saturday. Emily and Ron will clean up the common area.",
    "dialogue": "William: guys, my parents will be staying at our place this Sunday\r\nRon: <file_gif>\r\nWilliam: the common area must be crystal clear or my mom will go batshit insane\r\nEmily: don't worry, we'll unfuck it\r\nRon: chill dude we'll clean up\r\nWilliam: thx"
  },
  {
    "id": "13682109",
    "summary": "Mark signed Amy for changing tires in the company's car on Thursday, 4.30 pm. Jim will contact Mark later.",
    "dialogue": "Amy: Hi, Mark.\r\nMark: Hi, Amy.\r\nAmy: Do you think it's time to change tyres?\r\nMark: Up to you. You may wait a little.\r\nAmy: I'm going away next week. Will you find some slot this week. Any time.\r\nMark: Thursday. 4.30pm\r\nAmy: Sign me in, please.\r\nMark: Done.\r\nAmy: Thank you. \r\nMark: Only the company car?\r\nAmy: Yes. Jim will take care of his car himself. He'll contact you. I don't know his schedule.\r\nMark: Ok. Tell him that it's getting busy.\r\nAmy: I know. That's why I want to have it done now. Before everyone wakes up to do that.\r\nMark: Good idea. Like that :-)\r\nAmy: :-)\r\nAmy: See you Thursday.\r\nMark: See you."
  },
  {
    "id": "13829797",
    "summary": "Adam feels class is boring. ",
    "dialogue": "Adam: It's so boring here….\r\nMandy: Still at class?\r\nAdam: Yes.\r\nAdam: -_-"
  },
  {
    "id": "13864861",
    "summary": "Chuck, Nelly and Simon had a party last night. Chuck didn't drink any alcohol and now he's full of energy and wants to meet the others for hiking, They are not very willing, though.",
    "dialogue": "Chuck: Guys, are you up?\nNelly: I've just woken up\nNelly: still tired after the tracking\nSimon: me too\nChuck: finally!\nNelly: you were up at 6?\nChuck: I couldn't sleep\nChuck: when are we meeting and where should we hike today?\nGraham: gosh, I'm still in bad, not sure if I'm able to do anything today\nNelly: Chuck! what are you taking?!\nNelly: where does this energy come from?\nChuck: hahah, I just didn't drink last night\nNelly: I had 2 beers only\nChuck: I think one beer is 30 min longer sleep\nSimon: bullshit"
  },
  {
    "id": "13731221",
    "summary": "Michael and Betty are planning to meet. They have not seen each other for a long time. Betty is often the busy one. They agreed to finally meet on Monday afternoon. They will discuss the details on Sunday.",
    "dialogue": "Michael: I saw this video clip and I thought of you!\r\nBetty: Haha, really?\r\nMichael: Yeah! So what's new?\r\nBetty: Nothing much! When are me finally gonna meet??\r\nMichael: You're the busy one! I don't know... Friday? Saturday?\r\nBetty: None is good for me, lol :D\r\nMichael: So what else is new -.- \r\nBetty: c'mon, we'll figure sth out. Give me a sec.\r\nMichael: Maybe Monday after work?\r\nBetty: That's actually perfect, but I've got another meeting at 8 pm so we'll only have around 3 hours.\r\nMichael: Oh, so I won't be the event of the day, bummer...\r\nBetty: You're THE event of EVERY day, so five it a break :D\r\nMichael: You're right. I'm fabulous.\r\nBetty: haha you are. OK, I'm writing it down.\r\nMichael: OK, call you on Sunday to discuss the details.\r\nBetty: kk ;* ciao"
  },
  {
    "id": "13680210",
    "summary": "Ahmed reminds Bianca to turn off the laptop when she finishes using it. They will see each other at the satistics class.",
    "dialogue": "Ahmed: Bianca\r\nBianca: hey Ahmed\r\nAhmed: hey, remember to switch off the laptop after you finish up with it\r\nBianca: yeah, cant forget\r\nAhmed: ok then, see you then at the statistics class\r\nBianca: book some space for me if you get there first\r\nAhmed: okay then, the same applies to you also\r\nBianca: ok then"
  },
  {
    "id": "13612126",
    "summary": "Julie accidentally deleted the text with timing of her appointment with Sarah. Sarah confirms it's booked for 3.30. That's fine for Julie. ",
    "dialogue": "Julie: What time was my appointment with you again sorry I deleted your text by mistake\r\nSarah: hiya Julie, it was booked for 3.30 this afternoon, is that still ok?\r\nJulie: yes thats fine I will see you then\r\nSarah: lovely see you later"
  },
  {
    "id": "13729340",
    "summary": "Tom and Alex had fun last night. They drank a lot and Tom has a hangover now. ",
    "dialogue": "Tom: U OK?\r\nAlex: Yeah, pretty good. U?\r\nTom: <file_gif>\r\nAlex: hahaha so a hangover, huh?\r\nTom: Don’t tell me you’re surprised! Vodka was my middle name yesterday.\r\nAlex: What can I say? Friday, baby!\r\nTom: So much fun, though\r\nAlex: Yeah, you definitely had fun\r\nTom: :P\r\nAlex: Especially when you called Erica a fat ass\r\nTom: I did WHAT?\r\nAlex: in her face\r\nTom: noooo\r\nAlex: seriously, man\r\nTom: I can't believe it\r\nAlex: HAHA I'm messing with you\r\nTom: you prick...\r\nAlex: I knew you wouldnt remember much\r\nTom: Yeah, that I would've remembered\r\nAlex: haha"
  },
  {
    "id": "13813433-1",
    "summary": "Hannah cheated on Max with Will. Hannah blames Emma she told Max about it. Emma did not tell him that although Max claims he knows it from Emma.",
    "dialogue": "Hannah: how fucking dare you \r\nEmma: uhhhhh what I do?\r\nHannah: what do u mean what did I do?? bitch you told max\r\nEmma: told max what??\r\nHannah: don't play stupid \r\nEmma: im not!!!! what the fuck are you talking about??\r\nHannah: you told max I hooked up with Will\r\nEmma: what no I didn't tell him\r\nHannah: YOU DID Max text me and said \" what did you do with Will? Emma said you guys hooked up at the party?\"\r\nEmma: well he is lying because I didn't tell him\r\nHannah: HOW could he know?? no body knew but you and Will\r\nEmma: I have no idea\r\nHannah: whatever you wanna lie I don't care fuck you "
  },
  {
    "id": "13820120",
    "summary": "Bert was up late and could've picked up Royce. ",
    "dialogue": "Rush: how did u get back home?\r\nRoyce: taxi. 10 quid\r\nBert: you should've called me. i was up till l8\r\nRoyce: shite had no idea"
  },
  {
    "id": "13828634",
    "summary": "Johnny and they played games and drank beer. Dave had to stay longer at work yesterday and he did not show up. Dave is enthusiastic about next  week, because everyone confirmed that they will be there.",
    "dialogue": "Johnny: Why didn't you show up yesterday?\r\nDave: Had to stay longer at work.\r\nDave: Did I miss something?\r\nJohnny: Not really, the usual stuff.\r\nJohnny: Played some games, drank some beer...\r\nDave: Much more interesting than fixing yet another broken formula in Excel.\r\nJohnny: Sure was.\r\nDave: What about next weekend? Any change of plans?\r\nJohnny: No, everyone confirmed they'll be there.\r\nDave: Great!"
  },
  {
    "id": "13681030",
    "summary": "Charles will book tickets for Carmen for himself and Carol.",
    "dialogue": "Charles: Hi! Would you like to go to the opera next month.\r\nCarol: Anything in particular?\r\nCharles: Carmen\r\nCarol: I've always wanted to see it! Let's go\r\nCharles: Are you ready to pay a bit more for better seats?\r\nCarol: in this case I am.\r\nCharles: Ok, I'll book them and let you know.\r\nCarol: ok"
  },
  {
    "id": "13829894",
    "summary": "Katy Perry and Orlando Bloom got engaged on Valentine's Day. They started dating in 2016. It's gonna be the second marriage for both.",
    "dialogue": "Sarah: Did you know that Katy Perry and Orlando Bloom got engaged?\r\nLucy: Yes, CNN writes about it\r\nSarah: They got engaged on the Valentine's day \r\nLucy: It's gonna be the second marriage for both. They started dating in 2016 :)\r\nLucy: Great!"
  },
  {
    "id": "13862950",
    "summary": "Alexia will listen to the podcast this weekend.",
    "dialogue": "Gergana: <file_other>\nGergana: You should have a look at this podcast. The guy is really nice and very well spoken :)\nAlexia: Thanks honey I will\nAlexia: I will listen to it this weekend 🙂\nGergana: They talk about his life growing up\nGergana: What he did to help himself feel better\nGergana: He changed his whole diet\nAlexia: Oh wow\nAlexia: How long is it?\nGergana: About 1 hour :)\nAlexia: Ok ;)"
  },
  {
    "id": "13816222",
    "summary": "George's car has broken down. In 10 minutes Will will give him a lift to work.",
    "dialogue": "George: dude can u pick me up\r\nWill: where r u?\r\nGeorge: home my car broke down and I have to get to work I could really use the help\r\nWill: no problem man! I will leave now and be there in like 10min\r\nGeorge: you're amazing! thank you I owe you a beer!\r\nWill: nah its no problem but ill take the beer!\r\nGeorge: hahah oh coures!\r\nWill: ok leaving now\r\nGeorge: great "
  },
  {
    "id": "13821566",
    "summary": "Harry would like to go for a movie with Ella, but she's not sure if she can. Ella is meeting her parents.",
    "dialogue": "Harry: Any plans for the weekend?\r\nElla: I was going to visit my parents, but they are coming here\r\nVicky: I am staying home, feeling kinda sick\r\nHarry: Ella, wanna go for a movie then?\r\nElla: I'll let you know, my parents are kinda first in line:P"
  },
  {
    "id": "13730404",
    "summary": "Joseph and Leo will talk in person.",
    "dialogue": "Joseph: I think I might be your brother.\r\nLeo: Are you insane?\r\nJoseph: I've just discovered something. But it's better to talk in person. "
  },
  {
    "id": "13821768",
    "summary": "Erica wants to sell her Renault laguna from 1999.",
    "dialogue": "Erica: Guys, we want to sell our car finally, if you know anybody who could be interested, let me know, please\r\nTom: How old is it? It's Renault laguna, right?\r\nErica: yes, it's 1999\r\nBarry: it's really old\r\nHeather: but good for youngsters I think\r\nErica: I agree, because it's very safe and reliable, that's why we've used it so long\r\nErica: there is only one disadvantage - it burns a lot of gas\r\nTom: sure, it's normal, like all old cars"
  },
  {
    "id": "13828362",
    "summary": "Zoe will go with Gracie and her bestie to Design STH event. She will come to Gracie's house and they'll go together. Afterwards they'll have something to eat. ",
    "dialogue": "Zoe: Hi! I've seen you're interested in Design STH event?\r\nGracie: Hi, yes! Wanna come with?\r\nZoe: You going there alone?\r\nGracie: No, with my bestie. would be cool to have bigger team and get creative 😀\r\nZoe: Sounds awesome 😊\r\nGracie: Come to my house and we'll go together. If you're free, we can go grab something to eat afterwards.\r\nZoe: Sure, why not. I never say no to food.\r\nGracie: TRUE!\r\nZoe: I gotta go. See you soon! \r\nGracie: Cya"
  },
  {
    "id": "13829400",
    "summary": "Water is cut off due to some failure. That's why Coco didn't take a shower in the morning.",
    "dialogue": "Coco: Noah, they cut water off, you knew about it?\r\nNoah: strange :) no info downstairs?\r\nCoco: do u have a nuber to admin. Dunno yet\r\nNoah: there are numbers downstairs. check it out if you can plz\r\nCoco: ok\r\nNoah: if not please call admins \r\nCoco: ok\r\nNoah: thanks a lot\r\nCoco: did u shower in the morning? :P\r\nNoah: yeah, u didnt make it? heh\r\nCoco: yeah i used bathroom, but didnt shower yet :'((((\r\nNoah: getting interesting :D\r\nCoco: godddd... what a drama.. :P <file_photo> until they finish\r\nNoah: ah yeah now i remember i saw a big puddle around the block, this is it\r\nCoco: no good they inform the very same day\r\nNoah: the pipe exploded or sth\r\nCoco: or its a failure\r\nNoah: at night\r\nCoco: probably yeah"
  },
  {
    "id": "13727665",
    "summary": "Luke is 15 minutes late. Jane and others are waiting for him in the 4th building. Jane is in the blue van.",
    "dialogue": "Luke: I'm running 15 min late.\r\nJane: We're here waiting for you.\r\nLuke: I know.\r\nLuke: I'm really sorry.\r\nJane: When you get here just come to reception and ask for Jane.\r\nJane: I'll come down and get you.\r\nLuke: OK\r\nLuke: I'm here now.\r\nLuke: Having problems finding you.\r\nLuke: Which building is it?\r\nJane: Go right down the drive. We're in the 4th building on the left.\r\nLuke: The one with the large Philips sign out the front?\r\nJane: Yes. That'll be us.\r\nJane: Are you outside?\r\nLuke: Yes. I'm in the blue van.\r\nJane: I think I can see you from the window.\r\nJane: Will go down to reception to meet you.\r\nLuke: Thanks.\r\nLuke: Much appreciated!"
  },
  {
    "id": "13612081",
    "summary": "John plays The Witcher and he enjoys it. John and Liam don't like Henry Cavill as Geralt.",
    "dialogue": "Liam: how’s the witcher?\r\nJohn: i’ve lost myself in side quests, but man, the game is addictive\r\nLiam: tell me about it… what lvl?\r\nJohn: 15\r\nLiam: not bad, but have you left Valen already?\r\nJohn: I’m about to do it… I’m going crazy from the music\r\nLiam: yeah, then you really have to move… have you seen Henry Cavill as Geralt?\r\nJohn: yes, I’ve seen him, man, and it’s awful… he looks like Legolas 😕\r\nLiam: fake hair\r\nJohn: and where is his beard?\r\nLiam: he didn’t have one in the books\r\nJohn: but I hope he didn’t look like prince of mirkwood in the books\r\nLiam: luckily not, and I really hope they’ll do sth about it"
  },
  {
    "id": "13863144",
    "summary": "Orion is grieving after the death of her rat.",
    "dialogue": "Orion: I miss him :(\nCordelia: Need i remind you that he cheated on you? You deserve alot better than some stupid asshole!\nOrion: ...what? oh, right noo - im talking about my rat... he died\nCordelia: SMITHERS IS DEAD???!!!!! NOOOOOOOO :'(\nCordelia: D:\nOrion: the funeral was lovely sniff"
  },
  {
    "id": "13681494",
    "summary": "Frank made tuna salad for lunch himself. ",
    "dialogue": "Frank: Made myself tuna salad for lunch!\r\nBhati: Yum! How do you make yours?\r\nFrank: Lots of crunch with celery, carrots and onion. A dab of low fat mayo. Lots of black pepper and a tiny bit of hot sauce!\r\nBhati: Wow, that does sound good. Do you eat it on bread?\r\nFrank: Nope, just crackers if I have them or on lettuce. Trying to cut carbs.\r\nBhati: Oof, I love bread too much to think about cutting carbs!\r\nFrank: It's not so bad. Helps keep the weight down.\r\nBhati: You're doing something right, you look great!\r\nFrank: Aw shucks!"
  },
  {
    "id": "13811603",
    "summary": "Saqib went on a successful date. Haris is going to visit Saqib.",
    "dialogue": "Saqib : the date went lit <3\r\nHaris : did she enjoy?\r\nSaqib : Yeah man she kissed me too \r\nHaris : OMG I cant image you guys together\r\nSaqib : Yeah it is real\r\nHaris : I am coming to your home now."
  },
  {
    "id": "13729494",
    "summary": "Hope didn't get that job. Josie keeps her fingers crossed for Hope all the time.",
    "dialogue": "Hope: I didn't get that job.\r\nJosie: Oh, no! I'm so sorry, Hope!\r\nHope: My life sucks...\r\nJosie: Don't think like that!\r\nJosie: It may be tough now, but good things will come.\r\nJosie: You can project your thoughts into the world.\r\nJosie: Just visualize good things.\r\nHope: OK, I will try...\r\nHope: It won't hurt me, I guess.\r\nJosie: I keep my figers crossed for you all the time.\r\nJosie: Maybe this job wasn't for you for some reason?"
  },
  {
    "id": "13680749",
    "summary": "Victor is going on a concert with his friends and asks Aaron to come. Everyone buys their own tickets.The concert starts at 7:30 and they will meet outside at 7. Aaron should call Roman.",
    "dialogue": "Victor: Do you want to go to a concert with me?\r\nAaron: What concert?\r\nVictor: It's a band called Disperse. They are playing a small show this Thursday.\r\nAaron: What kind of music is it?\r\nVictor: It's kind of like mellow rock.\r\nAaron: Where are they playing.\r\nVictor: It's a small club near the muzeum.\r\nAaron: Cool. Would anyone else be going with us?\r\nVictor: Yeah, I think Roman is coming, and Mark has already confirmed.\r\nAaron: It's been ages since I've seen a good show.\r\nVictor: It's good to get out once in a while to see how others play. These guys are real professionals too. The guitarist is supposed to be something else!\r\nAaron: So I guess Roman will be happy, eh? \r\nVictor: Yeah, he's drooling over it already! :)\r\nAaron: Ok, so how are we buying the tickets, everyone buys their own?\r\nVictor: Basically, yeah. Just do a search, and you'll find 'em.\r\nAaron: Cool. \r\nVictor: Show starts at 7:30, but let's meet out front at 7. Roman is making some kind of sign.\r\nAaron: A sign?\r\nVictor: Yeah, just give him a call and he'll tell you all about it.\r\nAaron: :) Should be fun."
  },
  {
    "id": "13819677",
    "summary": "Carl, Evelyn and Marek are going to have a dinner on Thursday at Marek's place. Carl will invite Barbara.",
    "dialogue": "Carl: Hey guys, how about inviting me to dinner one of those days? 😹\r\nEvelyn: LOL SURE THING. When would you like to be invited?\r\nCarl: I'll let you choose\r\nEvelyn: ha ha ha that's kind of you... Let me see... Would Thursday work for you? @Marek and for you? 😂\r\nMarek: Thursday dinner at my place - sounds good. We might just as well invite Barbara, if you guys are ok with it (?)\r\nEvelyn: Yeah, sure\r\nCarl: Go for it. I'll call her asap AND bring some wine\r\nEvelyn: Splendid\r\nMarek: Well then, looking forward to it. What will we be cooking? 😅\r\nEvelyn: We'll sort something out... just tell Barbara to bring dessert 😂\r\nCarl: lol I will. Hope she does accept the invitation he he\r\nEvelyn: So do I 🌈🎂🌈"
  },
  {
    "id": "13814873",
    "summary": "Betty will be late. Harriet will leave her ticket with the attendant.",
    "dialogue": "Betty: Running late! Missed my bus :(\r\nHarriet: will you make it? I will leave your ticket with the attendant\r\nBetty: ok, should make it, cu"
  },
  {
    "id": "13728164",
    "summary": "Jim will bring Michael and Alan to Eva's office. They will discuss details of their policy with new clients.",
    "dialogue": "Eva: Jim, meet me in my office. \r\nJim: Everything alright ma'am..\r\nEva: There are new clients that needs to be provided with details of our policy\r\nJim: Sure ma'am .. I am coming in 10 mins..\r\nEva: Kindly bring two of your colleagues with you..\r\nJim: Ok ma'am .. I am bring Michael and Alan...\r\nEva: Just make sure that they are well familiar with our policy..\r\nJim: Don't worry ma'am"
  },
  {
    "id": "13828571",
    "summary": "Mack will speak to the landlord next week. Hakim wants to go to the Italian restaurant with Mack.",
    "dialogue": "Mack: <file_photo>\r\nMack: Isn't it lovely\r\nHakim: Amazing indeed\r\nHakim: Looks nice and warm\r\nMack: Yes the weather is changing\r\nMack: It's perfect as I have a lot of washing to do 😂\r\nHakim: Have you spoken to the landlord yet?\r\nMack: Yes I plan to, but next week\r\nMack: I have more time next week\r\nMack: There are many things that I need to sort out\r\nHakim: Does it feel better to know that you have some extra time to think?\r\nMack: Yes it does!\r\nMack: It's better this way, rather than being stressed out\r\nHakim: I'm sure\r\nHakim: These things take time\r\nHakim: When you are here I want us to go to that Italian restaurant\r\nMack: Which one?\r\nHakim: The one we went to just you and me\r\nMack: Ah yes ok :)\r\nMack: I liked that place a lot\r\nMack: The food was delicious :)"
  },
  {
    "id": "13611976",
    "summary": "Linda got a vinyl copy of Random Acces Memories shipped to her address. Dave has had a disagreement with the mailman lately.",
    "dialogue": "Linda: Why did you have a vinyl copy of Random Acces Memories shipped to my address?\r\nDave: Who said I did that?\r\nLinda: Well, it arrived today and it has your name on it, care of me.\r\nDave: Oh yeah, I forgot. It's been a busy week.\r\nLinda: OK. Going back to my question: why?\r\nDave: The mailman and I have had some disagreements lately. "
  },
  {
    "id": "13729556",
    "summary": "Jake and Ben had an accident, they hit in a road blocker. Jake injured his knee and Ben has a scar on his face. ",
    "dialogue": "King: hey i heard you had an accident\r\nJake: yea it was a small one\r\nKing: a SMALL ONE? i heard you guys hit in a road blocker xD\r\nJake: i know xD\r\nKing: so? are you alright\r\nJake: i've been better\r\nKing: i saw Ben, he was okay.. apart from that scar on his face\r\nJake: yea that's bad\r\nKing: so what about you\r\nJake: i injured my knee, it'ss take some time to recover\r\nKing: oww"
  },
  {
    "id": "13682108",
    "summary": "Nat wants Kate to make some jewelery for her.",
    "dialogue": "Nat: i have seen your jewelery\r\nKate: oh\r\nNat: i think its gorgeous\r\nKate: thx :)\r\nNat: can you make something for me?\r\nKate: ofc :)\r\nKate: but i need some time\r\nNat: of course, no problem"
  },
  {
    "id": "13812614",
    "summary": "Jessica posted a selfie with Doug. Doug's partner may get jealous. Doug asks Jessica to delete it. She complies.",
    "dialogue": "Doug: I just saw what you posted.\r\nJessica: You mean the photo?\r\nDoug: Yes, the photo.\r\nDoug: I would like you to take it down.\r\nJessica: Huh? Why? Is there something wrong?\r\nDoug: I may get into trouble because of it, so...\r\nJessica: Uhm. It's just a selfie in a cafe.\r\nDoug: Yeah, for you, but my girlfriend will may think differently. So please take it down.\r\nJessica: Damn, ok, I didn't know. Seems a bit too much for me, but ok."
  },
  {
    "id": "13730355",
    "summary": "Gavyn can't pick the kids from school today as the Japanese came for a meeting earlier. Shyla will call her mom.",
    "dialogue": "Gavyn: I can’t pick up kids from school today.\r\nShyla: You’re kidding, right?\r\nGavyn: No, the Japanese came here earlier, I have a meeting.\r\nShyla: Oh god, ok, I’ll call my mum.\r\nGavyn: I’m sorry, it’s not my fault :("
  },
  {
    "id": "13731327",
    "summary": "Frank owes Judy two dates.",
    "dialogue": "Frank: i owe you one btw!\r\nJudy: haha, you owe me two😜\r\nFrank: okay then, two dates it is. haha\r\nJudy: lol"
  },
  {
    "id": "13864966",
    "summary": "Lene, Jeff, Joona and Ian will eat pizza at a small Italian place at the corner.",
    "dialogue": "Lene: Are you going for a pizza tonight?\nJeff: Yes! that was the plan, right?\nJoona: It is the plan\nIan: where?\nLene: I like the sweet, little Italian place at the corner\nLene: but in 5 we will make it full\nJeff: but I think they will be happy\nLene: ok!"
  },
  {
    "id": "13611722",
    "summary": "Linda wishes happy birthday to her Mom Patricia and calls her the best mom in the world.",
    "dialogue": "Linda: Happy birthday Mom!!!\r\nPatricia: Thank you sweetheart.\r\nLinda: You are the best mom in the world. I love you!"
  },
  {
    "id": "13818776",
    "summary": "Hannah missed the party because she had to help her parents. There are new events coming.",
    "dialogue": "Hannah: Sorry guys.\r\nHannah: I missed the party, because I had to help my parents.\r\nGerard: Are they ok?\r\nHannah: Sure thing\r\nJohn: No worries\r\nJohn: There will be other opportunities :-)) \r\nHannah: I'm looking forward to it!\r\nGerard: There will be a good event around the corner.\r\nJohn: It's good to know"
  },
  {
    "id": "13729254-1",
    "summary": "Veronica sent Erica a video via WeTransfer. There are some artifacts in the video. Veronica has to reupload it.",
    "dialogue": "Veronica: heyo, I sent you the files by wetransfer\r\nErica: cool, thx!\r\nVeronica: let me know if they work ok\r\nErica: yup\r\nErica: hey, the video file has some artifacts at the beginning\r\nVeronica: what? \r\nVeronica: <file_gif>\r\nVeronica: i watched it through before sending :-/\r\nVeronica: oooh, ok I see now\r\nErica: yeah, could you please reexport it?\r\nVeronica: yup, on it\r\nVeronica: give me 30 min\r\nVeronica: sorry :-/\r\nErica: it's ok, good thing we caught it now ;)\r\nVeronica: :-D"
  },
  {
    "id": "13729102",
    "summary": "Susanne will have breakfast at 8 am.",
    "dialogue": "Mark: What time is the breakfast?\r\nSusanne: 8-11 a.m.\r\nMark: What time will you be going?\r\nSusanne: As soon as they open."
  },
  {
    "id": "13828545",
    "summary": "Mary's birthday is on Saturday. Her boyfriend, James, is looking for gift ideas. Tim suggests that he ask Sandy.",
    "dialogue": "James: What shouldl I get her?\r\nTim: who?\r\nJames: gees Mary my girlfirend\r\nTim: Am I really the person you should be asking?\r\nJames: oh come on it's her birthday on Sat\r\nTim: ask Sandy\r\nTim: I honestly am not the right person to ask this\r\nJames: ugh fine!"
  },
  {
    "id": "13729579",
    "summary": "Carter ran 30 minutes today. Jess ran almost 4 miles.",
    "dialogue": "Jess: How many miles did you run today?\r\nCarter: Just a couple. I just run 30 minutes. Don't care how far.\r\nJess: Don't you try to beat your time and distance?\r\nCarter: Nah. Just run to run.\r\nJess: Oh.\r\nCarter: Why? How far did you?\r\nJess: Almost 4!\r\nCarter: 4K?\r\nJess: Miles!\r\nCarter: Wow!"
  },
  {
    "id": "13862234",
    "summary": "Julia has an angina. She is ill for the second time this month, which upsets her.",
    "dialogue": "Julia: I'm sick\nJulia: for the second time this month\nGary: My poor Julia. What is going on this time?\nJulia: angina\nGary: Are you taking any antibiotic?\nJulia: Yes... but I'm sick and tired of being ill\nGary: Take a rest and everything's gonna to be ok!"
  },
  {
    "id": "13716272",
    "summary": "Zach sent Trisha notes as she threw away hers mistakenly.",
    "dialogue": "Trisha: lol i threw my Farsi notes away by accident xd anyone here kind enough to send me theirs?^^\r\nRob: last night must've been fun for you Trish :D\r\nRob: mine are useless. complete mess. tried to catch up but still a lot is missing.\r\nTrisha: ok, thanks anyway :)\r\nZach: <file_photo> <file_photo> <file_photo> all i have :)\r\nTrisha: <file_gif>\r\nZach: a huge mess is what's going on with the conjugation of the word \"to want\" so don't sweat it xd\r\nTrisha: my notes were also messy as heck from what I remember haha"
  },
  {
    "id": "13865465",
    "summary": "Amy had an abortion.",
    "dialogue": "Alice: Did you know that Amy had an abortion?\nWendy: Yes\nRobert: Yes, she talks about it openly "
  },
  {
    "id": "13865426",
    "summary": "Noemi and Marlene think Alicia was wearing nice perfume today.",
    "dialogue": "Noemi: I liked your perfume today, Alicia\nAlicia: Thanks I bought it recently\nAlicia: It's Chloe\nMarlene: One of my favourite scents 😍"
  },
  {
    "id": "13813586",
    "summary": "Alexandra is too busy to visit her relatives during Christmas. She has a lot of work, only 3 days off and the town is far away. She may come at Easter and will definitely come in the summer. Joanna misses Alexandra.",
    "dialogue": "Joanna: Hi stranger\r\nJoanna: how are you?\r\nJoanna: whatcha doing for Christmas?\r\nAlexandra: Hey\r\nAlexandra: sorry I haven't been writing\r\nAlexandra: I've been swamped with work :(\r\nAlexandra: I have a crazy deadline and very little time to do everything\r\nAlexandra: I'm probably not gonna be able to come visit :(\r\nJoanna: oh no!\r\nJoanna: it's been so long since you've been here\r\nJoanna: :(\r\nAlexandra: I know :(\r\nAlexandra: but I only have 24-26.12 off\r\nAlexandra: and I work 27-30.12 and I'll likely go in on NYE for a few hours as well\r\nAlexandra: it's just too far for too short a time\r\nJoanna: I guess I understand\r\nJoanna: but we miss you here\r\nAlexandra: maybe I'll be able to come at Easter\r\nAlexandra: and I will definitely visit in the summer\r\nJoanna: you know our home is always open to you hon <3\r\nAlexandra: thanks cuz <3 "
  },
  {
    "id": "13820929",
    "summary": "Cassandra, Sammy, Lindsay, Tom and Helen are going to meet tomorrow in the park for a playdate. Most of them agree on 11.30 and Lindsay will join them after lunch. She has swimming lessons in the morning.",
    "dialogue": "Cassandra: Hiya, is anyone interested in a playdate today or tomorrow? Sammy has been asking for her friends since the holiday started and we have not plans for the next couple of days yet. Anyone up for meeting up? xxx\r\nAmelia: we're out with family I'm afraid... x\r\nLindsay: oh bless her! We are busy today but can meet tomorrow pm? Park maybe?\r\nHelen: tom is the same! tomorrow sounds great! picnic and play int he park?\r\nCassandra: good idea guys, she'll be so chuffed! xxx\r\nHelen: so will Tom! quite cute how they miss their little friends!!\r\nLindsay: I know, Elsa has been asking too!\r\nCassandra: 11.30?\r\nHelen: yeah cool!\r\nLindsay: we will join you after lunch, we are swimming in the morning. \r\nHelen: I didn't know swimming lessons carried on in the holidays?\r\nLindsay: I didn't either, but they called yesterday to remind me, luckily. I'm a bloody sieve \r\nHelen: I better check ours then...\r\nCassandra: see you tomorrow!! xxxx\r\nHelen: see you \r\nLindsay: x"
  },
  {
    "id": "13862479",
    "summary": "Gaby and David have not received their December salary yet. David suggests asking Dev about the situation.",
    "dialogue": "Gaby: Hi, did you get the money?\nDavid: you mean for december?\nGaby: yes\nDavid: not yet :( did you?\nGaby: no :( whats going on???\nDavid: no idea, did you ask Dev?"
  },
  {
    "id": "13862210",
    "summary": "Albert and Jeffrey are waiting for the new season of American Gods. They wish it was released on Netflix.",
    "dialogue": "Albert: I can't wait for the new season of American Gods to come out\nJeffrey: Yep, me too, too bad it's not Netflix and it won't be possible to binge watch it properly\nAlbert: Yep, a weekly schedule kinda sucks\nJeffrey: These streaming apps are turning us into spoiled kids XD\nAlbert: Yeah XD\nJeffrey: Anyway I hope the new season is as great as the first one even without the original showrunners\nAlbert: Yep, it's a risky situation\nJeffrey: We just have to wait and see\nAlbert: Yep"
  },
  {
    "id": "13829292",
    "summary": "Kate and Betty are at a design event. Kate doesn't like it and she wants to leave.",
    "dialogue": "Kate: Ugh.. Betty...\r\nKate: u there?\r\nBetty: Sure, what up\r\nKate: I think I wanna drop out.\r\nBetty: LOL, what? \r\nKate: I hate it here, they know nothing about design...\r\nBetty: Gosh, u're unbelievable!\r\nKate: What?\r\nBetty: Just give it a chance, would ya\r\nKate: <file_gif>\r\nBetty: <file _gif>"
  },
  {
    "id": "13731000",
    "summary": "Kris will help Reggie decorate his room on Saturday. He chooses the last photo as the best colour.",
    "dialogue": "Reggie: Need to redecorate my room.\r\nKris: Need help with that?\r\nReggie: Sure, if u've got time.\r\nKris: Saturday?\r\nReggie: Fine by me :) \r\nKris: CU then!\r\nReggie: W8! Can u help me pick out a colour?\r\nKris: What colour were u thinking about?\r\nReggie: Green.\r\nKris: <file_photo> <file_photo> <file_photo> Any of these?\r\nReggie: The last one! I'll take the last one. \r\nKris: All right. I'll order it online."
  },
  {
    "id": "13682491",
    "summary": "Jake is in financial difficulties. Mark is selling his car for more than 10k. Mark's car looks really nice and is a popular model so should be easy to sell.",
    "dialogue": "Mark: <file_photo>\r\nJake: that's a sweet ride, but not my budget unfortunately :(\r\nMark: that's what i thought looking at your post\r\nJake: yeah :(\r\nMark: it doesn't hurt to ask though\r\nJake: maybe I will consider getting a loan hahaha, well actually this model was one of my favorites\r\nMark: cool, well I took a loan for new one because I needed something safer, bigger\r\nJake: if you will sell it for less than 10k I will be there tomorrow :D hahaha\r\nMark: haha, wife won't allow me xD\r\nJake: you will probably get a lot of offers like this anyways :P\r\nMark: for sure, so far some people called in the last 2 weeks but noone is seriously interested\r\nJake: it looks really nice so it will definitely sell soon\r\nMark: hope so\r\nJake: they are quite popular so don't worry"
  },
  {
    "id": "13682014",
    "summary": "The boss isn't in yet. Claire will let Tony know when he comes.",
    "dialogue": "Tony: Is the boss in?\r\nClaire: Not yet.\r\nTony: Could let me know when he comes, please? \r\nClaire: Of course.\r\nTony: Thank you."
  },
  {
    "id": "13811994",
    "summary": "Paula's sister will visit her for New Year's Eve and they will stay at home. Ron is going to Hashaba and invites Paula and her sister.",
    "dialogue": "Ron: Hey Paula!\r\nPaula: Hi Ron;-)\r\nRon: any plans for NYE?\r\nPaula: yep, my sis is coming to visit me :D\r\nRon: will u go to a club or to a nice house party?\r\nPaula: no, we gonna stay at home, drink some cheap wine and puke at midnight\r\nRon: yh..lovely..\r\nPaula: what about you?\r\nRon: I'm going to Hashaba. <file_other>\r\nRon: The entrance is free and it's a relatively cheap place\r\nRon: if you change yr mind, u r most welcome ;-)\r\nPaula: thx\r\nPaula: I'll to talk my sis\r\nRon: let me know if u wanna join.\r\nRon: I'll put u on the list then.\r\nPaula: ok, thx\r\nPaula: need to go now, bye\r\nRon: bye ;-)"
  },
  {
    "id": "13828335",
    "summary": "Ralph and Chris are going to the movie. Ralph will pick up Chris in half an hour. He will bring his own snacks.",
    "dialogue": "Ralph: ready to go to the movies?\r\nRalph: i'll pick you up in half and hour\r\nChris: do you mind if i smuggle my own snacks?\r\nRalph: HAHAHAHAHAHAHAHAHA\r\nChris: you're so cheap"
  },
  {
    "id": "13680766",
    "summary": "Lina will give Rita one of her 2 sandwiches.",
    "dialogue": "Rita: didn't take breakfast with me, is there sth in the cafeteria?\r\nLina: blee, the food there is awfull, I will give u a sandwich\r\nRita: really? thanks!\r\nLina: sure, have 2 of them :)"
  },
  {
    "id": "13680928",
    "summary": "Bob and Alice discuss the panel which will take place tomorrow. Bob asks Alice's advice on what to talk about. ",
    "dialogue": "Bob: Tomorrow is the panel :/\r\nAlice: Everything will be fine. You have great ideas!\r\nBob: No, I haven't done anything yet, it's going to be a disaster.\r\nAlice: You still have the whole afternoon, keep your chin up!\r\nBob: Thanks, but I really don't know what to tell them.\r\nAlice: Focus on one aspect, and take a position, do not be afraid of a discussion\r\nBob: what aspect?\r\nAlice: Maybe on class?\r\nBob: or gender... or race.\r\nAlice: Sure, class is always the most difficult and controversial \r\nBob: But maybe this is the point - to provoke people?\r\nAlice: Exactly! Do not be afraid, the worst is to be mediocre.\r\nBob: Do you think I should talk more generally or give some examples?\r\nAlice: I think you should give as short an introduction as possible\r\nBob: And what then?\r\nAlice: Then get to your examples, things from your research!\r\nBob: I am not sure.\r\nAlice: Of course, they are the best, the most original and new. That's what you're about!\r\nBob: Maybe you're right\r\nAlice: And fuck the theory! Nobody cares\r\nBob: Hahaha, ok, will you read my outline?\r\nAlice: Sure, I'll be honoured \r\nBob: Thanks!"
  },
  {
    "id": "13682368",
    "summary": "Bunny and Albert are going to meet at 8.",
    "dialogue": "Bunny: hi\r\nAlbert: hi honey\r\nBunny: can you come here now?\r\nAlbert: is there anything wrong?\r\nBunny: no\r\nBunny: i just miss you so much :)\r\nAlbert: oh you scared me to death\r\nBunny: im sorry..\r\nAlbert: its fine\r\nAlbert: i can be there at 8\r\nBunny: thank you\r\nAlbert: i miss you too :*\r\nBunny: so be sooner <3"
  },
  {
    "id": "13727582",
    "summary": "Bob wants to apply for the position of Social Media Manager at Lukas's company. Bob has worked in social media management for several small companies. Lucy wants Bob to send his CV to lucy@socialmediacompany.com. HR will contact Bob.",
    "dialogue": "Bob: Hello Lucas, I'm writing in regards to your post on the Freelancers FB group.\r\nBob: I would like to apply for the position of Social Media Manager at your company.\r\nLucy: Hi Bob, thanks for reaching out!\r\nLucy: What made you interested in applying with us?\r\nBob: I have 4 years experience in social media management for several small companies in the area.\r\nBob: I feel that I would be a good fit for your company.\r\nLucy: That sounds great. Do you have a CV that I could read over?\r\nBob: Yes, I do, and an online portfolio as well. \r\nBob: Should I send it here over messenger?\r\nLucy: Please send it to my email: lucy@socialmediacompany.com\r\nBob: Thank you, I will send it over right away.\r\nLucy: You're welcome, Bob. \r\nLucy: I will look over your CV and HR will be in touch with you about setting up an interview.\r\nBob: That's great! Thank you Lucy and I look forward to meeting you."
  },
  {
    "id": "13682474",
    "summary": "Karson is making spaghetti for dinner. Finley wants to meet but this won't happen soon.",
    "dialogue": "Karson: Hey\r\nFinley: Hi\r\nKarson: What's up ?\r\nFinley: Nothing much and u?\r\nKarson: Making dinner\r\nFinley: What are you preparing?\r\nKarson: Spaghetti\r\nFinley: Nice. When will u cook for me? :)\r\nKarson: When you come visit me\r\nFinley: Hehe. U a pilot, steal a plane and come here\r\nKarson: Not possible\r\nFinley: Haha\r\nKarson: I'll get shot down before even getting anywhere\r\nFinley: Just joking\r\nKarson: I know\r\nFinley: :)\r\nKarson: Good night\r\nFinley: Already? Ok.. good night. Sweet dreams\r\nKarson: Yes already I have work early tomorrow. Thanks you too\r\nFinley: Okie ;)"
  },
  {
    "id": "13829562",
    "summary": "Beata's birthday was 4 days ago.",
    "dialogue": "Rafal: happy birthay !!!1!1!oneone!!\r\nBeata: thank you :D I thought you forgot!\r\nRafal: how could I forget you had your birthday 4 days ago\r\nBeata: yeah, I still expect some presents xD"
  },
  {
    "id": "13680781",
    "summary": "Monica will drop in to give back a summer holiday brochure that Carl lend them. She is interested in a last minute offer in Spain. Carl will be home at 5. Monica should drop around 5.30.",
    "dialogue": "Monica: Carl, can I drop in after work for w moment?\r\nCarl: Sure, no problem. Something happened?\r\nMonica: No, I just want to give you back this summer holiday brochure you lend us on Monday.\r\nCarl: Oh, good, have you found something?\r\nMonica: Yeah, this last minute offer in Spain you’ve recommended sounds nice.\r\nCarl: I’m happy to hear that. \r\nMonica: I’ll tell you more when we meet.\r\nCarl: Nice, I’ll be home at 5.\r\nMonica: Ok, I should drop ca. 5.30. See you!\r\nCarl: See you!"
  },
  {
    "id": "13729922",
    "summary": "Greta is working as an au pair at the Watson family. The mother, Carol, is following her all the time which makes her uncomfortable. Miriam will talk to Carol.",
    "dialogue": "Greta: Miriam, I have called mobile cell phone, no answer.\r\nMiriam: Oh, hello dear, everything ok with the Watsons?\r\nGreta: Not really, it is mother, Carol, she is always following me when I clean house, I am so parannoyed.\r\nMiriam: Do you mean paranoid, dear? Well, we must sort this out. I will ring her!\r\nGreta: Oh, what will you to her say?\r\nMiriam: I will simply tell her that all my au pairs have excellent references and have been thoroughly checked for criminal records etc.\r\nGreta: I am worried!\r\nMiriam: I will also say that her shadowing you constantly is making you upset and uncomfortable.\r\nGreta: That is true! But I do not want to leave kids, all is well from behavoirs of Carol.\r\nMiriam: Now, don't worry dear, I will contact Carol and sort it all out!\r\nGreta: You are Angel, Miriam!"
  },
  {
    "id": "13716694",
    "summary": "Mark and Josh are on their way to the resort. Agnes wishes them a safe trip.",
    "dialogue": "Agnes: Hey, what's up boyz? :)\r\nAgnes: You called me some time ago\r\nJosh: Hi, we're on our way to the resort\r\nMark: The views are fantastic\r\nMark: <photo>\r\nJosh: <photo>\r\nAgnes: How is the trip?\r\nMark: Heavy traffic, but it's ok\r\nJosh: And we stopped at McDonald's twice :) :)\r\nAgnes: Naughty! ;)\r\nMark: We'll be there in an hour\r\nMark: Will call you then\r\nAgnes: Okay\r\nAgnes: Have a safe trip!"
  },
  {
    "id": "13818385",
    "summary": "April wants Archibald to join her for a bike ride tomorrow. He is taking his father to a family friend's funeral and will only by available after 1 pm. April will meet him then at their usual meeting spot.",
    "dialogue": "April: Hi Archi, r u working tmr?\r\nApril: I'm planning to go for a bike ride. \r\nApril: Do u want to join in?\r\nArchibald: Hi April!\r\nArchibald: I'd love to, but I have a funeral to attend to.\r\nApril: Oh, I'm sorry. I didn't know. \r\nApril: R u ok?\r\nArchibald: Yes, I'm fine. It's my aunt's funeral.\r\nApril: I'm sorry to hear it. \r\nArchibald: Well, not really my aunt. Just a friend of the family. \r\nApril: I understand.\r\nApril: Were u close?\r\nArchibald: No. I saw her once every two or three years.\r\nArchibald: But she was close with my father and I'm taking him to the funeral. \r\nApril: I see. \r\nArchibald: What time did you plan to go biking?\r\nApril: I thought around noon.\r\nArchibald: If you wait until 1 o'clock, I could join you :)\r\nApril: Ok, I'd like that!\r\nArchibald: Cool. Usual meeting point? \r\nApril: Yes! :)\r\nArchibald: See you then!\r\nApril: :)"
  },
  {
    "id": "13728291",
    "summary": "Jody hates ironing, especially her husband's shirts. She irons them because last time he did it, he burnt her favourite shirt and two of his own. Lynn suggests buying an ironing machine. Jody will visit her tomorrow around 2:00 to see how it works.",
    "dialogue": "Jody: I hate ironing!\r\nLynn: Me too!\r\nJody: Especially shirts!\r\nLynn: I know, that's a pain in the neck!\r\nJody: My hubby uses like 5 shirts a week! And all I do is iron them!\r\nLynn: Can't he do it himself?\r\nJody: Wouldn't even let him near an iron!\r\nLynn: Why not?\r\nJody: Well, mostly because the last time he did ironing, he burnt my favourite shirt and two of his own.\r\nLynn: How did he manage to do that?\r\nJody: Have no idea. Suppose he left the iron on the shirts and forgot to unplug it, but will never know. \r\nLynn: Have you tried an ironing machine?\r\nJody: Yes, I have an iron at home. Don't need to borrow it from the neighbour.\r\nLynn: No, like this: <file_other>\r\nJody: What's this?\r\nLynn: An ironing machine. Useful with shirts, T-shirts and similar. \r\nJody: So, how does it work?\r\nLynn: Not sure. Probably hot air goes through and pushes the material out so that it also irons it. \r\nJody: Sounds too good to be true.\r\nLynn: But it isn't! I have a similar one and it actually works!\r\nJody: Rly? Can I come over someday and judge for myself?\r\nLynn: Sure! I'm doing the laundry tonight. If you have time tomorrow, pop in for a quick coffee ;)\r\nJody: Sure will! Thanks!\r\nLynn: No problem! Hope it makes your life easier :)\r\nJody: If it works as advertised, surely will!\r\nLynn: Believe me! It does!\r\nJody: Tomorrow around 2:00?\r\nLynn: Sure. Will be waiting.\r\nJody: See you then.\r\nLynn: Bye."
  },
  {
    "id": "13681523",
    "summary": "Anna won't be in the office this Thursday and Friday, so Roy is going to offer his edits and comments on the last week's topic now.",
    "dialogue": "Roy: Please see the link to this week's topic and instructions <file_other>\r\nAnna: Thank you! If you could please offer your edits and comments on last week's topic, I can get started.\r\nRoy: Sure, do you have the link?\r\nAnna: Sure, sorry: <file_other>\r\nRoy: Thanks!\r\nAnna: FYI, I'll be out of the office this Thursday and Friday if we could get things done early?\r\nRoy: Sure, no problem. I'll look at this now.\r\nAnna: Thank you so much!\r\nRoy: Of course!"
  },
  {
    "id": "13729450",
    "summary": "Mary and Nina have to be home at about 8.15.",
    "dialogue": "Mary: What time we should be at home?\r\nNina: I think about 8.15. \r\nNina: Just after Mike, why?\r\nMary: Nancy wants to visit us."
  },
  {
    "id": "13612007",
    "summary": "Gregory wants to go with Paul to see the movie \"Climax\", but Paul has already seen the movie.",
    "dialogue": "Gregory: Wanna go to the movies? \r\nPaul: Why not, what movie?\r\nGregory: Climax?\r\nPaul: oh, I've seen it already..."
  },
  {
    "id": "13730524",
    "summary": "George wants vanilla ice cream. Stacy might not get them for George as he's mean.",
    "dialogue": "Stacy: What flavor do you want if they don't have vanilla?\r\nGeorge: They always have vanilla, stupid!\r\nStacy: I can forget your ice cream altogether, asshole!\r\nGeorge: Rocky Road!\r\nStacy: Okay. Was that hard?"
  },
  {
    "id": "13828794",
    "summary": "Harvey and Carol are going skiing next Saturday because Harvey has to work this week. The resort is three hours away. Harvey will drive and Carol will pay for gas and snacks. Jon and Amanda might join them. Nobody except Harvey has skied before. He knows how to play hockey and skate too.",
    "dialogue": "Harvey: do you really wanna go to that skiing resort?\r\nHarvey: you are aware it is a three hour drive to get there right?\r\nHarvey: that's a loooooooong drive!\r\nCarol: i know i know\r\nCarol: and since i'm not doing any of the driving i'll pay for the gas :-D\r\nHarvey: that's a very generous thing to go\r\nCarol: and snacks!!! :-)\r\nHarvey: thank you very much!\r\nCarol: how do you feel about going tomorrow?\r\nHarvey: tomorrow is saturday and i work every other saturday\r\nHarvey: and i need to work tomorrow :-(\r\nHarvey: let's either do it on sunday or next saturday\r\nCarol: next saturday works out better for me\r\nCarol: do you mind if i invite jon and amanda to tag alon?\r\nHarvey: of course not!!! i like them a lot!\r\nCarol: they've never been skiing before\r\nCarol: it will be a new experience for all of us\r\nHarvey: except for me! i've been skiing since i was a child\r\nCarol: really? i thought you'd never done it\r\nHarvey: i grew up in the snow and used to ski all the time\r\nHarvey: i also used to play hockey and skate\r\nCarol: that sounds like fun\r\nHarvey: we can do all that next week!"
  },
  {
    "id": "13716280",
    "summary": "Jan's, Emma's and Ricardo's landlord published a bad review about them. ",
    "dialogue": "Jan: Guys... the landlord has just published her review of us. It's I-N-S-A-N-E <file_photo>\r\nEmma: Give me a sec\r\nRicardo: FUCK\r\nEmma: I especially like the bit about Janek being \"sombre\" and \"exceptionally rude\"\r\nJan: omg was I?\r\nEmma: Hmmmm well, I bet it's one of these cultural differences... As a Spaniard she probably expected you to become her best friend and have a friendly chat about the weather... Instead, you greeted her enumerating all the faults of the apartment (which I would also do, but I understand if it was too much for her).\r\nJan: Well then, I'll write to her and apologise, perhaps she'll change the review?\r\nEmma: I doubt it, but you can try if you have a moment to spare. Again, I don't really think you've done anything wrong, but upon some consideration, she might have misunderstood our non-Spanish behaviour\r\nJan: Yeah, I think you're right. Also, I assume this thing about cigarette fags all over the balcony is yet another delusion of hers?\r\nEmma: Fuuuck. I actually might have left some... I was so tired in the morning I didn't even think about that. I'm so sorry guys 😭\r\nJan: Well, it looks like we deserve the shitty review and there's not much we can do about it, can we?\r\nRicardo: Hmmm, yeah, you might be right. In any case it's only one negative review by a silly old woman, I don't really think it'll ruin our lives\r\nJan: I feel like it'll totally ruin mine 💩\r\nEmma: Change your name to Juan as I've been suggesting for years\r\nJan: 😂\r\nRicardo: When life gives you lemons, change your name to Juan\r\nEmma: And your life will be much fun lalalalaaaa 🎵\r\nJan: AAAAAAAAAAAA 🙉🙉🙉"
  },
  {
    "id": "13828383",
    "summary": "Ashley let Jill copy her homework for tomorrow. Jill's going out with her parents tonight and won't have time to do it herself. ",
    "dialogue": "Jill: Did you do your homework for tomorrow?\r\nAshley: Sure.\r\nJill: Can I copy it?\r\nAshley: Y?\r\nJill: Going out with my parents tonight and won't have time to do it.\r\nAshley: Sure <file_picture> here's the picture. "
  },
  {
    "id": "13731476",
    "summary": "Sebastian sent to Mike a funny video on youtube.",
    "dialogue": "Sebastian: <file_other>\r\nSebastian: I found this gold on youtube.\r\nSebastian: Reminds me of time when there was no youtube only custom webpages with different weird funny stuff\r\nMike: Hahaaha. I remember it. Thank you for giving me a chance to go back in time :D\r\nMike: LOL it's great!"
  },
  {
    "id": "13730161",
    "summary": "Aisha woke up at 6 because of her baby. ",
    "dialogue": "Aisha: I woke up at 6\r\nVicky: Why so early?\r\nAisha: Benefits of having a little baby ..."
  },
  {
    "id": "13728488",
    "summary": "Terry is borrowing Gina his kayak for the weekend. She will pick it up around 6 on Thursday.",
    "dialogue": "Terry: Can I borrow your kayak\r\nGina: Sure when do you need it?\r\nTerry: this weekend\r\nGina: ok well come by and pick it up on Friday\r\nTerry: can I pick it up on Thursday?\r\nGina: Sure come by around 6"
  },
  {
    "id": "13865476",
    "summary": "Vince is revising for the language test which is scheduled for tomorrow. Nate will wait for Vince and Claire at the entrance before the test.",
    "dialogue": "Claire: I’m so stressed :(((\nVince: Me too… I’m still revising\nNate: I hope it will be easy\nPaula: What’re you revising? You can’t learn a language in one evening\nVince: Thanks for this, I feel much more confident now\nPaula: It’s a language test, you either understand it or you don’t\nClaire: I’m worried they will give a weird subject or that I will be too far away and won’t hear the recording\nNate: Me too... I listened to all the recordings in the book, but I don't think I'm ready\nPaula: You're all ready, just stop panicking\nVince: I just want it to be over\nClaire: Yeah... :(\nPaula: You're acting like it's the end of the world ;)\nPaula: Vince, go to bed, you need to have a clear head tomorrow\nClaire: I don't think I'll be able to sleep tonight. Where should we meet tomorrow?\nNate: I'll wait for you at the entrance"
  },
  {
    "id": "13828478",
    "summary": "Jane pays 50 GBP for her monthly gym membership with a swimming pool available. Charles pays 80 with no pool, which he finds expensive.",
    "dialogue": "Charles: how much are you paying for your gym?\r\nJane: I have a membership, open with 24/7 access\r\nCharles: Ok, same as I, how much is it?\r\nJane: 50 quid per month\r\nJane: But there's a swimming pool\r\nCharles: I knew it! my gym is a total rip-off\r\nJane: How much are you paying?\r\nCharles: 80! But I don't have a pool\r\nJane: bit much, I think"
  },
  {
    "id": "13731068",
    "summary": "Wendy broke her mom's vase. She and Brenda will pretend they don't know anything.",
    "dialogue": "Wendy: I broke mum’s vase ;[\r\nBrenda: Soo we’re fucked, what now?\r\nWendy: It’s not completely destroyed, but there’s a huge scratch\r\nBrenda: Just put it back and turn it so that they can’t see it\r\nWendy: omg\r\nBrenda: Just do it, they’ll realize it later! then well pretend we don’t know anything\r\nWendy: haha ok xd"
  },
  {
    "id": "13821584",
    "summary": "Corbin reminds Buck and Donald to bring their IDs.",
    "dialogue": "Corbin: make sure to bring ID with you\r\nBuck: no worries\r\nDonald: okey dokey"
  },
  {
    "id": "13730081",
    "summary": "Matt left yesterday because he felt bad. He's better now. ",
    "dialogue": "Roxanne: What happened yesterday?\r\nMatt: Nothing, I just left because I felt bad.\r\nRoxanne: Oh, OK, are you better now?\r\nMatt: Yeah, but can't talk right now.\r\nRoxanne: Sure, take care"
  },
  {
    "id": "13829252",
    "summary": "Olivia went on a date. She doesn't know if she wants to continue this relationship. He invited Olivia to the cinema again.",
    "dialogue": "Carrie: How was it? :D\r\nCarrie: Or is it still going? ;>\r\nOlivia: yes\r\nCarrie: whoah, good!\r\nOlivia: no\r\nOlivia: 30\r\nCarrie: Waiting for more, you got me curious\r\nOlivia: Jesus, I thought it'll never end\r\nCarrie: That bad?\r\nOlivia: It wasn't awful if that's what you're asking, but... I don't know, I didn't feel anything?\r\nCarrie: I understand, it happens\r\nCarrie: But will meet again?\r\nOlivia: He texted me already and wants to meet\r\nCarrie: He must have liked you then! That's good\r\nOlivia: No if I don't like him... And I kind of think I don't. He was nice and all, but...\r\nCarrie: You don't fancy him?\r\nOlivia: :( it's so shallow... I feel really bad about it\r\nCarrie: I think you shouldn't - what guy would say the same? We both know they wouldn't talk to a girl they don't find pretty so don't beat yourself about it\r\nOlivia: Thanks dear\r\nOlivia: What should I do? He asked me out again\r\nCarrie: I’d give him another chance. Sometimes there are no sparkles in the beginning\r\nCarrie: But you said you like talking to him\r\nOlivia: Yeah, he’s nice, I’m not sure if not too nice ;)\r\nCarrie: Hahaha, we sure are from the same family\r\nOlivia: I said I’d go out with him again\r\nOlivia: Ok, he suggested we can go to the cinema again…\r\nCarrie: Very creative indeed :D\r\nOlivia: Maybe I’m weird, but come on, I don’t feel like going any more.\r\nCarrie: Eh… Go out with him once more and if you’re bored again just tell him no."
  },
  {
    "id": "13862980",
    "summary": "Laura will inform David that Caitlin is not coming tonight.",
    "dialogue": "Caitlin: Hey, Could you tell Erica that I'm not going tonight? Thanks Caity x\nLaura: its david tonight :L ill tell him though :) <3\nCaitlin: cheers!\nLaura: ;)"
  },
  {
    "id": "13729079",
    "summary": "Robert and Madeline are going to the Opera to see \"King Roger\" by Szymanowski.",
    "dialogue": "Robert: Would you like to go to the Opera?\r\nMadeline: wow, why not?\r\nRobert: any preferences?\r\nMadeline: I've no idea what they're playing these days.\r\nRobert: There is some Tchaikovsky \r\nMadeline: no, it's very banal, for children\r\nMadeline: do they have anything more contemporary?\r\nRobert: I think Shostakovich \r\nMadeline: That's way better\r\nRobert: and Szymanowski\r\nRobert: Do you know him\r\nMadeline: I've heard of him, I believe he was Ukrainian\r\nRobert: Apparently Polish, the opera is called \"King Roger\"\r\nMadeline: Let's try it, something new\r\nRobert: Ok, I'll book it!"
  },
  {
    "id": "13611951",
    "summary": "Joe slept in, because alarm didn't ring. He's late for work.",
    "dialogue": "Rob: Hey Joe, are you coming in to work today?\r\nJoe: Oh shit, slept in.\r\nRob: hehe\r\nJoe: I'll be there in 20 min.\r\nRob: Don't sweat it, I'll cover for you. Hopefully, the boss doesn't come into the warehouse before you come.\r\nJoe: Ok, thanks. I can't believe my stupid alarm didn't go off!\r\nRob: No prob, see ya when you get here"
  },
  {
    "id": "13727580",
    "summary": "Sally is arriving in Ironwood at 3:40. This summer she will spend time with Sundy's family.",
[truncated: 170,338 more chars]
